# Supplementary material for: Saxiphilin functions as a toxin sponge protein that counteracts the effects of saxitoxin poisoning
Source: Nat Commun. 2026 Jul 16;17:5934. doi: 10.1038/s41467-026-75136-z (PMC13376186; doi:10.1038/s41467-026-75136-z)
Supplement: Supplementary file 3 — Supplementary Data 1 [file 41467_2026_75136_MOESM3_ESM.xlsx]

## Sheet: Brain
Protein Identificators		QC parameters of identification					Samples data binary logarithm (NaN = not detected)					Samples data binary logarithm (missing values imputed)
PG.ProteinAccessions	PG.ProteinDescriptions	PG.NrOfUniquePeptideSequencesIdentified (Experiment-wide)	PG.Qvalue	PG.Cscore	PG.ProteinDescriptions	PG.ProteinAccessions	brain_vehicle1	brain_vehicle2	brain_Sxph1	brain_Sxph2	brain_Sxph3	brain_vehicle1	brain_vehicle_2	brain_Sxph1	brain_Sxph2	brain_Sxph3
A0A075B5K8;A0A075B5N0;A0A0B4J1I0;A0A140T8M0;A0A140T8M9;A0A140T8N1;P01631	Immunoglobulin kappa variable 1-99;Immunoglobulin kappa variable 1-35;Immunoglobulin kappa variable 1-110 (Fragment);Immunoglobulin kappa variable 1-117 (Fragment);Immunoglobulin kappa chain variable 1-122 (Fragment);Immunoglobulin kappa chain variable 1-88 (Fragment);Ig kappa chain V-II region 26-10	1	0	40.9944	Immunoglobulin kappa variable 1-99;Immunoglobulin kappa variable 1-35;Immunoglobulin kappa variable 1-110 (Fragment);Immunoglobulin kappa variable 1-117 (Fragment);Immunoglobulin kappa chain variable 1-122 (Fragment);Immunoglobulin kappa chain variable 1-88 (Fragment);Ig kappa chain V-II region 26-10	A0A075B5K8;A0A075B5N0;A0A0B4J1I0;A0A140T8M0;A0A140T8M9;A0A140T8N1;P01631	13.2164	NaN	13.2312	13.9941	NaN	13.2164	12.6859	13.2312	13.9941	13.2862
A0A075B5N9;P01654;P01655;P01656;P01657;P01659;P01660;P01664;P01665;P01666;P01667;P01668;P01669;P01670;P01671;P01672;P01673;P03977	Immunoglobulin kappa variable 3-7;Ig kappa chain V-III region PC 2880/PC 1229;Ig kappa chain V-III region PC 7132;Ig kappa chain V-III region MOPC 70;Ig kappa chain V-III region PC 2413;Ig kappa chain V-III region TEPC 124;Ig kappa chain V-III region PC 3741/TEPC 111;Ig kappa chain V-III region CBPC 101;Ig kappa chain V-III region PC 7043;Ig kappa chain V-III region PC 7183;Ig kappa chain V-III r…	1	0	43.4303	Immunoglobulin kappa variable 3-7;Ig kappa chain V-III region PC 2880/PC 1229;Ig kappa chain V-III region PC 7132;Ig kappa chain V-III region MOPC 70;Ig kappa chain V-III region PC 2413;Ig kappa chain V-III region TEPC 124;Ig kappa chain V-III region PC 3741/TEPC 111;Ig kappa chain V-III region CBPC 101;Ig kappa chain V-III region PC 7043;Ig kappa chain V-III region PC 7183;Ig kappa chain V-III r…	A0A075B5N9;P01654;P01655;P01656;P01657;P01659;P01660;P01664;P01665;P01666;P01667;P01668;P01669;P01670;P01671;P01672;P01673;P03977	15.5907	15.4873	15.6648	15.6747	17.141	15.5907	15.4873	15.6648	15.6747	17.141
A0A075B5P9;A0A075B5Q0;A0A075B5Q4;A0A075B5Q9;A0A075B5R1;P18525;P18526;P18527;P18528;P18529	Immunoglobulin heavy variable 5-4 (Fragment);Immunoglobulin heavy variable 5-6 (Fragment);Immunoglobulin heavy variable 5-12 (Fragment);Immunoglobulin heavy variable 5-15;Immunoglobulin heavy variable 5-17 (Fragment);Ig heavy chain V region 5-84;Ig heavy chain V region 345;Ig heavy chain V region 914;Ig heavy chain V region 6.96;Ig heavy chain V region 5-76	1	0	45.6539	Immunoglobulin heavy variable 5-4 (Fragment);Immunoglobulin heavy variable 5-6 (Fragment);Immunoglobulin heavy variable 5-12 (Fragment);Immunoglobulin heavy variable 5-15;Immunoglobulin heavy variable 5-17 (Fragment);Ig heavy chain V region 5-84;Ig heavy chain V region 345;Ig heavy chain V region 914;Ig heavy chain V region 6.96;Ig heavy chain V region 5-76	A0A075B5P9;A0A075B5Q0;A0A075B5Q4;A0A075B5Q9;A0A075B5R1;P18525;P18526;P18527;P18528;P18529	NaN	NaN	12.7467	12.9786	NaN	11.8141	11.7716	12.7467	12.9786	12.8103
A0A087WPF7	Autism susceptibility gene 2 protein homolog	2	0.00159851	36.6744	Autism susceptibility gene 2 protein homolog	A0A087WPF7	9.60688	10.507	10.1296	10.2411	9.12696	9.60688	10.507	10.1296	10.2411	9.12696
A0A087WQ44	Snf2-related CREBBP activator protein	4	0	42.7265	Snf2-related CREBBP activator protein	A0A087WQ44	13.607	NaN	13.0241	13.2607	NaN	13.607	11.685	13.0241	13.2607	12.979
A0A087WRT4	FAT atypical cadherin 1	28	0	50.978	FAT atypical cadherin 1	A0A087WRT4	14.5324	14.0722	13.8079	14.7272	14.3268	14.5324	14.0722	13.8079	14.7272	14.3268
A0A0A6YVU8;Q9JKV1	Adhesion regulating molecule 1B;Proteasomal ubiquitin receptor ADRM1	8	0	45.5107	Adhesion regulating molecule 1B;Proteasomal ubiquitin receptor ADRM1	A0A0A6YVU8;Q9JKV1	17.2301	17.5059	17.19	17.2767	17.3446	17.2301	17.5059	17.19	17.2767	17.3446
A0A0A6YY25	BTB/POZ domain-containing protein 18	1	0	39.9712	BTB/POZ domain-containing protein 18	A0A0A6YY25	NaN	17.1547	NaN	17.2059	NaN	12.1699	17.1547	10.3816	17.2059	12.0806
A0A0J9YTR2	RIKEN cDNA 0610012G03 gene	3	0	51.0291	RIKEN cDNA 0610012G03 gene	A0A0J9YTR2	15.5883	15.5464	15.7488	15.5487	15.6354	15.5883	15.5464	15.7488	15.5487	15.6354
A0A0N4SUI7	Negative regulator of P-body association	2	0	47.1039	Negative regulator of P-body association	A0A0N4SUI7	14.3976	15.1172	15.2525	15.285	15.9659	14.3976	15.1172	15.2525	15.285	15.9659
A0A140LIW3	FERM and PDZ domain containing 3	14	0	51.308	FERM and PDZ domain containing 3	A0A140LIW3	13.9684	14.1207	14.1928	13.2972	14.4947	13.9684	14.1207	14.1928	13.2972	14.4947
A0A140LJC7	Predicted gene, 19410	1	0.000403606	37.6315	Predicted gene, 19410	A0A140LJC7	14.3496	14.497	14.6734	NaN	NaN	14.3496	14.497	14.6734	12.5243	12.6005
A0A140T8M3	Immunoglobulin kappa chain variable 8-30 (Fragment)	2	0	41.4221	Immunoglobulin kappa chain variable 8-30 (Fragment)	A0A140T8M3	NaN	13.0079	NaN	14.906	NaN	12.2336	13.0079	10.5104	14.906	12.017
A0A140T8T4;P51410	Large ribosomal subunit protein uL6	9	0	48.0589	Large ribosomal subunit protein uL6	A0A140T8T4;P51410	19.7982	19.615	19.5644	19.3626	18.098	19.7982	19.615	19.5644	19.3626	18.098
A0A140T8U1	Cytochrome P450, family 2, subfamily j, polypeptide 7	1	0	41.0066	Cytochrome P450, family 2, subfamily j, polypeptide 7	A0A140T8U1	NaN	NaN	NaN	15.5637	NaN	13.7609	12.1002	11.1138	15.5637	13.2173
A0A1D5RLD8	Glyceraldehyde-3-phosphate dehydrogenase	1	0.00550026	34.7025	Glyceraldehyde-3-phosphate dehydrogenase	A0A1D5RLD8	NaN	NaN	22.2564	NaN	19.8409	12.7303	13.039	22.2564	11.5035	19.8409
A0A1D5RMC2	Zinc finger protein 612	2	0	42.6506	Zinc finger protein 612	A0A1D5RMC2	NaN	13.153	NaN	13.7197	NaN	12.1532	13.153	12.415	13.7197	12.6328
A0A1W2P7J1	Coenzyme Q10A	5	0	43.9195	Coenzyme Q10A	A0A1W2P7J1	16.0114	16.0487	15.9336	15.9104	15.6177	16.0114	16.0487	15.9336	15.9104	15.6177
A0A1W2P872	RNA-binding protein Nova-2	13	0	53.4663	RNA-binding protein Nova-2	A0A1W2P872	16.9686	17.1214	17.0147	17.0642	17.4317	16.9686	17.1214	17.0147	17.0642	17.4317
A0A1Y7VJE9;A0A1Y7VK80;A0A1Y7VLT7;J3QP87;J3QPI8;J3QQ02;Q3TQZ4;Q3UTA4	Eukaryotic translation initiation factor 4C;Eukaryotic translation initiation factor 4C;Eukaryotic translation initiation factor 4C;Eukaryotic translation initiation factor 1A domain containing 14;Eukaryotic translation initiation factor 4C;Eukaryotic translation initiation factor 4C;Eukaryotic translation initiation factor 4C;Eukaryotic translation initiation factor 4C	1	0	44.5675	Eukaryotic translation initiation factor 4C;Eukaryotic translation initiation factor 4C;Eukaryotic translation initiation factor 4C;Eukaryotic translation initiation factor 1A domain containing 14;Eukaryotic translation initiation factor 4C;Eukaryotic translation initiation factor 4C;Eukaryotic translation initiation factor 4C;Eukaryotic translation initiation factor 4C	A0A1Y7VJE9;A0A1Y7VK80;A0A1Y7VLT7;J3QP87;J3QPI8;J3QQ02;Q3TQZ4;Q3UTA4	12.3238	12.3756	12.7922	12.5359	11.4699	12.3238	12.3756	12.7922	12.5359	11.4699
A0A286YCV9	Kinesin family member 13B	17	0	48.9315	Kinesin family member 13B	A0A286YCV9	14.4777	14.1351	14.0368	14.4426	14.2883	14.4777	14.1351	14.0368	14.4426	14.2883
A0A286YCX6	Trafficking protein particle complex 8	39	0	51.7722	Trafficking protein particle complex 8	A0A286YCX6	16.1498	16.0462	16.0082	16.1205	16.0421	16.1498	16.0462	16.0082	16.1205	16.0421
A0A2I3BR81	5'-nucleotidase domain containing 2	3	0	45.2977	5'-nucleotidase domain containing 2	A0A2I3BR81	13.2726	12.6684	12.3602	13.3698	12.929	13.2726	12.6684	12.3602	13.3698	12.929
A0A2R8VHF1	RIKEN cDNA D430041D05 gene	28	0	55.3429	RIKEN cDNA D430041D05 gene	A0A2R8VHF1	17.525	17.9944	17.8238	17.9961	18.208	17.525	17.9944	17.8238	17.9961	18.208
A0A2R8VHP3	Predicted pseudogene 5478	2	0	47.5217	Predicted pseudogene 5478	A0A2R8VHP3	10.668	10.2848	10.9068	10.5372	11.2719	10.668	10.2848	10.9068	10.5372	11.2719
A0A338P6I9	Predicted gene, 56451	1	0	50.3557	Predicted gene, 56451	A0A338P6I9	14.1601	13.8459	14.2832	13.6434	NaN	14.1601	13.8459	14.2832	13.6434	11.6824
A0A338P6S8	ABI family member 3 binding protein	1	0	41.4871	ABI family member 3 binding protein	A0A338P6S8	NaN	12.0751	12.0363	NaN	NaN	12.2033	12.0751	12.0363	11.9515	12.118
A0A338P7C9	Transmembrane protein 181A	4	0	51.819	Transmembrane protein 181A	A0A338P7C9	14.6501	14.8496	15.0149	14.879	14.6314	14.6501	14.8496	15.0149	14.879	14.6314
A0A494B9V8	Protein prenyltransferase alpha subunit repeat containing 1	9	0	52.3282	Protein prenyltransferase alpha subunit repeat containing 1	A0A494B9V8	15.9471	15.4172	15.7468	16.1369	15.6697	15.9471	15.4172	15.7468	16.1369	15.6697
A0A494BB10	Predicted gene, 50478	1	0	42.096	Predicted gene, 50478	A0A494BB10	NaN	NaN	13.1278	12.3026	13.9112	12.5876	11.1954	13.1278	12.3026	13.9112
A0A571BEN1	Myosin binding protein C, slow-type	4	0	44.6232	Myosin binding protein C, slow-type	A0A571BEN1	12.6064	11.4538	13.3758	12.1214	NaN	12.6064	11.4538	13.3758	12.1214	11.8166
A0A571BF58	Nebulin	9	0	45.988	Nebulin	A0A571BF58	16.174	16.2858	16.0654	16.2356	16.1671	16.174	16.2858	16.0654	16.2356	16.1671
A0A5F8MPH2	CUGBP, Elav-like family member 5	2	0.00472751	35.0969	CUGBP, Elav-like family member 5	A0A5F8MPH2	NaN	14.9813	13.5102	12.641	14.1603	12.2081	14.9813	13.5102	12.641	14.1603
A0A5F8MPI9	Rap guanine nucleotide exchange factor (GEF) 1	14	0	54.2153	Rap guanine nucleotide exchange factor (GEF) 1	A0A5F8MPI9	15.6267	15.7899	15.6848	15.6125	15.8038	15.6267	15.7899	15.6848	15.6125	15.8038
A0A5F8MPP0	Pleckstrin homology domain containing, family G (with RhoGef domain) member 1	4	0	50.0488	Pleckstrin homology domain containing, family G (with RhoGef domain) member 1	A0A5F8MPP0	NaN	14.5815	14.69	NaN	14.7032	12.748	14.5815	14.69	12.8116	14.7032
A0A5F8MQ13	Transmembrane protein 178B	3	0	45.8174	Transmembrane protein 178B	A0A5F8MQ13	15.4391	16.185	16.4571	15.6167	15.648	15.4391	16.185	16.4571	15.6167	15.648
A0A7N9VR94	AHNAK nucleoprotein 2	25	0	49.2286	AHNAK nucleoprotein 2	A0A7N9VR94	19.2128	17.4739	17.6672	17.5211	18.4731	19.2128	17.4739	17.6672	17.5211	18.4731
A0A7N9VSG0	ATPase family gene 2 protein homolog B	1	0.000269505	38.5252	ATPase family gene 2 protein homolog B	A0A7N9VSG0	NaN	10.2503	NaN	10.2545	NaN	12.0983	10.2503	11.4678	10.2545	12.6439
A0A991ENW0	H1.10 linker histone	6	0	50.229	H1.10 linker histone	A0A991ENW0	15.5285	14.8208	14.6637	15.7491	NaN	15.5285	14.8208	14.6637	15.7491	12.9585
A0JNT9	BICD family-like cargo adapter 1	1	0.0030323	35.6136	BICD family-like cargo adapter 1	A0JNT9	NaN	NaN	NaN	NaN	12.7829	11.7737	12.1054	12.2075	11.582	12.7829
A1L3P4	Sodium/hydrogen exchanger 6	15	0	50.6907	Sodium/hydrogen exchanger 6	A1L3P4	17.203	17.03	17.1733	17.0027	16.6928	17.203	17.03	17.1733	17.0027	16.6928
A2A432	Cullin-4B	29	0	55.4378	Cullin-4B	A2A432	16.4447	16.3528	16.3515	16.4555	16.2496	16.4447	16.3528	16.3515	16.4555	16.2496
A2A472	TOX high mobility group box family member 2	2	0.000269505	38.2515	TOX high mobility group box family member 2	A2A472	NaN	13.4621	NaN	NaN	14.3493	13.57	13.4621	11.6551	12.4184	14.3493
A2A484	Zinc finger, MYND-type containing 8	16	0	47.5099	Zinc finger, MYND-type containing 8	A2A484	15.4616	15.1856	15.1571	15.5492	15.647	15.4616	15.1856	15.1571	15.5492	15.647
A2A4P0	ATP-dependent RNA helicase DHX8	8	0	44.6058	ATP-dependent RNA helicase DHX8	A2A4P0	14.6027	14.1212	14.2938	14.5854	14.0658	14.6027	14.1212	14.2938	14.5854	14.0658
A2A4U6	Zinc finger protein 334	2	0.000670421	37.3242	Zinc finger protein 334	A2A4U6	13.7125	NaN	NaN	NaN	NaN	13.7125	12.1017	12.8983	11.5431	13.4669
A2A5R2	Brefeldin A-inhibited guanine nucleotide-exchange protein 2	50	0	50.3242	Brefeldin A-inhibited guanine nucleotide-exchange protein 2	A2A5R2	16.7536	16.5491	16.6242	16.51	16.4579	16.7536	16.5491	16.6242	16.51	16.4579
A2A654	Bromodomain PHD finger transcription factor	5	0.000403606	37.6281	Bromodomain PHD finger transcription factor	A2A654	13.803	13.768	13.6459	14.1519	13.6338	13.803	13.768	13.6459	14.1519	13.6338
A2A690	Protein TANC2	51	0	55.3069	Protein TANC2	A2A690	16.2316	16.8684	16.7133	16.1174	16.6114	16.2316	16.8684	16.7133	16.1174	16.6114
A2A699	Protein FAM171A2	20	0	53.8788	Protein FAM171A2	A2A699	15.9419	16.4293	16.1408	16.1358	16.2214	15.9419	16.4293	16.1408	16.1358	16.2214
A2A6A1	G patch domain-containing protein 8	7	0	47.0095	G patch domain-containing protein 8	A2A6A1	14.5331	14.4486	14.2763	14.7278	14.0739	14.5331	14.4486	14.2763	14.7278	14.0739
A2A6P4	Family with sequence similarity 104, member A	2	0	47.57	Family with sequence similarity 104, member A	A2A6P4	11.9928	11.094	11.1497	11.734	13.0595	11.9928	11.094	11.1497	11.734	13.0595
A2A6Q5	Cell division cycle protein 27 homolog	3	0	44.7255	Cell division cycle protein 27 homolog	A2A6Q5	13.499	13.4255	13.3691	13.0913	NaN	13.499	13.4255	13.3691	13.0913	12.0275
A2A6T1	Cerebellar degeneration-related protein 2-like	13	0	46.6927	Cerebellar degeneration-related protein 2-like	A2A6T1	14.9654	14.3719	14.4429	14.7009	14.4572	14.9654	14.3719	14.4429	14.7009	14.4572
A2A716	Oxysterol-binding protein	6	0	40.4676	Oxysterol-binding protein	A2A716	13.5694	NaN	13.7501	13.5584	13.9953	13.5694	12.5289	13.7501	13.5584	13.9953
A2A791	Zinc finger MYM-type protein 4	5	0	43.9035	Zinc finger MYM-type protein 4	A2A791	14.5774	14.7671	14.7059	15.1641	14.7396	14.5774	14.7671	14.7059	15.1641	14.7396
A2A7S8	NHS-like protein 3	3	0	45.944	NHS-like protein 3	A2A7S8	13.857	13.9681	13.9915	NaN	14.471	13.857	13.9681	13.9915	10.38	14.471
A2A891	Calmodulin-binding transcription activator 1	5	0	42.4305	Calmodulin-binding transcription activator 1	A2A891	13.654	13.4036	13.6233	14.0089	13.0328	13.654	13.4036	13.6233	14.0089	13.0328
A2A8L1	Chromodomain-helicase-DNA-binding protein 5	7	0	45.5927	Chromodomain-helicase-DNA-binding protein 5	A2A8L1	13.4749	13.9384	13.5728	13.2312	13.8479	13.4749	13.9384	13.5728	13.2312	13.8479
A2A8L5	Receptor-type tyrosine-protein phosphatase F	36	0	55.1167	Receptor-type tyrosine-protein phosphatase F	A2A8L5	17.894	18.2544	18.2836	17.9583	18.3456	17.894	18.2544	18.2836	17.9583	18.3456
A2A8R0	Zinc finger FYVE domain-containing protein	14	0	48.7023	Zinc finger FYVE domain-containing protein	A2A8R0	14.7647	14.3192	14.6222	14.7453	14.4162	14.7647	14.3192	14.6222	14.7453	14.4162
A2A8U2	Transmembrane protein 201	8	0	53.4582	Transmembrane protein 201	A2A8U2	15.2991	14.6594	14.8527	15.5153	14.2811	15.2991	14.6594	14.8527	15.5153	14.2811
A2A8Z1	Oxysterol-binding protein-related protein 9	18	0	52.9792	Oxysterol-binding protein-related protein 9	A2A8Z1	15.9297	15.7574	15.8789	15.8928	16.0715	15.9297	15.7574	15.8789	15.8928	16.0715
A2A9C3	KICSTOR complex protein SZT2	5	0	47.3839	KICSTOR complex protein SZT2	A2A9C3	12.2932	12.3609	12.3195	12.5451	12.6296	12.2932	12.3609	12.3195	12.5451	12.6296
A2A9Q0	Fibronectin type III domain-containing protein 10	3	0	43.4908	Fibronectin type III domain-containing protein 10	A2A9Q0	13.1886	12.6339	12.6271	13.1301	NaN	13.1886	12.6339	12.6271	13.1301	12.809
A2AAE1	Bridge-like lipid transfer protein family member 1	37	0	55.5249	Bridge-like lipid transfer protein family member 1	A2AAE1	15.3913	15.4027	15.4064	15.2811	15.6166	15.3913	15.4027	15.4064	15.2811	15.6166
A2AAY5	SH3 and PX domain-containing protein 2B	12	0	50.928	SH3 and PX domain-containing protein 2B	A2AAY5	15.3871	15.2097	15.3337	15.3225	15.6949	15.3871	15.2097	15.3337	15.3225	15.6949
A2AB59	Rho GTPase-activating protein 27	3	0.000670421	37.4214	Rho GTPase-activating protein 27	A2AB59	13.3525	NaN	NaN	NaN	13.6589	13.3525	11.9269	11.8597	12.4401	13.6589
A2ACJ2	Fanconi anemia core complex-associated protein 100	4	0	46.9486	Fanconi anemia core complex-associated protein 100	A2ACJ2	12.2806	13.0477	12.4821	12.8607	NaN	12.2806	13.0477	12.4821	12.8607	12.1335
A2ADY9	Protein DDI1 homolog 2	14	0	48.7534	Protein DDI1 homolog 2	A2ADY9	16.7492	16.5812	16.4917	16.5199	16.6057	16.7492	16.5812	16.4917	16.5199	16.6057
A2AF47	Dedicator of cytokinesis protein 11	15	0	45.719	Dedicator of cytokinesis protein 11	A2AF47	17.1491	16.8899	16.7658	17.0562	16.6815	17.1491	16.8899	16.7658	17.0562	16.6815
A2AFR3	FERM and PDZ domain-containing protein 4	4	0	40.0478	FERM and PDZ domain-containing protein 4	A2AFR3	12.8499	13.1957	13.3608	NaN	NaN	12.8499	13.1957	13.3608	12.2161	12.8336
A2AFS3	Endosome/lysosome-associated apoptosis and autophagy regulator 1	1	0.000269505	38.1811	Endosome/lysosome-associated apoptosis and autophagy regulator 1	A2AFS3	NaN	14.3874	14.3097	NaN	NaN	12.6681	14.3874	14.3097	11.0699	12.8327
A2AG50	MAP7 domain-containing protein 2	36	0	52.5336	MAP7 domain-containing protein 2	A2AG50	17.2916	17.0187	17.1765	16.6438	17.543	17.2916	17.0187	17.1765	16.6438	17.543
A2AGH6	Mediator of RNA polymerase II transcription subunit 12	5	0	48.1769	Mediator of RNA polymerase II transcription subunit 12	A2AGH6	12.4425	12.0358	12.0729	12.5485	12.1303	12.4425	12.0358	12.0729	12.5485	12.1303
A2AGL3	Ryanodine receptor 3	2	0.00511408	34.8577	Ryanodine receptor 3	A2AGL3	NaN	12.4751	NaN	NaN	NaN	11.7728	12.4751	12.5432	11.8041	12.7007
A2AGT5	Cytoskeleton-associated protein 5	107	0	54.2712	Cytoskeleton-associated protein 5	A2AGT5	18.5878	18.3579	18.2898	18.4911	18.2027	18.5878	18.3579	18.2898	18.4911	18.2027
A2AH22	Activating molecule in BECN1-regulated autophagy protein 1	1	0	45.2492	Activating molecule in BECN1-regulated autophagy protein 1	A2AH22	NaN	11.8875	12.4329	NaN	NaN	11.7282	11.8875	12.4329	12.1843	13.7152
A2AHC3	Calmodulin-regulated spectrin-associated protein 1	42	0	51.158	Calmodulin-regulated spectrin-associated protein 1	A2AHC3	16.8171	16.9852	16.8729	16.9445	17.2253	16.8171	16.9852	16.8729	16.9445	17.2253
A2AHG0	Leucine zipper putative tumor suppressor 3	17	0	53.5128	Leucine zipper putative tumor suppressor 3	A2AHG0	15.0823	15.7542	15.7129	15.4079	15.8985	15.0823	15.7542	15.7129	15.4079	15.8985
A2AHL1	Anoctamin-3	4	0	44.0404	Anoctamin-3	A2AHL1	NaN	13.3463	13.6001	NaN	NaN	11.9916	13.3463	13.6001	12.0055	12.3566
A2AI05	NADPH-dependent diflavin oxidoreductase 1	2	0	44.4899	NADPH-dependent diflavin oxidoreductase 1	A2AI05	12.5828	12.4581	11.8108	12.5516	NaN	12.5828	12.4581	11.8108	12.5516	12.506
A2AI08	Taperin	10	0	50.4632	Taperin	A2AI08	14.697	14.2799	14.3707	14.7827	14.8565	14.697	14.2799	14.3707	14.7827	14.8565
A2AIL4	NADH dehydrogenase (ubiquinone) complex I, assembly factor 6	6	0	55.3256	NADH dehydrogenase (ubiquinone) complex I, assembly factor 6	A2AIL4	14.6725	15.0196	14.6087	15.172	16.206	14.6725	15.0196	14.6087	15.172	16.206
A2AIR5	Glutamate receptor ionotropic, NMDA 3A	2	0	46.3188	Glutamate receptor ionotropic, NMDA 3A	A2AIR5	13.4507	13.8801	13.6554	NaN	NaN	13.4507	13.8801	13.6554	12.8002	12.0233
A2AIV2	Protein virilizer homolog	7	0	42.317	Protein virilizer homolog	A2AIV2	13.8911	13.2015	NaN	13.8946	NaN	13.8911	13.2015	11.4902	13.8946	12.5858
A2AJ15	Endoplasmic reticulum mannosyl-oligosaccharide 1,2-alpha-mannosidase	7	0	46.8824	Endoplasmic reticulum mannosyl-oligosaccharide 1,2-alpha-mannosidase	A2AJ15	13.8164	13.9028	13.6934	13.9701	13.5771	13.8164	13.9028	13.6934	13.9701	13.5771
A2AJ72	Far upstream element (FUSE) binding protein 3	19	0	55.7293	Far upstream element (FUSE) binding protein 3	A2AJ72	16.8173	16.7202	16.582	16.9863	16.9102	16.8173	16.7202	16.582	16.9863	16.9102
A2AJA9	Apical junction component 1 homolog	33	0	54.5848	Apical junction component 1 homolog	A2AJA9	17.7586	17.6097	17.6805	17.7959	18.0551	17.7586	17.6097	17.6805	17.7959	18.0551
A2AJI0	MAP7 domain-containing protein 1	25	0	50.9513	MAP7 domain-containing protein 1	A2AJI0	17.6742	17.7428	17.7723	17.4938	17.718	17.6742	17.7428	17.7723	17.4938	17.718
A2AJL3	FGGY carbohydrate kinase domain-containing protein	3	0	51.0752	FGGY carbohydrate kinase domain-containing protein	A2AJL3	14.1687	NaN	14.6212	14.121	14.2636	14.1687	11.2812	14.6212	14.121	14.2636
A2AJT4	Arginine/serine-rich protein PNISR	3	0	40.9128	Arginine/serine-rich protein PNISR	A2AJT4	15.3274	15.13	NaN	15.4699	NaN	15.3274	15.13	12.1647	15.4699	11.9721
A2AJW4	Protein phosphatase 1 regulatory subunit	2	0	48.789	Protein phosphatase 1 regulatory subunit	A2AJW4	12.3493	12.1005	12.5751	NaN	13.0763	12.3493	12.1005	12.5751	11.9567	13.0763
A2AJW5	Family with sequence similarity 217, member B	3	0	52.4924	Family with sequence similarity 217, member B	A2AJW5	15.8956	15.9777	16.2245	NaN	15.8259	15.8956	15.9777	16.2245	11.7767	15.8259
A2AK42;A2AK44;Q8C5N3	Pre-mRNA-splicing factor CWC22 homolog	4	0	46.8005	Pre-mRNA-splicing factor CWC22 homolog	A2AK42;A2AK44;Q8C5N3	13.9086	13.5461	13.314	13.9147	13.1801	13.9086	13.5461	13.314	13.9147	13.1801
A2AKB4	FERM and PDZ domain-containing protein 1	1	0	46.1735	FERM and PDZ domain-containing protein 1	A2AKB4	10.6949	10.4894	NaN	10.4677	NaN	10.6949	10.4894	12.5057	10.4677	12.3309
A2AKG8	Focadhesin	9	0	54.4522	Focadhesin	A2AKG8	14.813	14.6158	14.6322	14.7024	NaN	14.813	14.6158	14.6322	14.7024	11.7969
A2AKQ8;Q9CY00	Intraflagellar transport protein 70A2;Intraflagellar transport protein 70B	2	0	42.8024	Intraflagellar transport protein 70A2;Intraflagellar transport protein 70B	A2AKQ8;Q9CY00	NaN	12.7987	12.457	12.5521	NaN	12.2937	12.7987	12.457	12.5521	12.5527
A2ALI5	Adherens junction-associated protein 1	1	0.00767629	33.8837	Adherens junction-associated protein 1	A2ALI5	NaN	14.3564	NaN	14.3869	NaN	12.3557	14.3564	13.0941	14.3869	12.7448
A2ALK8	Tyrosine-protein phosphatase non-receptor type 3	7	0	41.919	Tyrosine-protein phosphatase non-receptor type 3	A2ALK8	13.5245	14.329	14.0827	14.1399	14.7128	13.5245	14.329	14.0827	14.1399	14.7128
A2ALS5	Rap1 GTPase-activating protein 1	38	0	50.0234	Rap1 GTPase-activating protein 1	A2ALS5	17.819	18.0997	18.0002	17.7525	18.3378	17.819	18.0997	18.0002	17.7525	18.3378
A2ALU4	Protein Shroom2	10	0	49.6134	Protein Shroom2	A2ALU4	14.9212	15.1951	15.3633	14.568	15.8005	14.9212	15.1951	15.3633	14.568	15.8005
A2ALW2	Zinc finger with KRAB and SCAN domains 16	3	0	40.6336	Zinc finger with KRAB and SCAN domains 16	A2ALW2	NaN	13.526	13.4564	NaN	13.0957	12.3954	13.526	13.4564	11.8239	13.0957
A2AMZ4	NADH dehydrogenase [ubiquinone] 1 alpha subcomplex assembly factor 8	1	0.00212371	36.566	NADH dehydrogenase [ubiquinone] 1 alpha subcomplex assembly factor 8	A2AMZ4	10.0231	NaN	9.39935	NaN	NaN	10.0231	11.8897	9.39935	12.375	11.7567
A2AN08	E3 ubiquitin-protein ligase UBR4	143	0	55.3649	E3 ubiquitin-protein ligase UBR4	A2AN08	17.3835	17.3395	17.1991	17.3025	17.1573	17.3835	17.3395	17.1991	17.3025	17.1573
A2ANU3	Synapse differentiation-inducing gene protein 1	3	0	43.7528	Synapse differentiation-inducing gene protein 1	A2ANU3	15.1661	14.7188	NaN	15.2978	NaN	15.1661	14.7188	13.2455	15.2978	13.5169
A2AP18	1-phosphatidylinositol 4,5-bisphosphate phosphodiesterase eta-2	32	0	48.7474	1-phosphatidylinositol 4,5-bisphosphate phosphodiesterase eta-2	A2AP18	16.4909	16.9284	16.9741	16.6912	16.9325	16.4909	16.9284	16.9741	16.6912	16.9325
A2APT9	Kelch domain-containing protein 7A	1	0.000136593	38.9227	Kelch domain-containing protein 7A	A2APT9	NaN	NaN	NaN	NaN	15.3143	13.5484	11.814	12.6278	11.5848	15.3143
A2APV2	Formin-like protein 2	37	0	53.4449	Formin-like protein 2	A2APV2	17.6885	17.4472	17.5915	17.3103	17.7755	17.6885	17.4472	17.5915	17.3103	17.7755
A2APX8	Sodium channel protein type 1 subunit alpha	23	0	55.2048	Sodium channel protein type 1 subunit alpha	A2APX8	16.9558	16.6886	16.8864	16.5028	16.5553	16.9558	16.6886	16.8864	16.5028	16.5553
A2APY7	Arginine-hydroxylase NDUFAF5, mitochondrial	13	0	51.2637	Arginine-hydroxylase NDUFAF5, mitochondrial	A2APY7	16.3012	16.1547	16.1885	16.2498	16.3459	16.3012	16.1547	16.1885	16.2498	16.3459
A2AQ07;ENSEMBL:ENSBTAP00000025008	Tubulin beta-1 chain;taurus) hypothetical protein	2	0	39.5901	Tubulin beta-1 chain;taurus) hypothetical protein	A2AQ07;ENSEMBL:ENSBTAP00000025008	14.5498	NaN	14.6422	14.9311	NaN	14.5498	12.6779	14.6422	14.9311	13.4398
A2AQ19	RNA polymerase-associated protein RTF1 homolog	17	0	47.3935	RNA polymerase-associated protein RTF1 homolog	A2AQ19	15.891	15.899	15.6886	16.2757	15.7954	15.891	15.899	15.6886	16.2757	15.7954
A2AQ25	Sickle tail protein	54	0	55.053	Sickle tail protein	A2AQ25	17.0241	17.5182	17.5818	17.1299	17.5137	17.0241	17.5182	17.5818	17.1299	17.5137
A2AR02	Peptidyl-prolyl cis-trans isomerase G	9	0	51.1506	Peptidyl-prolyl cis-trans isomerase G	A2AR02	16.9549	16.9209	16.4661	17.1571	17.2838	16.9549	16.9209	16.4661	17.1571	17.2838
A2AR50	Ras-specific guanine nucleotide-releasing factor RalGPS1	4	0	39.3019	Ras-specific guanine nucleotide-releasing factor RalGPS1	A2AR50	16.0011	16.534	16.2187	16.1435	15.3129	16.0011	16.534	16.2187	16.1435	15.3129
A2ARP1	Inositol hexakisphosphate and diphosphoinositol-pentakisphosphate kinase 1	22	0	49.9255	Inositol hexakisphosphate and diphosphoinositol-pentakisphosphate kinase 1	A2ARP1	15.2309	15.3352	15.1942	15.1482	15.2386	15.2309	15.3352	15.1942	15.1482	15.2386
A2ARS0	Ankyrin repeat domain-containing protein 63	12	0	48.0022	Ankyrin repeat domain-containing protein 63	A2ARS0	12.913	16.7779	16.7851	13.6582	16.2629	12.913	16.7779	16.7851	13.6582	16.2629
A2AS55	Ankyrin repeat domain-containing protein 16	1	0	39.2384	Ankyrin repeat domain-containing protein 16	A2AS55	NaN	NaN	NaN	9.9345	NaN	12.7338	11.5712	12.5258	9.9345	12.3874
A2ASI5	Sodium channel protein type 3 subunit alpha	31	0	49.0807	Sodium channel protein type 3 subunit alpha	A2ASI5	18.5965	18.7241	18.8007	18.6338	17.7898	18.5965	18.7241	18.8007	18.6338	17.7898
A2ASQ1	Agrin	41	0	55.4878	Agrin	A2ASQ1	16.9002	16.7537	16.6119	16.8117	16.799	16.9002	16.7537	16.6119	16.8117	16.799
A2ASS6	Titin	8	0	48.8777	Titin	A2ASS6	12.2463	12.6238	13.1293	12.7269	NaN	12.2463	12.6238	13.1293	12.7269	11.5468
A2ASZ8	Mitochondrial adenyl nucleotide antiporter SLC25A25	20	0	52.0401	Mitochondrial adenyl nucleotide antiporter SLC25A25	A2ASZ8	18.133	17.4978	17.9114	17.7796	17.5236	18.133	17.4978	17.9114	17.7796	17.5236
A2AT37	Regulator of nonsense transcripts 2	21	0	49.4448	Regulator of nonsense transcripts 2	A2AT37	15.7869	15.7555	15.7366	15.7585	15.8408	15.7869	15.7555	15.7366	15.7585	15.8408
A2ATK9	Family with sequence similarity 171, member A1	13	0	50.4701	Family with sequence similarity 171, member A1	A2ATK9	15.3295	15.4307	15.1093	15.1339	15.2416	15.3295	15.4307	15.1093	15.1339	15.2416
A2ATU0	2-oxoadipate dehydrogenase complex component E1	1	0	40.5376	2-oxoadipate dehydrogenase complex component E1	A2ATU0	NaN	13.3269	13.7707	13.7154	NaN	11.9738	13.3269	13.7707	13.7154	13.5477
A2AU34	Transmembrane protein 74B	1	0	39.8977	Transmembrane protein 74B	A2AU34	11.6251	NaN	NaN	11.481	NaN	11.6251	12.7665	10.4886	11.481	10.9774
A2AV25	Fibrinogen C domain-containing protein 1	2	0	43.2921	Fibrinogen C domain-containing protein 1	A2AV25	NaN	15.8843	15.8564	NaN	NaN	11.6849	15.8843	15.8564	11.5543	13.3077
A2AWA9	Rab GTPase-activating protein 1	35	0	50.8301	Rab GTPase-activating protein 1	A2AWA9	16.9464	17.2932	16.9736	17.0898	17.1125	16.9464	17.2932	16.9736	17.0898	17.1125
A2AWP8	Rho guanine nucleotide exchange factor 10-like protein	13	0	51.3838	Rho guanine nucleotide exchange factor 10-like protein	A2AWP8	15.3046	14.7449	14.7612	15.1951	15.0541	15.3046	14.7449	14.7612	15.1951	15.0541
A2AWR3	Lysosomal cholesterol signaling protein	3	0	55.9602	Lysosomal cholesterol signaling protein	A2AWR3	12.3126	12.4148	12.7752	12.3667	12.8888	12.3126	12.4148	12.7752	12.3667	12.8888
A2BDX3	Adenylyltransferase and sulfurtransferase MOCS3	18	0	54.4889	Adenylyltransferase and sulfurtransferase MOCS3	A2BDX3	16.2085	16.1904	16.1852	16.3821	16.5571	16.2085	16.1904	16.1852	16.3821	16.5571
A2BE28	Ribosomal biogenesis protein LAS1L	10	0	43.8784	Ribosomal biogenesis protein LAS1L	A2BE28	14.9812	15.0973	14.978	15.0681	15.0303	14.9812	15.0973	14.978	15.0681	15.0303
A2BH40	AT-rich interactive domain-containing protein 1A	24	0	53.2566	AT-rich interactive domain-containing protein 1A	A2BH40	16.2305	16.1255	15.4651	16.4298	15.7388	16.2305	16.1255	15.4651	16.4298	15.7388
A2CG29	Butyrophilin, subfamily 3, member A3	1	0	40.0753	Butyrophilin, subfamily 3, member A3	A2CG29	13.1177	13.7928	NaN	NaN	NaN	13.1177	13.7928	11.5904	12.6576	12.62
A2CG49	Kalirin	73	0	53.9509	Kalirin	A2CG49	16.6492	17.3615	17.3344	16.7897	17.2735	16.6492	17.3615	17.3344	16.7897	17.2735
A2CG63	AT-rich interactive domain-containing protein 4B	1	0.00537071	34.7223	AT-rich interactive domain-containing protein 4B	A2CG63	11.3565	10.934	NaN	NaN	NaN	11.3565	10.934	11.9457	12.624	11.658
A2RS43	Protocadherin 7	16	0	51.2855	Protocadherin 7	A2RS43	15.8849	16.1378	15.7781	15.7305	15.6484	15.8849	16.1378	15.7781	15.7305	15.6484
A2RSJ4	Bridge-like lipid transfer protein family member 3B	32	0	52.4479	Bridge-like lipid transfer protein family member 3B	A2RSJ4	16.2106	16.4231	16.4571	16.2848	16.5311	16.2106	16.4231	16.4571	16.2848	16.5311
A2RSQ0	DENN domain-containing protein 5B	14	0	54.1631	DENN domain-containing protein 5B	A2RSQ0	14.7819	14.7387	14.9879	14.9386	15.2593	14.7819	14.7387	14.9879	14.9386	15.2593
A2RSX7	tRNA wybutosine-synthesizing protein 5	9	0	49.8271	tRNA wybutosine-synthesizing protein 5	A2RSX7	15.1109	15.1833	15.2036	15.168	15.2763	15.1109	15.1833	15.2036	15.168	15.2763
A2RSY6	TRMT1-like protein	3	0	44.0817	TRMT1-like protein	A2RSY6	12.8602	12.7429	12.8407	12.8286	13.5715	12.8602	12.7429	12.8407	12.8286	13.5715
A2RT62	F-box/LRR-repeat protein 16	14	0	52.0209	F-box/LRR-repeat protein 16	A2RT62	17.2468	18.1155	18.1613	17.4615	17.8791	17.2468	18.1155	18.1613	17.4615	17.8791
A2RTH5	Leucine carboxyl methyltransferase 1	21	0	52.3173	Leucine carboxyl methyltransferase 1	A2RTH5	17.1997	17.2981	17.2488	17.211	17.2208	17.1997	17.2981	17.2488	17.211	17.2208
A2RTL5	Arginine/serine-rich coiled-coil protein 2	4	0	49.1918	Arginine/serine-rich coiled-coil protein 2	A2RTL5	16.386	15.9601	15.6837	16.4328	16.1343	16.386	15.9601	15.6837	16.4328	16.1343
A3EZ82	Tax_Id=9606 Gene_Symbol=DMKN Dermokine	1	0	44.2933	Tax_Id=9606 Gene_Symbol=DMKN Dermokine	A3EZ82	12.5392	12.1804	12.0092	13.0604	NaN	12.5392	12.1804	12.0092	13.0604	12.2846
A3KFM7	Chromodomain-helicase-DNA-binding protein 6	3	0	46.0502	Chromodomain-helicase-DNA-binding protein 6	A3KFM7	15.2869	14.8831	14.9471	15.1762	15.6913	15.2869	14.8831	14.9471	15.1762	15.6913
A3KFX0	Cytosolic 5'-nucleotidase 1A	10	0	50.826	Cytosolic 5'-nucleotidase 1A	A3KFX0	15.7811	14.9476	15.0108	15.5654	15.0334	15.7811	14.9476	15.0108	15.5654	15.0334
A3KGB4;Q9Z1A9	TBC1 domain family member 8B;TBC1 domain family member 8	1	0	45.7617	TBC1 domain family member 8B;TBC1 domain family member 8	A3KGB4;Q9Z1A9	12.1477	12.1355	12.0529	11.8045	11.5261	12.1477	12.1355	12.0529	11.8045	11.5261
A3KGS3	Ral GTPase-activating protein subunit alpha-2	8	0	46.4968	Ral GTPase-activating protein subunit alpha-2	A3KGS3	13.9218	13.6099	13.3916	13.8758	NaN	13.9218	13.6099	13.3916	13.8758	12.2012
A3KGV1	Outer dense fiber protein 2	5	0	47.2661	Outer dense fiber protein 2	A3KGV1	12.7956	12.2013	12.2705	13.1215	NaN	12.7956	12.2013	12.2705	13.1215	11.9691
A3KMP2	Tetratricopeptide repeat protein 38	10	0	48.2546	Tetratricopeptide repeat protein 38	A3KMP2	16.576	15.7715	16.2867	16.0661	16.8504	16.576	15.7715	16.2867	16.0661	16.8504
A6H5Y3	Methionine synthase	4	0	49.3953	Methionine synthase	A6H5Y3	13.5736	13.546	13.7181	13.4667	NaN	13.5736	13.546	13.7181	13.4667	12.8796
A6H5Z3	Exocyst complex component 6B	29	0	50.7717	Exocyst complex component 6B	A6H5Z3	16.9822	17.2488	17.2358	17.1398	16.9765	16.9822	17.2488	17.2358	17.1398	16.9765
A6H611	Mitochondrial intermediate peptidase	10	0	52.1287	Mitochondrial intermediate peptidase	A6H611	15.9494	16.0442	16.0763	16.1313	16.1299	15.9494	16.0442	16.0763	16.1313	16.1299
A6H619	PHD and RING finger domain-containing protein 1	1	0	40.175	PHD and RING finger domain-containing protein 1	A6H619	14.7153	14.9173	14.9733	14.5632	NaN	14.7153	14.9173	14.9733	14.5632	12.2637
A6H630	Damage-control phosphatase ARMT1	15	0	48.4194	Damage-control phosphatase ARMT1	A6H630	16.2026	15.8044	15.886	15.801	15.7113	16.2026	15.8044	15.886	15.801	15.7113
A6H650	RasGEF domain family, member 1A	1	0	42.4019	RasGEF domain family, member 1A	A6H650	NaN	12.4175	NaN	NaN	NaN	11.8099	12.4175	12.8325	11.2722	12.5253
A6H6A9	Rab GTPase-activating protein 1-like	19	0	51.65	Rab GTPase-activating protein 1-like	A6H6A9	16.986	17.0557	16.7773	16.9742	16.6959	16.986	17.0557	16.7773	16.9742	16.6959
A6H6E2	Multimerin-2	2	0	41.0776	Multimerin-2	A6H6E2	NaN	12.8853	12.914	12.7837	13.1959	12.1625	12.8853	12.914	12.7837	13.1959
A6H6J9	Ankyrin repeat domain 50	3	0	42.2223	Ankyrin repeat domain 50	A6H6J9	NaN	14.3534	15.0319	14.457	15.9242	11.4464	14.3534	15.0319	14.457	15.9242
A6H8H2	DENN domain-containing protein 4C	8	0	42.7586	DENN domain-containing protein 4C	A6H8H2	14.899	14.6973	14.5444	14.8133	15.099	14.899	14.6973	14.5444	14.8133	15.099
A6X919	Protein C-mannosyl-transferase DPY19L1	8	0	53.8129	Protein C-mannosyl-transferase DPY19L1	A6X919	16.5803	16.0764	16.4646	15.9608	16.2848	16.5803	16.0764	16.4646	15.9608	16.2848
A6X935	Inter alpha-trypsin inhibitor, heavy chain 4	13	0	48.9016	Inter alpha-trypsin inhibitor, heavy chain 4	A6X935	15.6211	15.3705	16.2013	16.2077	15.0896	15.6211	15.3705	16.2013	16.2077	15.0896
A6ZI47	Fructose-bisphosphate aldolase	2	0	40.2242	Fructose-bisphosphate aldolase	A6ZI47	22.1062	21.7543	21.7543	21.8955	20.9158	22.1062	21.7543	21.7543	21.8955	20.9158
A7RDN6	Renalase	3	0	50.0626	Renalase	A7RDN6	13.3626	12.6786	13.0224	13.2555	NaN	13.3626	12.6786	13.0224	13.2555	11.5815
A8C756	tRNA (32-2'-O)-methyltransferase regulator THADA	2	0	45.2113	tRNA (32-2'-O)-methyltransferase regulator THADA	A8C756	NaN	13.678	13.7628	NaN	13.8004	13.5323	13.678	13.7628	10.408	13.8004
A8DUK4	Beta-globin	3	0	48.7737	Beta-globin	A8DUK4	23.9953	23.337	23.9056	16.9528	18.0386	23.9953	23.337	23.9056	16.9528	18.0386
A8Y5H7	SEC14-like protein 1	9	0	48.7091	SEC14-like protein 1	A8Y5H7	16.1411	15.9713	15.9107	16.0468	15.8652	16.1411	15.9713	15.9107	16.0468	15.8652
B0F2B4	Neuroligin 4-like	10	0	51.5166	Neuroligin 4-like	B0F2B4	16.0421	16.4051	16.1894	15.9897	16.0569	16.0421	16.4051	16.1894	15.9897	16.0569
B0V2N1	Receptor-type tyrosine-protein phosphatase S	48	0	52.087	Receptor-type tyrosine-protein phosphatase S	B0V2N1	17.3445	18.0354	17.9271	17.4146	17.9641	17.3445	18.0354	17.9271	17.4146	17.9641
B1AR10	Myeloid/lymphoid or mixed-lineage leukemia;translocated to, 6	2	0	50.0564	Myeloid/lymphoid or mixed-lineage leukemia;translocated to, 6	B1AR10	13.3078	12.6341	13.9315	13.7013	13.8966	13.3078	12.6341	13.9315	13.7013	13.8966
B1AR13	CDGSH iron-sulfur domain-containing protein 3, mitochondrial	7	0	51.618	CDGSH iron-sulfur domain-containing protein 3, mitochondrial	B1AR13	15.3948	15.0385	15.3083	14.8453	15.7735	15.3948	15.0385	15.3083	14.8453	15.7735
B1AR17	DNA helicase	9	0	49.5188	DNA helicase	B1AR17	13.5943	13.7319	13.3376	12.7765	14.1193	13.5943	13.7319	13.3376	12.7765	14.1193
B1ART2	Vacuolar protein sorting 13D	31	0	50.4667	Vacuolar protein sorting 13D	B1ART2	16.2629	16.3334	16.1696	16.1861	15.9068	16.2629	16.3334	16.1696	16.1861	15.9068
B1AS29	Glutamate receptor ionotropic, kainate 3	12	0	45.5214	Glutamate receptor ionotropic, kainate 3	B1AS29	15.1114	15.2645	15.4977	14.8976	14.9565	15.1114	15.2645	15.4977	14.8976	14.9565
B1AUE5	Peroxisome biogenesis factor 10	4	0.000136593	38.7979	Peroxisome biogenesis factor 10	B1AUE5	12.6568	12.0699	12.1783	12.1309	NaN	12.6568	12.0699	12.1783	12.1309	12.3493
B1AUN2	eIF-2B GDP-GTP exchange factor subunit gamma	20	0	50.7555	eIF-2B GDP-GTP exchange factor subunit gamma	B1AUN2	16.8056	16.5522	16.6624	16.5802	16.9912	16.8056	16.5522	16.6624	16.5802	16.9912
B1AVP0	Phosphatase and actin regulator	10	0	50.9834	Phosphatase and actin regulator	B1AVP0	15.835	15.6185	15.4739	15.6813	15.6288	15.835	15.6185	15.4739	15.6813	15.6288
B1AVZ0	Uracil phosphoribosyltransferase homolog	8	0	53.6446	Uracil phosphoribosyltransferase homolog	B1AVZ0	15.3481	15.1678	15.4719	14.9317	15.5855	15.3481	15.1678	15.4719	14.9317	15.5855
B1AWC9	Phosphodiesterase	22	0	52.0742	Phosphodiesterase	B1AWC9	16.9892	16.89	16.4935	17.0653	16.6361	16.9892	16.89	16.4935	17.0653	16.6361
B1AWN6	Sodium channel protein type 2 subunit alpha	34	0	50.0264	Sodium channel protein type 2 subunit alpha	B1AWN6	18.548	18.8601	18.9994	18.8334	19.0231	18.548	18.8601	18.9994	18.8334	19.0231
B1AXH1	NHS-like protein 2	16	0	50.3935	NHS-like protein 2	B1AXH1	18.0095	18.0432	18.1018	18.46	18.4335	18.0095	18.0432	18.1018	18.46	18.4335
B1AXP6	Mitochondrial import receptor subunit TOM5 homolog	4	0	42.5485	Mitochondrial import receptor subunit TOM5 homolog	B1AXP6	14.794	13.9758	14.9483	13.9933	NaN	14.794	13.9758	14.9483	13.9933	11.216
B1AXV0	DOMON domain-containing protein FRRS1L	9	0	51.8368	DOMON domain-containing protein FRRS1L	B1AXV0	16.8121	16.8903	17.0428	17.3837	17.208	16.8121	16.8903	17.0428	17.3837	17.208
B1AY10	Transcriptional repressor NF-X1	15	0	51.0434	Transcriptional repressor NF-X1	B1AY10	13.9697	14.2582	14.0848	14.02	14.4771	13.9697	14.2582	14.0848	14.02	14.4771
B1AY13	Ubiquitin carboxyl-terminal hydrolase 24	51	0	53.0454	Ubiquitin carboxyl-terminal hydrolase 24	B1AY13	16.16	16.1489	15.7592	16.0965	16.0186	16.16	16.1489	15.7592	16.0965	16.0186
B1AZA5	Transmembrane protein 245	5	0	46.8829	Transmembrane protein 245	B1AZA5	14.0551	13.7624	13.9282	13.9222	NaN	14.0551	13.7624	13.9282	13.9222	11.483
B1AZI6	THO complex subunit 2	25	0	48.8794	THO complex subunit 2	B1AZI6	16.5011	16.1704	15.8028	16.6412	16.4515	16.5011	16.1704	15.8028	16.6412	16.4515
B1AZP2	Disks large-associated protein 4	35	0	50.8151	Disks large-associated protein 4	B1AZP2	16.5383	16.842	16.6504	16.9057	17.0424	16.5383	16.842	16.6504	16.9057	17.0424
B2B9E1	Triple QxxK/R motif-containing protein	1	0	39.2727	Triple QxxK/R motif-containing protein	B2B9E1	NaN	16.9631	NaN	16.2415	NaN	12.4874	16.9631	11.0064	16.2415	12.7968
B2KF05	Bromodomain and PHD finger-containing protein 3	2	0	40.196	Bromodomain and PHD finger-containing protein 3	B2KF05	NaN	11.8854	11.7749	12.0792	11.0868	12.3711	11.8854	11.7749	12.0792	11.0868
B2KF50	UHRF1 (ICBP90) binding protein 1	15	0	52.8375	UHRF1 (ICBP90) binding protein 1	B2KF50	14.9806	14.7433	14.9284	15.0874	14.5137	14.9806	14.7433	14.9284	15.0874	14.5137
B2RPU2	Pleckstrin homology domain-containing family D member 1	22	0	53.4146	Pleckstrin homology domain-containing family D member 1	B2RPU2	16.613	15.4457	15.3642	17.0884	15.5799	16.613	15.4457	15.3642	17.0884	15.5799
B2RPU8;Q9D1L0	Coiled-coil-helix-coiled-coil-helix domain containing 2-like;Coiled-coil-helix-coiled-coil-helix domain-containing protein 2	3	0	42.5336	Coiled-coil-helix-coiled-coil-helix domain containing 2-like;Coiled-coil-helix-coiled-coil-helix domain-containing protein 2	B2RPU8;Q9D1L0	19.0374	19.0238	19.084	19.1997	19.4011	19.0374	19.0238	19.084	19.1997	19.4011
B2RQC2	Ubiquitin carboxyl-terminal hydrolase 42	1	0	40.4544	Ubiquitin carboxyl-terminal hydrolase 42	B2RQC2	NaN	12.5862	NaN	12.9596	NaN	11.2691	12.5862	12.4002	12.9596	12.3566
B2RQC6	Multifunctional protein CAD	41	0	54.922	Multifunctional protein CAD	B2RQC6	16.7423	16.5527	16.6632	16.5342	16.3936	16.7423	16.5527	16.6632	16.5342	16.3936
B2RQG2	PHD finger protein 3	10	0	50.6886	PHD finger protein 3	B2RQG2	14.4195	14.4278	13.858	14.8371	NaN	14.4195	14.4278	13.858	14.8371	12.2594
B2RR83	3'-5' RNA helicase YTHDC2	20	0	50.4179	3'-5' RNA helicase YTHDC2	B2RR83	14.8901	14.8732	14.819	14.8607	14.9255	14.8901	14.8732	14.819	14.8607	14.9255
B2RRD7	Peregrin	1	0.00133511	36.9397	Peregrin	B2RRD7	NaN	13.8659	NaN	NaN	NaN	13.6187	13.8659	13.1948	11.3814	13.1085
B2RRE7	OTU domain-containing protein 4	13	0	52.7978	OTU domain-containing protein 4	B2RRE7	14.8364	15.0194	14.9724	14.9346	14.6974	14.8364	15.0194	14.9724	14.9346	14.6974
B2RSH2	Guanine nucleotide-binding protein G(i) subunit alpha-1	21	0	50.1686	Guanine nucleotide-binding protein G(i) subunit alpha-1	B2RSH2	23.7204	23.8271	24.1656	23.72	24.0301	23.7204	23.8271	24.1656	23.72	24.0301
B2RUJ5	Amyloid-beta A4 precursor protein-binding family A member 1	27	0	53.8905	Amyloid-beta A4 precursor protein-binding family A member 1	B2RUJ5	16.8209	16.7736	16.6084	16.9574	17.0832	16.8209	16.7736	16.6084	16.9574	17.0832
B2RUR8	OTU domain-containing protein 7B	14	0	51.9586	OTU domain-containing protein 7B	B2RUR8	14.8564	14.4334	14.7437	14.7375	14.5849	14.8564	14.4334	14.7437	14.7375	14.5849
B2RUS7	ATP-binding cassette, sub-family C (CFTR/MRP), member 8	8	0	51.0515	ATP-binding cassette, sub-family C (CFTR/MRP), member 8	B2RUS7	14.731	14.1934	14.7037	14.4623	14.7283	14.731	14.1934	14.7037	14.4623	14.7283
B2RW11	Ankyrin repeat domain 34A	16	0	48.7081	Ankyrin repeat domain 34A	B2RW11	16.0154	16.2149	16.1262	16.1729	16.0245	16.0154	16.2149	16.1262	16.1729	16.0245
B2RWC4	Gm88 protein	5	0	49.6545	Gm88 protein	B2RWC4	15.1352	15.6919	15.7171	15.5239	15.8811	15.1352	15.6919	15.7171	15.5239	15.8811
B2RWJ3	Transmembrane protein 240	2	0	45.1231	Transmembrane protein 240	B2RWJ3	14.1935	13.8168	14.1615	14.6142	14.2555	14.1935	13.8168	14.1615	14.6142	14.2555
B2RWS6	Histone acetyltransferase p300	4	0	46.5422	Histone acetyltransferase p300	B2RWS6	12.2778	11.9476	11.9748	12.5016	12.8776	12.2778	11.9476	11.9748	12.5016	12.8776
B2RX14	Terminal uridylyltransferase 4	2	0.00212371	36.2485	Terminal uridylyltransferase 4	B2RX14	NaN	NaN	NaN	12.8063	NaN	10.6151	12.2959	12.0281	12.8063	12.9886
B2RXA1	PI-PLC X domain-containing protein 2	3	0	40.7535	PI-PLC X domain-containing protein 2	B2RXA1	15.3956	15.1078	15.2965	15.3612	NaN	15.3956	15.1078	15.2965	15.3612	11.5501
B2RXC1	Trafficking protein particle complex subunit 11	26	0	48.4709	Trafficking protein particle complex subunit 11	B2RXC1	16.0069	15.9078	15.8812	15.8787	15.9535	16.0069	15.9078	15.8812	15.8787	15.9535
B2RXC2	Kinase	6	0	46.4447	Kinase	B2RXC2	18.2029	18.1887	18.1555	18.3656	18.7189	18.2029	18.1887	18.1555	18.3656	18.7189
B2RXC6	DNA-directed RNA polymerase subunit	5	0	39.774	DNA-directed RNA polymerase subunit	B2RXC6	12.6311	12.7609	12.4367	12.6629	NaN	12.6311	12.7609	12.4367	12.6629	12.8779
B2RXQ2	Ppfia1 protein	41	0	52.8155	Ppfia1 protein	B2RXQ2	17.8755	17.9367	17.4969	18.2245	17.1931	17.8755	17.9367	17.4969	18.2245	17.1931
B2RXR6	Serine/threonine-protein phosphatase 6 regulatory ankyrin repeat subunit B	9	0	41.4166	Serine/threonine-protein phosphatase 6 regulatory ankyrin repeat subunit B	B2RXR6	13.5953	13.696	NaN	13.6081	13.4794	13.5953	13.696	11.9023	13.6081	13.4794
B2RXS3	S phase cyclin A-associated protein in the ER	19	0	54.2938	S phase cyclin A-associated protein in the ER	B2RXS3	15.2713	15.4106	15.44	15.4552	15.6093	15.2713	15.4106	15.44	15.4552	15.6093
B2RXS4	Plexin-B2	51	0	50.1976	Plexin-B2	B2RXS4	17.7485	17.4597	17.3317	17.9509	17.3832	17.7485	17.4597	17.3317	17.9509	17.3832
B2RXT3	oxoglutarate dehydrogenase (succinyl-transferring)	58	0	53.3015	oxoglutarate dehydrogenase (succinyl-transferring)	B2RXT3	19.3665	19.1927	19.3941	19.2592	19.2924	19.3665	19.1927	19.3941	19.2592	19.2924
B2RY04	Dedicator of cytokinesis protein 5	7	0	45.8032	Dedicator of cytokinesis protein 5	B2RY04	12.6017	11.9475	12.2635	NaN	NaN	12.6017	11.9475	12.2635	12.1108	14.0644
B2RY56	RNA-binding protein 25	27	0	52.2249	RNA-binding protein 25	B2RY56	17.5535	17.3803	17.2625	17.9017	17.3919	17.5535	17.3803	17.2625	17.9017	17.3919
B5TVM2	Immunoglobulin-like domain-containing receptor 2	17	0	51.1419	Immunoglobulin-like domain-containing receptor 2	B5TVM2	16.1287	17.2823	17.266	16.3813	17.3919	16.1287	17.2823	17.266	16.3813	17.3919
B7ZCR6	Zinc finger protein 512B	3	0	40.7333	Zinc finger protein 512B	B7ZCR6	13.9689	13.6442	13.7891	13.8013	NaN	13.9689	13.6442	13.7891	13.8013	12.5773
B7ZMP1	Xaa-Pro aminopeptidase 3	10	0	53.2216	Xaa-Pro aminopeptidase 3	B7ZMP1	15.3649	15.5374	15.4733	15.51	16.1954	15.3649	15.5374	15.4733	15.51	16.1954
B8JJ69	RIKEN cDNA 2310061I04 gene	5	0	53.1302	RIKEN cDNA 2310061I04 gene	B8JJ69	16.7463	16.3504	16.6362	16.4441	15.8878	16.7463	16.3504	16.6362	16.4441	15.8878
B8JJX8;Q4QQP3;Q80VN4;Q91W94	Zinc finger protein 738;Zinc finger protein 729a;AA987161 protein;Zfp71-rs1 protein	1	0.0010698	37.042	Zinc finger protein 738;Zinc finger protein 729a;AA987161 protein;Zfp71-rs1 protein	B8JJX8;Q4QQP3;Q80VN4;Q91W94	13.135	12.8986	NaN	12.5147	NaN	13.135	12.8986	11.0139	12.5147	11.8112
B8QI36	Liprin-alpha 4	31	0	52.3796	Liprin-alpha 4	B8QI36	16.2462	15.9576	15.6363	16.611	16.0165	16.2462	15.9576	15.6363	16.611	16.0165
B8ZXI1	Queuine tRNA-ribosyltransferase accessory subunit 2	2	0	44.9277	Queuine tRNA-ribosyltransferase accessory subunit 2	B8ZXI1	13.7311	13.916	NaN	NaN	NaN	13.7311	13.916	12.2025	12.7551	13.8533
B9EHT4	CAP-Gly domain-containing linker protein 3	16	0	53.204	CAP-Gly domain-containing linker protein 3	B9EHT4	16.1013	16.1105	15.8235	16.2788	16.143	16.1013	16.1105	15.8235	16.2788	16.143
B9EJ54	Nucleoporin 205	42	0	53.9801	Nucleoporin 205	B9EJ54	17.0975	16.8058	16.7586	17.2966	16.855	17.0975	16.8058	16.7586	17.2966	16.855
B9EJ80	PDZ domain-containing protein 8	21	0	53.8007	PDZ domain-containing protein 8	B9EJ80	15.7491	15.9163	15.8714	15.4988	15.9798	15.7491	15.9163	15.8714	15.4988	15.9798
B9EJ86	Oxysterol-binding protein-related protein 8	26	0	55.6189	Oxysterol-binding protein-related protein 8	B9EJ86	17.5484	17.8466	17.7496	17.5174	17.8479	17.5484	17.8466	17.7496	17.5174	17.8479
B9EJA2	Cortactin-binding protein 2	39	0	53.2557	Cortactin-binding protein 2	B9EJA2	17.8867	18.3672	18.0645	18.245	18.0596	17.8867	18.3672	18.0645	18.245	18.0596
B9EJI9	Transmembrane protein 229A	3	0.000803859	37.2089	Transmembrane protein 229A	B9EJI9	14.2977	14.1294	14.1929	13.7931	NaN	14.2977	14.1294	14.1929	13.7931	11.8754
B9EKI3	TATA element modulatory factor	5	0	46.5533	TATA element modulatory factor	B9EKI3	12.562	12.4424	10.0987	12.5991	NaN	12.562	12.4424	10.0987	12.5991	12.3376
B9EKR1	Receptor-type tyrosine-protein phosphatase zeta	37	0	50.9034	Receptor-type tyrosine-protein phosphatase zeta	B9EKR1	20.3548	20.3766	20.4477	20.3	20.8472	20.3548	20.3766	20.4477	20.3	20.8472
C0HK79;C0HK80	Adipocyte-related X-chromosome expressed sequence 1;Adipocyte-related X-chromosome expressed sequence 2	5	0	46.1673	Adipocyte-related X-chromosome expressed sequence 1;Adipocyte-related X-chromosome expressed sequence 2	C0HK79;C0HK80	16.1066	16.0031	16.0387	15.9618	16.083	16.1066	16.0031	16.0387	15.9618	16.083
C0HKD8;C0HKD9	Microfibrillar-associated protein 1A;Microfibrillar-associated protein 1B	8	0	48.2951	Microfibrillar-associated protein 1A;Microfibrillar-associated protein 1B	C0HKD8;C0HKD9	15.3553	15.2001	15.013	15.6718	15.5615	15.3553	15.2001	15.013	15.6718	15.5615
C0HKE1;C0HKE2;C0HKE3;C0HKE4;C0HKE5;C0HKE6;C0HKE7;C0HKE8;C0HKE9;Q8BFU2;Q8CGP5;Q8CGP6	Histone H2A type 1-B;Histone H2A type 1-C;Histone H2A type 1-D;Histone H2A type 1-E;Histone H2A type 1-G;Histone H2A type 1-I;Histone H2A type 1-N;Histone H2A type 1-O;Histone H2A type 1-P;Histone H2A type 3;Histone H2A type 1-F;Histone H2A type 1-H	12	0	45.9806	Histone H2A type 1-B;Histone H2A type 1-C;Histone H2A type 1-D;Histone H2A type 1-E;Histone H2A type 1-G;Histone H2A type 1-I;Histone H2A type 1-N;Histone H2A type 1-O;Histone H2A type 1-P;Histone H2A type 3;Histone H2A type 1-F;Histone H2A type 1-H	C0HKE1;C0HKE2;C0HKE3;C0HKE4;C0HKE5;C0HKE6;C0HKE7;C0HKE8;C0HKE9;Q8BFU2;Q8CGP5;Q8CGP6	24.8382	24.2876	24.3395	25.117	24.9782	24.8382	24.2876	24.3395	25.117	24.9782
D3YTP3	Metaxin	14	0	45.0739	Metaxin	D3YTP3	16.9965	16.5584	16.7525	16.7884	16.812	16.9965	16.5584	16.7525	16.7884	16.812
D3YUB6	BTB/POZ domain-containing protein 8	38	0	50.7504	BTB/POZ domain-containing protein 8	D3YUB6	16.1252	16.7947	16.4968	16.5639	16.6836	16.1252	16.7947	16.4968	16.5639	16.6836
D3YUJ3	Cyclin Y-like 1	7	0	46.763	Cyclin Y-like 1	D3YUJ3	15.692	15.9794	15.832	15.6152	15.9326	15.692	15.9794	15.832	15.6152	15.9326
D3YV92	Golgi-associated RAB2 interactor protein 2	1	0	51.0148	Golgi-associated RAB2 interactor protein 2	D3YV92	12.3453	12.2994	12.4181	12.3631	12.6584	12.3453	12.2994	12.4181	12.3631	12.6584
D3YVE8	Solute carrier family 35 member G2	5	0	50.5263	Solute carrier family 35 member G2	D3YVE8	15.7896	15.4257	15.7107	15.5631	14.9537	15.7896	15.4257	15.7107	15.5631	14.9537
D3YVF0	A-kinase anchor protein 5	31	0	51.8351	A-kinase anchor protein 5	D3YVF0	18.5618	19.7747	19.1118	18.9065	18.9807	18.5618	19.7747	19.1118	18.9065	18.9807
D3YVV3	Ankyrin repeat domain 29	10	0	50.4983	Ankyrin repeat domain 29	D3YVV3	16.861	15.8403	16.0451	16.256	16.0762	16.861	15.8403	16.0451	16.256	16.0762
D3YW26	Transcriptional adaptor 2B	1	0.000269505	38.5936	Transcriptional adaptor 2B	D3YW26	17.5228	17.6198	17.3136	17.6317	NaN	17.5228	17.6198	17.3136	17.6317	13.1631
D3YWQ0	Diacylglycerol kinase iota	27	0	54.0459	Diacylglycerol kinase iota	D3YWQ0	19.3277	19.7375	19.6359	19.4661	19.4949	19.3277	19.7375	19.6359	19.4661	19.4949
D3YXG0	Hemicentin-1	2	0	40.0197	Hemicentin-1	D3YXG0	13.681	15.3602	15.3455	15.5203	14.2498	13.681	15.3602	15.3455	15.5203	14.2498
D3YXJ0	Diacylglycerol kinase eta	30	0	55.3487	Diacylglycerol kinase eta	D3YXJ0	15.796	16.1287	16.0997	15.9412	16.0329	15.796	16.1287	16.0997	15.9412	16.0329
D3YXK0	Janus kinase and microtubule interacting protein 2	18	0	55.9946	Janus kinase and microtubule interacting protein 2	D3YXK0	15.1553	15.4144	15.0532	15.3837	15.2851	15.1553	15.4144	15.0532	15.3837	15.2851
D3YXK1	Sterile alpha motif domain-containing protein 1	2	0.000537418	37.5967	Sterile alpha motif domain-containing protein 1	D3YXK1	NaN	NaN	NaN	12.5895	NaN	11.0397	13.1441	12.1422	12.5895	12.0497
D3YXK2	Scaffold attachment factor B1	51	0	52.3395	Scaffold attachment factor B1	D3YXK2	18.8526	18.6176	18.4647	19.2101	18.7763	18.8526	18.6176	18.4647	19.2101	18.7763
D3YYY8	Rho guanine nucleotide exchange factor (GEF) 26	9	0	40.3544	Rho guanine nucleotide exchange factor (GEF) 26	D3YYY8	14.7811	14.5795	14.2365	14.7844	14.9908	14.7811	14.5795	14.2365	14.7844	14.9908
D3YZG8	Bifunctional methylenetetrahydrofolate dehydrogenase/cyclohydrolase 2, mitochondrial	4	0	47.0431	Bifunctional methylenetetrahydrofolate dehydrogenase/cyclohydrolase 2, mitochondrial	D3YZG8	15.0416	14.428	14.6922	14.4081	14.8628	15.0416	14.428	14.6922	14.4081	14.8628
D3YZI9	PiggyBac transposable element-derived protein 5	13	0	51.9409	PiggyBac transposable element-derived protein 5	D3YZI9	16.0348	16.331	16.4778	16.1425	16.0637	16.0348	16.331	16.4778	16.1425	16.0637
D3YZP9	Coiled-coil domain-containing protein 6	22	0	51.8514	Coiled-coil domain-containing protein 6	D3YZP9	17.2145	17.4036	17.2113	17.2747	17.5521	17.2145	17.4036	17.2113	17.2747	17.5521
D3YZU1	SH3 and multiple ankyrin repeat domains protein 1	69	0	56.9488	SH3 and multiple ankyrin repeat domains protein 1	D3YZU1	18.4879	18.3635	18.2453	18.7383	18.4939	18.4879	18.3635	18.2453	18.7383	18.4939
D3YZZ5	Transmembrane p24 trafficking protein 7	7	0	48.5165	Transmembrane p24 trafficking protein 7	D3YZZ5	17.0579	17.0636	17.2173	17.0643	17.2571	17.0579	17.0636	17.2173	17.0643	17.2571
D3Z0M9	RNA helicase	34	0	53.9697	RNA helicase	D3Z0M9	17.0688	16.7258	16.6969	17.2564	16.9983	17.0688	16.7258	16.6969	17.2564	16.9983
D3Z0P8	Transmembrane protein 200B	2	0	42.3604	Transmembrane protein 200B	D3Z0P8	13.7493	13.0347	NaN	13.8917	NaN	13.7493	13.0347	11.8247	13.8917	12.4212
D3Z286	Transmembrane protein with metallophosphoesterase domain	4	0	51.0846	Transmembrane protein with metallophosphoesterase domain	D3Z286	14.5031	14.6185	14.7675	14.2592	14.5303	14.5031	14.6185	14.7675	14.2592	14.5303
D3Z2H9	Tropomyosin 3, related sequence 7	8	0	52.2867	Tropomyosin 3, related sequence 7	D3Z2H9	18.179	17.4306	18.1586	17.1175	18.0547	18.179	17.4306	18.1586	17.1175	18.0547
D3Z3N4	Heterogeneous nuclear ribonucleoprotein H3	11	0	53.2915	Heterogeneous nuclear ribonucleoprotein H3	D3Z3N4	16.9595	16.7388	16.7491	17.1252	16.7521	16.9595	16.7388	16.7491	17.1252	16.7521
D3Z3Y1	GPI ethanolamine phosphate transferase 2	8	0	53.7382	GPI ethanolamine phosphate transferase 2	D3Z3Y1	13.9962	14.1194	14.1893	14.4721	14.3768	13.9962	14.1194	14.1893	14.4721	14.3768
D3Z4S3	Putative peptidyl-tRNA hydrolase PTRHD1	3	0	44.5918	Putative peptidyl-tRNA hydrolase PTRHD1	D3Z4S3	14.7758	14.9846	14.4135	14.9501	15.558	14.7758	14.9846	14.4135	14.9501	15.558
D3Z5G7	Carboxylic ester hydrolase	1	0	42.2032	Carboxylic ester hydrolase	D3Z5G7	NaN	17.618	17.9429	18.0424	17.7738	13.1836	17.618	17.9429	18.0424	17.7738
D3Z5V4	Family with sequence similarity 124, member A	1	0	46.3097	Family with sequence similarity 124, member A	D3Z5V4	12.688	13.1755	13.1288	12.8626	NaN	12.688	13.1755	13.1288	12.8626	12.8759
D3Z6Q9	Bridging integrator 2	5	0	50.5932	Bridging integrator 2	D3Z6Q9	13.7603	14.3054	13.9357	13.4107	13.5426	13.7603	14.3054	13.9357	13.4107	13.5426
D3Z7H4	Germ cell-specific gene 1-like protein	2	0	45.901	Germ cell-specific gene 1-like protein	D3Z7H4	14.5219	15.566	15.624	14.8496	NaN	14.5219	15.566	15.624	14.8496	12.8264
D3Z7P3	Glutaminase kidney isoform, mitochondrial	40	0	52.4967	Glutaminase kidney isoform, mitochondrial	D3Z7P3	20.606	21.0747	20.9837	20.6625	20.8668	20.606	21.0747	20.9837	20.6625	20.8668
D3Z7Q2	Small integral membrane protein 20	2	0	47.2912	Small integral membrane protein 20	D3Z7Q2	17.7553	18.0773	17.0667	16.779	NaN	17.7553	18.0773	17.0667	16.779	11.8911
D3Z7X0;Q8K370	Acyl-Coenzyme A dehydrogenase family, member 12;Acyl-CoA dehydrogenase family member 10	3	0	47.2084	Acyl-Coenzyme A dehydrogenase family, member 12;Acyl-CoA dehydrogenase family member 10	D3Z7X0;Q8K370	14.4804	14.2964	14.8614	13.5382	14.6525	14.4804	14.2964	14.8614	13.5382	14.6525
D4AFX7	DnaJ heat shock protein family (Hsp40) member C13	58	0	52.2384	DnaJ heat shock protein family (Hsp40) member C13	D4AFX7	17.5815	17.7474	17.5596	17.5514	17.4335	17.5815	17.7474	17.5596	17.5514	17.4335
E0CYQ0	Potassium channel tetramerisation domain containing 17	2	0	47.1975	Potassium channel tetramerisation domain containing 17	E0CYQ0	11.7738	12.9046	11.9543	12.0946	NaN	11.7738	12.9046	11.9543	12.0946	13.565
E0CZ16	Kelch-like protein 3	4	0	45.8591	Kelch-like protein 3	E0CZ16	NaN	14.843	15.1621	13.6728	14.261	11.4157	14.843	15.1621	13.6728	14.261
E0CZ22	Maestro heat-like repeat family member 1	5	0	47.5221	Maestro heat-like repeat family member 1	E0CZ22	14.4347	13.9867	13.8597	14.1559	13.432	14.4347	13.9867	13.8597	14.1559	13.432
E1U8D0	Microtubule cross-linking factor 2	7	0	48.3377	Microtubule cross-linking factor 2	E1U8D0	15.2163	15.2658	15.0108	15.3526	14.9775	15.2163	15.2658	15.0108	15.3526	14.9775
E9PUL5	Proline-rich transmembrane protein 2	10	0	48.7626	Proline-rich transmembrane protein 2	E9PUL5	18.702	18.3303	18.1931	18.7365	18.4389	18.702	18.3303	18.1931	18.7365	18.4389
E9PUQ8	Diacylglycerol kinase delta	16	0	55.7797	Diacylglycerol kinase delta	E9PUQ8	14.7458	15.048	14.9107	14.9824	15.2688	14.7458	15.048	14.9107	14.9824	15.2688
E9PUR0	Ankyrin repeat and KH domain containing 1	13	0	48.706	Ankyrin repeat and KH domain containing 1	E9PUR0	15.1454	14.9895	14.9107	15.1647	14.4201	15.1454	14.9895	14.9107	15.1647	14.4201
E9PV24	Fibrinogen alpha chain	25	0	51.7315	Fibrinogen alpha chain	E9PV24	19.7931	19.2769	19.9218	19.67	19.216	19.7931	19.2769	19.9218	19.67	19.216
E9PV26	Proline rich 36	16	0	53.449	Proline rich 36	E9PV26	15.9432	16.464	16.3916	16.3303	16.7788	15.9432	16.464	16.3916	16.3303	16.7788
E9PV86	Multiple C2 and transmembrane domain-containing protein 1	18	0	51.9381	Multiple C2 and transmembrane domain-containing protein 1	E9PV86	15.316	15.3747	15.3313	15.2204	15.5122	15.316	15.3747	15.3313	15.2204	15.5122
E9PVA8	Stalled ribosome sensor GCN1	75	0	52.7315	Stalled ribosome sensor GCN1	E9PVA8	16.4444	16.4266	16.1466	16.4488	15.9145	16.4444	16.4266	16.1466	16.4488	15.9145
E9PVB5	Tetratricopeptide repeat protein 17	6	0	44.1048	Tetratricopeptide repeat protein 17	E9PVB5	15.1677	14.9468	14.9574	15.6117	15.0775	15.1677	14.9468	14.9574	15.6117	15.0775
E9PVZ8	Golgi autoantigen, golgin subfamily b, macrogolgin 1	46	0	50.1837	Golgi autoantigen, golgin subfamily b, macrogolgin 1	E9PVZ8	15.1386	15.0898	14.3395	15.0431	14.5023	15.1386	15.0898	14.3395	15.0431	14.5023
E9PW37	RAS protein activator like 2	30	0	49.0877	RAS protein activator like 2	E9PW37	15.5018	15.7912	15.6147	15.3906	15.7756	15.5018	15.7912	15.6147	15.3906	15.7756
E9PW83	Family with sequence similarity 184, member A	7	0	51.7296	Family with sequence similarity 184, member A	E9PW83	12.7079	13.6043	NaN	12.7822	NaN	12.7079	13.6043	11.5376	12.7822	12.5607
E9PWM3	Armadillo repeat containing, X-linked 4	12	0	49.5254	Armadillo repeat containing, X-linked 4	E9PWM3	12.4621	12.6523	12.3421	12.4707	12.991	12.4621	12.6523	12.3421	12.4707	12.991
E9PWQ3	Collagen, type VI, alpha 3	47	0	51.4329	Collagen, type VI, alpha 3	E9PWQ3	16.0137	16.3058	16.269	16.9315	16.4377	16.0137	16.3058	16.269	16.9315	16.4377
E9PWR4	Disco interacting protein 2 homolog C	32	0	53.2663	Disco interacting protein 2 homolog C	E9PWR4	16.8318	16.8502	16.9722	16.7283	17.1095	16.8318	16.8502	16.9722	16.7283	17.1095
E9PWW9	Remodeling and spacing factor 1	14	0	52.3742	Remodeling and spacing factor 1	E9PWW9	14.1493	13.8893	13.3393	14.3446	13.7214	14.1493	13.8893	13.3393	14.3446	13.7214
E9PX28	Protocadherin 10	20	0	53.905	Protocadherin 10	E9PX28	16.3845	16.8153	16.5968	16.0635	16.4525	16.3845	16.8153	16.5968	16.0635	16.4525
E9PX29	Spectrin beta chain	113	0	55.4736	Spectrin beta chain	E9PX29	18.2527	18.132	17.8156	18.1198	17.9539	18.2527	18.132	17.8156	18.1198	17.9539
E9PX68	Solute carrier family 4 (anion exchanger), member 1, adaptor protein	11	0	50.2209	Solute carrier family 4 (anion exchanger), member 1, adaptor protein	E9PX68	15.199	14.7574	14.6123	15.1711	14.7369	15.199	14.7574	14.6123	15.1711	14.7369
E9PXF0	Protocadherin 17	11	0	52.9749	Protocadherin 17	E9PXF0	13.8743	14.1302	13.9347	13.3955	14.2294	13.8743	14.1302	13.9347	13.3955	14.2294
E9PXF8	Myotubularin-related protein 13	19	0	55.494	Myotubularin-related protein 13	E9PXF8	14.4266	14.7122	14.4787	14.8855	14.8493	14.4266	14.7122	14.4787	14.8855	14.8493
E9PY03	Thiosulfate sulfurtransferase (rhodanese)-like domain containing 1	1	0	41.0207	Thiosulfate sulfurtransferase (rhodanese)-like domain containing 1	E9PY03	NaN	NaN	11.1109	NaN	NaN	12.0518	11.9262	11.1109	12.3465	13.0481
E9PY16	ArfGAP with dual PH domains 1	32	0	48.4088	ArfGAP with dual PH domains 1	E9PY16	18.9387	19.2237	19.3785	19.155	19.7011	18.9387	19.2237	19.3785	19.155	19.7011
E9PY46	Intraflagellar transport protein 140 homolog	4	0.00146706	36.7973	Intraflagellar transport protein 140 homolog	E9PY46	13.8121	13.5726	13.9668	13.0701	13.3019	13.8121	13.5726	13.9668	13.0701	13.3019
E9PYD1	Family with sequence similarity 98, member C	8	0	51.2373	Family with sequence similarity 98, member C	E9PYD1	15.5721	15.7784	15.5997	15.8015	15.7992	15.5721	15.7784	15.5997	15.8015	15.7992
E9PYF4	LIM domain only 7	41	0	51.0115	LIM domain only 7	E9PYF4	16.7197	17.9992	17.9069	17.4158	17.7181	16.7197	17.9992	17.9069	17.4158	17.7181
E9PYG6	RAS p21 protein activator 1	23	0	52.1493	RAS p21 protein activator 1	E9PYG6	16.2537	16.3844	16.3723	16.2574	16.3998	16.2537	16.3844	16.3723	16.2574	16.3998
E9PYH6	Histone-lysine N-methyltransferase SETD1A	11	0	53.2327	Histone-lysine N-methyltransferase SETD1A	E9PYH6	14.074	13.3709	13.3289	13.8433	14.4457	14.074	13.3709	13.3289	13.8433	14.4457
E9PYL2	Proline-rich protein 12	7	0	49.0104	Proline-rich protein 12	E9PYL2	13.6687	13.5439	12.6482	13.6774	12.4164	13.6687	13.5439	12.6482	13.6774	12.4164
E9PYR1	F-box and leucine-rich repeat protein 18	9	0	50.0024	F-box and leucine-rich repeat protein 18	E9PYR1	15.2945	15.2952	15.3002	15.284	15.2418	15.2945	15.2952	15.3002	15.284	15.2418
E9PZ11;Q5DU09	Zinc finger protein 651;Zinc finger protein 652	1	0.00818926	33.7137	Zinc finger protein 651;Zinc finger protein 652	E9PZ11;Q5DU09	NaN	NaN	13.4402	NaN	NaN	12.6847	11.0393	13.4402	11.7641	11.1598
E9PZ19	Protein turtle homolog B	16	0	46.7771	Protein turtle homolog B	E9PZ19	15.7829	15.3103	15.5869	15.8028	15.4382	15.7829	15.3103	15.5869	15.8028	15.4382
E9PZJ8	Activating signal cointegrator 1 complex subunit 3	7	0	48.4774	Activating signal cointegrator 1 complex subunit 3	E9PZJ8	12.3814	12.3748	12.5823	NaN	NaN	12.3814	12.3748	12.5823	11.9211	14.295
E9PZM4	Chromodomain-helicase-DNA-binding protein 2	6	0	47.2517	Chromodomain-helicase-DNA-binding protein 2	E9PZM4	14.3376	14.212	13.6947	14.2573	13.4381	14.3376	14.212	13.6947	14.2573	13.4381
E9PZM7	SR-related CTD-associated factor 11	11	0	46.5886	SR-related CTD-associated factor 11	E9PZM7	14.2576	13.5654	13.6849	13.9984	14.4861	14.2576	13.5654	13.6849	13.9984	14.4861
E9PZP8	HECT and RLD domain containing E3 ubiquitin protein ligase family member 1	53	0	55.1547	HECT and RLD domain containing E3 ubiquitin protein ligase family member 1	E9PZP8	16.581	16.6318	16.6037	16.4581	16.6461	16.581	16.6318	16.6037	16.4581	16.6461
E9PZQ0	Ryanodine receptor 1	1	0.00133511	36.9548	Ryanodine receptor 1	E9PZQ0	NaN	9.94657	9.80125	10.6943	NaN	12.6689	9.94657	9.80125	10.6943	12.345
E9Q0B3	Uncharacterized membrane protein C3orf80 homolog	1	0.000269505	37.7981	Uncharacterized membrane protein C3orf80 homolog	E9Q0B3	NaN	11.3798	NaN	NaN	NaN	11.2717	11.3798	12.6079	11.1929	11.2913
E9Q0S6	Tensin-1	29	0	51.2178	Tensin-1	E9Q0S6	15.8467	15.7415	15.58	15.6278	15.9076	15.8467	15.7415	15.58	15.6278	15.9076
E9Q137	Testis-expressed protein 264 homolog	6	0	44.3934	Testis-expressed protein 264 homolog	E9Q137	14.7587	14.2293	14.5516	14.3516	14.4603	14.7587	14.2293	14.5516	14.3516	14.4603
E9Q166	ATPase family, AAA domain containing 2B	6	0	48.9757	ATPase family, AAA domain containing 2B	E9Q166	14.3351	13.8817	12.814	14.6583	NaN	14.3351	13.8817	12.814	14.6583	12.1836
E9Q1A5	Zinc finger protein 384	4	0	50.4086	Zinc finger protein 384	E9Q1A5	11.7807	11.6699	11.7367	12.4986	11.5295	11.7807	11.6699	11.7367	12.4986	11.5295
E9Q1P8	Interferon regulatory factor 2-binding protein 2	12	0	48.8353	Interferon regulatory factor 2-binding protein 2	E9Q1P8	17.598	17.3766	17.19	18.1064	17.5627	17.598	17.3766	17.19	18.1064	17.5627
E9Q236	ATP-binding cassette sub-family C member 4	7	0	45.2447	ATP-binding cassette sub-family C member 4	E9Q236	14.3686	14.0725	14.1842	14.1652	14.1631	14.3686	14.0725	14.1842	14.1652	14.1631
E9Q238	KN motif and ankyrin repeat domains 1	4	0	48.4064	KN motif and ankyrin repeat domains 1	E9Q238	12.6418	12.6406	12.3039	12.236	NaN	12.6418	12.6406	12.3039	12.236	12.7397
E9Q2E4	HECT domain E3 ubiquitin protein ligase 4	96	0	53.0793	HECT domain E3 ubiquitin protein ligase 4	E9Q2E4	20.1245	20.3282	20.2702	20.1954	20.2763	20.1245	20.3282	20.2702	20.1954	20.2763
E9Q2I4	Mitotic deacetylase associated SANT domain protein	2	0.000537418	37.4859	Mitotic deacetylase associated SANT domain protein	E9Q2I4	11.5237	NaN	11.6332	11.9022	NaN	11.5237	11.7435	11.6332	11.9022	11.8631
E9Q368	TAR RNA binding protein 1	1	0	39.8206	TAR RNA binding protein 1	E9Q368	17.5241	17.0533	17.2564	17.1926	17.5406	17.5241	17.0533	17.2564	17.1926	17.5406
E9Q3C1	C2 domain-containing protein 2	1	0	43.0757	C2 domain-containing protein 2	E9Q3C1	14.4928	NaN	14.2211	NaN	NaN	14.4928	11.9307	14.2211	12.6855	13.4721
E9Q3G8	Nucleoporin 153	22	0	52.8885	Nucleoporin 153	E9Q3G8	16.057	16.0112	15.6876	16.3244	15.94	16.057	16.0112	15.6876	16.3244	15.94
E9Q3L2	Phosphatidylinositol 4-kinase alpha	105	0	54.1052	Phosphatidylinositol 4-kinase alpha	E9Q3L2	18.6013	18.6536	18.6083	18.5366	17.9262	18.6013	18.6536	18.6083	18.5366	17.9262
E9Q3M5	Electrogenic sodium bicarbonate cotransporter 4	1	0.000136593	38.856	Electrogenic sodium bicarbonate cotransporter 4	E9Q3M5	13.713	13.0371	13.2204	13.6334	NaN	13.713	13.0371	13.2204	13.6334	12.8412
E9Q3M9	Capping protein inhibiting regulator of actin like	46	0	51.1679	Capping protein inhibiting regulator of actin like	E9Q3M9	16.0777	17.4855	17.2351	16.3791	17.2663	16.0777	17.4855	17.2351	16.3791	17.2663
E9Q3R9	Zinc finger and BTB domain containing 21	1	0.000403606	37.6281	Zinc finger and BTB domain containing 21	E9Q3R9	NaN	NaN	NaN	NaN	13.8568	11.7333	13.3067	12.8819	11.7523	13.8568
E9Q401	Ryanodine receptor 2	144	0	56.1347	Ryanodine receptor 2	E9Q401	17.543	17.9191	17.8856	17.7336	17.6673	17.543	17.9191	17.8856	17.7336	17.6673
E9Q411	Neuroblastoma amplified sequence	31	0	48.264	Neuroblastoma amplified sequence	E9Q411	15.9856	15.7462	15.6165	15.7071	15.9294	15.9856	15.7462	15.6165	15.7071	15.9294
E9Q414	Apolipoprotein B-100	5	0	42.5961	Apolipoprotein B-100	E9Q414	12.3872	11.8875	12.8378	12.4051	11.6632	12.3872	11.8875	12.8378	12.4051	11.6632
E9Q4F2	Kelch-like protein 18	1	0	39.5404	Kelch-like protein 18	E9Q4F2	13.9346	NaN	NaN	NaN	14.4468	13.9346	11.8718	12.981	11.7574	14.4468
E9Q4N7	AT-rich interactive domain-containing protein 1B	24	0	53.5585	AT-rich interactive domain-containing protein 1B	E9Q4N7	15.9218	15.8534	15.494	16.1911	15.6544	15.9218	15.8534	15.494	16.1911	15.6544
E9Q4P1	WD repeat and FYVE domain-containing protein 1	20	0	50.9746	WD repeat and FYVE domain-containing protein 1	E9Q4P1	17.1652	17.3426	17.5086	17.2304	17.7389	17.1652	17.3426	17.5086	17.2304	17.7389
E9Q4S1	High affinity cAMP-specific and IBMX-insensitive 3',5'-cyclic phosphodiesterase 8B	11	0	46.8307	High affinity cAMP-specific and IBMX-insensitive 3',5'-cyclic phosphodiesterase 8B	E9Q4S1	13.3066	13.479	13.8301	13.1715	14.0147	13.3066	13.479	13.8301	13.1715	14.0147
E9Q4X2	UDP-glucose glycoprotein glucosyltransferase 2	3	0	55.2843	UDP-glucose glycoprotein glucosyltransferase 2	E9Q4X2	14.4146	14.1295	14.2295	14.264	14.7121	14.4146	14.1295	14.2295	14.264	14.7121
E9Q4Z2	Acetyl-CoA carboxylase 2	1	0	44.403	Acetyl-CoA carboxylase 2	E9Q4Z2	10.079	9.39833	10.2154	9.02077	10.0553	10.079	9.39833	10.2154	9.02077	10.0553
E9Q512	Thyroid hormone receptor interactor 11	4	0.00212371	36.4669	Thyroid hormone receptor interactor 11	E9Q512	14.1667	13.8908	NaN	NaN	12.8952	14.1667	13.8908	10.3376	13.3563	12.8952
E9Q557	Desmoplakin	78	0	53.072	Desmoplakin	E9Q557	17.9472	18.3937	18.2287	18.3286	18.3765	17.9472	18.3937	18.2287	18.3286	18.3765
E9Q5C9	Nucleolar and coiled-body phosphoprotein 1	8	0	47.9066	Nucleolar and coiled-body phosphoprotein 1	E9Q5C9	16.819	16.7612	16.5907	16.8879	16.8167	16.819	16.7612	16.5907	16.8879	16.8167
E9Q5F9	Histone-lysine N-methyltransferase SETD2	10	0	47.5301	Histone-lysine N-methyltransferase SETD2	E9Q5F9	13.1724	12.6776	12.6868	13.2504	12.3061	13.1724	12.6776	12.6868	13.2504	12.3061
E9Q5G2;Q6PB90;Q8CDY9;Q91V48;Q91VD8;Q91XZ5;Q91XZ6;Q91XZ8;Q91Y00;Q91Y01;Q91Y03;Q91Y04	Protocadherin beta 9;Protocadherin beta-14;Protocadherin beta 7;Protocadherin beta 21;Protocadherin beta 17;Protocadherin beta 5;Protocadherin beta 4;Protocadherin beta 22;Protocadherin beta 2;Protocadherin beta 19;Protocadherin beta 16;Protocadherin beta 15	1	0.00212371	36.3232	Protocadherin beta 9;Protocadherin beta-14;Protocadherin beta 7;Protocadherin beta 21;Protocadherin beta 17;Protocadherin beta 5;Protocadherin beta 4;Protocadherin beta 22;Protocadherin beta 2;Protocadherin beta 19;Protocadherin beta 16;Protocadherin beta 15	E9Q5G2;Q6PB90;Q8CDY9;Q91V48;Q91VD8;Q91XZ5;Q91XZ6;Q91XZ8;Q91Y00;Q91Y01;Q91Y03;Q91Y04	12.8755	13.4159	NaN	12.9822	14.1312	12.8755	13.4159	12.2852	12.9822	14.1312
E9Q5K9	YTH domain-containing protein 1	6	0	47.8975	YTH domain-containing protein 1	E9Q5K9	14.5095	14.1611	14.2701	14.5098	13.9249	14.5095	14.1611	14.2701	14.5098	13.9249
E9Q5M4	Zinc finger RNA binding protein 2	14	0	55.4338	Zinc finger RNA binding protein 2	E9Q5M4	16.3339	16.3528	16.1447	16.1915	15.6967	16.3339	16.3528	16.1447	16.1915	15.6967
E9Q612	Receptor-type tyrosine-protein phosphatase O	1	0	45.0935	Receptor-type tyrosine-protein phosphatase O	E9Q612	11.8803	NaN	NaN	NaN	13.348	11.8803	11.4463	11.986	12.4803	13.348
E9Q616	AHNAK nucleoprotein (desmoyokin)	96	0	53.3069	AHNAK nucleoprotein (desmoyokin)	E9Q616	18.5842	18.5182	18.1497	18.6652	18.5419	18.5842	18.5182	18.1497	18.6652	18.5419
E9Q634	Unconventional myosin-Ie	6	0	43.2632	Unconventional myosin-Ie	E9Q634	13.7864	12.7715	NaN	12.5449	14.2159	13.7864	12.7715	10.9711	12.5449	14.2159
E9Q6B2	Coiled-coil domain-containing protein 85C	6	0	43.8744	Coiled-coil domain-containing protein 85C	E9Q6B2	15.8255	15.7227	15.8594	15.8342	16.1903	15.8255	15.7227	15.8594	15.8342	16.1903
E9Q6C8	XK-related protein 6	1	0.00472751	35.11	XK-related protein 6	E9Q6C8	NaN	NaN	13.8436	NaN	NaN	11.7529	12.7183	13.8436	11.5603	12.7612
E9Q6H8	Pleckstrin homology domain containing, family A member 5	34	0	50.8204	Pleckstrin homology domain containing, family A member 5	E9Q6H8	16.4097	16.7204	16.6275	16.6297	16.4956	16.4097	16.7204	16.6275	16.6297	16.4956
E9Q6J5	Biorientation of chromosomes in cell division protein 1-like 1	16	0	47.5082	Biorientation of chromosomes in cell division protein 1-like 1	E9Q6J5	14.7381	14.3953	14.2416	14.7549	14.5085	14.7381	14.3953	14.2416	14.7549	14.5085
E9Q6P5	Tetratricopeptide repeat protein 7B	34	0	51.5337	Tetratricopeptide repeat protein 7B	E9Q6P5	17.9914	18.0057	17.9491	17.8531	17.5114	17.9914	18.0057	17.9491	17.8531	17.5114
E9Q6R7	Utrophin	48	0	53.6651	Utrophin	E9Q6R7	16.2476	16.0268	15.6983	16.2352	16.0875	16.2476	16.0268	15.6983	16.2352	16.0875
E9Q6Y8	ubiquitinyl hydrolase 1	20	0	46.8479	ubiquitinyl hydrolase 1	E9Q6Y8	18.7874	18.7979	18.8822	18.4569	19.3959	18.7874	18.7979	18.8822	18.4569	19.3959
E9Q735	Ubiquitin conjugation factor E4 A	24	0	50.7356	Ubiquitin conjugation factor E4 A	E9Q735	16.5386	16.266	16.1814	16.3121	16.1278	16.5386	16.266	16.1814	16.3121	16.1278
E9Q777	A kinase (PRKA) anchor protein 11	3	0.00159851	36.7457	A kinase (PRKA) anchor protein 11	E9Q777	NaN	11.1092	10.9905	NaN	12.2876	11.1529	11.1092	10.9905	12.9114	12.2876
E9Q784	Zinc finger CCCH domain-containing protein 13	12	0	50.3324	Zinc finger CCCH domain-containing protein 13	E9Q784	13.8741	13.7514	13.5881	14.2383	13.8823	13.8741	13.7514	13.5881	14.2383	13.8823
E9Q7E2	AT-rich interactive domain-containing protein 2	3	0	40.2529	AT-rich interactive domain-containing protein 2	E9Q7E2	12.5491	NaN	11.9066	12.4623	NaN	12.5491	11.7718	11.9066	12.4623	13.5063
E9Q7G0	Nuclear mitotic apparatus protein 1	62	0	51.0276	Nuclear mitotic apparatus protein 1	E9Q7G0	16.4365	15.9637	15.3279	16.59	15.6728	16.4365	15.9637	15.3279	16.59	15.6728
E9Q7L6;Q499D0	Forkhead box N2;Forkhead box protein N3	1	0.00212371	36.3373	Forkhead box N2;Forkhead box protein N3	E9Q7L6;Q499D0	12.4206	12.1056	NaN	12.9643	NaN	12.4206	12.1056	12.5325	12.9643	12.8149
E9Q7M2	TSC22 domain family protein 2	6	0	51.2392	TSC22 domain family protein 2	E9Q7M2	13.9186	13.9239	14.1165	13.4019	14.4883	13.9186	13.9239	14.1165	13.4019	14.4883
E9Q7P1	Collagen, type XXII, alpha 1	1	0	41.2651	Collagen, type XXII, alpha 1	E9Q7P1	NaN	15.883	16.2259	15.9191	15.6198	12.1705	15.883	16.2259	15.9191	15.6198
E9Q7P2	Voltage-dependent T-type calcium channel subunit alpha	7	0	48.1928	Voltage-dependent T-type calcium channel subunit alpha	E9Q7P2	14.547	14.5732	14.6755	14.0892	NaN	14.547	14.5732	14.6755	14.0892	13.1585
E9Q7T7	Chondroadherin-like protein	6	0	50.0025	Chondroadherin-like protein	E9Q7T7	13.9888	14.0355	13.8891	13.471	14.9066	13.9888	14.0355	13.8891	13.471	14.9066
E9Q7X7	Neurexin-2	33	0	53.5567	Neurexin-2	E9Q7X7	17.7755	17.9622	17.8889	17.8516	17.7591	17.7755	17.9622	17.8889	17.8516	17.7591
E9Q8D0	DnaJ homolog subfamily C member 21	1	0	45.1977	DnaJ homolog subfamily C member 21	E9Q8D0	10.9615	10.5735	NaN	10.2943	NaN	10.9615	10.5735	12.057	10.2943	11.6329
E9Q8I7	Nuclear transcription factor, X-box binding-like 1	7	0	44.9345	Nuclear transcription factor, X-box binding-like 1	E9Q8I7	12.8451	11.1112	12.4051	12.8087	13.4548	12.8451	11.1112	12.4051	12.8087	13.4548
E9Q8I9	Protein furry homolog	47	0	52.277	Protein furry homolog	E9Q8I9	16.4391	16.4608	16.3588	16.4539	16.0749	16.4391	16.4608	16.3588	16.4539	16.0749
E9Q8Q6	Coiled-coil domain-containing protein 141	2	0	45.0976	Coiled-coil domain-containing protein 141	E9Q8Q6	13.7736	13.8186	NaN	13.7891	NaN	13.7736	13.8186	11.5675	13.7891	12.4209
E9Q8V6	DENN/MADD domain containing 4A	10	0	46.0345	DENN/MADD domain containing 4A	E9Q8V6	14.6165	14.5714	14.7059	14.7279	14.8324	14.6165	14.5714	14.7059	14.7279	14.8324
E9Q912	Rap1 GTPase-GDP dissociation stimulator 1	27	0	50.568	Rap1 GTPase-GDP dissociation stimulator 1	E9Q912	18.0925	17.8103	18.1231	17.1724	17.6059	18.0925	17.8103	18.1231	17.1724	17.6059
E9Q942	Small integral membrane protein 13	1	0.0030323	35.5964	Small integral membrane protein 13	E9Q942	NaN	NaN	8.99654	NaN	12.7063	12.5321	12.1967	8.99654	12.8566	12.7063
E9Q9B3	SPRY domain containing 3	2	0	40.8139	SPRY domain containing 3	E9Q9B3	NaN	14.9611	15.1229	14.9017	NaN	11.4286	14.9611	15.1229	14.9017	12.9431
E9Q9B7	Kinase D-interacting substrate 220	34	0	47.6823	Kinase D-interacting substrate 220	E9Q9B7	15.8148	16.0727	16.1075	15.5245	15.5136	15.8148	16.0727	16.1075	15.5245	15.5136
E9Q9K8	A kinase (PRKA) anchor protein 6	10	0	42.73	A kinase (PRKA) anchor protein 6	E9Q9K8	12.8505	13.1848	12.9984	12.9887	13.1888	12.8505	13.1848	12.9984	12.9887	13.1888
E9Q9Q2	R3H domain containing 1	6	0	47.7415	R3H domain containing 1	E9Q9Q2	13.7421	14.0731	14.0434	13.9541	NaN	13.7421	14.0731	14.0434	13.9541	12.0919
E9QA15	Caldesmon 1	22	0	50.7079	Caldesmon 1	E9QA15	17.6189	17.6055	17.5312	17.4323	17.8858	17.6189	17.6055	17.5312	17.4323	17.8858
E9QAE3	B-TFIID TATA-box binding protein associated factor 1	10	0	49.3755	B-TFIID TATA-box binding protein associated factor 1	E9QAE3	14.0953	14.1861	13.9511	14.5516	14.4489	14.0953	14.1861	13.9511	14.5516	14.4489
E9QAM5	3'-5' exoribonuclease HELZ2	1	0.00472751	35.1302	3'-5' exoribonuclease HELZ2	E9QAM5	8.8402	NaN	8.99107	NaN	NaN	8.8402	12.5354	8.99107	11.7159	13.125
E9QAP7	TATA-box binding protein associated factor 4	3	0	39.2711	TATA-box binding protein associated factor 4	E9QAP7	NaN	NaN	NaN	13.4359	13.7227	11.7253	12.0433	12.8691	13.4359	13.7227
E9QAT4	Protein transport protein Sec16A	32	0	51.3342	Protein transport protein Sec16A	E9QAT4	15.6535	15.7018	15.3491	15.8242	15.2979	15.6535	15.7018	15.3491	15.8242	15.2979
F2Z3U3	Ras association (RalGDS/AF-6) and pleckstrin homology domains 1	30	0	53.3554	Ras association (RalGDS/AF-6) and pleckstrin homology domains 1	F2Z3U3	16.4832	16.8014	16.5961	16.5413	17.0901	16.4832	16.8014	16.5961	16.5413	17.0901
F6SEU4	Ras/Rap GTPase-activating protein SynGAP	78	0	53.7839	Ras/Rap GTPase-activating protein SynGAP	F6SEU4	18.9202	19.8723	19.854	19.3362	19.8313	18.9202	19.8723	19.854	19.3362	19.8313
F6TQW2	Immunoglobulin heavy constant gamma 2C (Fragment)	4	0	54.2395	Immunoglobulin heavy constant gamma 2C (Fragment)	F6TQW2	NaN	13.669	NaN	16.273	NaN	11.2378	13.669	13.4462	16.273	11.4917
F6V035	Coiled-coil domain containing 149	4	0	49.4881	Coiled-coil domain containing 149	F6V035	13.4172	13.5153	13.4914	13.6925	14.4732	13.4172	13.5153	13.4914	13.6925	14.4732
F6W8I0	YjeF N-terminal domain-containing protein 3	5	0	46.6749	YjeF N-terminal domain-containing protein 3	F6W8I0	16.7511	17.2798	17.2998	17.2516	16.8043	16.7511	17.2798	17.2998	17.2516	16.8043
F6YVP7;P62270	Small ribosomal subunit protein uS13	16	0	51.2282	Small ribosomal subunit protein uS13	F6YVP7;P62270	20.9172	21.1145	21.1721	21.3243	20.6559	20.9172	21.1145	21.1721	21.3243	20.6559
F6ZDS4	Nucleoprotein TPR	84	0	54.7283	Nucleoprotein TPR	F6ZDS4	18.2377	18.0042	17.3748	18.4081	17.8804	18.2377	18.0042	17.3748	18.4081	17.8804
F6ZE64	LON peptidase N-terminal domain and ring finger 2	5	0	51.3652	LON peptidase N-terminal domain and ring finger 2	F6ZE64	14.2502	14.4437	13.9025	14.3514	NaN	14.2502	14.4437	13.9025	14.3514	13.1597
F7BAB2	Transmembrane protein 132B	11	0	49.3018	Transmembrane protein 132B	F7BAB2	15.286	16.1178	16.0078	15.4787	15.7178	15.286	16.1178	16.0078	15.4787	15.7178
F7BJB9	MORC family CW-type zinc finger protein 3	2	0.00742671	34.0701	MORC family CW-type zinc finger protein 3	F7BJB9	NaN	11.2569	NaN	NaN	13.125	10.7902	11.2569	11.3104	11.7055	13.125
F7BWT7	Tetraspanin-15	1	0	39.5663	Tetraspanin-15	F7BWT7	14.2787	NaN	NaN	NaN	NaN	14.2787	12.2412	12.8368	12.9795	11.2772
F8VPK0	Superkiller complex protein 3	25	0	52.4062	Superkiller complex protein 3	F8VPK0	15.6	15.3338	15.2952	15.3912	15.2297	15.6	15.3338	15.2952	15.3912	15.2297
F8VPK8	Protocadherin 9	19	0	48.5564	Protocadherin 9	F8VPK8	16.2239	16.4993	15.934	16.1701	16.015	16.2239	16.4993	15.934	16.1701	16.015
F8VPN4	Glycogen debranching enzyme	73	0	57.1675	Glycogen debranching enzyme	F8VPN4	18.1629	17.9321	18.1038	17.9216	17.9161	18.1629	17.9321	18.1038	17.9216	17.9161
F8VPP8	Zinc finger CCCH type containing 7B	20	0	51.5061	Zinc finger CCCH type containing 7B	F8VPP8	15.3877	15.314	15.2033	15.3135	15.2429	15.3877	15.314	15.2033	15.3135	15.2429
F8VPU2	FERM, ARHGEF and pleckstrin domain-containing protein 1	44	0	54.7674	FERM, ARHGEF and pleckstrin domain-containing protein 1	F8VPU2	18.4524	18.462	18.372	18.4819	18.1878	18.4524	18.462	18.372	18.4819	18.1878
F8VPZ3	Ubiquitin carboxyl-terminal hydrolase 32	29	0	53.401	Ubiquitin carboxyl-terminal hydrolase 32	F8VPZ3	16.0342	16.1453	15.9692	15.943	15.7442	16.0342	16.1453	15.9692	15.943	15.7442
F8VQ05	FRY like transcription coactivator	23	0	52.8178	FRY like transcription coactivator	F8VQ05	15.2382	15.3129	15.1556	15.0821	14.6806	15.2382	15.3129	15.1556	15.0821	14.6806
F8VQC1	Signal recognition particle subunit SRP72	25	0	52.2424	Signal recognition particle subunit SRP72	F8VQC1	16.7356	16.7271	16.8703	16.7624	16.9637	16.7356	16.7271	16.8703	16.7624	16.9637
F8VQH7	Developing brain homeobox 2	1	0	44.577	Developing brain homeobox 2	F8VQH7	15.0714	14.4275	14.9987	14.6817	NaN	15.0714	14.4275	14.9987	14.6817	12.9144
F8VQK3	guanylate cyclase	32	0	50.3983	guanylate cyclase	F8VQK3	16.7834	17.1966	17.1452	16.8121	17.1413	16.7834	17.1966	17.1452	16.8121	17.1413
G3UW40	Mutated in colorectal cancers	8	0	44.152	Mutated in colorectal cancers	G3UW40	14.2238	13.945	13.8112	14.1799	14.5522	14.2238	13.945	13.8112	14.1799	14.5522
G3UW60	Sushi domain containing 5	2	0	45.9212	Sushi domain containing 5	G3UW60	13.1992	13.9798	14.0833	13.831	14.6198	13.1992	13.9798	14.0833	13.831	14.6198
G3UW78	Cytochrome P450, family 4, subfamily f, polypeptide 17	2	0	48.7182	Cytochrome P450, family 4, subfamily f, polypeptide 17	G3UW78	14.0005	13.7342	13.8798	13.8278	NaN	14.0005	13.7342	13.8798	13.8278	12.6677
G3UW81;Q99N16;Q99N18;Q9EP75	Cytochrome P450, family 4, subfamily f, polypeptide 40;Cytochrome P450 4F3;Cytochrome P450 CYP4F15;Leukotriene-B4 omega-hydroxylase 3	1	0	42.0166	Cytochrome P450, family 4, subfamily f, polypeptide 40;Cytochrome P450 4F3;Cytochrome P450 CYP4F15;Leukotriene-B4 omega-hydroxylase 3	G3UW81;Q99N16;Q99N18;Q9EP75	12.0317	12.6805	12.8589	12.6676	NaN	12.0317	12.6805	12.8589	12.6676	12.0476
G3UW82	Myosin-2	3	0	44.0047	Myosin-2	G3UW82	NaN	NaN	14.059	NaN	NaN	12.1448	12.5816	14.059	12.2145	13.6046
G3UXL2;Q9D7G0	ribose-phosphate diphosphokinase;Ribose-phosphate pyrophosphokinase 1	20	0	47.3427	ribose-phosphate diphosphokinase;Ribose-phosphate pyrophosphokinase 1	G3UXL2;Q9D7G0	19.0594	19.4099	19.5407	19.2133	19.4553	19.0594	19.4099	19.5407	19.2133	19.4553
G3UYQ4	Adenylate kinase 9	1	0.0034224	35.4151	Adenylate kinase 9	G3UYQ4	NaN	NaN	NaN	NaN	14.999	11.8381	12.3476	13.308	11.3552	14.999
G3X8U3	Queuosine 5'-phosphate N-glycosylase/hydrolase	14	0	53.8687	Queuosine 5'-phosphate N-glycosylase/hydrolase	G3X8U3	15.561	15.4379	15.2952	15.0448	15.1391	15.561	15.4379	15.2952	15.0448	15.1391
G3X8X0	RNA helicase	5	0	58.7689	RNA helicase	G3X8X0	13.4796	12.798	12.8807	13.5887	12.1536	13.4796	12.798	12.8807	13.5887	12.1536
G3X939	Sodium/hydrogen exchanger 3	2	0	43.926	Sodium/hydrogen exchanger 3	G3X939	11.9153	NaN	NaN	12.024	NaN	11.9153	12.0664	12.6147	12.024	13.3762
G3X972	Sec24 related gene family, member C (S. cerevisiae)	28	0	50.728	Sec24 related gene family, member C (S. cerevisiae)	G3X972	17.5801	17.5197	17.4647	17.5674	17.3825	17.5801	17.5197	17.4647	17.5674	17.3825
G3X9B1	HEAT repeat-containing protein 1	4	0.00615103	34.5765	HEAT repeat-containing protein 1	G3X9B1	NaN	12.9646	NaN	12.7099	NaN	11.8599	12.9646	10.3953	12.7099	12.4096
G3X9C2	F-box only protein 50	2	0	48.3719	F-box only protein 50	G3X9C2	15.2019	15.5179	15.2323	15.9821	13.8406	15.2019	15.5179	15.2323	15.9821	13.8406
G3X9I7;Q5D1E7;Q5DTV4	Zinc finger CCCH-type containing 12B;Endoribonuclease ZC3H12A;Probable ribonuclease ZC3H12C	1	0.00767629	33.9971	Zinc finger CCCH-type containing 12B;Endoribonuclease ZC3H12A;Probable ribonuclease ZC3H12C	G3X9I7;Q5D1E7;Q5DTV4	13.6441	NaN	14.0839	NaN	NaN	13.6441	12.3671	14.0839	12.2416	12.2122
G3X9J0	Signal-induced proliferation-associated 1-like protein 3	21	0	53.1609	Signal-induced proliferation-associated 1-like protein 3	G3X9J0	14.7034	14.5687	14.5989	14.5975	14.5358	14.7034	14.5687	14.5989	14.5975	14.5358
G3X9K3	Brefeldin A-inhibited guanine nucleotide-exchange protein 1	38	0	52.644	Brefeldin A-inhibited guanine nucleotide-exchange protein 1	G3X9K3	16.6699	16.4899	16.4592	16.5366	16.3366	16.6699	16.4899	16.4592	16.5366	16.3366
G3X9N3	PNMA family member 8B	19	0	53.1455	PNMA family member 8B	G3X9N3	16.9045	16.9713	16.7684	16.7971	16.6444	16.9045	16.9713	16.7684	16.7971	16.6444
G3X9X1	Kelch repeat and BTB domain-containing protein 2	11	0	48.5578	Kelch repeat and BTB domain-containing protein 2	G3X9X1	15.7469	15.6541	15.8192	15.571	15.6589	15.7469	15.6541	15.8192	15.571	15.6589
G3XA20	Glutamate receptor interacting protein 2	4	0	45.3364	Glutamate receptor interacting protein 2	G3XA20	13.9452	13.8539	13.9641	13.552	14.1785	13.9452	13.8539	13.9641	13.552	14.1785
G3XA57	Rab11 family-interacting protein 2	23	0	50.1997	Rab11 family-interacting protein 2	G3XA57	16.1281	16.5018	16.4258	16.327	16.7843	16.1281	16.5018	16.4258	16.327	16.7843
G5E829	Plasma membrane calcium-transporting ATPase 1	41	0	57.4645	Plasma membrane calcium-transporting ATPase 1	G5E829	20.646	21.218	21.4637	20.8471	21.5	20.646	21.218	21.4637	20.8471	21.5
G5E861	Sodium channel and clathrin linker 1	1	0	41.3753	Sodium channel and clathrin linker 1	G5E861	18.5099	19.1553	18.9809	18.8708	NaN	18.5099	19.1553	18.9809	18.8708	12.6046
G5E870	E3 ubiquitin-protein ligase TRIP12	30	0	46.4016	E3 ubiquitin-protein ligase TRIP12	G5E870	15.0201	14.9794	15.1045	15.0202	15.352	15.0201	14.9794	15.1045	15.0202	15.352
G5E895	Aldo-keto reductase family 1, member B10 (aldose reductase)	15	0	48.182	Aldo-keto reductase family 1, member B10 (aldose reductase)	G5E895	18.357	17.8382	18.1014	17.9329	18.2349	18.357	17.8382	18.1014	17.9329	18.2349
G5E897	Protein O-glucosyltransferase 3	3	0	44.3926	Protein O-glucosyltransferase 3	G5E897	14.4841	14.574	14.5829	14.7469	14.8327	14.4841	14.574	14.5829	14.7469	14.8327
G5E8C2	Kelch repeat and BTB (POZ) domain containing 7	2	0	40.7447	Kelch repeat and BTB (POZ) domain containing 7	G5E8C2	NaN	13.1505	13.6247	13.2546	NaN	12.3811	13.1505	13.6247	13.2546	12.25
G5E8F4	Fucose-1-phosphate guanylyltransferase	7	0	45.7554	Fucose-1-phosphate guanylyltransferase	G5E8F4	14.604	14.7587	14.8356	14.9282	14.8998	14.604	14.7587	14.8356	14.9282	14.8998
G5E8G3	Opioid binding protein/cell adhesion molecule-like	17	0	46.7359	Opioid binding protein/cell adhesion molecule-like	G5E8G3	20.3571	20.9037	21.0722	20.6001	21.2736	20.3571	20.9037	21.0722	20.6001	21.2736
G5E8K5	Ankyrin-3	86	0	56.33	Ankyrin-3	G5E8K5	19.9758	20.0321	20.0212	19.9187	20.0795	19.9758	20.0321	20.0212	19.9187	20.0795
G5E8L3	N-acetyltransferase 8 (GCN5-related) family member 4	1	0	44.9333	N-acetyltransferase 8 (GCN5-related) family member 4	G5E8L3	NaN	NaN	NaN	15.3187	NaN	13.3056	13.2224	13.2349	15.3187	12.281
G5E8P0	Gamma-tubulin complex component 6	2	0	46.538	Gamma-tubulin complex component 6	G5E8P0	14.5769	13.9937	14.445	13.3748	NaN	14.5769	13.9937	14.445	13.3748	13.2265
G5E8P1	Bromodomain-containing protein 1	5	0	50.9566	Bromodomain-containing protein 1	G5E8P1	14.2051	13.6398	13.7299	14.24	NaN	14.2051	13.6398	13.7299	14.24	12.5868
G5E8V9	Arfaptin-1	11	0	46.9665	Arfaptin-1	G5E8V9	16.1224	15.626	15.6372	15.9784	15.6895	16.1224	15.626	15.6372	15.9784	15.6895
H3BKQ3	Ecotropic viral integration site 5 like	29	0	51.8381	Ecotropic viral integration site 5 like	H3BKQ3	15.862	16.1537	15.832	15.7491	16.0555	15.862	16.1537	15.832	15.7491	16.0555
I3ITR1;Q9D924	Iron-sulfur cluster assembly 1 homolog, mitochondrial;Iron-sulfur cluster assembly 1 homolog, mitochondrial	9	0	48.4984	Iron-sulfur cluster assembly 1 homolog, mitochondrial;Iron-sulfur cluster assembly 1 homolog, mitochondrial	I3ITR1;Q9D924	17.5933	17.6204	17.7366	17.5494	18.0573	17.5933	17.6204	17.7366	17.5494	18.0573
J3QMC5	Midasin	16	0	47.8088	Midasin	J3QMC5	14.3063	13.9555	13.957	14.1107	14.1276	14.3063	13.9555	13.957	14.1107	14.1276
J3QNX5	Protein shisa-8	2	0	45.5762	Protein shisa-8	J3QNX5	12.8756	NaN	NaN	13.2015	NaN	12.8756	11.7989	11.5463	13.2015	11.2813
J3QQ10;Q9D011	Predicted gene 7102;M-phase-specific PLK1-interacting protein	2	0	45.0364	Predicted gene 7102;M-phase-specific PLK1-interacting protein	J3QQ10;Q9D011	NaN	NaN	NaN	13.6212	13.3757	11.8886	12.1695	12.758	13.6212	13.3757
K7N641;Q7TRN3;Q8VFM4;Q8VFM5;Q8VGD7;Q9EPF5;Q9EPF6	Olfactory receptor family 2 subfamily AG member 1B;Olfactory receptor Olfr699;Olfactory receptor 697;Olfactory receptor 700;Olfactory receptor MOR277-1;Olfactory receptor MOR283-7;Olfactory receptor Olfr704	1	0.000269505	37.748	Olfactory receptor family 2 subfamily AG member 1B;Olfactory receptor Olfr699;Olfactory receptor 697;Olfactory receptor 700;Olfactory receptor MOR277-1;Olfactory receptor MOR283-7;Olfactory receptor Olfr704	K7N641;Q7TRN3;Q8VFM4;Q8VFM5;Q8VGD7;Q9EPF5;Q9EPF6	15.8748	16.1848	16.1165	16.2796	NaN	15.8748	16.1848	16.1165	16.2796	11.9129
K7N6Y5	Predicted gene 8011 (Fragment)	1	0	43.086	Predicted gene 8011 (Fragment)	K7N6Y5	14.8536	14.7183	14.3378	14.3476	13.8979	14.8536	14.7183	14.3378	14.3476	13.8979
L7N264	Solute carrier organic anion transporter family member	1	0	46.7844	Solute carrier organic anion transporter family member	L7N264	NaN	NaN	NaN	9.17793	NaN	13.6856	12.3062	12.3591	9.17793	12.8525
L7N466	5-formyltetrahydrofolate cyclo-ligase	2	0.00691635	34.3502	5-formyltetrahydrofolate cyclo-ligase	L7N466	13.1272	NaN	12.7533	12.8801	NaN	13.1272	11.7566	12.7533	12.8801	12.8095
M0QWN7	ubiquitinyl hydrolase 1	7	0	50.0518	ubiquitinyl hydrolase 1	M0QWN7	13.8603	13.9325	14.1306	13.4431	13.4246	13.8603	13.9325	14.1306	13.4431	13.4246
O08528	Hexokinase-2	14	0	47.1998	Hexokinase-2	O08528	21.4188	21.4623	21.62	21.2703	21.3932	21.4188	21.4623	21.62	21.2703	21.3932
O08529	Calpain-2 catalytic subunit	38	0	48.3234	Calpain-2 catalytic subunit	O08529	18.9196	18.527	18.4911	18.6847	18.5321	18.9196	18.527	18.4911	18.6847	18.5321
O08530	Sphingosine 1-phosphate receptor 1	7	0	54.2526	Sphingosine 1-phosphate receptor 1	O08530	16.8744	16.4044	16.7326	16.7313	16.0842	16.8744	16.4044	16.7326	16.7313	16.0842
O08532	Voltage-dependent calcium channel subunit alpha-2/delta-1	49	0	51.8011	Voltage-dependent calcium channel subunit alpha-2/delta-1	O08532	18.698	19.1408	19.1943	18.8139	19.2159	18.698	19.1408	19.1943	18.8139	19.2159
O08539	Myc box-dependent-interacting protein 1	31	0	51.9515	Myc box-dependent-interacting protein 1	O08539	19.9511	20.0997	19.9342	19.9924	20.2221	19.9511	20.0997	19.9342	19.9924	20.2221
O08545	Ephrin-A3	1	0	47.9555	Ephrin-A3	O08545	13.9403	14.0527	14.3121	13.6365	NaN	13.9403	14.0527	14.3121	13.6365	11.8592
O08547	Vesicle-trafficking protein SEC22b	18	0	53.9058	Vesicle-trafficking protein SEC22b	O08547	18.6748	18.4141	18.5871	18.5952	18.3545	18.6748	18.4141	18.5871	18.5952	18.3545
O08553	Dihydropyrimidinase-related protein 2	43	0	48.4471	Dihydropyrimidinase-related protein 2	O08553	24.4774	24.6556	24.8637	24.5146	25.3634	24.4774	24.6556	24.8637	24.5146	25.3634
O08573	Galectin-9	3	0	56.7177	Galectin-9	O08573	13.755	13.8844	13.9788	13.9879	14.1051	13.755	13.8844	13.9788	13.9879	14.1051
O08576	RUN domain-containing protein 3A	12	0	49.0291	RUN domain-containing protein 3A	O08576	17.5892	17.8752	17.4829	17.6478	16.9483	17.5892	17.8752	17.4829	17.6478	16.9483
O08579	Emerin	8	0	49.0261	Emerin	O08579	16.8538	16.7761	16.7845	16.8637	17.013	16.8538	16.7761	16.7845	16.8637	17.013
O08580	Steroid hormone receptor ERR1	3	0	48.5454	Steroid hormone receptor ERR1	O08580	13.3895	12.826	NaN	13.6241	NaN	13.3895	12.826	11.3404	13.6241	12.1915
O08581	Potassium channel subfamily K member 1	4	0	48.6039	Potassium channel subfamily K member 1	O08581	15.0263	14.9294	14.5834	15.4632	NaN	15.0263	14.9294	14.5834	15.4632	11.7924
O08582	GTP-binding protein 1	23	0	49.7703	GTP-binding protein 1	O08582	17.2664	17.1844	17.1405	17.3734	16.6738	17.2664	17.1844	17.1405	17.3734	16.6738
O08583	THO complex subunit 4	11	0	44.6341	THO complex subunit 4	O08583	18.6951	18.3742	18.3636	18.9411	18.8246	18.6951	18.3742	18.3636	18.9411	18.8246
O08585	Clathrin light chain A	10	0	51.0062	Clathrin light chain A	O08585	17.9075	17.4042	18.2946	17.2967	18.8322	17.9075	17.4042	18.2946	17.2967	18.8322
O08586	Phosphatidylinositol 3,4,5-trisphosphate 3-phosphatase and dual-specificity protein phosphatase PTEN	14	0	46.8337	Phosphatidylinositol 3,4,5-trisphosphate 3-phosphatase and dual-specificity protein phosphatase PTEN	O08586	17.3015	17.5241	17.5333	17.4488	17.3948	17.3015	17.5241	17.5333	17.4488	17.3948
O08599	Syntaxin-binding protein 1	54	0	51.661	Syntaxin-binding protein 1	O08599	23.5907	23.7966	23.9922	23.8975	24.3747	23.5907	23.7966	23.9922	23.8975	24.3747
O08600	Endonuclease G, mitochondrial	13	0	49.9995	Endonuclease G, mitochondrial	O08600	17.6195	17.057	17.3251	17.594	17.532	17.6195	17.057	17.3251	17.594	17.532
O08601	Microsomal triglyceride transfer protein large subunit	8	0	48.4199	Microsomal triglyceride transfer protein large subunit	O08601	13.3892	12.8655	13.687	13.4853	13.4258	13.3892	12.8655	13.687	13.4853	13.4258
O08638	Myosin-11	76	0	54.8043	Myosin-11	O08638	18.1126	18.5655	18.1181	17.9936	18.2232	18.1126	18.5655	18.1181	17.9936	18.2232
O08644	Ephrin type-B receptor 6	8	0	47.4366	Ephrin type-B receptor 6	O08644	13.5356	14.261	14.2653	13.0823	13.9387	13.5356	14.261	14.2653	13.0823	13.9387
O08648	Mitogen-activated protein kinase kinase kinase 4	13	0	49.7883	Mitogen-activated protein kinase kinase kinase 4	O08648	15.6639	15.3152	15.4415	15.3526	15.4341	15.6639	15.3152	15.4415	15.3526	15.4341
O08663	Methionine aminopeptidase 2	19	0	52.4754	Methionine aminopeptidase 2	O08663	18.2242	18.0544	17.9782	18.1915	17.9547	18.2242	18.0544	17.9782	18.1915	17.9547
O08664	B-cell CLL/lymphoma 7 protein family member C	1	0.00679739	34.3754	B-cell CLL/lymphoma 7 protein family member C	O08664	15.3128	NaN	NaN	15.609	NaN	15.3128	12.3517	13.0514	15.609	11.2345
O08672	Kinesin-like protein KIFC2	9	0	47.4417	Kinesin-like protein KIFC2	O08672	14.1828	14.7333	14.5628	14.3889	14.7016	14.1828	14.7333	14.5628	14.3889	14.7016
O08677	Kininogen-1	13	0	57.1565	Kininogen-1	O08677	17.5617	17.2576	17.8023	17.7002	18.1714	17.5617	17.2576	17.8023	17.7002	18.1714
O08688	Calpain-5	24	0	51.0695	Calpain-5	O08688	16.6921	16.8933	16.975	16.3467	16.9428	16.6921	16.8933	16.975	16.3467	16.9428
O08692	Neutrophilic granule protein	1	0	43.6683	Neutrophilic granule protein	O08692	NaN	14.0114	13.8488	NaN	NaN	11.2567	14.0114	13.8488	12.0255	13.0894
O08709	Peroxiredoxin-6	21	0	47.0075	Peroxiredoxin-6	O08709	22.2301	22.151	22.2802	22.0821	22.5354	22.2301	22.151	22.2802	22.0821	22.5354
O08715	A-kinase anchor protein 1, mitochondrial	10	0	50.5623	A-kinase anchor protein 1, mitochondrial	O08715	15.0066	15.1514	14.5388	15.3062	15.0391	15.0066	15.1514	14.5388	15.3062	15.0391
O08738	Caspase-6	2	0	44.3177	Caspase-6	O08738	13.2995	12.9127	13.2024	13.5072	NaN	13.2995	12.9127	13.2024	13.5072	12.8002
O08739	AMP deaminase 3	31	0	52.783	AMP deaminase 3	O08739	16.9698	16.9677	16.0767	17.073	17.2207	16.9698	16.9677	16.0767	17.073	17.2207
O08747	Netrin receptor UNC5C	12	0	47.5505	Netrin receptor UNC5C	O08747	14.2303	14.3522	14.2819	14.4351	14.4856	14.2303	14.3522	14.2819	14.4351	14.4856
O08749	Dihydrolipoyl dehydrogenase, mitochondrial	30	0	48.3456	Dihydrolipoyl dehydrogenase, mitochondrial	O08749	21.0024	20.8538	20.9517	20.9288	20.8897	21.0024	20.8538	20.9517	20.9288	20.8897
O08756	3-hydroxyacyl-CoA dehydrogenase type-2	12	0	48.7797	3-hydroxyacyl-CoA dehydrogenase type-2	O08756	19.1291	19.0456	19.2037	19.1041	18.9584	19.1291	19.0456	19.2037	19.1041	18.9584
O08759	Ubiquitin-protein ligase E3A	45	0	51.1956	Ubiquitin-protein ligase E3A	O08759	17.3625	17.54	17.6472	17.3627	17.3724	17.3625	17.54	17.6472	17.3627	17.3724
O08784	Treacle protein	18	0	52.0876	Treacle protein	O08784	16.3025	15.9064	15.6217	16.2834	16.1594	16.3025	15.9064	15.6217	16.2834	16.1594
O08785	Circadian locomoter output cycles protein kaput	4	0	48.0214	Circadian locomoter output cycles protein kaput	O08785	12.5274	12.6627	12.6557	12.7327	12.4421	12.5274	12.6627	12.6557	12.7327	12.4421
O08788	Dynactin subunit 1	82	0	55.4942	Dynactin subunit 1	O08788	19.0712	19.1354	18.6907	19.043	18.7963	19.0712	19.1354	18.6907	19.043	18.7963
O08795	Glucosidase 2 subunit beta	15	0	54.5216	Glucosidase 2 subunit beta	O08795	18.6996	18.7142	18.4622	18.7458	18.6259	18.6996	18.7142	18.4622	18.7458	18.6259
O08797	SPI6	12	0	50.9972	SPI6	O08797	15.9329	16.0434	16.0552	15.7647	16.2125	15.9329	16.0434	16.0552	15.7647	16.2125
O08800	Serpin B8	8	0	49.5339	Serpin B8	O08800	14.9805	15.1788	14.8626	15.1506	14.567	14.9805	15.1788	14.8626	15.1506	14.567
O08807	Peroxiredoxin-4	10	0	51.6106	Peroxiredoxin-4	O08807	16.5306	16.4374	16.4481	16.4156	16.8162	16.5306	16.4374	16.4481	16.4156	16.8162
O08808	Protein diaphanous homolog 1	32	0	52.2182	Protein diaphanous homolog 1	O08808	16.6513	16.8104	16.3878	16.7135	16.4392	16.6513	16.8104	16.3878	16.7135	16.4392
O08810	116 kDa U5 small nuclear ribonucleoprotein component	53	0	56.8857	116 kDa U5 small nuclear ribonucleoprotein component	O08810	19.8848	19.6376	19.5945	20.0825	19.7745	19.8848	19.6376	19.5945	20.0825	19.7745
O08811	General transcription and DNA repair factor IIH helicase subunit XPD	2	0	51.4046	General transcription and DNA repair factor IIH helicase subunit XPD	O08811	14.0242	13.7175	NaN	13.6439	NaN	14.0242	13.7175	12.5883	13.6439	12.8073
O08842	GDNF family receptor alpha-2	11	0	51.8539	GDNF family receptor alpha-2	O08842	16.5699	17.2139	17.2101	16.7584	17.728	16.5699	17.2139	17.2101	16.7584	17.728
O08848	RNA-binding protein Ro60	24	0	50.4898	RNA-binding protein Ro60	O08848	17.5696	17.4728	17.5434	17.7167	17.386	17.5696	17.4728	17.5434	17.7167	17.386
O08856	RNA polymerase II elongation factor ELL	2	0.0034224	35.4635	RNA polymerase II elongation factor ELL	O08856	10.5948	NaN	NaN	NaN	NaN	10.5948	12.1712	10.694	13.575	13.7371
O08908	Phosphatidylinositol 3-kinase regulatory subunit beta	8	0	41.0645	Phosphatidylinositol 3-kinase regulatory subunit beta	O08908	14.3968	14.1964	14.0081	14.3578	14.4273	14.3968	14.1964	14.0081	14.3578	14.4273
O08912	Polypeptide N-acetylgalactosaminyltransferase 1	5	0	47.648	Polypeptide N-acetylgalactosaminyltransferase 1	O08912	15.5528	15.2572	15.3103	15.5261	14.6693	15.5528	15.2572	15.3103	15.5261	14.6693
O08914	Fatty-acid amide hydrolase 1	19	0	52.4711	Fatty-acid amide hydrolase 1	O08914	16.0334	16.4367	16.5484	16.0896	16.6003	16.0334	16.4367	16.5484	16.0896	16.6003
O08915	AH receptor-interacting protein	10	0	50.6228	AH receptor-interacting protein	O08915	16.2223	16.1137	15.8538	16.1381	15.9433	16.2223	16.1137	15.8538	16.1381	15.9433
O08917	Flotillin-1	31	0	54.4303	Flotillin-1	O08917	17.8864	18.0636	18.0243	17.6803	17.9339	17.8864	18.0636	18.0243	17.6803	17.9339
O08919	Numb-like protein	28	0	52.763	Numb-like protein	O08919	18.1112	18.7039	18.6089	18.4414	18.8056	18.1112	18.7039	18.6089	18.4414	18.8056
O08967	Cytohesin-3	9	0	47.0425	Cytohesin-3	O08967	15.8435	16.1526	16.0011	16.0891	15.6514	15.8435	16.1526	16.0011	16.0891	15.6514
O08989	Ras-related protein M-Ras	14	0	49.2974	Ras-related protein M-Ras	O08989	18.1321	18.2476	18.3254	18.3813	18.3669	18.1321	18.2476	18.3254	18.3813	18.3669
O08992	Syntenin-1	8	0	45.4849	Syntenin-1	O08992	15.7542	15.6237	15.8565	15.7468	16.1214	15.7542	15.6237	15.8565	15.7468	16.1214
O08997	Copper transport protein ATOX1	4	0	48.2717	Copper transport protein ATOX1	O08997	15.2524	15.0357	15.4879	14.9368	15.605	15.2524	15.0357	15.4879	14.9368	15.605
O09005	Sphingolipid delta(4)-desaturase DES1	4	0	46.4103	Sphingolipid delta(4)-desaturase DES1	O09005	17.2117	16.8406	17.183	16.9584	17.5484	17.2117	16.8406	17.183	16.9584	17.5484
O09044	Synaptosomal-associated protein 23	5	0	51.0753	Synaptosomal-associated protein 23	O09044	14.2786	14.2183	14.68	14.6527	14.9727	14.2786	14.2183	14.68	14.6527	14.9727
O09061	Proteasome subunit beta type-1	13	0	46.3059	Proteasome subunit beta type-1	O09061	19.6246	19.7821	19.8742	19.7186	19.7181	19.6246	19.7821	19.8742	19.7186	19.7181
O09106	Histone deacetylase 1	11	0	50.4846	Histone deacetylase 1	O09106	14.6078	14.2421	14.0075	14.9949	14.5873	14.6078	14.2421	14.0075	14.9949	14.5873
O09110	Dual specificity mitogen-activated protein kinase kinase 3	1	0	43.0502	Dual specificity mitogen-activated protein kinase kinase 3	O09110	11.6016	11.313	11.584	11.7782	NaN	11.6016	11.313	11.584	11.7782	12.5781
O09111	NADH dehydrogenase [ubiquinone] 1 beta subcomplex subunit 11, mitochondrial	9	0	51.0244	NADH dehydrogenase [ubiquinone] 1 beta subcomplex subunit 11, mitochondrial	O09111	20.8584	20.6281	20.932	20.5675	21.2516	20.8584	20.6281	20.932	20.5675	21.2516
O09114	Prostaglandin-H2 D-isomerase	7	0	42.066	Prostaglandin-H2 D-isomerase	O09114	17.8051	18.1914	18.527	18.6225	18.9143	17.8051	18.1914	18.527	18.6225	18.9143
O09117	Synaptophysin-like protein 1	4	0	45.5455	Synaptophysin-like protein 1	O09117	17.1564	16.1742	16.6646	15.9494	14.9161	17.1564	16.1742	16.6646	15.9494	14.9161
O09126	Semaphorin-4D	18	0	57.4001	Semaphorin-4D	O09126	17.1595	17.1626	17.0259	17.3024	16.96	17.1595	17.1626	17.0259	17.3024	16.96
O09130	NFATC2-interacting protein	1	0.00146706	36.7715	NFATC2-interacting protein	O09130	13.7317	13.0361	NaN	13.8199	NaN	13.7317	13.0361	11.9407	13.8199	12.928
O09131	Glutathione S-transferase omega-1	17	0	52.4442	Glutathione S-transferase omega-1	O09131	18.9779	19.1359	19.1224	18.9081	19.4135	18.9779	19.1359	19.1224	18.9081	19.4135
O09159	Lysosomal alpha-mannosidase	3	0	51.7881	Lysosomal alpha-mannosidase	O09159	13.8661	13.6347	14.0413	13.6235	14.5795	13.8661	13.6347	14.0413	13.6235	14.5795
O09161	Calsequestrin-2	7	0	48.4449	Calsequestrin-2	O09161	14.2871	13.6979	13.8065	14.6187	NaN	14.2871	13.6979	13.8065	14.6187	12.6088
O09164	Extracellular superoxide dismutase [Cu-Zn]	4	0	53.1477	Extracellular superoxide dismutase [Cu-Zn]	O09164	14.747	14.762	14.7746	14.482	15.0005	14.747	14.762	14.7746	14.482	15.0005
O09167	Large ribosomal subunit protein eL21	8	0	45.9512	Large ribosomal subunit protein eL21	O09167	19.1585	19.2587	19.3259	19.2106	18.8954	19.1585	19.2587	19.3259	19.2106	18.8954
O09172	Glutamate--cysteine ligase regulatory subunit	14	0	50.5098	Glutamate--cysteine ligase regulatory subunit	O09172	18.2065	17.7984	17.944	18.1508	17.9983	18.2065	17.7984	17.944	18.1508	17.9983
O09173	Homogentisate 1,2-dioxygenase	1	0	45.4722	Homogentisate 1,2-dioxygenase	O09173	14.2174	NaN	14.8112	NaN	NaN	14.2174	12.8818	14.8112	12.1953	12.7458
O09174	Alpha-methylacyl-CoA racemase	7	0	51.1077	Alpha-methylacyl-CoA racemase	O09174	15.2076	15.1456	15.1254	15.185	15.2508	15.2076	15.1456	15.1254	15.185	15.2508
O35066	Kinesin-like protein KIF3C	15	0	48.4197	Kinesin-like protein KIF3C	O35066	16.9488	16.7493	16.8819	17.0144	16.9915	16.9488	16.7493	16.8819	17.0144	16.9915
O35074	Prostacyclin synthase	6	0	50.9774	Prostacyclin synthase	O35074	14.4494	14.7656	14.2956	14.4879	NaN	14.4494	14.7656	14.2956	14.4879	12.451
O35075	Vacuolar protein sorting-associated protein 26C	8	0	53.039	Vacuolar protein sorting-associated protein 26C	O35075	15.5549	15.3216	15.4636	15.3497	15.024	15.5549	15.3216	15.4636	15.3497	15.024
O35083	1-acyl-sn-glycerol-3-phosphate acyltransferase alpha	6	0	44.1227	1-acyl-sn-glycerol-3-phosphate acyltransferase alpha	O35083	17.528	17.7795	17.8346	17.4356	17.4141	17.528	17.7795	17.8346	17.4356	17.4141
O35098	Dihydropyrimidinase-related protein 4	42	0	51.9113	Dihydropyrimidinase-related protein 4	O35098	20.9295	21.0039	20.985	21.2932	21.207	20.9295	21.0039	20.985	21.2932	21.207
O35099	Mitogen-activated protein kinase kinase kinase 5	27	0	54.6285	Mitogen-activated protein kinase kinase kinase 5	O35099	15.2849	15.6843	15.5218	15.5631	15.4269	15.2849	15.6843	15.5218	15.5631	15.4269
O35111	Potassium channel subfamily K member 3	1	0	46.0552	Potassium channel subfamily K member 3	O35111	NaN	11.1896	NaN	11.9217	NaN	12.9804	11.1896	12.7808	11.9217	12.0515
O35114	Lysosome membrane protein 2	5	0	46.7557	Lysosome membrane protein 2	O35114	16.3212	15.961	16.3782	15.9323	16.5157	16.3212	15.961	16.3782	15.9323	16.5157
O35126	Atrophin-1	2	0	45.4855	Atrophin-1	O35126	13.2776	12.0972	12.2535	12	11.027	13.2776	12.0972	12.2535	12	11.027
O35129	Prohibitin-2	21	0	48.581	Prohibitin-2	O35129	20.5903	20.56	20.8864	20.6531	20.7408	20.5903	20.56	20.8864	20.6531	20.7408
O35136	Neural cell adhesion molecule 2	39	0	49.0591	Neural cell adhesion molecule 2	O35136	19.2618	19.4901	19.5944	18.9307	19.551	19.2618	19.4901	19.5944	18.9307	19.551
O35143	ATPase inhibitor, mitochondrial	8	0	48.2322	ATPase inhibitor, mitochondrial	O35143	21.0133	21.5402	21.6971	21.8023	22.0567	21.0133	21.5402	21.6971	21.8023	22.0567
O35144	Telomeric repeat-binding factor 2	12	0	52.6218	Telomeric repeat-binding factor 2	O35144	14.8311	14.3059	14.2649	15.0533	14.9133	14.8311	14.3059	14.2649	15.0533	14.9133
O35166	Golgi SNAP receptor complex member 2	6	0	56.7814	Golgi SNAP receptor complex member 2	O35166	15.8052	15.7488	15.7724	15.9472	15.4163	15.8052	15.7488	15.7724	15.9472	15.4163
O35188	Fractalkine	4	0	45.2642	Fractalkine	O35188	13.508	14.6406	14.9569	14.5551	15.3569	13.508	14.6406	14.9569	14.5551	15.3569
O35206	Collagen alpha-1(XV) chain	5	0	47.1784	Collagen alpha-1(XV) chain	O35206	13.4994	13.2194	13.2074	13.3091	NaN	13.4994	13.2194	13.2074	13.3091	13.1491
O35207;Q9CPY4	Cyclin-dependent kinase 2-associated protein 1;Cyclin-dependent kinase 2-associated protein 2	3	0	51.0148	Cyclin-dependent kinase 2-associated protein 1;Cyclin-dependent kinase 2-associated protein 2	O35207;Q9CPY4	13.2199	13.1596	13.2041	13.3805	13.3745	13.2199	13.1596	13.2041	13.3805	13.3745
O35215	D-dopachrome decarboxylase	13	0	47.1829	D-dopachrome decarboxylase	O35215	19.1179	18.4294	18.807	19.0389	18.3673	19.1179	18.4294	18.807	19.0389	18.3673
O35218	Cleavage and polyadenylation specificity factor subunit 2	23	0	51.5744	Cleavage and polyadenylation specificity factor subunit 2	O35218	15.4609	15.2542	15.1749	15.5342	15.5648	15.4609	15.2542	15.1749	15.5342	15.5648
O35219	Potassium voltage-gated channel subfamily H member 2	3	0	44.593	Potassium voltage-gated channel subfamily H member 2	O35219	13.7705	NaN	13.8755	13.5333	NaN	13.7705	12.2611	13.8755	13.5333	12.2147
O35226	26S proteasome non-ATPase regulatory subunit 4	11	0	53.7443	26S proteasome non-ATPase regulatory subunit 4	O35226	18.701	18.8649	18.6118	18.7689	18.9475	18.701	18.8649	18.6118	18.7689	18.9475
O35231	Kinesin-like protein KIFC3	2	0	49.6238	Kinesin-like protein KIFC3	O35231	12.0413	12.0992	12.267	11.3529	12.7397	12.0413	12.0992	12.267	11.3529	12.7397
O35239	Tyrosine-protein phosphatase non-receptor type 9	23	0	49.8147	Tyrosine-protein phosphatase non-receptor type 9	O35239	16.4718	16.4636	16.5132	16.3181	16.2864	16.4718	16.4636	16.5132	16.3181	16.2864
O35245	Polycystin-2	2	0	46.2209	Polycystin-2	O35245	NaN	12.7894	NaN	13.3928	13.7156	12.6733	12.7894	12.104	13.3928	13.7156
O35250	Exocyst complex component 7	35	0	54.0063	Exocyst complex component 7	O35250	17.1525	17.4438	17.3986	17.3012	17.6227	17.1525	17.4438	17.3986	17.3012	17.6227
O35286	ATP-dependent RNA helicase DHX15	38	0	49.4387	ATP-dependent RNA helicase DHX15	O35286	18.2594	18.0583	18.0947	18.4062	18.1275	18.2594	18.0583	18.0947	18.4062	18.1275
O35295	Transcriptional activator protein Pur-beta	19	0	46.7728	Transcriptional activator protein Pur-beta	O35295	20.778	20.9306	20.8159	21.1892	21.1062	20.778	20.9306	20.8159	21.1892	21.1062
O35316	Sodium- and chloride-dependent taurine transporter	3	0	49.585	Sodium- and chloride-dependent taurine transporter	O35316	14.6986	14.4164	14.8734	13.8936	14.357	14.6986	14.4164	14.8734	13.8936	14.357
O35326	Serine/arginine-rich splicing factor 5	9	0	48.2562	Serine/arginine-rich splicing factor 5	O35326	17.8476	17.7497	17.6084	18.2626	18.3137	17.8476	17.7497	17.6084	18.2626	18.3137
O35343	Importin subunit alpha-3	8	0	51.6629	Importin subunit alpha-3	O35343	16.1817	16.0689	15.5381	15.9789	15.138	16.1817	16.0689	15.5381	15.9789	15.138
O35344	Importin subunit alpha-4	22	0	51.8053	Importin subunit alpha-4	O35344	17.1789	17.2369	16.9597	17.217	16.867	17.1789	17.2369	16.9597	17.217	16.867
O35345	Importin subunit alpha-7	11	0	56.4613	Importin subunit alpha-7	O35345	16.8022	17.0617	16.6832	17.0577	16.3863	16.8022	17.0617	16.6832	17.0577	16.3863
O35350	Calpain-1 catalytic subunit	24	0	50.6885	Calpain-1 catalytic subunit	O35350	16.5039	16.0008	16.1724	16.2887	16.087	16.5039	16.0008	16.1724	16.2887	16.087
O35375	Neuropilin-2	14	0	47.2567	Neuropilin-2	O35375	14.2538	15.0405	15.0028	NaN	15.1893	14.2538	15.0405	15.0028	12.3731	15.1893
O35379	Multidrug resistance-associated protein 1	2	0.00250991	35.824	Multidrug resistance-associated protein 1	O35379	NaN	13.4567	NaN	NaN	NaN	11.8159	13.4567	12.4118	10.4182	12.3772
O35381	Acidic leucine-rich nuclear phosphoprotein 32 family member A	11	0	49.2008	Acidic leucine-rich nuclear phosphoprotein 32 family member A	O35381	19.7164	19.3475	19.0095	19.6195	18.2842	19.7164	19.3475	19.0095	19.6195	18.2842
O35382	Exocyst complex component 4	43	0	52.873	Exocyst complex component 4	O35382	17.9738	18.2077	18.2143	17.912	17.6496	17.9738	18.2077	18.2143	17.912	17.6496
O35386	Phytanoyl-CoA dioxygenase, peroxisomal	5	0	46.1421	Phytanoyl-CoA dioxygenase, peroxisomal	O35386	13.8434	13.4001	13.4413	13.4777	13.6074	13.8434	13.4001	13.4413	13.4777	13.6074
O35387	HCLS1-associated protein X-1	8	0	49.5517	HCLS1-associated protein X-1	O35387	15.203	15.3939	15.2739	15.0083	15.1484	15.203	15.3939	15.2739	15.0083	15.1484
O35393	Ephrin-B3	11	0	51.2093	Ephrin-B3	O35393	16.6627	16.522	16.6845	15.6142	16.663	16.6627	16.522	16.6845	15.6142	16.663
O35400	Sulfotransferase 2B1	1	0	39.5689	Sulfotransferase 2B1	O35400	NaN	NaN	NaN	10.1316	NaN	13.8688	11.3198	11.9095	10.1316	12.3325
O35405	5'-3' exonuclease PLD3	11	0	44.1662	5'-3' exonuclease PLD3	O35405	19.1925	20.0257	20.185	19.3047	19.5805	19.1925	20.0257	20.185	19.3047	19.5805
O35409	Glutamate carboxypeptidase 2	18	0	50.8277	Glutamate carboxypeptidase 2	O35409	16.765	16.3649	16.7533	16.1704	16.8996	16.765	16.3649	16.7533	16.1704	16.8996
O35435	Dihydroorotate dehydrogenase (quinone), mitochondrial	21	0	48.7037	Dihydroorotate dehydrogenase (quinone), mitochondrial	O35435	16.8236	17.0203	17.0896	17.0361	17.3988	16.8236	17.0203	17.0896	17.0361	17.3988
O35445	E3 ubiquitin-protein ligase RNF5	2	0	42.5926	E3 ubiquitin-protein ligase RNF5	O35445	12.5554	11.3661	12.1788	NaN	13.2707	12.5554	11.3661	12.1788	11.6672	13.2707
O35448	Lysosomal thioesterase PPT2	1	0	47.2139	Lysosomal thioesterase PPT2	O35448	15.198	14.7742	14.7725	15.2868	NaN	15.198	14.7742	14.7725	15.2868	13.4615
O35449	Proline-rich transmembrane protein 1	3	0	44.2086	Proline-rich transmembrane protein 1	O35449	16.6146	17.0856	17.2037	16.8212	NaN	16.6146	17.0856	17.2037	16.8212	12.5492
O35450	FK506-binding protein-like	2	0	39.2981	FK506-binding protein-like	O35450	NaN	14.2747	NaN	NaN	13.0565	13.396	14.2747	12.1925	11.9995	13.0565
O35454	H(+)/Cl(-) exchange transporter 6	21	0	52.894	H(+)/Cl(-) exchange transporter 6	O35454	16.7338	16.6858	16.7793	16.5622	17.0016	16.7338	16.6858	16.7793	16.5622	17.0016
O35459	Delta(3,5)-Delta(2,4)-dienoyl-CoA isomerase, mitochondrial	13	0	51.8394	Delta(3,5)-Delta(2,4)-dienoyl-CoA isomerase, mitochondrial	O35459	17.0718	17.0585	17.1779	17.3918	17.0535	17.0718	17.0585	17.1779	17.3918	17.0535
O35465	Peptidyl-prolyl cis-trans isomerase FKBP8	14	0	52.2569	Peptidyl-prolyl cis-trans isomerase FKBP8	O35465	17.4749	17.649	17.6435	17.5368	17.7264	17.4749	17.649	17.6435	17.5368	17.7264
O35474	EGF-like repeat and discoidin I-like domain-containing protein 3	9	0	49.9732	EGF-like repeat and discoidin I-like domain-containing protein 3	O35474	15.0118	14.8466	15.1445	14.4582	15.6117	15.0118	14.8466	15.1445	14.4582	15.6117
O35488	Long-chain fatty acid transport protein 2	3	0	51.8809	Long-chain fatty acid transport protein 2	O35488	14.8011	14.6513	15.1187	14.3315	NaN	14.8011	14.6513	15.1187	14.3315	11.791
O35490	Betaine--homocysteine S-methyltransferase 1	16	0	49.9294	Betaine--homocysteine S-methyltransferase 1	O35490	16.1649	16.3063	16.9599	15.5709	17.2556	16.1649	16.3063	16.9599	15.5709	17.2556
O35492	Dual specificity protein kinase CLK3	1	0.00830953	33.6014	Dual specificity protein kinase CLK3	O35492	NaN	12.1754	NaN	NaN	NaN	14.3735	12.1754	12.1864	12.6756	13.5472
O35495	Cyclin-dependent kinase 14	16	0	53.3979	Cyclin-dependent kinase 14	O35495	16.1555	16.2095	16.4974	15.93	16.7611	16.1555	16.2095	16.4974	15.93	16.7611
O35526	Syntaxin-1A	19	0	54.5577	Syntaxin-1A	O35526	20.4302	21.243	21.2637	20.7609	21.0624	20.4302	21.243	21.2637	20.7609	21.0624
O35544	Excitatory amino acid transporter 4	12	0	48.4732	Excitatory amino acid transporter 4	O35544	19.3569	18.0916	17.8084	19.6398	17.6027	19.3569	18.0916	17.8084	19.6398	17.6027
O35551	Rab GTPase-binding effector protein 1	13	0	52.6333	Rab GTPase-binding effector protein 1	O35551	14.3168	14.0262	14.5255	13.7714	14.6903	14.3168	14.0262	14.5255	13.7714	14.6903
O35566	CD151 antigen	4	0	54.3419	CD151 antigen	O35566	13.1984	13.129	13.1866	13.4796	13.2057	13.1984	13.129	13.1866	13.4796	13.2057
O35593	26S proteasome non-ATPase regulatory subunit 14	13	0	51.7941	26S proteasome non-ATPase regulatory subunit 14	O35593	18.6292	18.4499	18.5562	18.1464	17.9938	18.6292	18.4499	18.5562	18.1464	17.9938
O35594	Intraflagellar transport protein 81 homolog	2	0	43.9592	Intraflagellar transport protein 81 homolog	O35594	11.9755	12.024	11.8586	11.9071	NaN	11.9755	12.024	11.8586	11.9071	12.6164
O35598	Disintegrin and metalloproteinase domain-containing protein 10	16	0	49.8982	Disintegrin and metalloproteinase domain-containing protein 10	O35598	16.4775	16.317	16.3685	16.3755	16.4291	16.4775	16.317	16.3685	16.3755	16.4291
O35604	NPC intracellular cholesterol transporter 1	7	0	47.2718	NPC intracellular cholesterol transporter 1	O35604	15.8176	15.6208	15.6571	15.3979	15.6283	15.8176	15.6208	15.6571	15.3979	15.6283
O35607	Bone morphogenetic protein receptor type-2	18	0	50.0936	Bone morphogenetic protein receptor type-2	O35607	15.511	15.7686	15.6072	15.4498	16.1154	15.511	15.7686	15.6072	15.4498	16.1154
O35609	Secretory carrier-associated membrane protein 3	7	0	53.809	Secretory carrier-associated membrane protein 3	O35609	17.318	17.3954	17.39	17.4617	16.7974	17.318	17.3954	17.39	17.4617	16.7974
O35621	Phosphomannomutase 1	14	0	45.9684	Phosphomannomutase 1	O35621	17.3845	17.7005	17.5481	17.3847	18.0068	17.3845	17.7005	17.5481	17.3847	18.0068
O35623	BET1 homolog	2	0	43.268	BET1 homolog	O35623	15.5598	15.5155	15.1277	15.3072	15.2129	15.5598	15.5155	15.1277	15.3072	15.2129
O35633	Vesicular inhibitory amino acid transporter	15	0	49.5872	Vesicular inhibitory amino acid transporter	O35633	19.6033	19.5948	19.6732	19.1759	18.7716	19.6033	19.5948	19.6732	19.1759	18.7716
O35638	Cohesin subunit SA-2	12	0	47.19	Cohesin subunit SA-2	O35638	15.4751	14.8445	14.6963	15.5151	14.1739	15.4751	14.8445	14.6963	15.5151	14.1739
O35639	Annexin A3	24	0	55.3809	Annexin A3	O35639	16.338	16.4093	16.3464	16.3761	16.2975	16.338	16.4093	16.3464	16.3761	16.2975
O35643	AP-1 complex subunit beta-1	28	0	47.3345	AP-1 complex subunit beta-1	O35643	20.4262	20.3547	20.1146	20.3619	19.7105	20.4262	20.3547	20.1146	20.3619	19.7105
O35648	Centrin-3	2	0	42.124	Centrin-3	O35648	13.5472	NaN	11.0475	NaN	NaN	13.5472	12.4055	11.0475	12.5976	11.6127
O35658	Complement component 1 Q subcomponent-binding protein, mitochondrial	5	0	50.6559	Complement component 1 Q subcomponent-binding protein, mitochondrial	O35658	18.4364	18.1085	18.2096	18.1744	18.7461	18.4364	18.1085	18.2096	18.1744	18.7461
O35668	Huntingtin-associated protein 1	19	0	51.5048	Huntingtin-associated protein 1	O35668	17.3004	17.6839	17.4766	16.5539	17.9782	17.3004	17.6839	17.4766	16.5539	17.9782
O35671	Integrin beta-1-binding protein 1	4	0	44.7745	Integrin beta-1-binding protein 1	O35671	14.2038	14.7921	14.8362	14.6733	16.1295	14.2038	14.7921	14.8362	14.6733	16.1295
O35678	Monoglyceride lipase	21	0	50.1001	Monoglyceride lipase	O35678	17.9581	18.162	18.104	17.9619	17.1201	17.9581	18.162	18.104	17.9619	17.1201
O35681	Synaptotagmin-3	12	0	52.7361	Synaptotagmin-3	O35681	15.9982	15.8701	15.8875	15.9968	15.7471	15.9982	15.8701	15.8875	15.9968	15.7471
O35682	Myeloid-associated differentiation marker	6	0	47.3723	Myeloid-associated differentiation marker	O35682	16.6908	16.6567	17.1283	16.4896	16.764	16.6908	16.6567	17.1283	16.4896	16.764
O35683	NADH dehydrogenase [ubiquinone] 1 alpha subcomplex subunit 1	3	0	48.3281	NADH dehydrogenase [ubiquinone] 1 alpha subcomplex subunit 1	O35683	17.8981	18.0415	18.3772	18.071	18.5494	17.8981	18.0415	18.3772	18.071	18.5494
O35684	Neuroserpin	3	0	48.554	Neuroserpin	O35684	15.4711	15.5115	15.8158	15.5268	16.0205	15.4711	15.5115	15.8158	15.5268	16.0205
O35685	Nuclear migration protein nudC	25	0	51.1545	Nuclear migration protein nudC	O35685	19.7454	19.7623	19.7475	19.8263	19.7596	19.7454	19.7623	19.7475	19.8263	19.7596
O35691	Pinin	24	0	54.2711	Pinin	O35691	16.8559	16.6175	16.5375	17.2032	16.8557	16.8559	16.6175	16.5375	17.2032	16.8557
O35704	Serine palmitoyltransferase 1	8	0	51.8929	Serine palmitoyltransferase 1	O35704	14.613	14.5152	14.6164	14.5375	14.9108	14.613	14.5152	14.6164	14.5375	14.9108
O35710	Nocturnin	7	0	47.2401	Nocturnin	O35710	14.4947	14.0435	14.3858	14.4119	14.9461	14.4947	14.0435	14.3858	14.4119	14.9461
O35711	Liprin-beta-2	1	0.000269505	38.2969	Liprin-beta-2	O35711	NaN	11.9271	10.0763	11.4705	NaN	12.6426	11.9271	10.0763	11.4705	11.8024
O35730	E3 ubiquitin-protein ligase RING1	7	0	50.7426	E3 ubiquitin-protein ligase RING1	O35730	14.8885	14.4842	14.5219	14.9076	14.6919	14.8885	14.4842	14.5219	14.9076	14.6919
O35737	Heterogeneous nuclear ribonucleoprotein H	26	0	49.8382	Heterogeneous nuclear ribonucleoprotein H	O35737	21.1906	20.9609	20.8933	21.569	20.8681	21.1906	20.9609	20.8933	21.569	20.8681
O35841	Apoptosis inhibitor 5	23	0	48.4784	Apoptosis inhibitor 5	O35841	19.1385	18.7329	18.3094	19.3809	18.5281	19.1385	18.7329	18.3094	19.3809	18.5281
O35855	Branched-chain-amino-acid aminotransferase, mitochondrial	12	0	53.341	Branched-chain-amino-acid aminotransferase, mitochondrial	O35855	16.7703	16.8464	16.8887	16.9547	16.8657	16.7703	16.8464	16.8887	16.9547	16.8657
O35857	Mitochondrial import inner membrane translocase subunit TIM44	28	0	48.2907	Mitochondrial import inner membrane translocase subunit TIM44	O35857	18.7727	18.6953	18.7492	18.6999	18.8865	18.7727	18.6953	18.7492	18.6999	18.8865
O35864	COP9 signalosome complex subunit 5	18	0	52.4848	COP9 signalosome complex subunit 5	O35864	18.4219	18.3945	18.388	18.3353	18.2201	18.4219	18.3945	18.388	18.3353	18.2201
O35874	Neutral amino acid transporter A	8	0	53.7501	Neutral amino acid transporter A	O35874	18.3475	18.3596	18.3114	18.1123	17.3928	18.3475	18.3596	18.3114	18.1123	17.3928
O35887	Calumenin	16	0	48.1394	Calumenin	O35887	15.869	15.6729	15.7606	15.963	16.0216	15.869	15.6729	15.7606	15.963	16.0216
O35900	U6 snRNA-associated Sm-like protein LSm2	6	0	48.6382	U6 snRNA-associated Sm-like protein LSm2	O35900	17.5181	17.2301	17.2937	17.717	16.6845	17.5181	17.2301	17.2937	17.717	16.6845
O35904	Phosphatidylinositol 4,5-bisphosphate 3-kinase catalytic subunit delta isoform	2	0.00830953	33.7027	Phosphatidylinositol 4,5-bisphosphate 3-kinase catalytic subunit delta isoform	O35904	NaN	12.086	NaN	NaN	NaN	10.799	12.086	12.6381	12.9967	12.7158
O35912	Epithelial membrane protein 3	1	0.00250991	35.8128	Epithelial membrane protein 3	O35912	NaN	NaN	NaN	13.5256	NaN	12.5608	11.0999	12.2128	13.5256	14.1815
O35926	Cyclin-dependent kinase 5 activator 2	6	0	52.4206	Cyclin-dependent kinase 5 activator 2	O35926	15.4505	15.9248	15.5957	15.3281	NaN	15.4505	15.9248	15.5957	15.3281	12.0408
O35927	Catenin delta-2	48	0	53.3639	Catenin delta-2	O35927	17.4424	17.7477	17.586	17.6968	17.7483	17.4424	17.7477	17.586	17.6968	17.7483
O35945	Aldehyde dehydrogenase, cytosolic 1	9	0	48.3056	Aldehyde dehydrogenase, cytosolic 1	O35945	18.7838	17.9702	18.375	18.4048	18.1988	18.7838	17.9702	18.375	18.4048	18.1988
O35954	Membrane-associated phosphatidylinositol transfer protein 1	46	0	53.1148	Membrane-associated phosphatidylinositol transfer protein 1	O35954	18.8825	18.7226	18.5646	18.8995	18.4266	18.8825	18.7226	18.5646	18.8995	18.4266
O35963	Ras-related protein Rab-33B	7	0	43.7913	Ras-related protein Rab-33B	O35963	17.5492	17.0299	17.2583	17.1989	16.878	17.5492	17.0299	17.2583	17.1989	16.878
O35969	Guanidinoacetate N-methyltransferase	8	0	40.8738	Guanidinoacetate N-methyltransferase	O35969	13.9419	13.3044	13.7063	12.6538	13.7773	13.9419	13.3044	13.7063	12.6538	13.7773
O35972	Large ribosomal subunit protein uL23m	7	0	48.004	Large ribosomal subunit protein uL23m	O35972	16.1468	16.2676	16.2362	16.2691	15.1297	16.1468	16.2676	16.2362	16.2691	15.1297
O35984	Pre-B-cell leukemia transcription factor 2	4	0	54.5875	Pre-B-cell leukemia transcription factor 2	O35984	13.6266	13.1978	12.8346	13.8587	NaN	13.6266	13.1978	12.8346	13.8587	12.6233
O35988	Syndecan-4	3	0	42.1095	Syndecan-4	O35988	15.1209	14.9424	15.5845	15.4837	15.6042	15.1209	14.9424	15.5845	15.4837	15.6042
O43790;Q14533	Keratin, type II cuticular Hb6 (Hair keratin, type II Hb6) (ghHb6) - Homo sapiens (Human).;Keratin, type II cuticular Hb1 (Hair keratin, type II Hb1) (ghHKb1) (ghHb1) (MLN 137) - Homo sapiens (Human).	13	0	45.4243	Keratin, type II cuticular Hb6 (Hair keratin, type II Hb6) (ghHb6) - Homo sapiens (Human).;Keratin, type II cuticular Hb1 (Hair keratin, type II Hb1) (ghHKb1) (ghHb1) (MLN 137) - Homo sapiens (Human).	O43790;Q14533	NaN	20.5126	NaN	17.8554	NaN	13.077	20.5126	12.5202	17.8554	12.0482
O54692	Centromere/kinetochore protein zw10 homolog	13	0	52.3357	Centromere/kinetochore protein zw10 homolog	O54692	14.9097	14.8562	14.6539	14.967	14.5359	14.9097	14.8562	14.6539	14.967	14.5359
O54724	Caveolae-associated protein 1	13	0	47.2754	Caveolae-associated protein 1	O54724	17.1015	17.1658	16.9181	17.1082	17.0253	17.1015	17.1658	16.9181	17.1082	17.0253
O54734	Dolichyl-diphosphooligosaccharide--protein glycosyltransferase 48 kDa subunit	15	0	50.4098	Dolichyl-diphosphooligosaccharide--protein glycosyltransferase 48 kDa subunit	O54734	19.3549	19.3787	19.4276	19.2298	19.5131	19.3549	19.3787	19.4276	19.2298	19.5131
O54754	Aldehyde oxidase 1	1	0	43.1287	Aldehyde oxidase 1	O54754	13.5296	NaN	13.8184	13.3429	NaN	13.5296	12.9037	13.8184	13.3429	12.2654
O54774	AP-3 complex subunit delta-1	57	0	55.062	AP-3 complex subunit delta-1	O54774	18.6189	18.7368	18.625	18.519	17.8248	18.6189	18.7368	18.625	18.519	17.8248
O54781	SRSF protein kinase 2	22	0	52.9263	SRSF protein kinase 2	O54781	17.0275	17.3118	17.2842	17.2304	17.2283	17.0275	17.3118	17.2842	17.2304	17.2283
O54784	Death-associated protein kinase 3	7	0	43.3005	Death-associated protein kinase 3	O54784	16.188	16.0371	16.2072	16.0231	15.6533	16.188	16.0371	16.2072	16.0231	15.6533
O54786	DNA fragmentation factor subunit alpha	8	0	55.283	DNA fragmentation factor subunit alpha	O54786	14.4099	13.7917	14.0422	14.1733	14.183	14.4099	13.7917	14.0422	14.1733	14.183
O54790	Transcription factor MafG	1	0	52.7822	Transcription factor MafG	O54790	13.8745	13.0259	13.3092	14.1152	13.242	13.8745	13.0259	13.3092	14.1152	13.242
O54799	Neuromedin-B receptor	1	0.00250991	35.9311	Neuromedin-B receptor	O54799	NaN	NaN	14.7758	NaN	NaN	11.7277	11.2146	14.7758	12.8504	12.5842
O54818	Tumor protein D53	5	0	49.2442	Tumor protein D53	O54818	15.1942	15.557	15.3794	14.8819	15.5896	15.1942	15.557	15.3794	14.8819	15.5896
O54824	Pro-interleukin-16	14	0	46.1125	Pro-interleukin-16	O54824	17.184	16.3762	16.2554	17.6231	16.8511	17.184	16.3762	16.2554	17.6231	16.8511
O54825	Bystin	3	0	40.0034	Bystin	O54825	13.9837	13.6668	13.7747	14.0423	13.7063	13.9837	13.6668	13.7747	14.0423	13.7063
O54828	Regulator of G-protein signaling 9	13	0	49.1303	Regulator of G-protein signaling 9	O54828	NaN	15.7904	15.9519	NaN	15.958	12.1671	15.7904	15.9519	11.7343	15.958
O54829	Regulator of G-protein signaling 7	23	0	50.0816	Regulator of G-protein signaling 7	O54829	19.3693	19.6045	19.4919	19.5863	19.8551	19.3693	19.6045	19.4919	19.5863	19.8551
O54833	Casein kinase II subunit alpha'	25	0	50.4688	Casein kinase II subunit alpha'	O54833	18.2217	18.4178	18.4189	18.3776	18.2218	18.2217	18.4178	18.4189	18.3776	18.2218
O54834	Rho GTPase-activating protein 6	4	0	40.8327	Rho GTPase-activating protein 6	O54834	NaN	14.2891	14.1529	NaN	14.3332	12.1763	14.2891	14.1529	11.5555	14.3332
O54836	Zinc finger matrin-type protein 3	3	0	42.4376	Zinc finger matrin-type protein 3	O54836	12.8618	12.2649	12.6242	13.0616	12.6576	12.8618	12.2649	12.6242	13.0616	12.6576
O54865	Guanylate cyclase soluble subunit beta-1	35	0	48.1791	Guanylate cyclase soluble subunit beta-1	O54865	17.4295	17.8248	17.6256	17.36	17.0893	17.4295	17.8248	17.6256	17.36	17.0893
O54879	High mobility group protein B3	12	0	44.88	High mobility group protein B3	O54879	18.0494	17.8149	17.4909	18.7145	18.029	18.0494	17.8149	17.4909	18.7145	18.029
O54890	Integrin beta-3	5	0	45.1497	Integrin beta-3	O54890	13.6319	13.0532	13.2097	NaN	13.2946	13.6319	13.0532	13.2097	12.6384	13.2946
O54901	OX-2 membrane glycoprotein	7	0	49.0242	OX-2 membrane glycoprotein	O54901	18.7984	19.5443	19.576	19.3479	19.7644	18.7984	19.5443	19.576	19.3479	19.7644
O54916	RalBP1-associated Eps domain-containing protein 1	18	0	51.7209	RalBP1-associated Eps domain-containing protein 1	O54916	16.2576	16.2686	16.0338	16.3028	16.7526	16.2576	16.2686	16.0338	16.3028	16.7526
O54929	WD repeat and SOCS box-containing protein 2	2	0	39.7173	WD repeat and SOCS box-containing protein 2	O54929	12.4582	12.5731	12.5164	12.4519	NaN	12.4582	12.5731	12.5164	12.4519	12.8932
O54931	PALM2-AKAP2 fusion protein	29	0	50.5097	PALM2-AKAP2 fusion protein	O54931	16.9594	16.8499	16.7267	17.0446	16.9687	16.9594	16.8499	16.7267	17.0446	16.9687
O54941	SWI/SNF-related matrix-associated actin-dependent regulator of chromatin subfamily E member 1	13	0	52.7629	SWI/SNF-related matrix-associated actin-dependent regulator of chromatin subfamily E member 1	O54941	16.2746	16.204	15.9407	16.494	15.9372	16.2746	16.204	15.9407	16.494	15.9372
O54946	DnaJ homolog subfamily B member 6	7	0	50.0951	DnaJ homolog subfamily B member 6	O54946	17.7823	17.6078	17.7902	17.5645	17.4136	17.7823	17.6078	17.7902	17.5645	17.4136
O54950	5'-AMP-activated protein kinase subunit gamma-1	13	0	50.4037	5'-AMP-activated protein kinase subunit gamma-1	O54950	16.2922	15.9616	16.1605	15.8947	15.8763	16.2922	15.9616	16.1605	15.8947	15.8763
O54962	Barrier-to-autointegration factor	8	0	51.0713	Barrier-to-autointegration factor	O54962	18.0681	17.4699	18.0701	17.9281	17.7694	18.0681	17.4699	18.0701	17.9281	17.7694
O54965	E3 ubiquitin-protein ligase RNF13	4	0	50.1154	E3 ubiquitin-protein ligase RNF13	O54965	14.2795	13.6248	13.9069	13.5547	14.3189	14.2795	13.6248	13.9069	13.5547	14.3189
O54967	Activated CDC42 kinase 1	6	0	45.9975	Activated CDC42 kinase 1	O54967	13.6274	13.8727	13.8756	13.7777	14.0276	13.6274	13.8727	13.8756	13.7777	14.0276
O54983	Ketimine reductase mu-crystallin	17	0	50.1095	Ketimine reductase mu-crystallin	O54983	17.7926	19.5044	19.3914	17.5261	20.6003	17.7926	19.5044	19.3914	17.5261	20.6003
O54984	ATPase GET3	14	0	47.9699	ATPase GET3	O54984	18.374	18.0973	18.2369	18.0725	17.91	18.374	18.0973	18.2369	18.0725	17.91
O54988	STE20-like serine/threonine-protein kinase	51	0	50.2764	STE20-like serine/threonine-protein kinase	O54988	17.432	17.621	17.2791	17.3534	17.2384	17.432	17.621	17.2791	17.3534	17.2384
O54990	Prominin-1	12	0	49.9331	Prominin-1	O54990	16.5953	16.5609	16.7623	16.063	16.7586	16.5953	16.5609	16.7623	16.063	16.7586
O54991	Contactin-associated protein 1	53	0	54.8497	Contactin-associated protein 1	O54991	19.3346	19.1667	19.1054	19.148	18.8726	19.3346	19.1667	19.1054	19.148	18.8726
O55003	BCL2/adenovirus E1B 19 kDa protein-interacting protein 3	4	0	49.8337	BCL2/adenovirus E1B 19 kDa protein-interacting protein 3	O55003	15.4985	15.6428	15.4787	15.3343	15.0564	15.4985	15.6428	15.4787	15.3343	15.0564
O55013	Trafficking protein particle complex subunit 3	6	0	46.4485	Trafficking protein particle complex subunit 3	O55013	17.1617	16.8558	17.2801	16.8779	NaN	17.1617	16.8558	17.2801	16.8779	12.0031
O55017	Voltage-dependent N-type calcium channel subunit alpha-1B	29	0	52.1469	Voltage-dependent N-type calcium channel subunit alpha-1B	O55017	15.5212	16.1419	16.1315	15.5595	16.2356	15.5212	16.1419	16.1315	15.5595	16.2356
O55022	Membrane-associated progesterone receptor component 1	8	0	50.2973	Membrane-associated progesterone receptor component 1	O55022	18.0731	17.9686	18.7931	17.6988	18.755	18.0731	17.9686	18.7931	17.6988	18.755
O55023	Inositol monophosphatase 1	20	0	50.3115	Inositol monophosphatase 1	O55023	20.7292	20.657	20.7131	20.7236	20.7354	20.7292	20.657	20.7131	20.7236	20.7354
O55026	Ectonucleoside triphosphate diphosphohydrolase 2	10	0	47.4747	Ectonucleoside triphosphate diphosphohydrolase 2	O55026	16.2445	17.6402	17.8978	17.3759	17.7899	16.2445	17.6402	17.8978	17.3759	17.7899
O55028	Branched-chain alpha-ketoacid dehydrogenase kinase	18	0	50.7214	Branched-chain alpha-ketoacid dehydrogenase kinase	O55028	17.0338	17.0365	17.0795	17.1657	16.6879	17.0338	17.0365	17.0795	17.1657	16.6879
O55029	Coatomer subunit beta'	46	0	58.4743	Coatomer subunit beta'	O55029	18.6984	18.5602	18.4719	18.6367	18.5469	18.6984	18.5602	18.4719	18.6367	18.5469
O55033	Cytoplasmic protein NCK2	19	0	52.6098	Cytoplasmic protein NCK2	O55033	16.7283	17.018	17.1617	17.1235	17.3274	16.7283	17.018	17.1617	17.1235	17.3274
O55042	Alpha-synuclein	10	0	43.6341	Alpha-synuclein	O55042	21.4285	22.0881	22.2191	21.551	22.6806	21.4285	22.0881	22.2191	21.551	22.6806
O55047	Serine/threonine-protein kinase tousled-like 2	7	0	49.7454	Serine/threonine-protein kinase tousled-like 2	O55047	13.4523	13.5452	13.724	13.864	13.4987	13.4523	13.5452	13.724	13.864	13.4987
O55057	Retinal rod rhodopsin-sensitive cGMP 3',5'-cyclic phosphodiesterase subunit delta	6	0	42.9283	Retinal rod rhodopsin-sensitive cGMP 3',5'-cyclic phosphodiesterase subunit delta	O55057	17.7989	17.6117	17.8639	17.7043	17.9232	17.7989	17.6117	17.8639	17.7043	17.9232
O55060	Thiopurine S-methyltransferase	13	0	49.6445	Thiopurine S-methyltransferase	O55060	16.299	16.1616	16.0513	16.673	16.2175	16.299	16.1616	16.0513	16.673	16.2175
O55091	Protein IMPACT	16	0	49.8111	Protein IMPACT	O55091	17.6621	17.6955	17.7999	17.3992	17.5637	17.6621	17.6955	17.7999	17.3992	17.5637
O55098	Serine/threonine-protein kinase 10	11	0	44.1203	Serine/threonine-protein kinase 10	O55098	14.3332	14.14	14.0912	14.4556	14.8232	14.3332	14.14	14.0912	14.4556	14.8232
O55100	Synaptogyrin-1	4	0	42.1963	Synaptogyrin-1	O55100	20.3019	19.6785	20.235	19.3659	21.1407	20.3019	19.6785	20.235	19.3659	21.1407
O55106	Striatin	36	0	50.9103	Striatin	O55106	17.8921	18.5025	18.2463	17.9865	18.3766	17.8921	18.5025	18.2463	17.9865	18.3766
O55125	Protein NipSnap homolog 1	20	0	52.0249	Protein NipSnap homolog 1	O55125	20.594	20.8532	20.8745	20.6119	21.3366	20.594	20.8532	20.8745	20.6119	21.3366
O55126	Protein NipSnap homolog 2	19	0	49.3107	Protein NipSnap homolog 2	O55126	19.0074	18.9177	18.9164	19.0261	19.166	19.0074	18.9177	18.9164	19.0261	19.166
O55128	Histone deacetylase complex subunit SAP18	14	0	49.3601	Histone deacetylase complex subunit SAP18	O55128	17.9624	17.7564	17.6444	18.0936	18.0695	17.9624	17.7564	17.6444	18.0936	18.0695
O55131	Septin-7	36	0	53.2764	Septin-7	O55131	21.5912	21.7162	21.8265	21.8247	22.0788	21.5912	21.7162	21.8265	21.8247	22.0788
O55135	Eukaryotic translation initiation factor 6	9	0	47.1199	Eukaryotic translation initiation factor 6	O55135	16.8708	16.5804	16.5364	16.6561	16.4879	16.8708	16.5804	16.5364	16.6561	16.4879
O55137	Acyl-coenzyme A thioesterase 1	23	0	49.9398	Acyl-coenzyme A thioesterase 1	O55137	19.4547	19.2356	19.3925	19.7173	19.7224	19.4547	19.2356	19.3925	19.7173	19.7224
O55142	Large ribosomal subunit protein eL33	13	0	47.4504	Large ribosomal subunit protein eL33	O55142	18.7413	18.8729	18.7013	18.543	17.5964	18.7413	18.8729	18.7013	18.543	17.5964
O55143	Sarcoplasmic/endoplasmic reticulum calcium ATPase 2	40	0	58.7452	Sarcoplasmic/endoplasmic reticulum calcium ATPase 2	O55143	20.809	20.8151	20.9555	21.0873	21.0621	20.809	20.8151	20.9555	21.0873	21.0621
O55176	E3 ubiquitin-protein ligase Praja-1	7	0	48.7721	E3 ubiquitin-protein ligase Praja-1	O55176	13.9172	13.9952	13.9425	13.8064	14.0114	13.9172	13.9952	13.9425	13.8064	14.0114
O55186	CD59A glycoprotein	1	0	47.8792	CD59A glycoprotein	O55186	15.0149	14.8077	15.3643	14.701	16.0349	15.0149	14.8077	15.3643	14.701	16.0349
O55187	E3 SUMO-protein ligase CBX4	3	0	46.1934	E3 SUMO-protein ligase CBX4	O55187	13.6401	13.4907	13.4185	13.9614	14.1427	13.6401	13.4907	13.4185	13.9614	14.1427
O55201	Transcription elongation factor SPT5	35	0	48.1217	Transcription elongation factor SPT5	O55201	15.9197	15.6281	15.4822	16.0461	15.5874	15.9197	15.6281	15.4822	16.0461	15.5874
O55222	Integrin-linked protein kinase	23	0	48.7558	Integrin-linked protein kinase	O55222	16.999	17.061	16.7548	17.142	17.0926	16.999	17.061	16.7548	17.142	17.0926
O55229	Choline/ethanolamine kinase	11	0	47.0911	Choline/ethanolamine kinase	O55229	16.9686	16.9161	17.0143	17.0752	16.8114	16.9686	16.9161	17.0143	17.0752	16.8114
O55234	Proteasome subunit beta type-5	21	0	51.5355	Proteasome subunit beta type-5	O55234	18.7924	18.7655	18.9538	18.5922	18.3432	18.7924	18.7655	18.9538	18.5922	18.3432
O55236	mRNA-capping enzyme	3	0	45.3029	mRNA-capping enzyme	O55236	14.6081	14.5074	14.5784	14.8608	14.5034	14.6081	14.5074	14.5784	14.8608	14.5034
O55242	Sigma non-opioid intracellular receptor 1	1	0	48.6473	Sigma non-opioid intracellular receptor 1	O55242	15.1565	14.7237	15.0609	14.5777	NaN	15.1565	14.7237	15.0609	14.5777	12.0751
O70131	Ninjurin-1	1	0	45.0665	Ninjurin-1	O70131	11.5097	12.9488	13.402	13.3318	11.6779	11.5097	12.9488	13.402	13.3318	11.6779
O70133	ATP-dependent RNA helicase A	55	0	51.5837	ATP-dependent RNA helicase A	O70133	19.6439	19.3528	19.4084	19.7019	19.1888	19.6439	19.3528	19.4084	19.7019	19.1888
O70152	Dolichol-phosphate mannosyltransferase subunit 1	10	0	51.0494	Dolichol-phosphate mannosyltransferase subunit 1	O70152	16.7854	16.5375	16.6639	16.4736	16.5749	16.7854	16.5375	16.6639	16.4736	16.5749
O70161	Phosphatidylinositol 4-phosphate 5-kinase type-1 gamma	30	0	50.9933	Phosphatidylinositol 4-phosphate 5-kinase type-1 gamma	O70161	18.3028	18.463	18.575	18.4301	17.8735	18.3028	18.463	18.575	18.4301	17.8735
O70166	Stathmin-3	11	0	47.8063	Stathmin-3	O70166	16.4435	16.4605	16.6248	16.0027	16.7767	16.4435	16.4605	16.6248	16.0027	16.7767
O70172	Phosphatidylinositol 5-phosphate 4-kinase type-2 alpha	17	0	50.5491	Phosphatidylinositol 5-phosphate 4-kinase type-2 alpha	O70172	18.8009	18.5431	18.831	18.3403	19.1351	18.8009	18.5431	18.831	18.3403	19.1351
O70194	Eukaryotic translation initiation factor 3 subunit D	25	0	50.3323	Eukaryotic translation initiation factor 3 subunit D	O70194	18.004	18.0459	18.1604	18.0211	18.4445	18.004	18.0459	18.1604	18.0211	18.4445
O70200	Allograft inflammatory factor 1	5	0	49.0435	Allograft inflammatory factor 1	O70200	13.4916	13.9617	14.2871	13.6117	14.2142	13.4916	13.9617	14.2871	13.6117	14.2142
O70209	PDZ and LIM domain protein 3	2	0	49.9178	PDZ and LIM domain protein 3	O70209	14.3404	14.2399	14.3684	14.3599	14.5968	14.3404	14.2399	14.3684	14.3599	14.5968
O70228	Probable phospholipid-transporting ATPase IIA	23	0	50.2958	Probable phospholipid-transporting ATPase IIA	O70228	17.8608	17.8018	17.9906	17.5735	18.0474	17.8608	17.8018	17.9906	17.5735	18.0474
O70230	Zinc finger protein 143	2	0.000269505	37.9099	Zinc finger protein 143	O70230	11.9995	NaN	NaN	12.9291	NaN	11.9995	11.9359	12.9475	12.9291	11.2782
O70250	Phosphoglycerate mutase 2	9	0	47.1042	Phosphoglycerate mutase 2	O70250	15.8939	17.8118	16.8941	16.634	17.3942	15.8939	17.8118	16.8941	16.634	17.3942
O70251	Elongation factor 1-beta	10	0	49.262	Elongation factor 1-beta	O70251	19.4348	19.1759	19.4905	19.1672	19.1596	19.4348	19.1759	19.4905	19.1672	19.1596
O70252	Heme oxygenase 2	17	0	53.8504	Heme oxygenase 2	O70252	17.4322	17.3354	17.3263	17.192	17.8103	17.4322	17.3354	17.3263	17.192	17.8103
O70274	Protein tyrosine phosphatase type IVA 2	9	0	50.6475	Protein tyrosine phosphatase type IVA 2	O70274	16.7802	16.9534	16.9088	16.959	16.8741	16.7802	16.9534	16.9088	16.959	16.8741
O70279	Splicing factor ESS-2 homolog	2	0	42.4148	Splicing factor ESS-2 homolog	O70279	NaN	NaN	13.349	13.6446	NaN	12.7158	11.5763	13.349	13.6446	12.4306
O70283	Protein Wnt-2b	1	0.00250991	35.9402	Protein Wnt-2b	O70283	16.3936	15.2717	15.9372	16.0745	NaN	16.3936	15.2717	15.9372	16.0745	11.7874
O70293	G protein-coupled receptor kinase 6	14	0	53.5354	G protein-coupled receptor kinase 6	O70293	15.4778	15.783	15.8136	15.3224	15.9326	15.4778	15.783	15.8136	15.3224	15.9326
O70299	Putative nucleotidyltransferase MAB21L1	6	0	48.9384	Putative nucleotidyltransferase MAB21L1	O70299	14.0763	NaN	NaN	14.4755	NaN	14.0763	12.5954	12.0451	14.4755	12.7407
O70305	Ataxin-2	25	0	52.9289	Ataxin-2	O70305	16.825	16.7194	16.7098	16.7023	17.0527	16.825	16.7194	16.7098	16.7023	17.0527
O70309	Integrin beta-5	8	0	50.8567	Integrin beta-5	O70309	14.1106	14.0823	14.0114	14.5698	14.3331	14.1106	14.0823	14.0114	14.5698	14.3331
O70310	Glycylpeptide N-tetradecanoyltransferase 1	14	0	51.7339	Glycylpeptide N-tetradecanoyltransferase 1	O70310	18.5118	18.5069	18.5651	18.33	18.3917	18.5118	18.5069	18.5651	18.33	18.3917
O70311	Glycylpeptide N-tetradecanoyltransferase 2	16	0	51.5277	Glycylpeptide N-tetradecanoyltransferase 2	O70311	16.5086	16.7245	16.6801	16.3661	16.3943	16.5086	16.7245	16.6801	16.3661	16.3943
O70318	Band 4.1-like protein 2	52	0	53.8489	Band 4.1-like protein 2	O70318	20.0673	20.0344	20.0654	19.4313	20.2942	20.0673	20.0344	20.0654	19.4313	20.2942
O70325	Phospholipid hydroperoxide glutathione peroxidase GPX4	12	0	45.4352	Phospholipid hydroperoxide glutathione peroxidase GPX4	O70325	18.8727	18.6019	18.8326	19.0026	18.8773	18.8727	18.6019	18.8326	19.0026	18.8773
O70340	Neuronal pentraxin-2	4	0	45.5208	Neuronal pentraxin-2	O70340	14.3549	14.8384	14.2223	13.5161	NaN	14.3549	14.8384	14.2223	13.5161	13.8267
O70354	Carbonic anhydrase-related protein 11	2	0	49.7119	Carbonic anhydrase-related protein 11	O70354	14.3165	14.6249	13.9689	14.2187	15.3831	14.3165	14.6249	13.9689	14.2187	15.3831
O70362	Phosphatidylinositol-glycan-specific phospholipase D	13	0	48.503	Phosphatidylinositol-glycan-specific phospholipase D	O70362	15.352	15.2315	15.7725	15.2887	15.9104	15.352	15.2315	15.7725	15.2887	15.9104
O70370	Cathepsin S	5	0	50.0688	Cathepsin S	O70370	15.0774	15.4554	15.3595	15.1667	16.0067	15.0774	15.4554	15.3595	15.1667	16.0067
O70378	ER membrane protein complex subunit 8	7	0	50.0948	ER membrane protein complex subunit 8	O70378	15.7404	15.4022	15.6594	15.2521	16.0843	15.7404	15.4022	15.6594	15.2521	16.0843
O70400	PDZ and LIM domain protein 1	7	0	50.4356	PDZ and LIM domain protein 1	O70400	15.0987	15.3659	15.0056	15.0306	15.1056	15.0987	15.3659	15.0056	15.0306	15.1056
O70401	Tetraspanin-6	3	0	49.7996	Tetraspanin-6	O70401	14.32	14.4988	14.7514	14.1899	15.1481	14.32	14.4988	14.7514	14.1899	15.1481
O70404	Vesicle-associated membrane protein 8	3	0.000269505	37.7346	Vesicle-associated membrane protein 8	O70404	NaN	NaN	14.9401	15.8903	16.0448	11.0762	13.3561	14.9401	15.8903	16.0448
O70405	Serine/threonine-protein kinase ULK1	10	0	46.0365	Serine/threonine-protein kinase ULK1	O70405	14.9123	14.7578	14.8039	14.6837	15.1141	14.9123	14.7578	14.8039	14.6837	15.1141
O70421	Frizzled-1	1	0	49.2139	Frizzled-1	O70421	13.8491	13.4521	13.571	14.4911	NaN	13.8491	13.4521	13.571	14.4911	13.7898
O70423	Membrane primary amine oxidase	5	0	48.9902	Membrane primary amine oxidase	O70423	13.8252	14.6414	14.5223	14.1245	14.46	13.8252	14.6414	14.5223	14.1245	14.46
O70433	Four and a half LIM domains protein 2	9	0	57.1426	Four and a half LIM domains protein 2	O70433	16.0375	16.8134	16.784	16.2636	16.5275	16.0375	16.8134	16.784	16.2636	16.5275
O70435	Proteasome subunit alpha type-3	17	0	47.3107	Proteasome subunit alpha type-3	O70435	19.185	19.3027	19.4273	19.3282	19.5303	19.185	19.3027	19.4273	19.3282	19.5303
O70439	Syntaxin-7	11	0	48.9351	Syntaxin-7	O70439	18.8965	18.9932	18.9387	18.7486	19.2739	18.8965	18.9932	18.9387	18.7486	19.2739
O70443	Guanine nucleotide-binding protein G(z) subunit alpha	19	0	49.9422	Guanine nucleotide-binding protein G(z) subunit alpha	O70443	18.9253	19.4135	19.4478	18.8765	19.1541	18.9253	19.4135	19.4478	18.8765	19.1541
O70451	Monocarboxylate transporter 2	4	0	45.5461	Monocarboxylate transporter 2	O70451	15.2159	15.5314	15.8143	15.3504	15.6539	15.2159	15.5314	15.8143	15.3504	15.6539
O70456	14-3-3 protein sigma	1	0	47.5062	14-3-3 protein sigma	O70456	NaN	12.803	12.8626	11.587	NaN	13.0731	12.803	12.8626	11.587	13.7659
O70475	UDP-glucose 6-dehydrogenase	6	0	47.7523	UDP-glucose 6-dehydrogenase	O70475	13.5688	14.2156	13.9123	13.9172	NaN	13.5688	14.2156	13.9123	13.9172	12.623
O70480	Vesicle-associated membrane protein 4	5	0	49.8038	Vesicle-associated membrane protein 4	O70480	16.5328	16.8914	16.8349	17.0649	16.7907	16.5328	16.8914	16.8349	17.0649	16.7907
O70481	E3 ubiquitin-protein ligase UBR1	30	0	50.5197	E3 ubiquitin-protein ligase UBR1	O70481	16.477	16.2919	16.2061	16.4608	16.1223	16.477	16.2919	16.2061	16.4608	16.1223
O70492	Sorting nexin-3	13	0	46.3167	Sorting nexin-3	O70492	18.9272	18.8699	18.9225	19.0475	19.2855	18.9272	18.8699	18.9225	19.0475	19.2855
O70493	Sorting nexin-12	11	0	50.1511	Sorting nexin-12	O70493	18.7311	18.6062	18.7817	18.6598	18.9986	18.7311	18.6062	18.7817	18.6598	18.9986
O70494	Transcription factor Sp3	1	0	52.857	Transcription factor Sp3	O70494	13.6569	12.3694	12.3386	13.16	13.0346	13.6569	12.3694	12.3386	13.16	13.0346
O70496	H(+)/Cl(-) exchange transporter 7	5	0	40.6012	H(+)/Cl(-) exchange transporter 7	O70496	14.5951	14.2358	14.331	14.2418	NaN	14.5951	14.2358	14.331	14.2418	12.4771
O70503	Very-long-chain 3-oxoacyl-CoA reductase	13	0	48.3652	Very-long-chain 3-oxoacyl-CoA reductase	O70503	18.0411	17.8043	17.8469	17.7595	17.7429	18.0411	17.8043	17.8469	17.7595	17.7429
O70507	Potassium/sodium hyperpolarization-activated cyclic nucleotide-gated channel 4	16	0	50.4436	Potassium/sodium hyperpolarization-activated cyclic nucleotide-gated channel 4	O70507	16.5457	16.358	16.5082	16.1228	16.7957	16.5457	16.358	16.5082	16.1228	16.7957
O70546	Lysine-specific demethylase 6A	3	0	40.7064	Lysine-specific demethylase 6A	O70546	12.193	11.8533	11.7235	12.315	NaN	12.193	11.8533	11.7235	12.315	12.8259
O70551	SRSF protein kinase 1	9	0	52.9516	SRSF protein kinase 1	O70551	14.4074	14.5899	14.7063	14.509	14.8138	14.4074	14.5899	14.7063	14.509	14.8138
O70566	Protein diaphanous homolog 2	21	0	52.2547	Protein diaphanous homolog 2	O70566	15.6477	16.2412	16.1227	15.8049	16.2627	15.6477	16.2412	16.1227	15.8049	16.2627
O70572	Sphingomyelin phosphodiesterase 2	11	0	50.4512	Sphingomyelin phosphodiesterase 2	O70572	15.394	15.3048	15.4705	15.1298	14.8407	15.394	15.3048	15.4705	15.1298	14.8407
O70585	Dystrobrevin beta	4	0	51.2922	Dystrobrevin beta	O70585	13.5072	14.0728	13.8701	13.7575	13.9742	13.5072	14.0728	13.8701	13.7575	13.9742
O70589	Peripheral plasma membrane protein CASK	49	0	49.5145	Peripheral plasma membrane protein CASK	O70589	19.0806	19.1453	19.0045	19.2492	18.8524	19.0806	19.1453	19.0045	19.2492	18.8524
O70591	Prefoldin subunit 2	8	0	47.3446	Prefoldin subunit 2	O70591	17.5677	17.6332	17.7816	17.3904	18.244	17.5677	17.6332	17.7816	17.3904	18.244
O70622	Reticulon-2	2	0	42.9988	Reticulon-2	O70622	13.0949	13.3256	13.112	13.07	13.9538	13.0949	13.3256	13.112	13.07	13.9538
O70628	High affinity cGMP-specific 3',5'-cyclic phosphodiesterase 9A	4	0	45.3722	High affinity cGMP-specific 3',5'-cyclic phosphodiesterase 9A	O70628	14.1782	14.0739	NaN	14.2142	14.0736	14.1782	14.0739	11.4868	14.2142	14.0736
O76011	Keratin, type I cuticular HA4 (Hair keratin, type I HA4)	6	0	51.1412	Keratin, type I cuticular HA4 (Hair keratin, type I HA4)	O76011	NaN	NaN	NaN	14.8044	NaN	11.4946	12.6419	13.5579	14.8044	12.562
O76013	Keratin, type I cuticular HA6 (Hair keratin, type I HA6)	4	0	48.4636	Keratin, type I cuticular HA6 (Hair keratin, type I HA6)	O76013	NaN	NaN	NaN	14.6	NaN	12.5008	11.2911	13.0312	14.6	12.6399
O88196	E3 ubiquitin-protein ligase TTC3	29	0	52.2396	E3 ubiquitin-protein ligase TTC3	O88196	15.351	15.3053	15.1363	14.9984	15.3729	15.351	15.3053	15.1363	14.9984	15.3729
O88271	Craniofacial development protein 1	14	0	52.0758	Craniofacial development protein 1	O88271	16.6919	16.5829	16.4702	16.8385	16.2861	16.6919	16.5829	16.4702	16.8385	16.2861
O88291	DBIRD complex subunit ZNF326	18	0	48.9818	DBIRD complex subunit ZNF326	O88291	16.388	16.6801	16.4372	16.8071	16.8702	16.388	16.6801	16.4372	16.8071	16.8702
O88307	Sortilin-related receptor	50	0	53.6426	Sortilin-related receptor	O88307	17.9778	17.5904	17.5846	17.9521	17.7074	17.9778	17.5904	17.5846	17.9521	17.7074
O88322	Nidogen-2	14	0	51.4259	Nidogen-2	O88322	14.878	14.7615	14.7972	14.7488	15.1777	14.878	14.7615	14.7972	14.7488	15.1777
O88325	Alpha-N-acetylglucosaminidase	3	0	46.3077	Alpha-N-acetylglucosaminidase	O88325	13.5134	13.3823	NaN	13.6155	NaN	13.5134	13.3823	13.2049	13.6155	13.4095
O88342	WD repeat-containing protein 1	39	0	50.2216	WD repeat-containing protein 1	O88342	21.4769	21.5091	21.6145	21.477	21.7731	21.4769	21.5091	21.6145	21.477	21.7731
O88343	Electrogenic sodium bicarbonate cotransporter 1	46	0	51.9839	Electrogenic sodium bicarbonate cotransporter 1	O88343	21.9219	21.224	21.4742	21.8061	20.9978	21.9219	21.224	21.4742	21.8061	20.9978
O88351	Inhibitor of nuclear factor kappa-B kinase subunit beta	13	0	52.3528	Inhibitor of nuclear factor kappa-B kinase subunit beta	O88351	14.4412	14.4618	14.2319	14.5316	14.049	14.4412	14.4618	14.2319	14.5316	14.049
O88384	Vesicle transport through interaction with t-SNAREs homolog 1B	11	0	45.5467	Vesicle transport through interaction with t-SNAREs homolog 1B	O88384	17.9516	18.1759	18.1365	18.0134	18.4495	17.9516	18.1759	18.1365	18.0134	18.4495
O88398	Advillin	6	0	46.641	Advillin	O88398	14.5695	NaN	13.0051	NaN	13.383	14.5695	11.8856	13.0051	10.5675	13.383
O88413	Tubby-related protein 3	5	0	48.0637	Tubby-related protein 3	O88413	14.6246	14.1993	14.2469	14.6275	14.1008	14.6246	14.1993	14.2469	14.6275	14.1008
O88428	Bifunctional 3'-phosphoadenosine 5'-phosphosulfate synthase 2	11	0	51.7634	Bifunctional 3'-phosphoadenosine 5'-phosphosulfate synthase 2	O88428	15.1406	15.0236	15.1004	15.187	15.2963	15.1406	15.0236	15.1004	15.187	15.2963
O88441	Metaxin-2	10	0	50.5009	Metaxin-2	O88441	17.7907	17.257	17.3114	16.7845	16.8767	17.7907	17.257	17.3114	16.7845	16.8767
O88444	Adenylate cyclase type 1	20	0	50.7022	Adenylate cyclase type 1	O88444	16.334	16.1458	16.1727	16.7309	15.504	16.334	16.1458	16.1727	16.7309	15.504
O88447	Kinesin light chain 1	26	0	53.9432	Kinesin light chain 1	O88447	18.4952	18.4884	18.1415	18.4969	18.2175	18.4952	18.4884	18.1415	18.4969	18.2175
O88448	Kinesin light chain 2	32	0	49.9966	Kinesin light chain 2	O88448	18.6998	18.5835	18.3106	18.6731	18.591	18.6998	18.5835	18.3106	18.6731	18.591
O88455	7-dehydrocholesterol reductase	4	0	49.064	7-dehydrocholesterol reductase	O88455	16.8327	16.6676	16.9784	16.6404	16.8458	16.8327	16.6676	16.9784	16.6404	16.8458
O88456	Calpain small subunit 1	12	0	45.5012	Calpain small subunit 1	O88456	17.1789	16.4554	16.7072	16.622	16.2923	17.1789	16.4554	16.7072	16.622	16.2923
O88466	Zinc finger protein 106	1	0	43.0737	Zinc finger protein 106	O88466	NaN	11.8672	NaN	12.2491	NaN	11.1268	11.8672	11.3594	12.2491	13.0284
O88485	Cytoplasmic dynein 1 intermediate chain 1	25	0	53.8787	Cytoplasmic dynein 1 intermediate chain 1	O88485	18.4415	18.4659	18.2485	18.4253	18.4484	18.4415	18.4659	18.2485	18.4253	18.4484
O88487	Cytoplasmic dynein 1 intermediate chain 2	24	0	51.5736	Cytoplasmic dynein 1 intermediate chain 2	O88487	17.5919	17.6553	17.4445	17.3404	17.4272	17.5919	17.6553	17.4445	17.3404	17.4272
O88491	Histone-lysine N-methyltransferase, H3 lysine-36 specific	5	0	49.4108	Histone-lysine N-methyltransferase, H3 lysine-36 specific	O88491	13.3523	12.8169	12.8696	13.5421	13.0365	13.3523	12.8169	12.8696	13.5421	13.0365
O88502	High affinity cAMP-specific and IBMX-insensitive 3',5'-cyclic phosphodiesterase 8A	3	0	50.2339	High affinity cAMP-specific and IBMX-insensitive 3',5'-cyclic phosphodiesterase 8A	O88502	15.0016	14.1887	14.2954	NaN	14.5039	15.0016	14.1887	14.2954	12.43	14.5039
O88507	Ciliary neurotrophic factor receptor subunit alpha	8	0	56.9263	Ciliary neurotrophic factor receptor subunit alpha	O88507	18.9538	18.8445	18.6437	18.972	18.8438	18.9538	18.8445	18.6437	18.972	18.8438
O88508	DNA (cytosine-5)-methyltransferase 3A	30	0	49.5137	DNA (cytosine-5)-methyltransferase 3A	O88508	16.6332	15.9492	15.5111	17.2012	16.0307	16.6332	15.9492	15.5111	17.2012	16.0307
O88512	AP-1 complex subunit gamma-like 2	1	0	39.4225	AP-1 complex subunit gamma-like 2	O88512	16.9611	16.6217	16.7758	16.4453	14.7989	16.9611	16.6217	16.7758	16.4453	14.7989
O88520	Leucine-rich repeat protein SHOC-2	8	0	47.1005	Leucine-rich repeat protein SHOC-2	O88520	16.0368	16.4125	16.239	16.1713	16.1015	16.0368	16.4125	16.239	16.1713	16.1015
O88531	Palmitoyl-protein thioesterase 1	12	0	47.4373	Palmitoyl-protein thioesterase 1	O88531	17.6449	17.5828	17.9398	17.7754	17.8898	17.6449	17.5828	17.9398	17.7754	17.8898
O88532	Zinc finger RNA-binding protein	45	0	54.7524	Zinc finger RNA-binding protein	O88532	17.5765	17.532	17.4023	17.8552	17.7423	17.5765	17.532	17.4023	17.8552	17.7423
O88533	Aromatic-L-amino-acid decarboxylase	14	0	50.1555	Aromatic-L-amino-acid decarboxylase	O88533	16.7349	16.7162	16.9542	15.0705	16.7989	16.7349	16.7162	16.9542	15.0705	16.7989
O88543	COP9 signalosome complex subunit 3	20	0	49.3144	COP9 signalosome complex subunit 3	O88543	17.9629	17.9779	17.8684	17.844	17.8682	17.9629	17.9779	17.8684	17.844	17.8682
O88544	COP9 signalosome complex subunit 4	27	0	51.593	COP9 signalosome complex subunit 4	O88544	18.065	17.606	17.6471	17.022	17.3115	18.065	17.606	17.6471	17.022	17.3115
O88545	COP9 signalosome complex subunit 6	13	0	49.0127	COP9 signalosome complex subunit 6	O88545	17.2466	16.9686	16.9875	16.5835	16.4792	17.2466	16.9686	16.9875	16.5835	16.4792
O88559	Menin	3	0	46.7971	Menin	O88559	13.4618	12.9347	13.4037	13.6665	12.8331	13.4618	12.9347	13.4037	13.6665	12.8331
O88569	Heterogeneous nuclear ribonucleoproteins A2/B1	44	0	53.1237	Heterogeneous nuclear ribonucleoproteins A2/B1	O88569	23.4519	23.2599	23.351	23.7734	23.815	23.4519	23.2599	23.351	23.7734	23.815
O88587	Catechol O-methyltransferase	13	0	48.1626	Catechol O-methyltransferase	O88587	17.3051	17.5755	17.7506	17.3834	17.1114	17.3051	17.5755	17.7506	17.3834	17.1114
O88597	Beclin-1	16	0	53.773	Beclin-1	O88597	16.2427	16.3854	16.0441	16.3932	16.1395	16.2427	16.3854	16.0441	16.3932	16.1395
O88602	Voltage-dependent calcium channel gamma-2 subunit	9	0	46.8516	Voltage-dependent calcium channel gamma-2 subunit	O88602	17.7698	17.382	17.5524	17.8517	17.4546	17.7698	17.382	17.5524	17.8517	17.4546
O88622	Poly(ADP-ribose) glycohydrolase	5	0	45.1961	Poly(ADP-ribose) glycohydrolase	O88622	NaN	13.2821	13.0946	12.3052	NaN	11.0672	13.2821	13.0946	12.3052	13.1222
O88630	Golgi SNAP receptor complex member 1	7	0	49.4305	Golgi SNAP receptor complex member 1	O88630	14.5917	14.6585	14.2537	14.7332	14.4945	14.5917	14.6585	14.2537	14.7332	14.4945
O88643	Serine/threonine-protein kinase PAK 1	28	0	53.9168	Serine/threonine-protein kinase PAK 1	O88643	20.3126	20.4185	20.3446	20.4006	20.5537	20.3126	20.4185	20.3446	20.4006	20.5537
O88653	Ragulator complex protein LAMTOR3	4	0	47.2718	Ragulator complex protein LAMTOR3	O88653	16.7837	16.8026	16.9236	16.8062	16.9435	16.7837	16.8026	16.9236	16.8062	16.9435
O88665	Bromodomain-containing protein 7	7	0	43.938	Bromodomain-containing protein 7	O88665	13.1337	12.6391	12.0568	13.099	13.0096	13.1337	12.6391	12.0568	13.099	13.0096
O88668	Protein CREG1	2	0	43.3076	Protein CREG1	O88668	15.5533	15.2443	15.6171	15.3968	15.9695	15.5533	15.2443	15.6171	15.3968	15.9695
O88685	26S proteasome regulatory subunit 6A	30	0	51.9445	26S proteasome regulatory subunit 6A	O88685	18.736	18.8183	18.6201	18.7652	18.7807	18.736	18.8183	18.6201	18.7652	18.7807
O88696	ATP-dependent Clp protease proteolytic subunit, mitochondrial	10	0	48.1804	ATP-dependent Clp protease proteolytic subunit, mitochondrial	O88696	17.238	16.7018	17.056	16.6437	16.8432	17.238	16.7018	17.056	16.6437	16.8432
O88697	Serine/threonine-protein kinase 16	4	0	48.4375	Serine/threonine-protein kinase 16	O88697	12.4687	12.7769	12.2866	12.6003	NaN	12.4687	12.7769	12.2866	12.6003	12.3804
O88703	Potassium/sodium hyperpolarization-activated cyclic nucleotide-gated channel 2	16	0	49.5738	Potassium/sodium hyperpolarization-activated cyclic nucleotide-gated channel 2	O88703	18.2321	17.3141	17.7581	17.016	17.8345	18.2321	17.3141	17.7581	17.016	17.8345
O88704	Potassium/sodium hyperpolarization-activated cyclic nucleotide-gated channel 1	12	0	55.3533	Potassium/sodium hyperpolarization-activated cyclic nucleotide-gated channel 1	O88704	16.0504	15.9254	15.8238	15.8768	16.0479	16.0504	15.9254	15.8238	15.8768	16.0479
O88705	Potassium/sodium hyperpolarization-activated cyclic nucleotide-gated channel 3	2	0.00433868	35.2631	Potassium/sodium hyperpolarization-activated cyclic nucleotide-gated channel 3	O88705	NaN	NaN	NaN	NaN	15.4105	11.8619	11.8511	12.7073	13.3179	15.4105
O88708;Q2YDI2	Origin recognition complex subunit 4;(Bos taurus) Origin recognition complex subunit 4	1	0.000670421	37.3175	Origin recognition complex subunit 4;(Bos taurus) Origin recognition complex subunit 4	O88708;Q2YDI2	NaN	10.7476	10.6967	NaN	NaN	11.8308	10.7476	10.6967	11.5875	12.0811
O88712	C-terminal-binding protein 1	25	0	52.8495	C-terminal-binding protein 1	O88712	19.2496	19.0546	19.1904	19.1591	19.2169	19.2496	19.0546	19.1904	19.1591	19.2169
O88735	Ensconsin	22	0	49.8479	Ensconsin	O88735	15.5378	15.7942	15.5997	15.5765	16.3018	15.5378	15.7942	15.5997	15.5765	16.3018
O88736	3-keto-steroid reductase/17-beta-hydroxysteroid dehydrogenase 7	6	0	52.3526	3-keto-steroid reductase/17-beta-hydroxysteroid dehydrogenase 7	O88736	15.4578	15.1647	15.2796	15.0797	15.5719	15.4578	15.1647	15.2796	15.0797	15.5719
O88737	Protein bassoon	204	0	54.0826	Protein bassoon	O88737	19.2161	19.3093	19.1592	19.4009	19.3728	19.2161	19.3093	19.1592	19.4009	19.3728
O88738	Baculoviral IAP repeat-containing protein 6	60	0	50.8775	Baculoviral IAP repeat-containing protein 6	O88738	15.6083	15.6257	15.5444	15.5884	15.5569	15.6083	15.6257	15.5444	15.5884	15.5569
O88741	Ganglioside-induced differentiation-associated protein 1	20	0	52.9632	Ganglioside-induced differentiation-associated protein 1	O88741	19.8338	19.6914	19.8548	19.4618	19.4232	19.8338	19.6914	19.8548	19.4618	19.4232
O88745	Scrapie-responsive protein 1	5	0	49.9255	Scrapie-responsive protein 1	O88745	16.0762	16.1361	16.512	15.811	17.0465	16.0762	16.1361	16.512	15.811	17.0465
O88746	Target of Myb1 membrane trafficking protein	8	0	45.5663	Target of Myb1 membrane trafficking protein	O88746	15.229	14.7577	15.1046	14.605	15.2995	15.229	14.7577	15.1046	14.605	15.2995
O88783	Coagulation factor V	1	0	44.2085	Coagulation factor V	O88783	NaN	17.6538	17.2567	17.4017	16.41	12.5261	17.6538	17.2567	17.4017	16.41
O88792	Junctional adhesion molecule A	4	0	47.8872	Junctional adhesion molecule A	O88792	14.7188	14.6169	14.2506	14.3151	14.7948	14.7188	14.6169	14.2506	14.3151	14.7948
O88796	Ribonuclease P protein subunit p30	3	0	51.3421	Ribonuclease P protein subunit p30	O88796	14.6753	14.3809	14.5216	14.7632	13.4242	14.6753	14.3809	14.5216	14.7632	13.4242
O88809	Neuronal migration protein doublecortin	14	0	52.9515	Neuronal migration protein doublecortin	O88809	17.8955	18.7366	18.5384	18.29	18.9015	17.8955	18.7366	18.5384	18.29	18.9015
O88811	Signal transducing adapter molecule 2	6	0	43.572	Signal transducing adapter molecule 2	O88811	14.7936	14.488	14.1537	14.4307	14.231	14.7936	14.488	14.1537	14.4307	14.231
O88819	4-galactosyl-N-acetylglucosaminide 3-alpha-L-fucosyltransferase 9	4	0	46.2383	4-galactosyl-N-acetylglucosaminide 3-alpha-L-fucosyltransferase 9	O88819	NaN	15.3642	15.2726	15.6633	14.6778	12.01	15.3642	15.2726	15.6633	14.6778
O88829	Lactosylceramide alpha-2,3-sialyltransferase	2	0	50.8224	Lactosylceramide alpha-2,3-sialyltransferase	O88829	13.8739	13.7348	13.7097	13.8619	13.5053	13.8739	13.7348	13.7097	13.8619	13.5053
O88839	Disintegrin and metalloproteinase domain-containing protein 15	2	0	47.6533	Disintegrin and metalloproteinase domain-containing protein 15	O88839	13.9212	14.2072	NaN	NaN	14.7817	13.9212	14.2072	11.7489	11.793	14.7817
O88842	FYVE, RhoGEF and PH domain-containing protein 3	1	0.000269505	38.367	FYVE, RhoGEF and PH domain-containing protein 3	O88842	14.2584	NaN	NaN	NaN	NaN	14.2584	12.7133	11.4289	12.0736	11.5851
O88844	Isocitrate dehydrogenase [NADP] cytoplasmic	29	0	48.5209	Isocitrate dehydrogenase [NADP] cytoplasmic	O88844	19.7764	19.91	19.9614	19.7833	20.3894	19.7764	19.91	19.9614	19.7833	20.3894
O88845	A-kinase anchor protein 10, mitochondrial	25	0	48.8401	A-kinase anchor protein 10, mitochondrial	O88845	15.9463	15.7619	15.6972	15.9183	15.8815	15.9463	15.7619	15.6972	15.9183	15.8815
O88848	ADP-ribosylation factor-like protein 6	11	0	47.048	ADP-ribosylation factor-like protein 6	O88848	16.4841	16.3716	16.5183	16.4942	16.5035	16.4841	16.3716	16.5183	16.4942	16.5035
O88851	Putative hydrolase RBBP9	10	0	51.1195	Putative hydrolase RBBP9	O88851	17.5673	17.186	17.309	17.1142	16.6326	17.5673	17.186	17.309	17.1142	16.6326
O88874	Cyclin-K	1	0	40.3574	Cyclin-K	O88874	10.6782	9.42755	NaN	10.0131	NaN	10.6782	9.42755	11.3401	10.0131	12.6061
O88878	AN1-type zinc finger protein 5	5	0	47.0949	AN1-type zinc finger protein 5	O88878	13.7994	13.4105	13.5032	13.8137	14.1022	13.7994	13.4105	13.5032	13.8137	14.1022
O88892;P84102	Small EDRK-rich factor 1;Small EDRK-rich factor 2	1	0	44.0837	Small EDRK-rich factor 1;Small EDRK-rich factor 2	O88892;P84102	NaN	12.8261	NaN	13.1627	13.8011	12.7557	12.8261	11.5511	13.1627	13.8011
O88895	Histone deacetylase 3	7	0	49.5283	Histone deacetylase 3	O88895	15.1712	15.1136	15.3261	15.3459	15.0342	15.1712	15.1136	15.3261	15.3459	15.0342
O88907	E3 SUMO-protein ligase PIAS1	2	0	52.251	E3 SUMO-protein ligase PIAS1	O88907	14.1059	13.907	13.97	14.5239	NaN	14.1059	13.907	13.97	14.5239	13.4486
O88910	MAGUK p55 subfamily member 3	35	0	55.1971	MAGUK p55 subfamily member 3	O88910	18.5719	17.8322	17.5862	18.9603	17.6505	18.5719	17.8322	17.5862	18.9603	17.6505
O88935	Synapsin-1	49	0	50.8852	Synapsin-1	O88935	22.48	22.7109	22.8972	22.4773	23.0795	22.48	22.7109	22.8972	22.4773	23.0795
O88939	Zinc finger and BTB domain-containing protein 7A	7	0	49.1139	Zinc finger and BTB domain-containing protein 7A	O88939	15.1532	14.732	14.1708	15.4401	14.5857	15.1532	14.732	14.1708	15.4401	14.5857
O88947	Coagulation factor X	1	0.00407734	35.3301	Coagulation factor X	O88947	14.2176	NaN	13.7834	14.2425	NaN	14.2176	11.3132	13.7834	14.2425	11.996
O88951	Protein lin-7 homolog B	9	0	52.1371	Protein lin-7 homolog B	O88951	16.9261	17.5563	17.6615	17.1776	17.51	16.9261	17.5563	17.6615	17.1776	17.51
O88952	Protein lin-7 homolog C	11	0	49.8644	Protein lin-7 homolog C	O88952	19.2001	19.0296	19.12	19.2521	19.381	19.2001	19.0296	19.12	19.2521	19.381
O88958	Glucosamine-6-phosphate isomerase 1	14	0	54.9357	Glucosamine-6-phosphate isomerase 1	O88958	17.6595	17.656	17.7536	17.3455	17.4466	17.6595	17.656	17.7536	17.3455	17.4466
O88967	ATP-dependent zinc metalloprotease YME1L1	16	0	52.5237	ATP-dependent zinc metalloprotease YME1L1	O88967	16.2477	16.4106	16.379	16.4219	16.8162	16.2477	16.4106	16.379	16.4219	16.8162
O88974	Histone-lysine N-methyltransferase SETDB1	4	0	39.4262	Histone-lysine N-methyltransferase SETDB1	O88974	13.2485	12.7818	NaN	13.0634	12.7926	13.2485	12.7818	11.9426	13.0634	12.7926
O88983	Syntaxin-8	9	0	51.8183	Syntaxin-8	O88983	15.6021	15.5939	15.4803	15.5555	15.9958	15.6021	15.5939	15.4803	15.5555	15.9958
O88986	2-amino-3-ketobutyrate coenzyme A ligase, mitochondrial	13	0	48.0394	2-amino-3-ketobutyrate coenzyme A ligase, mitochondrial	O88986	16.8663	16.9234	16.6491	17.1758	16.0322	16.8663	16.9234	16.6491	17.1758	16.0322
O88990	Alpha-actinin-3	4	0	54.8048	Alpha-actinin-3	O88990	13.0888	12.9105	14.1168	13.1243	13.76	13.0888	12.9105	14.1168	13.1243	13.76
O88998	Noelin	15	0	51.6974	Noelin	O88998	17.9167	18.2795	18.341	18.0147	18.3102	17.9167	18.2795	18.341	18.0147	18.3102
O89001	Carboxypeptidase D	30	0	51.6904	Carboxypeptidase D	O89001	15.8082	16.1134	15.8538	15.8638	15.5919	15.8082	16.1134	15.8538	15.8638	15.5919
O89016	Lysosomal cobalamin transporter ABCD4	4	0	43.2483	Lysosomal cobalamin transporter ABCD4	O89016	15.1296	14.6582	NaN	14.7004	NaN	15.1296	14.6582	12.1288	14.7004	12.2423
O89017	Legumain	7	0	49.2146	Legumain	O89017	16.0194	15.8707	15.8159	15.5123	15.6331	16.0194	15.8707	15.8159	15.5123	15.6331
O89020	Afamin	8	0	51.042	Afamin	O89020	14.9125	14.4227	14.8435	15.1985	15.3695	14.9125	14.4227	14.8435	15.1985	15.3695
O89023	Tripeptidyl-peptidase 1	5	0	46.0584	Tripeptidyl-peptidase 1	O89023	17.5499	18.1149	18.241	18.122	18.0887	17.5499	18.1149	18.241	18.122	18.0887
O89026	Roundabout homolog 1	24	0	53.8353	Roundabout homolog 1	O89026	15.1153	15.4037	15.6013	14.8699	15.8795	15.1153	15.4037	15.6013	14.8699	15.8795
O89029	Matrilin-4	21	0	54.321	Matrilin-4	O89029	16.8575	17.1496	17.0211	16.7889	16.9586	16.8575	17.1496	17.0211	16.7889	16.9586
O89032	SH3 and PX domain-containing protein 2A	7	0	47.4769	SH3 and PX domain-containing protein 2A	O89032	NaN	15.8549	15.9297	15.0999	16.1647	11.0182	15.8549	15.9297	15.0999	16.1647
O89050	Muskelin	13	0	54.2493	Muskelin	O89050	15.2118	15.1706	15.068	15.1166	15.4963	15.2118	15.1706	15.068	15.1166	15.4963
O89051	Integral membrane protein 2B	8	0	43.7762	Integral membrane protein 2B	O89051	16.4066	16.1017	16.2538	16.4044	16.7274	16.4066	16.1017	16.2538	16.4044	16.7274
O89053	Coronin-1A	28	0	51.263	Coronin-1A	O89053	20.2426	20.8412	20.7864	20.6615	20.6499	20.2426	20.8412	20.7864	20.6615	20.6499
O89079	Coatomer subunit epsilon	10	0	50.2538	Coatomer subunit epsilon	O89079	15.7382	14.9111	15.2618	14.1354	14.6995	15.7382	14.9111	15.2618	14.1354	14.6995
O89084	3',5'-cyclic-AMP phosphodiesterase 4A	21	0	50.1765	3',5'-cyclic-AMP phosphodiesterase 4A	O89084	17.6676	17.9843	17.6939	17.8174	17.649	17.6676	17.9843	17.6939	17.8174	17.649
O89086	RNA-binding protein 3	11	0	53.7763	RNA-binding protein 3	O89086	18.3682	17.6029	17.6438	18.5539	18.2583	18.3682	17.6029	17.6438	18.5539	18.2583
O89090	Transcription factor Sp1	2	0	40.7537	Transcription factor Sp1	O89090	11.4319	NaN	NaN	11.2778	NaN	11.4319	10.8658	11.8468	11.2778	12.3651
O89094	Caspase-14	1	0.000269505	38.6996	Caspase-14	O89094	14.3288	15.0709	15.5482	15.0003	NaN	14.3288	15.0709	15.5482	15.0003	11.3871
O89103	Complement component C1q receptor	5	0	44.322	Complement component C1q receptor	O89103	15.2011	15.1284	14.9592	14.9377	NaN	15.2011	15.1284	14.9592	14.9377	12.5736
O89106	Bis(5'-adenosyl)-triphosphatase	7	0	49.3901	Bis(5'-adenosyl)-triphosphatase	O89106	15.8669	15.7051	15.3047	14.8945	14.9195	15.8669	15.7051	15.3047	14.8945	14.9195
O89112	Glutathione S-transferase LANCL1	19	0	51.6667	Glutathione S-transferase LANCL1	O89112	19.7825	19.858	19.8225	19.713	19.3682	19.7825	19.858	19.8225	19.713	19.3682
O89114	DnaJ homolog subfamily B member 5	15	0	50.7914	DnaJ homolog subfamily B member 5	O89114	15.169	15.9716	15.9486	15.5042	16.3863	15.169	15.9716	15.9486	15.5042	16.3863
O89116	Vesicle transport through interaction with t-SNAREs homolog 1A	8	0	49.0936	Vesicle transport through interaction with t-SNAREs homolog 1A	O89116	16.3405	16.3151	16.4062	16.3174	16.2468	16.3405	16.3151	16.4062	16.3174	16.2468
O95678	Tax_Id=9606 Gene_Symbol=KRT75 Keratin, type II cytoskeletal 75	1	0	41.3923	Tax_Id=9606 Gene_Symbol=KRT75 Keratin, type II cytoskeletal 75	O95678	NaN	NaN	NaN	16.2588	NaN	12.8673	11.5718	12.6063	16.2588	13.0855
P00158	Cytochrome b	3	0	47.9004	Cytochrome b	P00158	14.4835	14.7936	15.1467	14.9811	16.1747	14.4835	14.7936	15.1467	14.9811	16.1747
P00329	Alcohol dehydrogenase 1	10	0	48.6105	Alcohol dehydrogenase 1	P00329	15.607	15.3827	16.1189	14.4634	16.2483	15.607	15.3827	16.1189	14.4634	16.2483
P00375	Dihydrofolate reductase	3	0	47.6917	Dihydrofolate reductase	P00375	15.4035	15.0694	15.2316	15.1718	16.0273	15.4035	15.0694	15.2316	15.1718	16.0273
P00397	Cytochrome c oxidase subunit 1	5	0	49.8417	Cytochrome c oxidase subunit 1	P00397	19.7097	19.6172	19.6231	19.6831	18.189	19.7097	19.6172	19.6231	19.6831	18.189
P00405	Cytochrome c oxidase subunit 2	8	0	45.4722	Cytochrome c oxidase subunit 2	P00405	21.504	21.2502	21.4883	21.0163	20.8702	21.504	21.2502	21.4883	21.0163	20.8702
P00416	Cytochrome c oxidase subunit 3	1	0	48.9014	Cytochrome c oxidase subunit 3	P00416	17.0919	17.6296	18.0293	18.0056	15.5719	17.0919	17.6296	18.0293	18.0056	15.5719
P00493	Hypoxanthine-guanine phosphoribosyltransferase	16	0	48.6292	Hypoxanthine-guanine phosphoribosyltransferase	P00493	20.3802	20.3686	20.313	20.1939	19.9098	20.3802	20.3686	20.313	20.1939	19.9098
P00520	Tyrosine-protein kinase ABL1	5	0	45.1353	Tyrosine-protein kinase ABL1	P00520	12.9958	13.1673	13.0826	13.0399	13.8744	12.9958	13.1673	13.0826	13.0399	13.8744
P00687	Alpha-amylase 1	1	0.000269505	38.1232	Alpha-amylase 1	P00687	NaN	12.4912	NaN	NaN	NaN	11.0368	12.4912	12.2021	12.9881	11.9145
P00761	Trypsin - Sus scrofa (Pig).	3	0	45.2484	Trypsin - Sus scrofa (Pig).	P00761	23.6105	23.7342	23.4408	23.9546	NaN	23.6105	23.7342	23.4408	23.9546	13.1477
P00848	ATP synthase subunit a	1	0	42.7036	ATP synthase subunit a	P00848	14.9022	NaN	NaN	14.6061	NaN	14.9022	11.2201	11.7832	14.6061	12.4053
P00920	Carbonic anhydrase 2	16	0	48.1829	Carbonic anhydrase 2	P00920	21.7322	21.2356	21.4767	21.1342	21.5437	21.7322	21.2356	21.4767	21.1342	21.5437
P01027	Complement C3	76	0	53.3186	Complement C3	P01027	18.0115	17.5279	18.3503	17.7666	18.1052	18.0115	17.5279	18.3503	17.7666	18.1052
P01029	Complement C4-B	6	0	51.4899	Complement C4-B	P01029	16.6032	15.9033	16.4891	16.198	15.4114	16.6032	15.9033	16.4891	16.198	15.4114
P01831	Thy-1 membrane glycoprotein	11	0	49.3865	Thy-1 membrane glycoprotein	P01831	23.3071	23.7586	23.9068	23.1357	24.7938	23.3071	23.7586	23.9068	23.1357	24.7938
P01837	Immunoglobulin kappa constant	4	0	48.3207	Immunoglobulin kappa constant	P01837	13.3876	13.8077	13.7879	14.784	14.4461	13.3876	13.8077	13.7879	14.784	14.4461
P01867	Immunoglobulin heavy constant gamma 2B	5	0	43.1556	Immunoglobulin heavy constant gamma 2B	P01867	13.3718	13.6014	13.3902	15.9159	NaN	13.3718	13.6014	13.3902	15.9159	12.7477
P01869	Ig gamma-1 chain C region, membrane-bound form	3	0	48.3882	Ig gamma-1 chain C region, membrane-bound form	P01869	15.7971	16.2952	16.2282	16.4837	17.3739	15.7971	16.2952	16.2282	16.4837	17.3739
P01872	Immunoglobulin heavy constant mu	9	0	45.932	Immunoglobulin heavy constant mu	P01872	14.8737	14.6227	14.6684	15.5353	14.0969	14.8737	14.6227	14.6684	15.5353	14.0969
P01887	Beta-2-microglobulin	1	0	48.8042	Beta-2-microglobulin	P01887	14.8387	13.8712	13.885	14.2429	15.3144	14.8387	13.8712	13.885	14.2429	15.3144
P01897	H-2 class I histocompatibility antigen, L-D alpha chain	4	0	47.7621	H-2 class I histocompatibility antigen, L-D alpha chain	P01897	14.7922	15.5577	15.8723	15.4061	14.9087	14.7922	15.5577	15.8723	15.4061	14.9087
P01898	H-2 class I histocompatibility antigen, Q10 alpha chain	4	0	47.5729	H-2 class I histocompatibility antigen, Q10 alpha chain	P01898	15.2994	15.0865	15.9557	15.7147	15.411	15.2994	15.0865	15.9557	15.7147	15.411
P01942	Hemoglobin subunit alpha	11	0	46.3281	Hemoglobin subunit alpha	P01942	24.7605	23.8696	24.7064	24.0682	24.5002	24.7605	23.8696	24.7064	24.0682	24.5002
P01966	(Bos taurus) Hemoglobin subunit alpha	2	0	39.5054	(Bos taurus) Hemoglobin subunit alpha	P01966	NaN	NaN	NaN	15.1427	NaN	12.6158	12.687	12.0571	15.1427	13.5467
P02088	Hemoglobin subunit beta-1	14	0	47.4595	Hemoglobin subunit beta-1	P02088	25.0903	24.6811	25.1169	25.1489	25.255	25.0903	24.6811	25.1169	25.1489	25.255
P02089	Hemoglobin subunit beta-2	7	0	46.3169	Hemoglobin subunit beta-2	P02089	23.5952	23.1708	23.6609	24.5346	24.3542	23.5952	23.1708	23.6609	24.5346	24.3542
P02463	Collagen alpha-1(IV) chain	10	0	46.8793	Collagen alpha-1(IV) chain	P02463	16.8821	17.0099	17.3798	17.4086	17.8393	16.8821	17.0099	17.3798	17.4086	17.8393
P02468	Laminin subunit gamma-1	40	0	54.4354	Laminin subunit gamma-1	P02468	16.5914	16.5415	16.5303	16.6127	16.8801	16.5914	16.5415	16.5303	16.6127	16.8801
P02469	Laminin subunit beta-1	19	0	48.788	Laminin subunit beta-1	P02469	15.255	15.0519	14.988	15.3505	14.9141	15.255	15.0519	14.988	15.3505	14.9141
P02533	Tax_Id=9606 Gene_Symbol=KRT14 Keratin, type I cytoskeletal 14	51	0	53.259	Tax_Id=9606 Gene_Symbol=KRT14 Keratin, type I cytoskeletal 14	P02533	23.9687	24.5626	24.4796	24.4871	24.6776	23.9687	24.5626	24.4796	24.4871	24.6776
P02535;P02535-1	Keratin, type I cytoskeletal 10;Tax_Id=10090 Gene_Symbol=Krt10 Isoform 1 of Keratin, type I cytoskeletal 10	1	0.000269505	38.5364	Keratin, type I cytoskeletal 10;Tax_Id=10090 Gene_Symbol=Krt10 Isoform 1 of Keratin, type I cytoskeletal 10	P02535;P02535-1	NaN	14.3957	NaN	NaN	NaN	13.0682	14.3957	11.534	13.5654	12.1338
P02538	Tax_Id=9606 Gene_Symbol=KRT6A Keratin, type II cytoskeletal 6A	5	0	47.0771	Tax_Id=9606 Gene_Symbol=KRT6A Keratin, type II cytoskeletal 6A	P02538	18.2332	19.2298	18.9797	18.6641	19.0637	18.2332	19.2298	18.9797	18.6641	19.0637
P02584	(Bos taurus) Profilin-1	9	0	50.5194	(Bos taurus) Profilin-1	P02584	21.2675	21.5141	21.5639	21.454	21.8004	21.2675	21.5141	21.5639	21.454	21.8004
P02662	Alpha-S1-casein - Bos taurus (Bovine).	3	0	46.5746	Alpha-S1-casein - Bos taurus (Bovine).	P02662	15.3827	15.423	16.0908	15.8376	16.1651	15.3827	15.423	16.0908	15.8376	16.1651
P02668	Kappa-casein [Contains: Casoxin C;Casoxin 6;Casoxin A;Casoxin B;Casoplatelin] - Bos taurus (Bovine).	1	0	44.3479	Kappa-casein [Contains: Casoxin C;Casoxin 6;Casoxin A;Casoxin B;Casoplatelin] - Bos taurus (Bovine).	P02668	16.2434	15.6482	16.934	15.6877	NaN	16.2434	15.6482	16.934	15.6877	12.75
P02768-1	Tax_Id=9606 Gene_Symbol=ALB Isoform 1 of Serum albumin precursor	25	0	53.8713	Tax_Id=9606 Gene_Symbol=ALB Isoform 1 of Serum albumin precursor	P02768-1	20.0819	20.4232	20.6035	20.1935	20.1713	20.0819	20.4232	20.6035	20.1935	20.1713
P02769	(Bos taurus) Bovine serum albumin precursor	3	0	44.0417	(Bos taurus) Bovine serum albumin precursor	P02769	21.4446	20.889	21.4783	21.4599	21.656	21.4446	20.889	21.4783	21.4599	21.656
P02798;P67983	Metallothionein-2;(Bos taurus) Metallothionein-1A	1	0	42.5151	Metallothionein-2;(Bos taurus) Metallothionein-1A	P02798;P67983	13.8822	12.8451	13.6191	13.8092	13.7757	13.8822	12.8451	13.6191	13.8092	13.7757
P02802	Metallothionein-1	2	0	46.1698	Metallothionein-1	P02802	14.5446	13.3543	13.8204	13.9515	13.7639	14.5446	13.3543	13.8204	13.9515	13.7639
P03888	NADH-ubiquinone oxidoreductase chain 1	6	0	53.0978	NADH-ubiquinone oxidoreductase chain 1	P03888	17.6035	17.7803	18.1554	17.8703	16.1702	17.6035	17.7803	18.1554	17.8703	16.1702
P03893	NADH-ubiquinone oxidoreductase chain 2	2	0	48.6746	NADH-ubiquinone oxidoreductase chain 2	P03893	15.2302	15.167	15.4944	15.3793	NaN	15.2302	15.167	15.4944	15.3793	13.5918
P03899	NADH-ubiquinone oxidoreductase chain 3	1	0.00225404	36.1258	NADH-ubiquinone oxidoreductase chain 3	P03899	NaN	18.963	18.9418	18.9523	17.4481	11.5262	18.963	18.9418	18.9523	17.4481
P03911	NADH-ubiquinone oxidoreductase chain 4	7	0	47.7261	NADH-ubiquinone oxidoreductase chain 4	P03911	18.2066	18.2589	18.6916	18.3486	16.6529	18.2066	18.2589	18.6916	18.3486	16.6529
P03921	NADH-ubiquinone oxidoreductase chain 5	5	0	50.5832	NADH-ubiquinone oxidoreductase chain 5	P03921	15.9141	15.8619	16.1594	15.9409	15.0206	15.9141	15.8619	16.1594	15.9409	15.0206
P03930	ATP synthase protein 8	2	0	42.5495	ATP synthase protein 8	P03930	21.5877	21.1128	21.4251	21.3037	21.5712	21.5877	21.1128	21.4251	21.3037	21.5712
P03958	Adenosine deaminase	2	0.000269505	38.1071	Adenosine deaminase	P03958	13.0652	13.4684	12.8028	12.8583	NaN	13.0652	13.4684	12.8028	12.8583	12.9117
P03975	IgE-binding protein	2	0	45.5354	IgE-binding protein	P03975	14.0846	13.9924	14.113	NaN	14.8582	14.0846	13.9924	14.113	13.0489	14.8582
P03995	Glial fibrillary acidic protein	52	0	51.2211	Glial fibrillary acidic protein	P03995	22.1816	22.1736	21.7037	21.8613	22.3457	22.1816	22.1736	21.7037	21.8613	22.3457
P04117	Fatty acid-binding protein, adipocyte	5	0	50.8312	Fatty acid-binding protein, adipocyte	P04117	14.5639	15.3799	14.6669	14.5882	15.5825	14.5639	15.3799	14.6669	14.5882	15.5825
P04186	Complement factor B	11	0	50.4671	Complement factor B	P04186	15.6237	15.251	16.1284	15.7842	15.7408	15.6237	15.251	16.1284	15.7842	15.7408
P04247	Myoglobin	7	0	49.8615	Myoglobin	P04247	14.4361	16.0149	15.1208	15.0187	15.0059	14.4361	16.0149	15.1208	15.0187	15.0059
P04258	(Bos taurus) Similar to Collagen alpha 1(III) chain	1	0	43.1192	(Bos taurus) Similar to Collagen alpha 1(III) chain	P04258	15.1237	14.8964	15.9194	14.7232	15.8252	15.1237	14.8964	15.9194	14.7232	15.8252
P04259	Tax_Id=9606 Gene_Symbol=KRT6B Keratin, type II cytoskeletal 6B	2	0.000269505	38.5141	Tax_Id=9606 Gene_Symbol=KRT6B Keratin, type II cytoskeletal 6B	P04259	NaN	17.8383	17.7437	17.4235	19.3791	12.602	17.8383	17.7437	17.4235	19.3791
P04264	Tax_Id=9606 Gene_Symbol=KRT1 Keratin, type II cytoskeletal 1	69	0	51.6533	Tax_Id=9606 Gene_Symbol=KRT1 Keratin, type II cytoskeletal 1	P04264	25.1513	25.4088	25.5215	25.6033	26.2031	25.1513	25.4088	25.5215	25.6033	26.2031
P04370	Myelin basic protein	17	0	51.9201	Myelin basic protein	P04370	25.9282	25.4197	25.9716	24.9705	26.5097	25.9282	25.4197	25.9716	24.9705	26.5097
P04443;P04444	Hemoglobin subunit beta-H0;Hemoglobin subunit beta-H1	1	0	44.1134	Hemoglobin subunit beta-H0;Hemoglobin subunit beta-H1	P04443;P04444	16.1734	18.5097	16.1985	15.4702	NaN	16.1734	18.5097	16.1985	15.4702	12.8716
P04627	Serine/threonine-protein kinase A-Raf	10	0	49.0879	Serine/threonine-protein kinase A-Raf	P04627	17.0961	17.1903	17.2691	17.2052	17.0119	17.0961	17.1903	17.2691	17.2052	17.0119
P04919	Band 3 anion transport protein	20	0	57.4165	Band 3 anion transport protein	P04919	18.217	17.7169	18.0556	18.148	16.8423	18.217	17.7169	18.0556	18.148	16.8423
P04925	Major prion protein	11	0	48.5591	Major prion protein	P04925	18.8104	19.1163	19.3883	18.7143	18.4251	18.8104	19.1163	19.3883	18.7143	18.4251
P05063	Fructose-bisphosphate aldolase C	35	0	48.6231	Fructose-bisphosphate aldolase C	P05063	23.2328	22.8139	22.9162	23.4348	23.1291	23.2328	22.8139	22.9162	23.4348	23.1291
P05064	Fructose-bisphosphate aldolase A	40	0	49.8367	Fructose-bisphosphate aldolase A	P05064	23.9377	24.1134	24.2118	24.0613	24.1916	23.9377	24.1134	24.2118	24.0613	24.1916
P05132	cAMP-dependent protein kinase catalytic subunit alpha	21	0	51.8498	cAMP-dependent protein kinase catalytic subunit alpha	P05132	20.6486	20.7011	20.9009	20.4902	20.527	20.6486	20.7011	20.9009	20.4902	20.527
P05201	Aspartate aminotransferase, cytoplasmic	32	0	50.8937	Aspartate aminotransferase, cytoplasmic	P05201	22.7658	22.6429	22.8361	22.5101	22.9474	22.7658	22.6429	22.8361	22.5101	22.9474
P05202	Aspartate aminotransferase, mitochondrial	40	0	47.7064	Aspartate aminotransferase, mitochondrial	P05202	22.7029	22.8152	22.9924	22.8104	22.8602	22.7029	22.8152	22.9924	22.8104	22.8602
P05214	Tubulin alpha-3 chain	6	0	46.6803	Tubulin alpha-3 chain	P05214	22.2629	22.2787	22.4682	22.4667	22.056	22.2629	22.2787	22.4682	22.4667	22.056
P05480	Proto-oncogene tyrosine-protein kinase Src	20	0	50.4932	Proto-oncogene tyrosine-protein kinase Src	P05480	17.9573	18.0191	18.1477	17.7655	18.1208	17.9573	18.0191	18.1477	17.7655	18.1208
P05532	Mast/stem cell growth factor receptor Kit	28	0	51.3405	Mast/stem cell growth factor receptor Kit	P05532	15.7787	15.597	15.5964	16.1967	15.8851	15.7787	15.597	15.5964	16.1967	15.8851
P05555	Integrin alpha-M	8	0	46.1331	Integrin alpha-M	P05555	13.7958	14.2458	14.2985	13.7887	14.2964	13.7958	14.2458	14.2985	13.7887	14.2964
P05622	Platelet-derived growth factor receptor beta	5	0	47.6158	Platelet-derived growth factor receptor beta	P05622	13.7095	13.5553	12.9768	13.8982	13.2179	13.7095	13.5553	12.9768	13.8982	13.2179
P05627	Transcription factor Jun	1	0.00329294	35.5106	Transcription factor Jun	P05627	NaN	12.5223	NaN	13.713	NaN	13.1332	12.5223	11.5124	13.713	11.7079
P05784	Tax_Id=10090 Gene_Symbol=Krt18 Keratin, type I cytoskeletal 18	9	0	46.1243	Tax_Id=10090 Gene_Symbol=Krt18 Keratin, type I cytoskeletal 18	P05784	15.1869	14.9309	15.2703	13.4164	15.5007	15.1869	14.9309	15.2703	13.4164	15.5007
P05787	Tax_Id=9606 Gene_Symbol=KRT8 Keratin, type II cytoskeletal 8	11	0	46.1024	Tax_Id=9606 Gene_Symbol=KRT8 Keratin, type II cytoskeletal 8	P05787	23.8731	23.8634	23.7089	23.7169	24.7649	23.8731	23.8634	23.7089	23.7169	24.7649
P05977	Myosin light chain 1/3, skeletal muscle isoform	9	0	53.0231	Myosin light chain 1/3, skeletal muscle isoform	P05977	15.8023	15.635	16.6412	16.077	15.858	15.8023	15.635	16.6412	16.077	15.858
P06151	L-lactate dehydrogenase A chain	25	0	49.5339	L-lactate dehydrogenase A chain	P06151	23.4811	23.8396	23.9582	23.6611	23.8024	23.4811	23.8396	23.9582	23.6611	23.8024
P06339	H-2 class I histocompatibility antigen, D-37 alpha chain	1	0	46.4751	H-2 class I histocompatibility antigen, D-37 alpha chain	P06339	14.5547	13.2561	NaN	13.4273	13.4213	14.5547	13.2561	13.3172	13.4273	13.4213
P06537	Glucocorticoid receptor	5	0	50.3353	Glucocorticoid receptor	P06537	14.3902	14.0453	14.2687	14.229	14.3165	14.3902	14.0453	14.2687	14.229	14.3165
P06728	Apolipoprotein A-IV	7	0	44.3947	Apolipoprotein A-IV	P06728	14.5874	13.811	14.5474	13.6137	14.609	14.5874	13.811	14.5474	13.6137	14.609
P06745	Glucose-6-phosphate isomerase	41	0	48.4732	Glucose-6-phosphate isomerase	P06745	22.286	22.4503	22.6441	22.4446	22.4778	22.286	22.4503	22.6441	22.4446	22.4778
P06797	Procathepsin L	5	0	52.6843	Procathepsin L	P06797	15.0398	15.2298	15.266	14.8766	15.6491	15.0398	15.2298	15.266	14.8766	15.6491
P06801	NADP-dependent malic enzyme	28	0	51.1349	NADP-dependent malic enzyme	P06801	18.9833	18.7976	19.0844	18.7548	18.9611	18.9833	18.7976	19.0844	18.7548	18.9611
P06802	Ectonucleotide pyrophosphatase/phosphodiesterase family member 1	11	0	46.587	Ectonucleotide pyrophosphatase/phosphodiesterase family member 1	P06802	13.869	13.2538	13.4763	13.5318	13.9406	13.869	13.2538	13.4763	13.5318	13.9406
P06837	Neuromodulin	17	0	45.1186	Neuromodulin	P06837	20.2955	20.316	20.3136	19.5995	20.8221	20.2955	20.316	20.3136	19.5995	20.8221
P06880	Somatotropin	8	0	45.431	Somatotropin	P06880	NaN	NaN	NaN	17.5213	NaN	12.1131	11.9822	12.4547	17.5213	12.6149
P06909	Complement factor H	15	0	48.8794	Complement factor H	P06909	15.4923	15.382	15.9227	15.7725	15.8253	15.4923	15.382	15.9227	15.7725	15.8253
P07214	SPARC	7	0	46.989	SPARC	P07214	15.5173	14.6106	15.1796	15.601	15.6609	15.5173	14.6106	15.1796	15.601	15.6609
P07309	Transthyretin	6	0	51.5578	Transthyretin	P07309	15.9187	15.0855	16.2151	15.4855	15.944	15.9187	15.0855	16.2151	15.4855	15.944
P07310	Creatine kinase M-type	23	0	51.0306	Creatine kinase M-type	P07310	22.9211	24.3875	23.4679	23.5783	23.088	22.9211	24.3875	23.4679	23.5783	23.088
P07356	Annexin A2	29	0	50.9234	Annexin A2	P07356	18.9464	18.6941	18.6465	18.8744	18.6703	18.9464	18.6941	18.6465	18.8744	18.6703
P07724	Albumin	51	0	47.5924	Albumin	P07724	23.8418	23.2528	23.77	23.7211	23.7816	23.8418	23.2528	23.77	23.7211	23.7816
P07744	Tax_Id=10090 Gene_Symbol=Krt4 Keratin, type II cytoskeletal 4	1	0	41.9882	Tax_Id=10090 Gene_Symbol=Krt4 Keratin, type II cytoskeletal 4	P07744	14.2244	15.0123	NaN	14.7002	NaN	14.2244	15.0123	11.9988	14.7002	12.9926
P07759	Serine protease inhibitor A3K	17	0	51.0053	Serine protease inhibitor A3K	P07759	19.5168	19.199	19.9993	19.7931	19.8322	19.5168	19.199	19.9993	19.7931	19.8322
P07901	Heat shock protein HSP 90-alpha	46	0	50.3177	Heat shock protein HSP 90-alpha	P07901	22.5831	22.6254	22.5954	22.6433	22.5389	22.5831	22.6254	22.5954	22.6433	22.5389
P07903	DNA excision repair protein ERCC-1	3	0	43.2829	DNA excision repair protein ERCC-1	P07903	13.7563	13.3406	13.7918	14.1272	13.9159	13.7563	13.3406	13.7918	14.1272	13.9159
P07934	Phosphorylase b kinase gamma catalytic chain, skeletal muscle/heart isoform	12	0	48.7766	Phosphorylase b kinase gamma catalytic chain, skeletal muscle/heart isoform	P07934	17.3408	16.8557	16.872	17.0109	17.2279	17.3408	16.8557	16.872	17.0109	17.2279
P08003	Protein disulfide-isomerase A4	39	0	48.0279	Protein disulfide-isomerase A4	P08003	18.2742	18.2268	18.2708	18.3322	18.4797	18.2742	18.2268	18.2708	18.3322	18.4797
P08030	Adenine phosphoribosyltransferase	7	0	45.1908	Adenine phosphoribosyltransferase	P08030	15.3636	15.4531	15.635	15.7712	14.8744	15.3636	15.4531	15.635	15.7712	14.8744
P08032	Spectrin alpha chain, erythrocytic 1	42	0	52.9147	Spectrin alpha chain, erythrocytic 1	P08032	21.5217	21.098	20.6539	21.3881	21.1669	21.5217	21.098	20.6539	21.3881	21.1669
P08113	Endoplasmin	53	0	58.3173	Endoplasmin	P08113	21.7527	21.6987	21.5752	21.725	21.7399	21.7527	21.6987	21.5752	21.725	21.7399
P08122	Collagen alpha-2(IV) chain	9	0	52.6513	Collagen alpha-2(IV) chain	P08122	18.1935	18.0027	18.4638	18.3091	18.9075	18.1935	18.0027	18.4638	18.3091	18.9075
P08226	Apolipoprotein E	26	0	55.8973	Apolipoprotein E	P08226	19.9376	19.9633	20.0538	19.9787	19.7452	19.9376	19.9633	20.0538	19.9787	19.7452
P08228	Superoxide dismutase [Cu-Zn]	11	0	48.2425	Superoxide dismutase [Cu-Zn]	P08228	20.1409	19.7721	20.4284	19.7187	20.3298	20.1409	19.7721	20.4284	19.7187	20.3298
P08249	Malate dehydrogenase, mitochondrial	28	0	48.6014	Malate dehydrogenase, mitochondrial	P08249	24.1816	24.1706	24.2454	24.275	24.592	24.1816	24.1706	24.2454	24.275	24.592
P08414	Calcium/calmodulin-dependent protein kinase type IV	30	0	51.5645	Calcium/calmodulin-dependent protein kinase type IV	P08414	19.2401	18.7627	18.7575	19.6834	18.8031	19.2401	18.7627	18.7575	19.6834	18.8031
P08551	Neurofilament light polypeptide	64	0	51.5979	Neurofilament light polypeptide	P08551	24.2233	23.2339	23.6243	22.9326	23.7959	24.2233	23.2339	23.6243	22.9326	23.7959
P08553	Neurofilament medium polypeptide	79	0	58.2586	Neurofilament medium polypeptide	P08553	23.5523	22.7151	23.1852	22.3422	23.2479	23.5523	22.7151	23.1852	22.3422	23.2479
P08556	GTPase NRas	12	0	47.557	GTPase NRas	P08556	19.5779	19.6888	19.7044	19.6079	20.089	19.5779	19.6888	19.7044	19.6079	20.089
P08607	C4b-binding protein	1	0.000136593	38.8968	C4b-binding protein	P08607	16.7203	NaN	NaN	17.1417	17.8778	16.7203	11.042	11.5158	17.1417	17.8778
P08752	Guanine nucleotide-binding protein G(i) subunit alpha-2	14	0	51.9542	Guanine nucleotide-binding protein G(i) subunit alpha-2	P08752	19.7716	19.6646	19.863	19.6941	19.9734	19.7716	19.6646	19.863	19.6941	19.9734
P08775	DNA-directed RNA polymerase II subunit RPB1	41	0	51.1277	DNA-directed RNA polymerase II subunit RPB1	P08775	16.2487	15.8329	15.9604	16.3881	15.9252	16.2487	15.8329	15.9604	16.3881	15.9252
P08779	Tax_Id=9606 Gene_Symbol=KRT16 Keratin, type I cytoskeletal 16	30	0	49.9426	Tax_Id=9606 Gene_Symbol=KRT16 Keratin, type I cytoskeletal 16	P08779	18.9572	19.8258	19.8115	19.7701	20.4834	18.9572	19.8258	19.8115	19.7701	20.4834
P09041	Phosphoglycerate kinase 2	2	0	44.9227	Phosphoglycerate kinase 2	P09041	15.491	15.3281	15.7524	15.3807	15.3809	15.491	15.3281	15.7524	15.3807	15.3809
P09055	Integrin beta-1	28	0	55.7168	Integrin beta-1	P09055	18.0988	18.2142	18.1256	18.175	18.2903	18.0988	18.2142	18.1256	18.175	18.2903
P09066	Homeobox protein engrailed-2	3	0	54.7001	Homeobox protein engrailed-2	P09066	13.8609	12.51	NaN	13.8644	12.2462	13.8609	12.51	12.8554	13.8644	12.2462
P09103	Protein disulfide-isomerase	29	0	49.0459	Protein disulfide-isomerase	P09103	18.2578	18.0824	18.1402	18.0415	18.2828	18.2578	18.0824	18.1402	18.0415	18.2828
P09240	Cholecystokinin	1	0	42.6974	Cholecystokinin	P09240	16.7527	17.4479	17.2726	16.733	17.7901	16.7527	17.4479	17.2726	16.733	17.7901
P09242	Alkaline phosphatase, tissue-nonspecific isozyme	14	0	47.9241	Alkaline phosphatase, tissue-nonspecific isozyme	P09242	15.142	15.4915	15.496	15.1288	15.6003	15.142	15.4915	15.496	15.1288	15.6003
P09405	Nucleolin	31	0	56.2236	Nucleolin	P09405	20.6555	20.4211	20.3795	20.787	20.885	20.6555	20.4211	20.3795	20.787	20.885
P09411	Phosphoglycerate kinase 1	40	0	55.907	Phosphoglycerate kinase 1	P09411	23.6379	23.6903	23.8559	23.6905	24.1211	23.6379	23.6903	23.8559	23.6905	24.1211
P09470	Angiotensin-converting enzyme	21	0	51.8263	Angiotensin-converting enzyme	P09470	15.9982	16.0341	16.1178	15.9226	16.092	15.9982	16.0341	16.1178	15.9226	16.092
P09528	Ferritin heavy chain	10	0	50.8875	Ferritin heavy chain	P09528	16.7965	16.6656	17.2295	16.3963	16.816	16.7965	16.6656	17.2295	16.3963	16.816
P09541	Myosin light chain 4	1	0.00238505	36.0283	Myosin light chain 4	P09541	NaN	NaN	NaN	NaN	13.942	11.9635	12.2731	12.1065	12.0923	13.942
P09542	Myosin light chain 3	10	0	51.3754	Myosin light chain 3	P09542	16.2178	17.1122	16.347	16.2139	16.1928	16.2178	17.1122	16.347	16.2139	16.1928
P09602	Non-histone chromosomal protein HMG-17	3	0	45.7353	Non-histone chromosomal protein HMG-17	P09602	16.0298	14.793	14.7319	15.8171	12.2435	16.0298	14.793	14.7319	15.8171	12.2435
P09671	Superoxide dismutase [Mn], mitochondrial	14	0	49.1401	Superoxide dismutase [Mn], mitochondrial	P09671	20.605	20.3654	20.4509	20.658	20.1086	20.605	20.3654	20.4509	20.658	20.1086
P09925	Surfeit locus protein 1	8	0	47.3864	Surfeit locus protein 1	P09925	17.0324	16.7842	17.1435	17.0051	17.0807	17.0324	16.7842	17.1435	17.0051	17.0807
P09926	Surfeit locus protein 2	1	0	50.5232	Surfeit locus protein 2	P09926	11.0837	10.3544	10.3567	10.4577	NaN	11.0837	10.3544	10.3567	10.4577	11.8014
P0C027;P0C028	Diphosphoinositol polyphosphate phosphohydrolase 3-alpha;Diphosphoinositol polyphosphate phosphohydrolase 3-beta	4	0	45.8107	Diphosphoinositol polyphosphate phosphohydrolase 3-alpha;Diphosphoinositol polyphosphate phosphohydrolase 3-beta	P0C027;P0C028	16.8965	17.3622	17.3105	17.121	16.8113	16.8965	17.3622	17.3105	17.121	16.8113
P0C090	Roquin-2	6	0	47.3514	Roquin-2	P0C090	13.6509	13.5078	NaN	14.0671	14.4607	13.6509	13.5078	12.2375	14.0671	14.4607
P0C0A3	Charged multivesicular body protein 6	7	0	48.6949	Charged multivesicular body protein 6	P0C0A3	16.3353	16.318	16.1735	16.3593	15.2961	16.3353	16.318	16.1735	16.3593	15.2961
P0C0S6;Q3THW5	Histone H2A.Z;Histone H2A.V	4	0	40.3406	Histone H2A.Z;Histone H2A.V	P0C0S6;Q3THW5	20.779	19.9156	19.8574	21.0199	20.3734	20.779	19.9156	19.8574	21.0199	20.3734
P0C192	Leucine-rich repeat-containing protein 4B	19	0	53.027	Leucine-rich repeat-containing protein 4B	P0C192	16.8059	17.0954	16.8365	16.7838	16.8405	16.8059	17.0954	16.8365	16.7838	16.8405
P0C605	cGMP-dependent protein kinase 1	13	0	50.1665	cGMP-dependent protein kinase 1	P0C605	16.2293	15.3936	15.2234	16.2043	15.33	16.2293	15.3936	15.2234	16.2043	15.33
P0C673	Immunoglobulin superfamily member 11	3	0	47.0926	Immunoglobulin superfamily member 11	P0C673	15.3854	15.4236	15.4878	15.0736	15.9796	15.3854	15.4236	15.4878	15.0736	15.9796
P0C7L0	WAS/WASL-interacting protein family member 3	10	0	45.2198	WAS/WASL-interacting protein family member 3	P0C7L0	16.8699	17.6667	17.7941	16.882	18.116	16.8699	17.6667	17.7941	16.882	18.116
P0C7M9	C-type lectin domain family 2 member L	10	0	49.8279	C-type lectin domain family 2 member L	P0C7M9	15.7756	15.4567	15.7243	15.6561	15.4535	15.7756	15.4567	15.7243	15.6561	15.4535
P0C7N9	Proteasome assembly chaperone 4	3	0	49.205	Proteasome assembly chaperone 4	P0C7N9	13.3901	13.0438	13.0234	13.0804	NaN	13.3901	13.0438	13.0234	13.0804	12.2089
P0C8K7	Small integral membrane protein 1	1	0	46.1217	Small integral membrane protein 1	P0C8K7	17.4205	16.3742	17.1904	16.0064	17.2017	17.4205	16.3742	17.1904	16.0064	17.2017
P0C913	Overexpressed in colon carcinoma 1 protein homolog	1	0	43.9402	Overexpressed in colon carcinoma 1 protein homolog	P0C913	NaN	NaN	11.0433	NaN	12.013	12.907	10.7945	11.0433	12.5647	12.013
P0CG14	Decreased expression in renal and prostate cancer protein	6	0	48.4439	Decreased expression in renal and prostate cancer protein	P0CG14	14.9424	14.0605	14.2241	14.9521	14.8124	14.9424	14.0605	14.2241	14.9521	14.8124
P0CW02	Lymphocyte antigen 6C1	1	0	49.0915	Lymphocyte antigen 6C1	P0CW02	16.0087	15.4136	15.7305	15.2116	NaN	16.0087	15.4136	15.7305	15.2116	11.5357
P0DJE0	Protein PET100 homolog, mitochondrial	1	0	50.0397	Protein PET100 homolog, mitochondrial	P0DJE0	14.9123	14.4263	12.0799	14.0806	NaN	14.9123	14.4263	12.0799	14.0806	11.6578
P0DJF2	Protein PET117 homolog, mitochondrial	1	0	48.7646	Protein PET117 homolog, mitochondrial	P0DJF2	16.5724	16.5149	16.725	16.4426	17.1934	16.5724	16.5149	16.725	16.4426	17.1934
P0DN34	NADH dehydrogenase [ubiquinone] 1 beta subcomplex subunit 1	5	0	50.0527	NADH dehydrogenase [ubiquinone] 1 beta subcomplex subunit 1	P0DN34	17.3304	16.7563	17.5693	16.5627	17.0015	17.3304	16.7563	17.5693	16.5627	17.0015
P0DP26;P0DP27;P0DP28	Calmodulin-1;Calmodulin-2;Calmodulin-3	11	0	48.9198	Calmodulin-1;Calmodulin-2;Calmodulin-3	P0DP26;P0DP27;P0DP28	20.9919	21.1436	21.4576	20.9779	21.5075	20.9919	21.1436	21.4576	20.9779	21.5075
P0DP60	Ly-6/neurotoxin-like protein 1	3	0	43.0963	Ly-6/neurotoxin-like protein 1	P0DP60	17.9476	18.0304	18.15	17.9642	18.9645	17.9476	18.0304	18.15	17.9642	18.9645
P0DW87	Zinc finger TRAF-type-containing protein 1	5	0	47.3762	Zinc finger TRAF-type-containing protein 1	P0DW87	14.5171	14.4846	14.3243	14.4507	14.5034	14.5171	14.4846	14.3243	14.4507	14.5034
P10107	Annexin A1	15	0	49.2359	Annexin A1	P10107	15.4542	15.9114	15.645	15.6795	15.7429	15.4542	15.9114	15.645	15.6795	15.7429
P10126	Elongation factor 1-alpha 1	20	0	52.2108	Elongation factor 1-alpha 1	P10126	21.9846	22.1751	22.2546	22.0867	22.1431	21.9846	22.1751	22.2546	22.0867	22.1431
P10404	MLV-related proviral Env polyprotein	13	0	51.2425	MLV-related proviral Env polyprotein	P10404	15.0908	13.2636	NaN	14.8896	13.1962	15.0908	13.2636	13.0178	14.8896	13.1962
P10493	Nidogen-1	35	0	53.8497	Nidogen-1	P10493	16.9823	16.686	17.0803	16.9113	17.1849	16.9823	16.686	17.0803	16.9113	17.1849
P10518	Delta-aminolevulinic acid dehydratase	16	0	50.0502	Delta-aminolevulinic acid dehydratase	P10518	19.2938	18.3754	18.9179	19.1425	18.3459	19.2938	18.3754	18.9179	19.1425	18.3459
P10605	Cathepsin B	14	0	49.0362	Cathepsin B	P10605	17.9496	17.8609	18.1255	17.8452	18.131	17.9496	17.8609	18.1255	17.8452	18.131
P10630	Eukaryotic initiation factor 4A-II	19	0	50.6359	Eukaryotic initiation factor 4A-II	P10630	19.5508	19.5339	19.6042	19.4336	19.5308	19.5508	19.5339	19.6042	19.4336	19.5308
P10637	Microtubule-associated protein tau	41	0	53.5572	Microtubule-associated protein tau	P10637	21.2774	21.4603	21.4577	21.3618	21.7429	21.2774	21.4603	21.4577	21.3618	21.7429
P10639	Thioredoxin	7	0	46.051	Thioredoxin	P10639	19.3276	19.0989	19.4155	19.2979	19.6056	19.3276	19.0989	19.4155	19.2979	19.6056
P10649	Glutathione S-transferase Mu 1	26	0	51.2834	Glutathione S-transferase Mu 1	P10649	21.6325	21.4834	21.6157	22.0036	21.1516	21.6325	21.4834	21.6157	22.0036	21.1516
P10711	Transcription elongation factor A protein 1	13	0	53.2633	Transcription elongation factor A protein 1	P10711	17.2038	16.9065	16.9529	17.499	17.3085	17.2038	16.9065	16.9529	17.499	17.3085
P10833	Ras-related protein R-Ras	8	0	49.464	Ras-related protein R-Ras	P10833	16.597	16.4272	16.4999	16.4553	16.0088	16.597	16.4272	16.4999	16.4553	16.0088
P10852	Amino acid transporter heavy chain SLC3A2	33	0	50.6543	Amino acid transporter heavy chain SLC3A2	P10852	21.0724	20.8679	20.9715	20.9585	20.724	21.0724	20.8679	20.9715	20.9585	20.724
P10854;Q64478;Q64525;Q6ZWY9	Histone H2B type 1-M;Histone H2B type 1-H;Histone H2B type 2-B;Histone H2B type 1-C/E/G	14	0	46.539	Histone H2B type 1-M;Histone H2B type 1-H;Histone H2B type 2-B;Histone H2B type 1-C/E/G	P10854;Q64478;Q64525;Q6ZWY9	25.4597	24.844	24.8119	25.9899	25.043	25.4597	24.844	24.8119	25.9899	25.043
P10922	Histone H1.0	7	0	45.4388	Histone H1.0	P10922	21.2825	20.4481	20.5246	21.3775	20.8957	21.2825	20.4481	20.5246	21.3775	20.8957
P11031	Activated RNA polymerase II transcriptional coactivator p15	13	0	47.2907	Activated RNA polymerase II transcriptional coactivator p15	P11031	19.6245	19.933	19.649	20.0503	20.4199	19.6245	19.933	19.649	20.0503	20.4199
P11087	Collagen alpha-1(I) chain	10	0	47.7943	Collagen alpha-1(I) chain	P11087	17.6429	19.1084	20.8675	18.5606	18.0278	17.6429	19.1084	20.8675	18.5606	18.0278
P11103	Poly [ADP-ribose] polymerase 1	31	0	55.6535	Poly [ADP-ribose] polymerase 1	P11103	16.0868	16.0519	15.9776	16.3995	16.3369	16.0868	16.0519	15.9776	16.3995	16.3369
P11214	Tissue-type plasminogen activator	3	0	42.5478	Tissue-type plasminogen activator	P11214	15.378	15.754	NaN	15.1944	15.5836	15.378	15.754	12.7314	15.1944	15.5836
P11276	Fibronectin	48	0	52.6635	Fibronectin	P11276	16.2842	16.2309	16.4809	16.491	16.4485	16.2842	16.2309	16.4809	16.491	16.4485
P11352	Glutathione peroxidase 1	13	0	47.0107	Glutathione peroxidase 1	P11352	17.9939	17.924	18.0023	17.8956	18.3765	17.9939	17.924	18.0023	17.8956	18.3765
P11404	Fatty acid-binding protein, heart	10	0	45.9766	Fatty acid-binding protein, heart	P11404	20.4598	20.7302	20.8065	20.761	20.774	20.4598	20.7302	20.8065	20.761	20.774
P11438	Lysosome-associated membrane glycoprotein 1	6	0	47.9638	Lysosome-associated membrane glycoprotein 1	P11438	18.0944	17.6883	18.0825	18.0174	18.1838	18.0944	17.6883	18.0825	18.0174	18.1838
P11499	Heat shock protein HSP 90-beta	63	0	52.6042	Heat shock protein HSP 90-beta	P11499	23.9441	24.0813	24.041	24.0759	24.0394	23.9441	24.0813	24.041	24.0759	24.0394
P11531	Dystrophin	37	0	52.443	Dystrophin	P11531	17.4015	17.284	16.9548	17.4267	17.2971	17.4015	17.284	16.9548	17.4267	17.2971
P11627	Neural cell adhesion molecule L1	36	0	51.1184	Neural cell adhesion molecule L1	P11627	18.729	19.0226	19.0289	18.9084	18.987	18.729	19.0226	19.0289	18.9084	18.987
P11679	Keratin, type II cytoskeletal 8	6	0	47.842	Keratin, type II cytoskeletal 8	P11679	14.6585	14.4937	14.8115	NaN	15.4439	14.6585	14.4937	14.8115	11.6881	15.4439
P11680	Properdin	1	0.00691635	34.2072	Properdin	P11680	12.7702	NaN	NaN	NaN	13.4973	12.7702	12.3402	12.8333	13.2495	13.4973
P11798	Calcium/calmodulin-dependent protein kinase type II subunit alpha	39	0	53.4651	Calcium/calmodulin-dependent protein kinase type II subunit alpha	P11798	22.7099	23.7768	23.9544	23.077	23.8852	22.7099	23.7768	23.9544	23.077	23.8852
P11835	Integrin beta-2	5	0	53.2035	Integrin beta-2	P11835	14.2815	14.194	14.4965	14.0399	14.509	14.2815	14.194	14.4965	14.0399	14.509
P11859	Angiotensinogen	4	0	51.3493	Angiotensinogen	P11859	15.2523	14.9107	15.319	15.2451	15.6497	15.2523	14.9107	15.319	15.2451	15.6497
P11881	Inositol 1,4,5-trisphosphate receptor type 1	148	0	55.9405	Inositol 1,4,5-trisphosphate receptor type 1	P11881	21.1821	20.0536	19.7831	21.4235	19.5696	21.1821	20.0536	19.7831	21.4235	19.5696
P11930	Acyl-coenzyme A diphosphatase NUDT19	3	0	44.3556	Acyl-coenzyme A diphosphatase NUDT19	P11930	15.4454	15.3823	14.8337	15.0654	14.2572	15.4454	15.3823	14.8337	15.0654	14.2572
P11983	T-complex protein 1 subunit alpha	37	0	50.8072	T-complex protein 1 subunit alpha	P11983	20.6532	20.563	20.6555	20.3039	20.4727	20.6532	20.563	20.6555	20.3039	20.4727
P12023	Amyloid-beta precursor protein	24	0	53.1655	Amyloid-beta precursor protein	P12023	18.4159	18.6658	18.4238	18.5673	18.4917	18.4159	18.6658	18.4238	18.5673	18.4917
P12025	Midkine	2	0	46.849	Midkine	P12025	13.6776	13.5653	13.6995	13.9154	13.559	13.6776	13.5653	13.6995	13.9154	13.559
P12035	Tax_Id=9606 Gene_Symbol=KRT3 Keratin, type II cytoskeletal 3	12	0	48.432	Tax_Id=9606 Gene_Symbol=KRT3 Keratin, type II cytoskeletal 3	P12035	20.8693	20.979	21.1316	21.0132	21.5114	20.8693	20.979	21.1316	21.0132	21.5114
P12246	Serum amyloid P-component	2	0	45.704	Serum amyloid P-component	P12246	NaN	NaN	13.75	13.7466	NaN	12.502	13.0447	13.75	13.7466	13.0233
P12265	Beta-glucuronidase	4	0	43.9455	Beta-glucuronidase	P12265	13.6084	13.8105	13.658	13.6807	NaN	13.6084	13.8105	13.658	13.6807	12.9019
P12367	cAMP-dependent protein kinase type II-alpha regulatory subunit	19	0	50.282	cAMP-dependent protein kinase type II-alpha regulatory subunit	P12367	18.6143	18.7789	18.83	18.5277	19.3089	18.6143	18.7789	18.83	18.5277	19.3089
P12382	ATP-dependent 6-phosphofructokinase, liver type	46	0	50.2139	ATP-dependent 6-phosphofructokinase, liver type	P12382	20.1114	20.1937	20.5202	19.8107	19.9398	20.1114	20.1937	20.5202	19.8107	19.9398
P12657	Muscarinic acetylcholine receptor M1	2	0	47.593	Muscarinic acetylcholine receptor M1	P12657	15.643	17.1914	17.1208	16.1235	16.6274	15.643	17.1914	17.1208	16.1235	16.6274
P12658	Calbindin	20	0	50.6158	Calbindin	P12658	20.7404	19.5452	20.1503	20.703	20.1136	20.7404	19.5452	20.1503	20.703	20.1136
P12660	Purkinje cell protein 2	3	0	50.1328	Purkinje cell protein 2	P12660	17.7503	16.1099	16.5635	17.9109	16.0439	17.7503	16.1099	16.5635	17.9109	16.0439
P12710	Fatty acid-binding protein, liver	7	0	41.1913	Fatty acid-binding protein, liver	P12710	16.8702	16.9251	17.6409	16.6069	17.9644	16.8702	16.9251	17.6409	16.6069	17.9644
P12787	Cytochrome c oxidase subunit 5A, mitochondrial	7	0	49.089	Cytochrome c oxidase subunit 5A, mitochondrial	P12787	18.9439	18.5085	19.3233	18.5192	19.2819	18.9439	18.5085	19.3233	18.5192	19.2819
P12815	Programmed cell death protein 6	9	0	48.4946	Programmed cell death protein 6	P12815	17.5603	17.3057	17.504	17.0446	17.0087	17.5603	17.3057	17.504	17.0446	17.0087
P12849	cAMP-dependent protein kinase type I-beta regulatory subunit	18	0	48.2701	cAMP-dependent protein kinase type I-beta regulatory subunit	P12849	18.135	18.2994	18.2176	18.2676	18.5617	18.135	18.2994	18.2176	18.2676	18.5617
P12960	Contactin-1	66	0	56.8992	Contactin-1	P12960	22.1204	22.2447	22.2486	22.0689	22.5118	22.1204	22.2447	22.2486	22.0689	22.5118
P12961	Neuroendocrine protein 7B2	4	0	51.1003	Neuroendocrine protein 7B2	P12961	15.9358	15.6246	16.2698	15.4961	16.7495	15.9358	15.6246	16.2698	15.4961	16.7495
P12970	Large ribosomal subunit protein eL8	18	0	48.7243	Large ribosomal subunit protein eL8	P12970	20.5171	20.5907	20.4802	20.5089	20.069	20.5171	20.5907	20.4802	20.5089	20.069
P13011;P13516;Q99PL7	Stearoyl-CoA desaturase 2;Acyl-CoA desaturase 1;Acyl-CoA desaturase 3	4	0	50.2866	Stearoyl-CoA desaturase 2;Acyl-CoA desaturase 1;Acyl-CoA desaturase 3	P13011;P13516;Q99PL7	14.9848	14.4812	14.7195	14.101	14.8817	14.9848	14.4812	14.7195	14.101	14.8817
P13020	Gelsolin	42	0	48.8222	Gelsolin	P13020	20.2597	19.8074	20.0848	19.3896	20.2319	20.2597	19.8074	20.0848	19.3896	20.2319
P13412	Troponin I, fast skeletal muscle	4	0	43.8085	Troponin I, fast skeletal muscle	P13412	15.0704	15.3615	16.0745	14.9656	16.1334	15.0704	15.3615	16.0745	14.9656	16.1334
P13439	Uridine 5'-monophosphate synthase	14	0	47.0091	Uridine 5'-monophosphate synthase	P13439	16.0489	15.9759	15.8592	16.1469	16.2499	16.0489	15.9759	15.8592	16.1469	16.2499
P13542	Myosin-8	2	0	50.1516	Myosin-8	P13542	NaN	14.5324	15.2796	14.6513	14.9809	11.107	14.5324	15.2796	14.6513	14.9809
P13595	Neural cell adhesion molecule 1	51	0	51.5305	Neural cell adhesion molecule 1	P13595	22.4719	22.6024	22.5769	22.3742	22.5177	22.4719	22.6024	22.5769	22.3742	22.5177
P13634	Carbonic anhydrase 1	10	0	50.4252	Carbonic anhydrase 1	P13634	17.0338	16.6704	16.6872	17.2576	17.0574	17.0338	16.6704	16.6872	17.2576	17.0574
P13645	Tax_Id=9606 Gene_Symbol=KRT10 Keratin, type I cytoskeletal 10	38	0	54.7269	Tax_Id=9606 Gene_Symbol=KRT10 Keratin, type I cytoskeletal 10	P13645	24.8706	24.9744	24.9813	25.0232	25.1294	24.8706	24.9744	24.9813	25.0232	25.1294
P13646-1	Tax_Id=9606 Gene_Symbol=KRT13 Isoform 1 of Keratin, type I cytoskeletal 13	14	0	50.8172	Tax_Id=9606 Gene_Symbol=KRT13 Isoform 1 of Keratin, type I cytoskeletal 13	P13646-1	19.8171	19.8888	20.1312	19.9021	21.1437	19.8171	19.8888	20.1312	19.9021	21.1437
P13647	Tax_Id=9606 Gene_Symbol=KRT5 Keratin, type II cytoskeletal 5	41	0	50.9848	Tax_Id=9606 Gene_Symbol=KRT5 Keratin, type II cytoskeletal 5	P13647	21.3754	21.7392	21.7074	21.6983	21.7203	21.3754	21.7392	21.7074	21.6983	21.7203
P13705	DNA mismatch repair protein Msh3	2	0	41.9629	DNA mismatch repair protein Msh3	P13705	12.8557	NaN	NaN	12.7502	NaN	12.8557	11.0514	10.4726	12.7502	12.0192
P13707	Glycerol-3-phosphate dehydrogenase [NAD(+)], cytoplasmic	24	0	50.4293	Glycerol-3-phosphate dehydrogenase [NAD(+)], cytoplasmic	P13707	21.6453	20.7473	20.862	21.7152	21.0102	21.6453	20.7473	20.862	21.7152	21.0102
P13808	Anion exchange protein 2	10	0	56.7782	Anion exchange protein 2	P13808	15.9213	15.3874	15.4068	14.7751	15.2092	15.9213	15.3874	15.4068	14.7751	15.2092
P13864	DNA (cytosine-5)-methyltransferase 1	25	0	55.4931	DNA (cytosine-5)-methyltransferase 1	P13864	15.6017	15.0719	14.9318	15.7854	14.903	15.6017	15.0719	14.9318	15.7854	14.903
P14069	Protein S100-A6	1	0.00653766	34.4798	Protein S100-A6	P14069	NaN	NaN	12.7094	NaN	NaN	10.6715	10.9382	12.7094	11.1547	12.2749
P14094	Sodium/potassium-transporting ATPase subunit beta-1	22	0	47.1927	Sodium/potassium-transporting ATPase subunit beta-1	P14094	24.9834	24.957	25.2675	24.8611	25.5277	24.9834	24.957	25.2675	24.8611	25.5277
P14106	Complement C1q subcomponent subunit B	5	0	48.9776	Complement C1q subcomponent subunit B	P14106	15.1558	15.5464	15.8428	NaN	16.1222	15.1558	15.5464	15.8428	12.3729	16.1222
P14115	Large ribosomal subunit protein uL15	7	0	49.2095	Large ribosomal subunit protein uL15	P14115	20.9207	21.1736	21.1353	20.9898	20.9612	20.9207	21.1736	21.1353	20.9898	20.9612
P14131	Small ribosomal subunit protein uS9	8	0	48.49	Small ribosomal subunit protein uS9	P14131	19.9628	19.8245	19.9052	19.5983	19.2659	19.9628	19.8245	19.9052	19.5983	19.2659
P14142	Solute carrier family 2, facilitated glucose transporter member 4	3	0	41.1994	Solute carrier family 2, facilitated glucose transporter member 4	P14142	14.3957	12.9959	NaN	14.3443	NaN	14.3957	12.9959	12.5125	14.3443	12.7876
P14148	Large ribosomal subunit protein uL30	21	0	53.2248	Large ribosomal subunit protein uL30	P14148	20.4837	20.5636	20.6249	20.1662	19.8224	20.4837	20.5636	20.6249	20.1662	19.8224
P14152	Malate dehydrogenase, cytoplasmic	17	0	51.0168	Malate dehydrogenase, cytoplasmic	P14152	24.4667	24.5267	24.6363	24.4512	25.1796	24.4667	24.5267	24.6363	24.4512	25.1796
P14206	Small ribosomal subunit protein uS2	18	0	51.0516	Small ribosomal subunit protein uS2	P14206	19.9291	19.6525	19.9327	19.4961	19.9123	19.9291	19.6525	19.9327	19.4961	19.9123
P14211	Calreticulin	25	0	52.328	Calreticulin	P14211	21.2309	21.2153	21.3988	21.2461	21.4204	21.2309	21.2153	21.3988	21.2461	21.4204
P14231	Sodium/potassium-transporting ATPase subunit beta-2	15	0	47.9	Sodium/potassium-transporting ATPase subunit beta-2	P14231	22.4595	21.8169	22.0387	22.512	22.3656	22.4595	21.8169	22.0387	22.512	22.3656
P14576	Signal recognition particle subunit SRP54	27	0	51.2777	Signal recognition particle subunit SRP54	P14576	17.562	17.61	17.5549	17.7093	17.6425	17.562	17.61	17.5549	17.7093	17.6425
P14602	Heat shock protein beta-1	9	0	54.8432	Heat shock protein beta-1	P14602	17.196	16.9333	16.8915	16.8227	16.4061	17.196	16.9333	16.8915	16.8227	16.4061
P14685	26S proteasome non-ATPase regulatory subunit 3	41	0	55.9374	26S proteasome non-ATPase regulatory subunit 3	P14685	18.3127	18.251	18.3742	18.0773	17.8492	18.3127	18.251	18.3742	18.0773	17.8492
P14733	Lamin-B1	57	0	50.2622	Lamin-B1	P14733	20.4468	19.8094	19.0855	20.7497	19.5425	20.4468	19.8094	19.0855	20.7497	19.5425
P14824	Annexin A6	54	0	51.8528	Annexin A6	P14824	21.5828	21.1961	21.08	21.4258	21.0779	21.5828	21.1961	21.08	21.4258	21.0779
P14869	Large ribosomal subunit protein uL10	17	0	50.9653	Large ribosomal subunit protein uL10	P14869	20.1672	20.2261	20.1753	20.2589	20.2475	20.1672	20.2261	20.1753	20.2589	20.2475
P14873	Microtubule-associated protein 1B	130	0	51.4376	Microtubule-associated protein 1B	P14873	21.8304	21.859	21.4417	21.5926	21.3724	21.8304	21.859	21.4417	21.5926	21.3724
P15105	Glutamine synthetase	32	0	49.3109	Glutamine synthetase	P15105	23.4322	23.5574	23.611	23.5748	23.7538	23.4322	23.5574	23.611	23.5748	23.7538
P15116	Cadherin-2	19	0	52.6765	Cadherin-2	P15116	18.0539	18.1309	18.2946	18.0561	18.2116	18.0539	18.1309	18.2946	18.0561	18.2116
P15208	Insulin receptor	18	0	50.5055	Insulin receptor	P15208	15.7055	15.7119	15.6237	15.8928	15.1358	15.7055	15.7119	15.6237	15.8928	15.1358
P15209	BDNF/NT-3 growth factors receptor	14	0	51.2103	BDNF/NT-3 growth factors receptor	P15209	17.5299	18.0373	17.7737	17.7172	17.8243	17.5299	18.0373	17.7737	17.7172	17.8243
P15327	Bisphosphoglycerate mutase	9	0	54.0541	Bisphosphoglycerate mutase	P15327	18.0566	17.5758	17.7647	17.6812	17.6164	18.0566	17.5758	17.7647	17.6812	17.6164
P15331	Peripherin	28	0	53.3384	Peripherin	P15331	17.3202	14.4142	15.9207	15.2497	16.4226	17.3202	14.4142	15.9207	15.2497	16.4226
P15379	CD44 antigen	5	0	48.3461	CD44 antigen	P15379	15.2645	15.0098	14.9428	14.9141	14.5105	15.2645	15.0098	14.9428	14.9141	14.5105
P15388	Potassium voltage-gated channel subfamily C member 1	12	0	52.6659	Potassium voltage-gated channel subfamily C member 1	P15388	16.9744	16.2074	16.2791	17.0764	15.6646	16.9744	16.2074	16.2791	17.0764	15.6646
P15508	Spectrin beta chain, erythrocytic	118	0	54.9631	Spectrin beta chain, erythrocytic	P15508	17.8169	17.3175	16.3633	17.9981	16.4722	17.8169	17.3175	16.3633	17.9981	16.4722
P15532	Nucleoside diphosphate kinase A	7	0	46.8998	Nucleoside diphosphate kinase A	P15532	21.4941	21.7456	21.8354	21.5253	22.1124	21.4941	21.7456	21.8354	21.5253	22.1124
P15626	Glutathione S-transferase Mu 2	14	0	48.1451	Glutathione S-transferase Mu 2	P15626	21.9496	21.8378	21.8147	21.9377	21.4686	21.9496	21.8378	21.8147	21.9377	21.4686
P15636	Protease I precursor Lysyl endopeptidase Achromobacter lyticus.	16	0	46.3165	Protease I precursor Lysyl endopeptidase Achromobacter lyticus.	P15636	25.0926	25.2764	25.2703	25.3082	23.3282	25.0926	25.2764	25.2703	25.3082	23.3282
P15655	Fibroblast growth factor 2	1	0	42.9869	Fibroblast growth factor 2	P15655	13.5673	13.5322	13.4535	13.4514	NaN	13.5673	13.5322	13.4535	13.4514	12.8911
P15864	Histone H1.2	4	0	44.8485	Histone H1.2	P15864	19.9002	18.2481	18.3118	18.9132	19.007	19.9002	18.2481	18.3118	18.9132	19.007
P15920	V-type proton ATPase 116 kDa subunit a 2	5	0.000136593	38.7178	V-type proton ATPase 116 kDa subunit a 2	P15920	13.4783	13.7161	13.8081	13.7226	NaN	13.4783	13.7161	13.8081	13.7226	13.1116
P16014	Secretogranin-1	9	0	52.3897	Secretogranin-1	P16014	15.6937	15.52	15.7253	16.3213	15.5806	15.6937	15.52	15.7253	16.3213	15.5806
P16015	Carbonic anhydrase 3	9	0	51.0472	Carbonic anhydrase 3	P16015	15.9995	16.6623	16.1977	16.15	16.6198	15.9995	16.6623	16.1977	16.15	16.6198
P16045	Galectin-1	6	0	54.5694	Galectin-1	P16045	14.7202	14.4004	14.6496	14.4999	14.5615	14.7202	14.4004	14.6496	14.4999	14.5615
P16054	Protein kinase C epsilon type	43	0	53.3388	Protein kinase C epsilon type	P16054	18.9167	19.57	19.5	18.9953	19.5548	18.9167	19.57	19.5	18.9953	19.5548
P16092	Fibroblast growth factor receptor 1	3	0.000269505	38.4554	Fibroblast growth factor receptor 1	P16092	13.1103	12.6208	NaN	NaN	NaN	13.1103	12.6208	12.1442	11.7171	12.4939
P16110	Galectin-3	2	0.000269505	37.9847	Galectin-3	P16110	NaN	12.1182	NaN	11.3311	11.7385	12.5418	12.1182	12.0863	11.3311	11.7385
P16125	L-lactate dehydrogenase B chain	21	0	50.8865	L-lactate dehydrogenase B chain	P16125	23.4182	23.1777	23.3182	23.237	23.2523	23.4182	23.1777	23.3182	23.237	23.2523
P16254	Signal recognition particle 14 kDa protein	8	0	46.546	Signal recognition particle 14 kDa protein	P16254	17.5919	17.4758	17.6219	17.4817	17.9756	17.5919	17.4758	17.6219	17.4817	17.9756
P16283	Anion exchange protein 3	13	0	50.1177	Anion exchange protein 3	P16283	15.8991	16.3045	16.138	15.6827	16.4925	15.8991	16.3045	16.138	15.6827	16.4925
P16305	Gamma-aminobutyric acid receptor subunit alpha-6	11	0	47.8952	Gamma-aminobutyric acid receptor subunit alpha-6	P16305	17.6005	16.0966	16.0027	17.8093	16.0755	17.6005	16.0966	16.0027	17.8093	16.0755
P16330	2',3'-cyclic-nucleotide 3'-phosphodiesterase	48	0	47.5022	2',3'-cyclic-nucleotide 3'-phosphodiesterase	P16330	24.4654	23.8968	24.3717	23.2445	24.5836	24.4654	23.8968	24.3717	23.2445	24.5836
P16332	Methylmalonyl-CoA mutase, mitochondrial	28	0	50.6727	Methylmalonyl-CoA mutase, mitochondrial	P16332	18.1398	17.7879	17.7828	17.8725	18.4327	18.1398	17.7879	17.7828	17.8725	18.4327
P16388	Potassium voltage-gated channel subfamily A member 1	15	0	51.7348	Potassium voltage-gated channel subfamily A member 1	P16388	19.5981	19.0211	19.4204	19.133	19.2891	19.5981	19.0211	19.4204	19.133	19.2891
P16390	Potassium voltage-gated channel subfamily A member 3	3	0	48.5717	Potassium voltage-gated channel subfamily A member 3	P16390	15.7291	15.737	15.8229	14.9273	14.049	15.7291	15.737	15.8229	14.9273	14.049
P16406	Glutamyl aminopeptidase	9	0	55.2972	Glutamyl aminopeptidase	P16406	14.2327	13.7605	13.8612	13.739	14.7604	14.2327	13.7605	13.8612	13.739	14.7604
P16460	Argininosuccinate synthase	27	0	51.6606	Argininosuccinate synthase	P16460	18.1555	18.2242	18.6617	17.3372	18.6796	18.1555	18.2242	18.6617	17.3372	18.6796
P16546	Spectrin alpha chain, non-erythrocytic 1	254	0	54.8562	Spectrin alpha chain, non-erythrocytic 1	P16546	22.0302	22.1778	21.3083	22.147	21.6591	22.0302	22.1778	21.3083	22.147	21.6591
P16675	Lysosomal protective protein	8	0	45.6582	Lysosomal protective protein	P16675	16.2497	16.4679	16.4005	16.4104	16.8054	16.2497	16.4679	16.4005	16.4104	16.8054
P16858	Glyceraldehyde-3-phosphate dehydrogenase	31	0	52.5378	Glyceraldehyde-3-phosphate dehydrogenase	P16858	24.8538	24.8834	25.1972	24.8671	25.5615	24.8538	24.8834	25.1972	24.8671	25.5615
P16951	Cyclic AMP-dependent transcription factor ATF-2	6	0	50.0938	Cyclic AMP-dependent transcription factor ATF-2	P16951	13.6257	13.5109	13.2657	13.5966	NaN	13.6257	13.5109	13.2657	13.5966	11.8842
P17012;P23607	Zinc finger X-chromosomal protein;Zinc finger autosomal protein	5	0	56.4935	Zinc finger X-chromosomal protein;Zinc finger autosomal protein	P17012;P23607	12.017	11.9258	11.4811	12.8581	NaN	12.017	11.9258	11.4811	12.8581	13.1443
P17047	Lysosome-associated membrane glycoprotein 2	5	0	43.9764	Lysosome-associated membrane glycoprotein 2	P17047	17.7342	17.4915	17.79	17.6301	18.039	17.7342	17.4915	17.79	17.6301	18.039
P17095	High mobility group protein HMG-I/HMG-Y	4	0	45.1874	High mobility group protein HMG-I/HMG-Y	P17095	15.2621	14.4131	14.756	15.031	17.0684	15.2621	14.4131	14.756	15.031	17.0684
P17141	Zinc finger protein 37	11	0	49.6911	Zinc finger protein 37	P17141	13.197	13.2813	13.1478	13.8816	13.135	13.197	13.2813	13.1478	13.8816	13.135
P17156	Heat shock-related 70 kDa protein 2	43	0	57.2695	Heat shock-related 70 kDa protein 2	P17156	23.8349	24.0914	23.9622	23.9307	24.2096	23.8349	24.0914	23.9622	23.9307	24.2096
P17182	Alpha-enolase	40	0	48.3197	Alpha-enolase	P17182	23.1663	23.1327	23.3128	23.2686	23.8794	23.1663	23.1327	23.3128	23.2686	23.8794
P17183	Gamma-enolase	25	0	54.9088	Gamma-enolase	P17183	22.882	22.8695	23.1723	22.8633	23.4104	22.882	22.8695	23.1723	22.8633	23.4104
P17225	Polypyrimidine tract-binding protein 1	13	0	54.3265	Polypyrimidine tract-binding protein 1	P17225	16.942	16.8386	16.7184	17.1311	17.2806	16.942	16.8386	16.7184	17.1311	17.2806
P17426	AP-2 complex subunit alpha-1	60	0	51.9815	AP-2 complex subunit alpha-1	P17426	21.5881	21.7665	21.6791	21.4058	21.0812	21.5881	21.7665	21.6791	21.4058	21.0812
P17427	AP-2 complex subunit alpha-2	39	0	51.0634	AP-2 complex subunit alpha-2	P17427	19.8681	20.0619	19.9557	19.9464	19.3849	19.8681	20.0619	19.9557	19.9464	19.3849
P17439	Lysosomal acid glucosylceramidase	11	0	49.3877	Lysosomal acid glucosylceramidase	P17439	16.0601	16.0396	16.181	16.0573	16.0625	16.0601	16.0396	16.181	16.0573	16.0625
P17563	Methanethiol oxidase	25	0	52.7095	Methanethiol oxidase	P17563	18.5274	18.3958	18.4706	18.7618	18.5755	18.5274	18.3958	18.4706	18.7618	18.5755
P17665	Cytochrome c oxidase subunit 7C, mitochondrial	1	0.00225404	36.0754	Cytochrome c oxidase subunit 7C, mitochondrial	P17665	20.6147	20.1776	20.1754	20.2659	18.534	20.6147	20.1776	20.1754	20.2659	18.534
P17710	Hexokinase-1	65	0	52.1015	Hexokinase-1	P17710	22.1987	22.2239	22.459	22.0256	22.3451	22.1987	22.2239	22.459	22.0256	22.3451
P17742	Peptidyl-prolyl cis-trans isomerase A	12	0	52.7917	Peptidyl-prolyl cis-trans isomerase A	P17742	24.0777	24.2074	24.3394	24.2861	25.0328	24.0777	24.2074	24.3394	24.2861	25.0328
P17751	Triosephosphate isomerase	24	0	49.2655	Triosephosphate isomerase	P17751	23.5353	23.4665	23.5836	23.5396	24.0035	23.5353	23.4665	23.5836	23.5396	24.0035
P17809	Solute carrier family 2, facilitated glucose transporter member 1	13	0	48.1666	Solute carrier family 2, facilitated glucose transporter member 1	P17809	18.8979	18.5425	19.0117	18.6607	19.4487	18.8979	18.5425	19.0117	18.6607	19.4487
P17897	Lysozyme C-1	3	0	51.7968	Lysozyme C-1	P17897	16.0178	16.2458	16.784	16.6589	16.2101	16.0178	16.2458	16.784	16.6589	16.2101
P17918	Proliferating cell nuclear antigen	5	0	42.6134	Proliferating cell nuclear antigen	P17918	14.919	14.546	14.6738	14.7199	NaN	14.919	14.546	14.6738	14.7199	13.5327
P18052	Receptor-type tyrosine-protein phosphatase alpha	31	0	56.0634	Receptor-type tyrosine-protein phosphatase alpha	P18052	17.8805	17.6869	17.7257	17.6881	17.8832	17.8805	17.6869	17.7257	17.6881	17.8832
P18242	Cathepsin D	13	0	46.6227	Cathepsin D	P18242	19.7717	19.7443	19.8269	19.6985	20.2144	19.7717	19.7443	19.8269	19.6985	20.2144
P18572	Basigin	10	0	51.8594	Basigin	P18572	19.7356	19.4411	19.5756	19.6738	19.6595	19.7356	19.4411	19.5756	19.6738	19.6595
P18581	Cationic amino acid transporter 2	8	0	48.0302	Cationic amino acid transporter 2	P18581	16.2459	15.8006	15.91	15.83	15.7257	16.2459	15.8006	15.91	15.83	15.7257
P18653	Ribosomal protein S6 kinase alpha-1	30	0	52.1863	Ribosomal protein S6 kinase alpha-1	P18653	18.1975	17.0526	17.0214	18.5407	16.5985	18.1975	17.0526	17.0214	18.5407	16.5985
P18654	Ribosomal protein S6 kinase alpha-3	17	0	49.9665	Ribosomal protein S6 kinase alpha-3	P18654	15.2777	15.1355	15.2331	15.3003	15.3668	15.2777	15.1355	15.2331	15.3003	15.3668
P18760	Cofilin-1	26	0	50.0604	Cofilin-1	P18760	24.4865	24.6903	24.7263	24.6967	25.4391	24.4865	24.6903	24.7263	24.6967	25.4391
P18826	Phosphorylase b kinase regulatory subunit alpha, skeletal muscle isoform	25	0	53.424	Phosphorylase b kinase regulatory subunit alpha, skeletal muscle isoform	P18826	16.0612	15.5289	15.4775	15.9515	15.3508	16.0612	15.5289	15.4775	15.9515	15.3508
P18872	Guanine nucleotide-binding protein G(o) subunit alpha	20	0	51.2357	Guanine nucleotide-binding protein G(o) subunit alpha	P18872	22.4029	22.7869	22.9752	22.5746	22.5494	22.4029	22.7869	22.9752	22.5746	22.5494
P18894	D-amino-acid oxidase	9	0	45.1403	D-amino-acid oxidase	P18894	17.579	16.2261	16.3196	17.9112	15.4655	17.579	16.2261	16.3196	17.9112	15.4655
P19012	Tax_Id=9606 Gene_Symbol=KRT15 Keratin, type I cytoskeletal 15	3	0.00460042	35.2173	Tax_Id=9606 Gene_Symbol=KRT15 Keratin, type I cytoskeletal 15	P19012	19.0408	18.2176	18.1297	18.4474	21.1141	19.0408	18.2176	18.1297	18.4474	21.1141
P19096	Fatty acid synthase	130	0	55.5443	Fatty acid synthase	P19096	18.9582	18.8147	18.8869	18.5964	18.9338	18.9582	18.8147	18.8869	18.5964	18.9338
P19137	Laminin subunit alpha-1	37	0	49.3306	Laminin subunit alpha-1	P19137	18.4764	18.3149	18.2766	18.5696	18.758	18.4764	18.3149	18.2766	18.5696	18.758
P19157	Glutathione S-transferase P 1	16	0	52.0024	Glutathione S-transferase P 1	P19157	20.7124	20.9964	21.1645	20.3074	20.3086	20.7124	20.9964	21.1645	20.3074	20.3086
P19221	Prothrombin	11	0	46.0089	Prothrombin	P19221	15.5166	15.1058	15.9387	15.4518	15.7395	15.5166	15.1058	15.9387	15.4518	15.7395
P19246	Neurofilament heavy polypeptide	62	0	54.6765	Neurofilament heavy polypeptide	P19246	22.0805	20.7289	20.9434	20.6765	21.2555	22.0805	20.7289	20.9434	20.6765	21.2555
P19253	Large ribosomal subunit protein uL13	12	0	43.9373	Large ribosomal subunit protein uL13	P19253	19.2927	19.3875	19.4314	19.1278	18.5072	19.2927	19.3875	19.4314	19.1278	18.5072
P19258	Protein Mpv17	2	0	43.4823	Protein Mpv17	P19258	13.7761	13.7274	13.2401	13.5486	13.7061	13.7761	13.7274	13.2401	13.5486	13.7061
P19324	Serpin H1	18	0	49.2843	Serpin H1	P19324	17.8046	18.0705	18.2603	18.2195	18.2313	17.8046	18.0705	18.2603	18.2195	18.2313
P19426	Negative elongation factor E	10	0	55.6316	Negative elongation factor E	P19426	14.8967	14.7048	14.7684	15.031	14.6331	14.8967	14.7048	14.7684	15.031	14.6331
P19536	Cytochrome c oxidase subunit 5B, mitochondrial	8	0	48.7475	Cytochrome c oxidase subunit 5B, mitochondrial	P19536	18.8639	18.3163	19.2124	18.0628	18.8224	18.8639	18.3163	19.2124	18.0628	18.8224
P19783	Cytochrome c oxidase subunit 4 isoform 1, mitochondrial	16	0	46.7575	Cytochrome c oxidase subunit 4 isoform 1, mitochondrial	P19783	23.224	23.0916	23.1156	23.1526	23.2112	23.224	23.0916	23.1156	23.1526	23.2112
P20029	Endoplasmic reticulum chaperone BiP	46	0	50.7598	Endoplasmic reticulum chaperone BiP	P20029	20.9324	20.8096	20.8074	20.9357	20.9987	20.9324	20.8096	20.8074	20.9357	20.9987
P20060	Beta-hexosaminidase subunit beta	23	0	50.8023	Beta-hexosaminidase subunit beta	P20060	17.9963	18.4086	18.5963	18.1506	18.7587	17.9963	18.4086	18.5963	18.1506	18.7587
P20108	Thioredoxin-dependent peroxide reductase, mitochondrial	10	0	49.6257	Thioredoxin-dependent peroxide reductase, mitochondrial	P20108	18.7009	18.2899	18.7781	17.9909	18.3496	18.7009	18.2899	18.7781	17.9909	18.3496
P20152	Vimentin	48	0	50.9758	Vimentin	P20152	21.0032	20.5929	20.0893	20.8291	20.8625	21.0032	20.5929	20.0893	20.8291	20.8625
P20352	Tissue factor	12	0	46.3913	Tissue factor	P20352	17.2453	16.8431	17.1775	17.2242	17.1009	17.2453	16.8431	17.1775	17.2242	17.1009
P20357	Microtubule-associated protein 2	113	0	51.6943	Microtubule-associated protein 2	P20357	22.0845	22.637	21.2203	22.0309	21.7649	22.0845	22.637	21.2203	22.0309	21.7649
P20444	Protein kinase C alpha type	21	0	51.8106	Protein kinase C alpha type	P20444	17.2713	17.9235	17.95	17.2673	18.0596	17.2713	17.9235	17.95	17.2673	18.0596
P20917	Myelin-associated glycoprotein	21	0	51.2599	Myelin-associated glycoprotein	P20917	20.6551	20.0543	20.4375	19.385	20.343	20.6551	20.0543	20.4375	19.385	20.343
P20918	Plasminogen	30	0	48.0886	Plasminogen	P20918	16.3207	15.9112	16.5827	16.4241	16.5669	16.3207	15.9112	16.5827	16.4241	16.5669
P20930	Tax_Id=9606 Gene_Symbol=FLG Filaggrin	13	0	49.6826	Tax_Id=9606 Gene_Symbol=FLG Filaggrin	P20930	16.9092	17.4583	17.436	17.6126	17.4595	16.9092	17.4583	17.436	17.6126	17.4595
P20934	Protein EVI2A	1	0	45.5461	Protein EVI2A	P20934	14.124	13.082	14.5227	13.1058	14.5992	14.124	13.082	14.5227	13.1058	14.5992
P21107	Tropomyosin alpha-3 chain	20	0	52.7355	Tropomyosin alpha-3 chain	P21107	18.32	17.5923	18.3484	17.4792	18.2473	18.32	17.5923	18.3484	17.4792	18.2473
P21126	Ubiquitin-like protein 4A	9	0	50.1625	Ubiquitin-like protein 4A	P21126	17.0454	17.1315	17.3364	17.2729	16.6194	17.0454	17.1315	17.3364	17.2729	16.6194
P21237	Brain-derived neurotrophic factor	1	0.0010698	37.1265	Brain-derived neurotrophic factor	P21237	NaN	NaN	NaN	NaN	14.1535	9.29979	11.9378	13.0999	12.3985	14.1535
P21271	Unconventional myosin-Vb	3	0	51.9461	Unconventional myosin-Vb	P21271	13.7329	15.1278	15.1388	NaN	NaN	13.7329	15.1278	15.1388	11.3017	12.5042
P21278	Guanine nucleotide-binding protein subunit alpha-11	15	0	52.5286	Guanine nucleotide-binding protein subunit alpha-11	P21278	19.7295	20.0332	20.0292	19.85	19.474	19.7295	20.0332	20.0292	19.85	19.474
P21279	Guanine nucleotide-binding protein G(q) subunit alpha	30	0	47.5356	Guanine nucleotide-binding protein G(q) subunit alpha	P21279	20.8432	20.7576	20.8702	20.8247	20.68	20.8432	20.7576	20.8702	20.8247	20.68
P21440	Phosphatidylcholine translocator ABCB4	2	0	52.4727	Phosphatidylcholine translocator ABCB4	P21440	11.1604	NaN	11.65	10.4732	NaN	11.1604	12.2981	11.65	10.4732	11.8569
P21447	ATP-dependent translocase ABCB1	33	0	52.2049	ATP-dependent translocase ABCB1	P21447	16.5358	16.5239	16.5838	16.4747	16.7247	16.5358	16.5239	16.5838	16.4747	16.7247
P21460	Cystatin-C	8	0	51.2538	Cystatin-C	P21460	19.6223	20.0742	20.3511	19.7084	20.9381	19.6223	20.0742	20.3511	19.7084	20.9381
P21550	Beta-enolase	14	0	50.2864	Beta-enolase	P21550	21.77	22.527	21.9036	22.2358	22.2632	21.77	22.527	21.9036	22.2358	22.2632
P21614	Vitamin D-binding protein	17	0	54.7636	Vitamin D-binding protein	P21614	17.4954	17.0885	17.7162	17.654	17.7915	17.4954	17.0885	17.7162	17.654	17.7915
P21619	Lamin-B2	52	0	51.7767	Lamin-B2	P21619	19.1974	18.7702	18.2884	19.2928	19.0813	19.1974	18.7702	18.2884	19.2928	19.0813
P21661	Neuroendocrine convertase 2	12	0	53.1188	Neuroendocrine convertase 2	P21661	15.6852	16.1416	16.2369	15.7792	15.9086	15.6852	16.1416	16.2369	15.7792	15.9086
P21761	Thyrotropin-releasing hormone receptor	1	0.000269505	37.7059	Thyrotropin-releasing hormone receptor	P21761	NaN	NaN	13.1607	NaN	NaN	11.705	11.7421	13.1607	13.6499	12.1653
P21836	Acetylcholinesterase	14	0	47.0468	Acetylcholinesterase	P21836	15.8618	16.2824	16.2161	14.8519	16.0899	15.8618	16.2824	16.2161	14.8519	16.0899
P21956	Lactadherin	14	0	56.5066	Lactadherin	P21956	15.2856	15.3317	15.4022	15.6241	15.6877	15.2856	15.3317	15.4022	15.6241	15.6877
P21981	Protein-glutamine gamma-glutamyltransferase 2	19	0	52.5554	Protein-glutamine gamma-glutamyltransferase 2	P21981	16.0764	16.3625	16.1588	16.2562	16.5278	16.0764	16.3625	16.1588	16.2562	16.5278
P21995	Embigin	9	0	48.8173	Embigin	P21995	16.3612	16.4386	16.4657	16.2811	16.7011	16.3612	16.4386	16.4657	16.2811	16.7011
P22005	Proenkephalin-A	9	0	48.7727	Proenkephalin-A	P22005	15.11	15.3246	15.4094	15.0161	16.1358	15.11	15.3246	15.4094	15.0161	16.1358
P22315	Ferrochelatase, mitochondrial	20	0	51.5983	Ferrochelatase, mitochondrial	P22315	18.2351	18.1406	18.3434	18.2594	18.7851	18.2351	18.1406	18.3434	18.2594	18.7851
P22437	Prostaglandin G/H synthase 1	5	0	52.4068	Prostaglandin G/H synthase 1	P22437	13.7716	13.6398	13.8612	13.5612	14.2451	13.7716	13.6398	13.8612	13.5612	14.2451
P22599	Alpha-1-antitrypsin 1-2	11	0	44.8512	Alpha-1-antitrypsin 1-2	P22599	18.8998	18.6157	19.3746	19.1518	18.7478	18.8998	18.6157	19.3746	19.1518	18.7478
P22682	E3 ubiquitin-protein ligase CBL	17	0	52.0299	E3 ubiquitin-protein ligase CBL	P22682	15.7719	16.1142	15.842	15.7431	16.0251	15.7719	16.1142	15.842	15.7431	16.0251
P22723	Gamma-aminobutyric acid receptor subunit gamma-2	9	0	45.8955	Gamma-aminobutyric acid receptor subunit gamma-2	P22723	17.5009	17.6818	17.8727	17.5699	17.4901	17.5009	17.6818	17.8727	17.5699	17.4901
P22892	AP-1 complex subunit gamma-1	31	0	50.6349	AP-1 complex subunit gamma-1	P22892	17.8645	17.7535	17.8176	17.6563	17.2142	17.8645	17.7535	17.8176	17.6563	17.2142
P22907	Porphobilinogen deaminase	6	0	54.7627	Porphobilinogen deaminase	P22907	15.7582	15.9366	15.967	16.0646	16.1119	15.7582	15.9366	15.967	16.0646	16.1119
P22933	Gamma-aminobutyric acid receptor subunit delta	10	0	51.4587	Gamma-aminobutyric acid receptor subunit delta	P22933	16.3335	15.6189	15.785	16.4715	15.7651	16.3335	15.6189	15.785	16.4715	15.7651
P23116	Eukaryotic translation initiation factor 3 subunit A	89	0	56.7494	Eukaryotic translation initiation factor 3 subunit A	P23116	17.9741	18.0453	18.0288	18.0804	17.9997	17.9741	18.0453	18.0288	18.0804	17.9997
P23198	Chromobox protein homolog 3	8	0	51.8086	Chromobox protein homolog 3	P23198	18.9441	18.5915	18.6016	19.2742	19.1507	18.9441	18.5915	18.6016	19.2742	19.1507
P23242	Gap junction alpha-1 protein	20	0	49.5814	Gap junction alpha-1 protein	P23242	20.2907	19.7603	19.9623	20.0627	19.8166	20.2907	19.7603	19.9623	20.0627	19.8166
P23475	X-ray repair cross-complementing protein 6	4	0	46.919	X-ray repair cross-complementing protein 6	P23475	12.6628	12.4126	12.3462	12.2967	13.6653	12.6628	12.4126	12.3462	12.2967	13.6653
P23492	Purine nucleoside phosphorylase	17	0	51.8638	Purine nucleoside phosphorylase	P23492	17.4606	17.4925	17.7018	17.3361	17.8388	17.4606	17.4925	17.7018	17.3361	17.8388
P23506	Protein-L-isoaspartate(D-aspartate) O-methyltransferase	15	0	54.0714	Protein-L-isoaspartate(D-aspartate) O-methyltransferase	P23506	19.5535	19.3931	19.5977	19.3674	19.2204	19.5535	19.3931	19.5977	19.3674	19.2204
P23591	GDP-L-fucose synthase	13	0	50.5696	GDP-L-fucose synthase	P23591	16.9572	16.601	16.7632	16.7325	17.18	16.9572	16.601	16.7632	16.7325	17.18
P23780	Beta-galactosidase	8	0	48.2082	Beta-galactosidase	P23780	15.6703	15.8075	15.0186	15.674	15.4943	15.6703	15.8075	15.0186	15.674	15.4943
P23818	Glutamate receptor 1	29	0	48.6488	Glutamate receptor 1	P23818	18.1898	18.4033	18.4688	18.5033	18.2719	18.1898	18.4033	18.4688	18.5033	18.2719
P23819	Glutamate receptor 2	43	0	51.0484	Glutamate receptor 2	P23819	18.9711	19.4454	19.6323	19.0354	19.3656	18.9711	19.4454	19.6323	19.0354	19.3656
P23881	Transcription elongation factor A protein 3	1	0.000670421	37.3995	Transcription elongation factor A protein 3	P23881	15.0167	NaN	15.3843	NaN	NaN	15.0167	11.9621	15.3843	12.2964	12.596
P23927	Alpha-crystallin B chain	8	0	55.3498	Alpha-crystallin B chain	P23927	16.1493	14.6506	14.9878	14.6789	14.203	16.1493	14.6506	14.9878	14.6789	14.203
P23953	Carboxylesterase 1C	12	0	52.3726	Carboxylesterase 1C	P23953	18.8296	18.2967	18.7808	18.5649	18.1809	18.8296	18.2967	18.7808	18.5649	18.1809
P24270	Catalase	29	0	55.2725	Catalase	P24270	18.1538	17.626	17.7917	17.9751	17.8384	18.1538	17.626	17.7917	17.9751	17.8384
P24288	Branched-chain-amino-acid aminotransferase, cytosolic	13	0	54.0237	Branched-chain-amino-acid aminotransferase, cytosolic	P24288	19.4812	19.221	19.2126	18.7432	19.0514	19.4812	19.221	19.2126	18.7432	19.0514
P24369	Peptidyl-prolyl cis-trans isomerase B	17	0	50.4439	Peptidyl-prolyl cis-trans isomerase B	P24369	19.6669	19.7586	19.8998	19.8928	20.0697	19.6669	19.7586	19.8998	19.8928	20.0697
P24452	Macrophage-capping protein	5	0	47.8023	Macrophage-capping protein	P24452	15.2869	15.2071	14.9922	15.0728	14.9181	15.2869	15.2071	14.9922	15.0728	14.9181
P24472	Glutathione S-transferase A4	9	0	48.9661	Glutathione S-transferase A4	P24472	19.8165	19.4578	19.5855	19.8275	19.2399	19.8165	19.4578	19.5855	19.8275	19.2399
P24527	Leukotriene A-4 hydrolase	40	0	51.551	Leukotriene A-4 hydrolase	P24527	18.3521	18.3558	18.2544	18.4038	18.1116	18.3521	18.3558	18.2544	18.4038	18.1116
P24529	Tyrosine 3-monooxygenase	19	0	53.9674	Tyrosine 3-monooxygenase	P24529	14.636	16.4198	16.1493	NaN	15.75	14.636	16.4198	16.1493	10.8946	15.75
P24547	Inosine-5'-monophosphate dehydrogenase 2	25	0	55.1264	Inosine-5'-monophosphate dehydrogenase 2	P24547	17.6436	17.6649	17.7538	17.5369	18.0283	17.6436	17.6649	17.7538	17.5369	18.0283
P24549	Aldehyde dehydrogenase 1A1	19	0	50.0989	Aldehyde dehydrogenase 1A1	P24549	18.8813	18.1508	18.5594	18.6258	18.4495	18.8813	18.1508	18.5594	18.6258	18.4495
P24638	Lysosomal acid phosphatase	9	0	51.8544	Lysosomal acid phosphatase	P24638	15.9057	16.4573	16.1128	16.3467	16.4311	15.9057	16.4573	16.1128	16.3467	16.4311
P24668	Cation-dependent mannose-6-phosphate receptor	8	0	55.4449	Cation-dependent mannose-6-phosphate receptor	P24668	17.2139	17.0784	17.3731	17.1393	17.3779	17.2139	17.0784	17.3731	17.1393	17.3779
P24788	Cyclin-dependent kinase 11B	16	0	53.116	Cyclin-dependent kinase 11B	P24788	16.3889	16.0412	15.8049	16.7169	15.5261	16.3889	16.0412	15.8049	16.7169	15.5261
P25233	Necdin	5	0	48.7987	Necdin	P25233	14.4656	14.6362	14.8474	14.2458	14.5557	14.4656	14.6362	14.8474	14.2458	14.5557
P25425	POU domain, class 2, transcription factor 1	1	0.00407734	35.3461	POU domain, class 2, transcription factor 1	P25425	NaN	NaN	NaN	12.478	NaN	10.9388	12.2428	12.4636	12.478	11.6242
P25444	Small ribosomal subunit protein uS5	15	0	51.5183	Small ribosomal subunit protein uS5	P25444	20.1903	20.1997	20.2395	20.0764	20.0737	20.1903	20.1997	20.2395	20.0764	20.0737
P25785	Metalloproteinase inhibitor 2	6	0	45.5089	Metalloproteinase inhibitor 2	P25785	15.2384	15.5125	15.5603	15.1428	16.3211	15.2384	15.5125	15.5603	15.1428	16.3211
P25799	Nuclear factor NF-kappa-B p105 subunit	8	0	46.5105	Nuclear factor NF-kappa-B p105 subunit	P25799	15.0377	14.5407	14.7897	14.6615	NaN	15.0377	14.5407	14.7897	14.6615	11.894
P25911	Tyrosine-protein kinase Lyn	19	0	48.222	Tyrosine-protein kinase Lyn	P25911	17.9269	17.1068	17.1059	17.9038	17.2075	17.9269	17.1068	17.1059	17.9038	17.2075
P25976	Nucleolar transcription factor 1	26	0	53.1836	Nucleolar transcription factor 1	P25976	17.0545	16.5543	16.3759	17.2997	16.9174	17.0545	16.5543	16.3759	17.2997	16.9174
P26039	Talin-1	94	0	52.8798	Talin-1	P26039	18.7731	18.7002	18.2778	18.683	18.6783	18.7731	18.7002	18.2778	18.683	18.6783
P26040	Ezrin	33	0	50.9578	Ezrin	P26040	17.9234	18.6447	18.6254	18.2986	18.4768	17.9234	18.6447	18.6254	18.2986	18.4768
P26041	Moesin	35	0	52.2022	Moesin	P26041	19.1492	18.5624	18.5607	19.2285	18.6433	19.1492	18.5624	18.5607	19.2285	18.6433
P26043	Radixin	50	0	55.7246	Radixin	P26043	20.5596	20.5877	20.6024	20.753	20.5476	20.5596	20.5877	20.6024	20.753	20.5476
P26048	Gamma-aminobutyric acid receptor subunit alpha-2	6	0	49.6716	Gamma-aminobutyric acid receptor subunit alpha-2	P26048	16.1622	16.759	16.8293	16.1946	16.4569	16.1622	16.759	16.8293	16.1946	16.4569
P26049	Gamma-aminobutyric acid receptor subunit alpha-3	9	0	48.4424	Gamma-aminobutyric acid receptor subunit alpha-3	P26049	15.7658	16.0515	16.1257	15.4278	16.0932	15.7658	16.0515	16.1257	15.4278	16.0932
P26231	Catenin alpha-1	46	0	50.2714	Catenin alpha-1	P26231	18.9318	18.7182	18.7071	18.8767	18.7521	18.9318	18.7182	18.7071	18.8767	18.7521
P26262	Plasma kallikrein	1	0	43.3612	Plasma kallikrein	P26262	12.7813	NaN	13.0759	12.684	NaN	12.7813	11.8528	13.0759	12.684	11.5619
P26339	Chromogranin-A	1	0	47.1793	Chromogranin-A	P26339	NaN	11.6924	NaN	11.8806	NaN	12.2245	11.6924	11.8989	11.8806	11.3708
P26350	Prothymosin alpha	4	0	46.9149	Prothymosin alpha	P26350	17.4632	16.3921	16.8193	16.6742	17.6717	17.4632	16.3921	16.8193	16.6742	17.6717
P26369	Splicing factor U2AF 65 kDa subunit	17	0	53.0982	Splicing factor U2AF 65 kDa subunit	P26369	19.7368	19.4938	19.2105	20.0126	19.6632	19.7368	19.4938	19.2105	20.0126	19.6632
P26443	Glutamate dehydrogenase 1, mitochondrial	44	0	52.7321	Glutamate dehydrogenase 1, mitochondrial	P26443	22.0169	21.8535	21.945	21.9032	22.1437	22.0169	21.8535	21.945	21.9032	22.1437
P26450	Phosphatidylinositol 3-kinase regulatory subunit alpha	23	0	50.2135	Phosphatidylinositol 3-kinase regulatory subunit alpha	P26450	16.3483	16.4268	16.2627	16.386	16.6628	16.3483	16.4268	16.2627	16.386	16.6628
P26516	26S proteasome non-ATPase regulatory subunit 7	15	0	50.9967	26S proteasome non-ATPase regulatory subunit 7	P26516	18.1402	18.2386	18.1831	18.1886	18.4524	18.1402	18.2386	18.1831	18.1886	18.4524
P26638	Serine--tRNA ligase, cytoplasmic	40	0	53.1352	Serine--tRNA ligase, cytoplasmic	P26638	20.1665	20.1991	20.1737	20.1939	20.0721	20.1665	20.1991	20.1737	20.1939	20.0721
P26645	Myristoylated alanine-rich C-kinase substrate	16	0	53.961	Myristoylated alanine-rich C-kinase substrate	P26645	20.6996	20.275	20.3	20.1158	19.4997	20.6996	20.275	20.3	20.1158	19.4997
P26883	Peptidyl-prolyl cis-trans isomerase FKBP1A	11	0	51.0755	Peptidyl-prolyl cis-trans isomerase FKBP1A	P26883	21.4356	21.7812	21.93	21.4747	21.8184	21.4356	21.7812	21.93	21.4747	21.8184
P27048;P63163	Small nuclear ribonucleoprotein-associated protein B;Small nuclear ribonucleoprotein-associated protein N	8	0	49.3028	Small nuclear ribonucleoprotein-associated protein B;Small nuclear ribonucleoprotein-associated protein N	P27048;P63163	17.5001	17.3665	17.3018	17.9479	17.8055	17.5001	17.3665	17.3018	17.9479	17.8055
P27545	Ceramide synthase 1	2	0	46.6901	Ceramide synthase 1	P27545	16.7137	16.9901	16.9028	16.6445	16.6363	16.7137	16.9901	16.9028	16.6445	16.6363
P27546	Microtubule-associated protein 4	48	0	51.4684	Microtubule-associated protein 4	P27546	19.9643	19.3812	19.3038	19.6664	20.0556	19.9643	19.3812	19.3038	19.6664	20.0556
P27573	Myelin protein P0	5	0	45.6307	Myelin protein P0	P27573	NaN	NaN	NaN	16.9671	NaN	11.7349	11.1897	11.7628	16.9671	12.4299
P27600	Guanine nucleotide-binding protein subunit alpha-12	12	0	55.3316	Guanine nucleotide-binding protein subunit alpha-12	P27600	16.0318	15.6014	15.9639	15.6978	15.0191	16.0318	15.6014	15.9639	15.6978	15.0191
P27601	Guanine nucleotide-binding protein subunit alpha-13	30	0	49.0906	Guanine nucleotide-binding protein subunit alpha-13	P27601	19.329	19.0646	19.2689	19.114	19.1367	19.329	19.0646	19.2689	19.114	19.1367
P27612	Phospholipase A-2-activating protein	37	0	50.7506	Phospholipase A-2-activating protein	P27612	17.5111	17.5831	17.4118	17.4115	17.17	17.5111	17.5831	17.4118	17.4115	17.17
P27659	Large ribosomal subunit protein uL3	22	0	48.2181	Large ribosomal subunit protein uL3	P27659	18.8888	18.8794	18.8849	18.6711	18.6112	18.8888	18.8794	18.8849	18.6711	18.6112
P27671	Ras-specific guanine nucleotide-releasing factor 1	28	0	52.5189	Ras-specific guanine nucleotide-releasing factor 1	P27671	15.965	15.9929	16.237	15.6205	16.4522	15.965	15.9929	16.237	15.6205	16.4522
P27773	Protein disulfide-isomerase A3	42	0	53.1931	Protein disulfide-isomerase A3	P27773	21.4555	21.4192	21.4941	21.5044	21.7803	21.4555	21.4192	21.4941	21.5044	21.7803
P27870	Proto-oncogene vav	4	0	46.75	Proto-oncogene vav	P27870	13.1972	13.1032	12.9134	12.7841	11.3214	13.1972	13.1032	12.9134	12.7841	11.3214
P28028	Serine/threonine-protein kinase B-raf	23	0	51.0819	Serine/threonine-protein kinase B-raf	P28028	17.3202	17.3709	17.5203	17.1405	17.1939	17.3202	17.3709	17.5203	17.1405	17.1939
P28063	Proteasome subunit beta type-8	1	0	43.1747	Proteasome subunit beta type-8	P28063	15.7886	15.7432	16.0483	15.6451	14.3121	15.7886	15.7432	16.0483	15.6451	14.3121
P28184	Metallothionein-3	1	0	45.8779	Metallothionein-3	P28184	16.2281	15.1874	15.5268	14.231	NaN	16.2281	15.1874	15.5268	14.231	12.575
P28230	Gap junction beta-1 protein	1	0	40.6714	Gap junction beta-1 protein	P28230	12.1336	10.2882	11.8247	NaN	10.9849	12.1336	10.2882	11.8247	11.2684	10.9849
P28271	Cytoplasmic aconitate hydratase	45	0	50.7675	Cytoplasmic aconitate hydratase	P28271	18.0435	17.8599	17.9547	17.9525	17.9682	18.0435	17.8599	17.9547	17.9525	17.9682
P28352	DNA-(apurinic or apyrimidinic site) endonuclease	18	0	48.7133	DNA-(apurinic or apyrimidinic site) endonuclease	P28352	19.051	18.9487	18.7995	19.5037	18.8794	19.051	18.9487	18.7995	19.5037	18.8794
P28474	Alcohol dehydrogenase class-3	18	0	50.9231	Alcohol dehydrogenase class-3	P28474	19.5693	19.2819	19.4115	19.3524	19.524	19.5693	19.2819	19.4115	19.3524	19.524
P28571	Sodium- and chloride-dependent glycine transporter 1	6	0	48.9895	Sodium- and chloride-dependent glycine transporter 1	P28571	19.3597	18.3673	18.7828	18.8874	18.1666	19.3597	18.3673	18.7828	18.8874	18.1666
P28574	Protein max	2	0	45.6642	Protein max	P28574	13.592	13.3043	12.6403	14.0381	NaN	13.592	13.3043	12.6403	14.0381	11.695
P28650	Adenylosuccinate synthetase isozyme 1	23	0	54.5691	Adenylosuccinate synthetase isozyme 1	P28650	18.5871	17.1903	17.9351	17.5204	18.2195	18.5871	17.1903	17.9351	17.5204	18.2195
P28651	Carbonic anhydrase-related protein	13	0	50.6921	Carbonic anhydrase-related protein	P28651	20.9118	19.5423	19.3769	21.2662	19.1839	20.9118	19.5423	19.3769	21.2662	19.1839
P28652	Calcium/calmodulin-dependent protein kinase type II subunit beta	17	0	48.5829	Calcium/calmodulin-dependent protein kinase type II subunit beta	P28652	21.8586	22.2301	22.1015	22.1199	22.4168	21.8586	22.2301	22.1015	22.1199	22.4168
P28653	Biglycan	6	0	49.3612	Biglycan	P28653	14.0328	14.7718	15.4328	14.3128	13.8426	14.0328	14.7718	15.4328	14.3128	13.8426
P28654	Decorin	6	0	42.7949	Decorin	P28654	14.6801	15.241	15.6058	14.9484	14.5539	14.6801	15.241	15.6058	14.9484	14.5539
P28656	Nucleosome assembly protein 1-like 1	7	0	43.392	Nucleosome assembly protein 1-like 1	P28656	18.5345	18.7807	18.5971	18.4758	19.1718	18.5345	18.7807	18.5971	18.4758	19.1718
P28658	Ataxin-10	20	0	52.9165	Ataxin-10	P28658	17.1099	16.8706	16.8254	16.2976	16.388	17.1099	16.8706	16.8254	16.2976	16.388
P28659	CUGBP Elav-like family member 1	10	0	49.6355	CUGBP Elav-like family member 1	P28659	17.7489	17.6266	17.5694	17.9544	17.8554	17.7489	17.6266	17.5694	17.9544	17.8554
P28660	Nck-associated protein 1	70	0	53.5034	Nck-associated protein 1	P28660	19.1653	19.4154	19.4538	19.2982	18.8973	19.1653	19.4154	19.4538	19.2982	18.8973
P28661	Septin-4	34	0	56.5	Septin-4	P28661	19.6989	18.926	18.921	19.642	18.7639	19.6989	18.926	18.921	19.642	18.7639
P28663	Beta-soluble NSF attachment protein	24	0	54.6086	Beta-soluble NSF attachment protein	P28663	19.6005	19.5279	19.5088	19.0329	19.2772	19.6005	19.5279	19.5088	19.0329	19.2772
P28665	Murinoglobulin-1	47	0	55.2835	Murinoglobulin-1	P28665	17.8941	17.7159	18.0141	18.0614	16.9217	17.8941	17.7159	18.0141	18.0614	16.9217
P28666	Murinoglobulin-2	12	0	43.2117	Murinoglobulin-2	P28666	NaN	14.9961	14.7897	NaN	NaN	10.7367	14.9961	14.7897	13.2988	12.4067
P28667	MARCKS-related protein	5	0	42.3039	MARCKS-related protein	P28667	17.2161	17.5071	17.1987	16.9488	18.0923	17.2161	17.5071	17.1987	16.9488	18.0923
P28704	Retinoic acid receptor RXR-beta	5	0	46.8261	Retinoic acid receptor RXR-beta	P28704	12.2565	11.9243	NaN	12.4861	NaN	12.2565	11.9243	11.751	12.4861	13.1466
P28738	Kinesin heavy chain isoform 5C	67	0	54.9782	Kinesin heavy chain isoform 5C	P28738	18.8366	18.8163	18.5416	18.8789	18.6743	18.8366	18.8163	18.5416	18.8789	18.6743
P28740	Kinesin-like protein KIF2A	42	0	51.6527	Kinesin-like protein KIF2A	P28740	19.6445	19.797	19.8045	19.5345	19.4383	19.6445	19.797	19.8045	19.5345	19.4383
P28741	Kinesin-like protein KIF3A	31	0	53.7742	Kinesin-like protein KIF3A	P28741	17.0596	17.2851	17.2393	17.1543	17.3741	17.0596	17.2851	17.2393	17.1543	17.3741
P28798	Progranulin	4	0	56.0712	Progranulin	P28798	14.1776	14.4495	14.838	14.1715	15.179	14.1776	14.4495	14.838	14.1715	15.179
P28828	Receptor-type tyrosine-protein phosphatase mu	20	0	53.7358	Receptor-type tyrosine-protein phosphatase mu	P28828	15.5492	15.0578	14.9438	15.6168	15.0372	15.5492	15.0578	14.9438	15.6168	15.0372
P28843	Dipeptidyl peptidase 4	6	0	40.6984	Dipeptidyl peptidase 4	P28843	14.3678	14.0387	14.1272	14.4539	13.9347	14.3678	14.0387	14.1272	14.4539	13.9347
P28867	Protein kinase C delta type	24	0	51.009	Protein kinase C delta type	P28867	16.6374	17.1939	17.1824	16.6572	17.0893	16.6374	17.1939	17.1824	16.6572	17.0893
P29341	Polyadenylate-binding protein 1	36	0	51.7022	Polyadenylate-binding protein 1	P29341	20.9218	20.9608	21.1505	21.0715	21.5119	20.9218	20.9608	21.1505	21.0715	21.5119
P29351	Tyrosine-protein phosphatase non-receptor type 6	4	0	47.1809	Tyrosine-protein phosphatase non-receptor type 6	P29351	11.0385	12.243	12.3808	12.0751	NaN	11.0385	12.243	12.3808	12.0751	12.2291
P29387	Guanine nucleotide-binding protein subunit beta-4	10	0	49.9319	Guanine nucleotide-binding protein subunit beta-4	P29387	18.1964	18.2818	18.1566	18.2021	17.8334	18.1964	18.2818	18.1566	18.2021	17.8334
P29391	Ferritin light chain 1	5	0	49.6004	Ferritin light chain 1	P29391	16.5145	16.3943	17.1346	16.3525	17.2818	16.5145	16.3943	17.1346	16.3525	17.2818
P29416	Beta-hexosaminidase subunit alpha	12	0	49.7423	Beta-hexosaminidase subunit alpha	P29416	16.7967	16.9729	17.1962	16.6825	16.7608	16.7967	16.9729	17.1962	16.6825	16.7608
P29452	Caspase-1	1	0	42.4705	Caspase-1	P29452	13.7213	13.8755	NaN	14.0404	NaN	13.7213	13.8755	12.5457	14.0404	10.9856
P29533	Vascular cell adhesion protein 1	27	0	55.2769	Vascular cell adhesion protein 1	P29533	16.3014	16.5177	16.4076	16.3907	16.3473	16.3014	16.5177	16.4076	16.3907	16.3473
P29595	NEDD8	3	0	47.0264	NEDD8	P29595	17.0202	16.6728	17.5213	16.768	16.7271	17.0202	16.6728	17.5213	16.768	16.7271
P29699	Alpha-2-HS-glycoprotein	7	0	49.0874	Alpha-2-HS-glycoprotein	P29699	15.9488	15.7145	16.7636	15.8925	16.45	15.9488	15.7145	16.7636	15.8925	16.45
P29758	Ornithine aminotransferase, mitochondrial	24	0	49.9384	Ornithine aminotransferase, mitochondrial	P29758	19.0495	19.064	19.1552	19.2839	19.309	19.0495	19.064	19.1552	19.2839	19.309
P29788	Vitronectin	6	0	52.5116	Vitronectin	P29788	15.1547	14.8509	15.416	15.4482	14.8185	15.1547	14.8509	15.416	15.4482	14.8185
P30115	Glutathione S-transferase A3	4	0	48.7401	Glutathione S-transferase A3	P30115	19.1638	18.7499	19.1392	18.7438	18.6531	19.1638	18.7499	19.1392	18.7438	18.6531
P30275	Creatine kinase U-type, mitochondrial	37	0	50.3232	Creatine kinase U-type, mitochondrial	P30275	23.0372	23.0244	23.1938	22.9466	23.1363	23.0372	23.0244	23.1938	22.9466	23.1363
P30285	Cyclin-dependent kinase 4	1	0	40.6759	Cyclin-dependent kinase 4	P30285	13.9535	NaN	NaN	NaN	NaN	13.9535	11.7531	12.7494	12.2809	12.859
P30412	Peptidyl-prolyl cis-trans isomerase C	2	0	42.6212	Peptidyl-prolyl cis-trans isomerase C	P30412	13.7226	14.0139	14.0364	14.2182	14.4208	13.7226	14.0139	14.0364	14.2182	14.4208
P30415	NK-tumor recognition protein	1	0.000269505	37.9289	NK-tumor recognition protein	P30415	17.1032	17.1714	17.1263	16.8794	16.6391	17.1032	17.1714	17.1263	16.8794	16.6391
P30416	Peptidyl-prolyl cis-trans isomerase FKBP4	43	0	55.5254	Peptidyl-prolyl cis-trans isomerase FKBP4	P30416	19.5083	18.9966	19.1371	19.624	19.1878	19.5083	18.9966	19.1371	19.624	19.1878
P30681	High mobility group protein B2	8	0	49.5756	High mobility group protein B2	P30681	19.5097	18.6361	18.2641	20.1212	18.0704	19.5097	18.6361	18.2641	20.1212	18.0704
P30875	Somatostatin receptor type 2	2	0	41.2361	Somatostatin receptor type 2	P30875	NaN	14.6895	14.5533	NaN	15.7049	12.1321	14.6895	14.5533	11.2717	15.7049
P30935	Somatostatin receptor type 3	1	0	53.2192	Somatostatin receptor type 3	P30935	NaN	13.272	NaN	NaN	NaN	12.8035	13.272	13.3977	11.0749	11.5161
P30999	Catenin delta-1	48	0	53.5502	Catenin delta-1	P30999	17.5797	17.8139	17.6867	17.7633	17.7499	17.5797	17.8139	17.6867	17.7633	17.7499
P31001	Desmin	12	0	48.1935	Desmin	P31001	14.538	14.9746	14.3174	14.5732	14.3741	14.538	14.9746	14.3174	14.5732	14.3741
P31230	Aminoacyl tRNA synthase complex-interacting multifunctional protein 1	17	0	50.1227	Aminoacyl tRNA synthase complex-interacting multifunctional protein 1	P31230	18.2682	18.1946	18.1745	18.2058	18.6348	18.2682	18.1946	18.1745	18.2058	18.6348
P31324	cAMP-dependent protein kinase type II-beta regulatory subunit	30	0	49.3639	cAMP-dependent protein kinase type II-beta regulatory subunit	P31324	19.3148	20.2737	20.1382	19.6006	20.3728	19.3148	20.2737	20.1382	19.6006	20.3728
P31532	Serum amyloid A-4 protein	2	0	46.7393	Serum amyloid A-4 protein	P31532	11.659	12.5631	12.297	13.0581	NaN	11.659	12.5631	12.297	13.0581	13.7565
P31648	Sodium- and chloride-dependent GABA transporter 1	12	0	49.5252	Sodium- and chloride-dependent GABA transporter 1	P31648	19.2462	19.4097	19.6617	19.4803	18.0341	19.2462	19.4097	19.6617	19.4803	18.0341
P31649	Sodium- and chloride-dependent GABA transporter 2	2	0.00472751	35.0836	Sodium- and chloride-dependent GABA transporter 2	P31649	NaN	15.1341	14.7172	15.5119	14.5285	11.1642	15.1341	14.7172	15.5119	14.5285
P31650	Sodium- and chloride-dependent GABA transporter 3	12	0	50.0532	Sodium- and chloride-dependent GABA transporter 3	P31650	21.5321	21.1196	21.6576	20.6844	21.372	21.5321	21.1196	21.6576	20.6844	21.372
P31725	Protein S100-A9	4	0	46.4603	Protein S100-A9	P31725	15.6997	16.8452	16.042	16.4796	15.5067	15.6997	16.8452	16.042	16.4796	15.5067
P31750	RAC-alpha serine/threonine-protein kinase	20	0	49.8452	RAC-alpha serine/threonine-protein kinase	P31750	16.2411	16.0058	16.0855	15.9594	16.089	16.2411	16.0058	16.0855	15.9594	16.089
P31786	Acyl-CoA-binding protein	4	0	45.1531	Acyl-CoA-binding protein	P31786	20.0978	19.4667	19.934	20.2839	20.515	20.0978	19.4667	19.934	20.2839	20.515
P31938	Dual specificity mitogen-activated protein kinase kinase 1	31	0	54.54	Dual specificity mitogen-activated protein kinase kinase 1	P31938	19.617	19.914	19.8832	19.5202	19.9149	19.617	19.914	19.8832	19.5202	19.9149
P32020	Sterol carrier protein 2	18	0	46.7833	Sterol carrier protein 2	P32020	19.3181	19.1413	19.096	19.183	19.0785	19.3181	19.1413	19.096	19.183	19.0785
P32037	Solute carrier family 2, facilitated glucose transporter member 3	10	0	47.8427	Solute carrier family 2, facilitated glucose transporter member 3	P32037	19.0391	19.3101	19.4013	18.965	18.147	19.0391	19.3101	19.4013	18.965	18.147
P32067	Lupus La protein homolog	27	0	54.3061	Lupus La protein homolog	P32067	18.7275	18.4513	18.477	18.9183	18.7426	18.7275	18.4513	18.477	18.9183	18.7426
P32211	Muscarinic acetylcholine receptor M4	2	0	45.7473	Muscarinic acetylcholine receptor M4	P32211	14.3406	16.4117	16.3497	14.6771	16.4399	14.3406	16.4117	16.3497	14.6771	16.4399
P32233	Developmentally-regulated GTP-binding protein 1	15	0	50.3713	Developmentally-regulated GTP-binding protein 1	P32233	16.8711	16.9067	17.141	16.8751	17.1484	16.8711	16.9067	17.141	16.8751	17.1484
P32261	Antithrombin-III	19	0	53.2332	Antithrombin-III	P32261	16.5501	16.1341	16.9951	16.5289	17.0858	16.5501	16.1341	16.9951	16.5289	17.0858
P32507	Nectin-2	1	0.00238505	36.0394	Nectin-2	P32507	13.4946	NaN	13.4536	NaN	NaN	13.4946	12.0112	13.4536	13.0088	13.2275
P32848	Parvalbumin alpha	13	0	49.749	Parvalbumin alpha	P32848	20.1364	18.7059	19.3405	19.9846	19.2638	20.1364	18.7059	19.3405	19.9846	19.2638
P32883	GTPase KRas	6	0	45.5373	GTPase KRas	P32883	17.2885	17.3517	17.5745	17.683	18.6579	17.2885	17.3517	17.5745	17.683	18.6579
P32921	Tryptophan--tRNA ligase, cytoplasmic	29	0	53.1767	Tryptophan--tRNA ligase, cytoplasmic	P32921	19.5886	19.8298	19.7473	19.5565	19.8471	19.5886	19.8298	19.7473	19.5565	19.8471
P33146	Cadherin-15	13	0	48.3055	Cadherin-15	P33146	15.4889	14.0021	13.2152	15.5643	13.5355	15.4889	14.0021	13.2152	15.5643	13.5355
P33173	Kinesin-like protein KIF1A	59	0	52.3263	Kinesin-like protein KIF1A	P33173	18.8949	18.8501	18.8501	18.8243	19.0638	18.8949	18.8501	18.8501	18.8243	19.0638
P33175	Kinesin heavy chain isoform 5A	34	0	54.2216	Kinesin heavy chain isoform 5A	P33175	16.8207	16.7027	16.5882	16.4461	16.7172	16.8207	16.7027	16.5882	16.4461	16.7172
P33587	Vitamin K-dependent protein C	1	0	40.1033	Vitamin K-dependent protein C	P33587	NaN	10.3136	11.5756	NaN	NaN	11.729	10.3136	11.5756	11.6965	11.753
P34022	Ran-specific GTPase-activating protein	11	0	45.2026	Ran-specific GTPase-activating protein	P34022	19.3508	19.4736	19.514	19.2849	20.2256	19.3508	19.4736	19.514	19.2849	20.2256
P34056;Q61313;Q6VUP9	Transcription factor AP-2-alpha;Transcription factor AP-2-beta;Transcription factor AP-2-epsilon	1	0.000136593	38.7954	Transcription factor AP-2-alpha;Transcription factor AP-2-beta;Transcription factor AP-2-epsilon	P34056;Q61313;Q6VUP9	12.7157	NaN	NaN	NaN	NaN	12.7157	13.2606	12.7462	12.1595	13.2798
P34152	Focal adhesion kinase 1	30	0	49.9961	Focal adhesion kinase 1	P34152	17.3986	17.9052	17.6037	17.7465	17.7256	17.3986	17.9052	17.6037	17.7465	17.7256
P34884	Macrophage migration inhibitory factor	6	0	43.431	Macrophage migration inhibitory factor	P34884	19.9569	19.5312	20.1969	19.6525	19.999	19.9569	19.5312	20.1969	19.6525	19.999
P34914	Bifunctional epoxide hydrolase 2	25	0	53.4787	Bifunctional epoxide hydrolase 2	P34914	16.9832	17.6065	17.5397	17.2916	17.2532	16.9832	17.6065	17.5397	17.2916	17.2532
P34928	Apolipoprotein C-I	2	0.000269505	38.3622	Apolipoprotein C-I	P34928	15.1926	NaN	15.2848	14.767	NaN	15.1926	13.3221	15.2848	14.767	13.2408
P35123	Ubiquitin carboxyl-terminal hydrolase 4	27	0	53.995	Ubiquitin carboxyl-terminal hydrolase 4	P35123	17.3342	17.3227	17.2619	17.4364	17.3694	17.3342	17.3227	17.2619	17.4364	17.3694
P35235	Tyrosine-protein phosphatase non-receptor type 11	36	0	56.1906	Tyrosine-protein phosphatase non-receptor type 11	P35235	18.4757	18.4509	18.6071	18.577	18.7798	18.4757	18.4509	18.6071	18.577	18.7798
P35276	Ras-related protein Rab-3D	10	0	49.9149	Ras-related protein Rab-3D	P35276	21.8192	21.7542	21.9615	21.5115	21.3353	21.8192	21.7542	21.9615	21.5115	21.3353
P35278	Ras-related protein Rab-5C	7	0	47.9481	Ras-related protein Rab-5C	P35278	18.4222	18.5063	18.7489	18.2964	19.1401	18.4222	18.5063	18.7489	18.2964	19.1401
P35279	Ras-related protein Rab-6A	9	0	52.3047	Ras-related protein Rab-6A	P35279	18.8711	18.7041	18.8621	18.2569	18.8092	18.8711	18.7041	18.8621	18.2569	18.8092
P35282	Ras-related protein Rab-21	14	0	48.6915	Ras-related protein Rab-21	P35282	17.7468	17.6614	17.7455	17.5182	17.4964	17.7468	17.6614	17.7455	17.5182	17.4964
P35283	Ras-related protein Rab-12	16	0	51.6329	Ras-related protein Rab-12	P35283	18.367	18.5839	18.4977	18.0478	18.2263	18.367	18.5839	18.4977	18.0478	18.2263
P35285	Ras-related protein Rab-22A	12	0	48.3477	Ras-related protein Rab-22A	P35285	17.9453	17.8824	17.9493	17.7292	17.9241	17.9453	17.8824	17.9493	17.7292	17.9241
P35288	Ras-related protein Rab-23	12	0	55.7652	Ras-related protein Rab-23	P35288	17.9663	17.9298	18.0218	17.9495	18.2961	17.9663	17.9298	18.0218	17.9495	18.2961
P35290	Ras-related protein Rab-24	13	0	48.4043	Ras-related protein Rab-24	P35290	16.2689	16.4873	16.6056	16.284	16.9877	16.2689	16.4873	16.6056	16.284	16.9877
P35293	Ras-related protein Rab-18	16	0	50.9189	Ras-related protein Rab-18	P35293	19.3682	19.4023	19.3857	19.3384	19.4578	19.3682	19.4023	19.3857	19.3384	19.4578
P35436	Glutamate receptor ionotropic, NMDA 2A	31	0	52.5629	Glutamate receptor ionotropic, NMDA 2A	P35436	16.9946	17.3305	17.5603	17.1603	17.6109	16.9946	17.3305	17.5603	17.1603	17.6109
P35438	Glutamate receptor ionotropic, NMDA 1	38	0	55.4592	Glutamate receptor ionotropic, NMDA 1	P35438	18.6381	19.24	19.3181	18.8244	18.7773	18.6381	19.24	19.3181	18.8244	18.7773
P35441	Thrombospondin-1	9	0	50.318	Thrombospondin-1	P35441	14.4715	14.4484	14.9495	14.3721	14.8891	14.4715	14.4484	14.9495	14.3721	14.8891
P35486	Pyruvate dehydrogenase E1 component subunit alpha, somatic form, mitochondrial	40	0	56.8059	Pyruvate dehydrogenase E1 component subunit alpha, somatic form, mitochondrial	P35486	21.607	21.6662	21.7937	21.6062	21.8913	21.607	21.6662	21.7937	21.6062	21.8913
P35487	Pyruvate dehydrogenase E1 component subunit alpha, testis-specific form, mitochondrial	1	0	40.3951	Pyruvate dehydrogenase E1 component subunit alpha, testis-specific form, mitochondrial	P35487	NaN	NaN	NaN	NaN	22.219	11.2904	12.0344	12.3448	11.2452	22.219
P35492	Histidine ammonia-lyase	9	0	53.9284	Histidine ammonia-lyase	P35492	15.689	15.8227	15.7629	15.9533	15.5547	15.689	15.8227	15.7629	15.9533	15.5547
P35505	Fumarylacetoacetase	17	0	50.6317	Fumarylacetoacetase	P35505	17.9349	17.9994	18.158	18.0247	18.3112	17.9349	17.9994	18.158	18.0247	18.3112
P35527	Tax_Id=9606 Gene_Symbol=KRT9 Keratin, type I cytoskeletal 9	49	0	48.3194	Tax_Id=9606 Gene_Symbol=KRT9 Keratin, type I cytoskeletal 9	P35527	23.9885	24.2919	24.4001	24.4194	25.0107	23.9885	24.2919	24.4001	24.4194	25.0107
P35550	rRNA 2'-O-methyltransferase fibrillarin	13	0	50.0291	rRNA 2'-O-methyltransferase fibrillarin	P35550	17.4112	17.0902	17.2128	17.2547	17.6861	17.4112	17.0902	17.2128	17.2547	17.6861
P35564	Calnexin	36	0	52.3804	Calnexin	P35564	20.7633	20.5796	20.6457	20.6298	20.4694	20.7633	20.5796	20.6457	20.6298	20.4694
P35569	Insulin receptor substrate 1	13	0	51.2271	Insulin receptor substrate 1	P35569	14.3568	14.063	13.6946	14.4995	14.3062	14.3568	14.063	13.6946	14.4995	14.3062
P35585	AP-1 complex subunit mu-1	21	0	49.6903	AP-1 complex subunit mu-1	P35585	18.7609	18.6264	18.8088	18.5944	18.5398	18.7609	18.6264	18.8088	18.5944	18.5398
P35601	Replication factor C subunit 1	1	0	42.5104	Replication factor C subunit 1	P35601	11.8081	10.7261	11.5098	11.4462	NaN	11.8081	10.7261	11.5098	11.4462	12.9989
P35700	Peroxiredoxin-1	23	0	48.2507	Peroxiredoxin-1	P35700	22.2029	22.1511	22.2672	22.0663	22.4004	22.2029	22.1511	22.2672	22.0663	22.4004
P35762	CD81 antigen	4	0	47.7843	CD81 antigen	P35762	19.5036	19.1149	19.2811	18.9169	18.2397	19.5036	19.1149	19.2811	18.9169	18.2397
P35802	Neuronal membrane glycoprotein M6-a	14	0	51.3584	Neuronal membrane glycoprotein M6-a	P35802	22.2911	22.8536	22.7969	22.8987	22.0841	22.2911	22.8536	22.7969	22.8987	22.0841
P35803	Neuronal membrane glycoprotein M6-b	14	0	51.2286	Neuronal membrane glycoprotein M6-b	P35803	20.6405	21.1749	21.296	20.9794	20.6967	20.6405	21.1749	21.296	20.9794	20.6967
P35821	Tyrosine-protein phosphatase non-receptor type 1	14	0	50.1697	Tyrosine-protein phosphatase non-receptor type 1	P35821	16.0314	16.2581	16.2344	16.0391	16.5395	16.0314	16.2581	16.2344	16.0391	16.5395
P35822	Receptor-type tyrosine-protein phosphatase kappa	6	0	55.5734	Receptor-type tyrosine-protein phosphatase kappa	P35822	13.5173	13.5795	13.3776	13.5484	13.4397	13.5173	13.5795	13.3776	13.5484	13.4397
P35831	Tyrosine-protein phosphatase non-receptor type 12	5	0	41.5904	Tyrosine-protein phosphatase non-receptor type 12	P35831	13.9471	13.8838	NaN	14.2442	NaN	13.9471	13.8838	12.0817	14.2442	11.4858
P35846	Folate receptor alpha	5	0	42.9512	Folate receptor alpha	P35846	18.7358	18.2484	19.0136	NaN	19.3155	18.7358	18.2484	19.0136	12.5114	19.3155
P35908	Tax_Id=9606 Gene_Symbol=KRT2 Keratin, type II cytoskeletal 2 epidermal	54	0	55.4354	Tax_Id=9606 Gene_Symbol=KRT2 Keratin, type II cytoskeletal 2 epidermal	P35908	23.5477	23.5359	23.5715	23.7557	23.6387	23.5477	23.5359	23.5715	23.7557	23.6387
P35908v2	Tax_Id=9606 Gene_Symbol=KRT2 Keratin, type II cytoskeletal 2 epidermal	1	0	48.2476	Tax_Id=9606 Gene_Symbol=KRT2 Keratin, type II cytoskeletal 2 epidermal	P35908v2	20.7095	20.681	20.5763	20.7831	21.1006	20.7095	20.681	20.5763	20.7831	21.1006
P35922	Fragile X messenger ribonucleoprotein 1	22	0	53.5575	Fragile X messenger ribonucleoprotein 1	P35922	15.6416	15.7454	15.6001	15.8024	16.0972	15.6416	15.7454	15.6001	15.8024	16.0972
P35951	Low-density lipoprotein receptor	2	0.000670421	37.3343	Low-density lipoprotein receptor	P35951	12.8847	NaN	NaN	NaN	13.1685	12.8847	13.1391	11.954	11.7699	13.1685
P35979	Large ribosomal subunit protein uL11	9	0	49.4481	Large ribosomal subunit protein uL11	P35979	19.7852	19.8742	19.9486	19.9657	19.8635	19.7852	19.8742	19.9486	19.9657	19.8635
P35980	Large ribosomal subunit protein eL18	11	0	45.9799	Large ribosomal subunit protein eL18	P35980	19.7552	20.0483	19.7711	19.6121	19.8243	19.7552	20.0483	19.7711	19.6121	19.8243
P36536	GTP-binding protein SAR1a	7	0	46.0872	GTP-binding protein SAR1a	P36536	17.3266	17.3755	17.5217	17.1647	16.7546	17.3266	17.3755	17.5217	17.1647	16.7546
P36552	Oxygen-dependent coproporphyrinogen-III oxidase, mitochondrial	24	0	51.8545	Oxygen-dependent coproporphyrinogen-III oxidase, mitochondrial	P36552	16.7948	17.1183	16.9025	17.1101	16.6504	16.7948	17.1183	16.9025	17.1101	16.6504
P36916	Guanine nucleotide-binding protein-like 1	30	0	49.432	Guanine nucleotide-binding protein-like 1	P36916	17.7775	17.9443	17.8471	17.6117	17.5716	17.7775	17.9443	17.8471	17.6117	17.5716
P36993	Protein phosphatase 1B	14	0	49.0085	Protein phosphatase 1B	P36993	17.2206	17.0569	17.0099	17.3133	17.1903	17.2206	17.0569	17.0099	17.3133	17.1903
P37040	NADPH--cytochrome P450 reductase	39	0	57.2277	NADPH--cytochrome P450 reductase	P37040	18.4962	18.7242	18.5237	18.4263	18.7828	18.4962	18.7242	18.5237	18.4263	18.7828
P37172	Activin receptor type-1	6	0	50.3409	Activin receptor type-1	P37172	15.1757	14.8742	15.3384	15.0051	14.5288	15.1757	14.8742	15.3384	15.0051	14.5288
P37804	Transgelin	17	0	50.6025	Transgelin	P37804	16.6032	17.3534	17.1077	16.6604	17.1941	16.6032	17.3534	17.1077	16.6604	17.1941
P38060	Hydroxymethylglutaryl-CoA lyase, mitochondrial	11	0	51.1852	Hydroxymethylglutaryl-CoA lyase, mitochondrial	P38060	17.1653	17.0183	16.9707	17.3382	17.1071	17.1653	17.0183	16.9707	17.3382	17.1071
P38585	Tubulin--tyrosine ligase	11	0	50.3657	Tubulin--tyrosine ligase	P38585	16.2971	16.529	16.7212	16.159	16.6091	16.2971	16.529	16.7212	16.159	16.6091
P38647	Stress-70 protein, mitochondrial	56	0	52.9676	Stress-70 protein, mitochondrial	P38647	21.343	21.1997	21.2244	21.2799	21.5535	21.343	21.1997	21.2244	21.2799	21.5535
P39038	Cadherin-4	6	0	47.2953	Cadherin-4	P39038	16.618	16.6706	16.2816	16.2492	15.7989	16.618	16.6706	16.2816	16.2492	15.7989
P39053	Dynamin-1	59	0	51.2099	Dynamin-1	P39053	22.6721	22.6932	22.7744	22.6907	22.8321	22.6721	22.6932	22.7744	22.6907	22.8321
P39054	Dynamin-2	28	0	50.9065	Dynamin-2	P39054	22.9509	22.9688	22.9963	22.7903	23.0063	22.9509	22.9688	22.9963	22.7903	23.0063
P39061	Collagen alpha-1(XVIII) chain	10	0	51.4452	Collagen alpha-1(XVIII) chain	P39061	14.5893	14.6417	14.8486	15.1112	15.1493	14.5893	14.6417	14.8486	15.1112	15.1493
P39087	Glutamate receptor ionotropic, kainate 2	15	0	51.5336	Glutamate receptor ionotropic, kainate 2	P39087	15.8383	15.988	15.9971	16.0506	15.8485	15.8383	15.988	15.9971	16.0506	15.8485
P39098	Mannosyl-oligosaccharide 1,2-alpha-mannosidase IB	7	0	48.5206	Mannosyl-oligosaccharide 1,2-alpha-mannosidase IB	P39098	14.3291	14.4075	14.4637	14.1573	14.1579	14.3291	14.4075	14.4637	14.1573	14.1579
P39447	Tight junction protein ZO-1	66	0	53.3089	Tight junction protein ZO-1	P39447	17.4646	17.4057	17.1747	17.4763	17.4442	17.4646	17.4057	17.1747	17.4763	17.4442
P39688	Tyrosine-protein kinase Fyn	17	0	47.3735	Tyrosine-protein kinase Fyn	P39688	16.5517	16.6925	16.6598	16.4788	16.2145	16.5517	16.6925	16.6598	16.4788	16.2145
P39749	Flap endonuclease 1	11	0	48.8828	Flap endonuclease 1	P39749	16.3267	15.6564	15.454	16.5907	15.9945	16.3267	15.6564	15.454	16.5907	15.9945
P40124	Adenylyl cyclase-associated protein 1	33	0	48.7233	Adenylyl cyclase-associated protein 1	P40124	19.6052	19.9776	20.0043	19.7247	20.3968	19.6052	19.9776	20.0043	19.7247	20.3968
P40142	Transketolase	50	0	51.2637	Transketolase	P40142	21.0671	20.8284	21.0652	21.0117	21.4694	21.0671	20.8284	21.0652	21.0117	21.4694
P40237	CD82 antigen	6	0	51.2917	CD82 antigen	P40237	15.9577	15.3266	15.6716	14.5238	15.5141	15.9577	15.3266	15.6716	14.5238	15.5141
P40240	CD9 antigen	7	0	47.8796	CD9 antigen	P40240	18.4355	18.0482	18.1312	17.7525	18.3214	18.4355	18.0482	18.1312	17.7525	18.3214
P40336	Vacuolar protein sorting-associated protein 26A	18	0	48.3671	Vacuolar protein sorting-associated protein 26A	P40336	18.4084	18.5439	18.6493	18.3545	17.7244	18.4084	18.5439	18.6493	18.3545	17.7244
P40338	von Hippel-Lindau disease tumor suppressor	4	0	50.7182	von Hippel-Lindau disease tumor suppressor	P40338	13.6313	13.9049	13.5487	13.9666	14.6221	13.6313	13.9049	13.5487	13.9666	14.6221
P40630	Transcription factor A, mitochondrial	16	0	53.6424	Transcription factor A, mitochondrial	P40630	17.3913	17.2175	17.3796	17.3725	17.3853	17.3913	17.2175	17.3796	17.3725	17.3853
P40749	Synaptotagmin-4	2	0	46.6762	Synaptotagmin-4	P40749	13.1464	12.604	13.1023	13.0666	13.0542	13.1464	12.604	13.1023	13.0666	13.0542
P41105	Large ribosomal subunit protein eL28	11	0	48.3708	Large ribosomal subunit protein eL28	P41105	18.5063	18.5794	18.584	18.2254	18.6821	18.5063	18.5794	18.584	18.2254	18.6821
P41216	Long-chain-fatty-acid--CoA ligase 1	32	0	51.2467	Long-chain-fatty-acid--CoA ligase 1	P41216	17.6051	17.8942	17.8697	17.6899	17.6708	17.6051	17.8942	17.8697	17.6899	17.6708
P41230	Lysine-specific demethylase 5C	4	0	45.2289	Lysine-specific demethylase 5C	P41230	NaN	14.2253	15.0024	14.6363	NaN	11.2777	14.2253	15.0024	14.6363	11.77
P41233	Phospholipid-transporting ATPase ABCA1	5	0	41.9176	Phospholipid-transporting ATPase ABCA1	P41233	NaN	14.2891	14.4263	14.0543	NaN	11.8905	14.2891	14.4263	14.0543	12.1376
P41234	ATP-binding cassette sub-family A member 2	22	0	48.6306	ATP-binding cassette sub-family A member 2	P41234	15.7686	15.2665	15.5578	15.4131	15.7056	15.7686	15.2665	15.5578	15.4131	15.7056
P41241	Tyrosine-protein kinase CSK	21	0	48.9807	Tyrosine-protein kinase CSK	P41241	17.1586	16.8779	17.0085	16.949	17.4997	17.1586	16.8779	17.0085	16.949	17.4997
P41242	Megakaryocyte-associated tyrosine-protein kinase	9	0	47.6771	Megakaryocyte-associated tyrosine-protein kinase	P41242	15.6611	16.2453	16.1423	15.1523	16.5156	15.6611	16.2453	16.1423	15.1523	16.5156
P41317	Mannose-binding protein C	1	0	51.1755	Mannose-binding protein C	P41317	NaN	12.2874	12.6452	NaN	NaN	11.3775	12.2874	12.6452	12.5576	13.6317
P41438	Reduced folate transporter	1	0	40.8531	Reduced folate transporter	P41438	12.2314	NaN	12.8219	12.908	NaN	12.2314	12.9073	12.8219	12.908	12.0373
P41731	CD63 antigen	2	0	47.3151	CD63 antigen	P41731	15.2493	14.8686	15.133	14.9732	15.2989	15.2493	14.8686	15.133	14.9732	15.2989
P41778	Pre-B-cell leukemia transcription factor 1	8	0	49.0389	Pre-B-cell leukemia transcription factor 1	P41778	15.5239	15.3803	15.0026	15.5712	14.7883	15.5239	15.3803	15.0026	15.5712	14.7883
P42125	Enoyl-CoA delta isomerase 1, mitochondrial	15	0	49.2566	Enoyl-CoA delta isomerase 1, mitochondrial	P42125	18.6101	18.1531	18.4078	18.4435	18.4444	18.6101	18.1531	18.4078	18.4435	18.4444
P42128	Forkhead box protein K1	7	0	48.4398	Forkhead box protein K1	P42128	15.0303	15.1114	14.821	15.337	NaN	15.0303	15.1114	14.821	15.337	12.1536
P42208	Septin-2	32	0	52.4665	Septin-2	P42208	19.0742	18.8038	18.9069	18.7766	19.1111	19.0742	18.8038	18.9069	18.7766	19.1111
P42225	Signal transducer and activator of transcription 1	14	0	53.5488	Signal transducer and activator of transcription 1	P42225	15.5905	15.4521	15.4265	15.4502	15.5007	15.5905	15.4521	15.4265	15.4502	15.5007
P42227	Signal transducer and activator of transcription 3	14	0	51.163	Signal transducer and activator of transcription 3	P42227	15.5993	15.262	15.2898	15.1013	15.1188	15.5993	15.262	15.2898	15.1013	15.1188
P42232	Signal transducer and activator of transcription 5B	18	0	50.0198	Signal transducer and activator of transcription 5B	P42232	16.3943	16.0663	15.9641	16.2194	15.7488	16.3943	16.0663	15.9641	16.2194	15.7488
P42337	Phosphatidylinositol 4,5-bisphosphate 3-kinase catalytic subunit alpha isoform	12	0	46.7136	Phosphatidylinositol 4,5-bisphosphate 3-kinase catalytic subunit alpha isoform	P42337	14.973	14.7336	14.7039	14.6764	14.6326	14.973	14.7336	14.7039	14.6764	14.6326
P42567	Epidermal growth factor receptor substrate 15	14	0	51.1658	Epidermal growth factor receptor substrate 15	P42567	16.2125	15.3183	15.6672	15.6432	15.128	16.2125	15.3183	15.6672	15.6432	15.128
P42669	Transcriptional activator protein Pur-alpha	20	0	47.2299	Transcriptional activator protein Pur-alpha	P42669	20.4274	20.2484	20.4946	20.3384	20.6657	20.4274	20.2484	20.4946	20.3384	20.6657
P42703	Leukemia inhibitory factor receptor	5	0	47.7468	Leukemia inhibitory factor receptor	P42703	14.7376	14.2712	14.3382	14.2901	14.9258	14.7376	14.2712	14.3382	14.2901	14.9258
P42859	Huntingtin	85	0	55.1372	Huntingtin	P42859	18.1081	18.0241	17.9515	17.992	17.2321	18.1081	18.0241	17.9515	17.992	17.2321
P42925	Peroxisomal membrane protein 2	2	0	44.365	Peroxisomal membrane protein 2	P42925	12.93	12.529	NaN	13.3344	NaN	12.93	12.529	11.3494	13.3344	12.6502
P42932	T-complex protein 1 subunit theta	46	0	50.0888	T-complex protein 1 subunit theta	P42932	20.4766	20.403	20.6426	20.2482	20.5449	20.4766	20.403	20.6426	20.2482	20.5449
P43006	Excitatory amino acid transporter 2	23	0	51.3741	Excitatory amino acid transporter 2	P43006	22.5218	22.8634	23.0285	22.5034	23.0668	22.5218	22.8634	23.0285	22.5034	23.0668
P43024	Cytochrome c oxidase subunit 6A1, mitochondrial	4	0	47.8722	Cytochrome c oxidase subunit 6A1, mitochondrial	P43024	17.8871	17.2511	18.0144	17.4404	17.8434	17.8871	17.2511	18.0144	17.4404	17.8434
P43025	Tetranectin	2	0	48.8948	Tetranectin	P43025	NaN	13.2724	13.8765	13.8251	13.9768	11.6181	13.2724	13.8765	13.8251	13.9768
P43247	DNA mismatch repair protein Msh2	14	0	49.468	DNA mismatch repair protein Msh2	P43247	14.7848	14.256	14.5127	15.1047	15.0349	14.7848	14.256	14.5127	15.1047	15.0349
P43274	Histone H1.4	5	0	43.8323	Histone H1.4	P43274	23.804	21.6674	21.9058	22.4098	23.569	23.804	21.6674	21.9058	22.4098	23.569
P43275	Histone H1.1	8	0	52.0751	Histone H1.1	P43275	21.6418	20.7195	20.4641	22.3028	20.8996	21.6418	20.7195	20.4641	22.3028	20.8996
P43276	Histone H1.5	7	0	43.2101	Histone H1.5	P43276	23.3038	22.1577	21.7524	23.4489	22.4223	23.3038	22.1577	21.7524	23.4489	22.4223
P43277	Histone H1.3	12	0	46.0977	Histone H1.3	P43277	24.0133	23.1843	23.1756	24.0945	24.72	24.0133	23.1843	23.1756	24.0945	24.72
P43300	Early growth response protein 3	5	0	49.9345	Early growth response protein 3	P43300	11.7529	12.5831	13.0843	12.7851	12.191	11.7529	12.5831	13.0843	12.7851	12.191
P43346	Deoxycytidine kinase	1	0.00212371	36.3997	Deoxycytidine kinase	P43346	14.0941	NaN	13.755	14.2955	NaN	14.0941	10.6874	13.755	14.2955	12.1919
P43406	Integrin alpha-V	31	0	54.8107	Integrin alpha-V	P43406	18.9239	18.7236	18.7401	18.8488	18.661	18.9239	18.7236	18.7401	18.8488	18.661
P45376	Aldo-keto reductase family 1 member B1	22	0	52.8338	Aldo-keto reductase family 1 member B1	P45376	19.8553	19.9471	20.0614	19.907	20.3555	19.8553	19.9471	20.0614	19.907	20.3555
P45481	Histone lysine acetyltransferase CREBBP	15	0	51.2585	Histone lysine acetyltransferase CREBBP	P45481	14.3026	14.0918	13.7198	14.4798	14.0766	14.3026	14.0918	13.7198	14.4798	14.0766
P45591	Cofilin-2	13	0	47.9012	Cofilin-2	P45591	20.533	20.5535	20.6452	20.5135	20.954	20.533	20.5535	20.6452	20.5135	20.954
P45878	Peptidyl-prolyl cis-trans isomerase FKBP2	13	0	52.0275	Peptidyl-prolyl cis-trans isomerase FKBP2	P45878	20.4301	20.2215	20.4317	20.3674	20.9754	20.4301	20.2215	20.4317	20.3674	20.9754
P45952	Medium-chain specific acyl-CoA dehydrogenase, mitochondrial	22	0	52.403	Medium-chain specific acyl-CoA dehydrogenase, mitochondrial	P45952	18.7114	18.7733	18.6355	18.8529	18.9092	18.7114	18.7733	18.6355	18.8529	18.9092
P46061	Ran GTPase-activating protein 1	26	0	52.5686	Ran GTPase-activating protein 1	P46061	17.6994	17.654	17.3817	17.5786	17.5358	17.6994	17.654	17.3817	17.5786	17.5358
P46096	Synaptotagmin-1	32	0	53.7385	Synaptotagmin-1	P46096	21.7205	22.2342	22.4406	21.8187	22.4811	21.7205	22.2342	22.4406	21.8187	22.4811
P46097	Synaptotagmin-2	17	0	47.6449	Synaptotagmin-2	P46097	21.8316	20.4568	20.7808	21.5644	21.0422	21.8316	20.4568	20.7808	21.5644	21.0422
P46412	Glutathione peroxidase 3	5	0	51.4437	Glutathione peroxidase 3	P46412	15.2546	14.9061	15.5746	14.7903	15.1402	15.2546	14.9061	15.5746	14.7903	15.1402
P46414	Cyclin-dependent kinase inhibitor 1B	11	0	52.7092	Cyclin-dependent kinase inhibitor 1B	P46414	17.0046	16.1548	16.4213	17.4385	16.9089	17.0046	16.1548	16.4213	17.4385	16.9089
P46460	Vesicle-fusing ATPase	71	0	52.0855	Vesicle-fusing ATPase	P46460	22.2131	22.4597	22.4984	22.2252	22.7448	22.2131	22.4597	22.4984	22.2252	22.7448
P46467	Vacuolar protein sorting-associated protein 4B	12	0	49.5907	Vacuolar protein sorting-associated protein 4B	P46467	16.1535	16.1051	16.2901	16.1169	16.1255	16.1535	16.1051	16.2901	16.1169	16.1255
P46471	26S proteasome regulatory subunit 7	37	0	48.348	26S proteasome regulatory subunit 7	P46471	19.1952	19.2854	19.1471	19.2168	19.4179	19.1952	19.2854	19.1471	19.2168	19.4179
P46638	Ras-related protein Rab-11B	15	0	45.7815	Ras-related protein Rab-11B	P46638	21.3672	21.4135	21.628	21.4155	20.8657	21.3672	21.4135	21.628	21.4155	20.8657
P46660	Alpha-internexin	47	0	52.2023	Alpha-internexin	P46660	23.1646	22.6675	22.7888	22.3222	22.8618	23.1646	22.6675	22.7888	22.3222	22.8618
P46662	Merlin	6	0	46.9519	Merlin	P46662	16.1859	16.2112	15.9864	16.0845	16.0567	16.1859	16.2112	15.9864	16.0845	16.0567
P46664	Adenylosuccinate synthetase isozyme 2	27	0	51.4296	Adenylosuccinate synthetase isozyme 2	P46664	19.0647	19.0558	19.2667	18.9546	19.5608	19.0647	19.0558	19.2667	18.9546	19.5608
P46735	Unconventional myosin-Ib	38	0	53.2624	Unconventional myosin-Ib	P46735	16.2914	16.8634	16.8343	16.4305	16.7501	16.2914	16.8634	16.8343	16.4305	16.7501
P46737	Lys-63-specific deubiquitinase BRCC36	12	0	53.5726	Lys-63-specific deubiquitinase BRCC36	P46737	15.9225	15.7525	15.9327	15.8815	15.728	15.9225	15.7525	15.9327	15.8815	15.728
P46935	E3 ubiquitin-protein ligase NEDD4	31	0	49.6992	E3 ubiquitin-protein ligase NEDD4	P46935	17.4547	17.5141	17.4391	17.6597	17.555	17.4547	17.5141	17.4391	17.6597	17.555
P46978	Dolichyl-diphosphooligosaccharide--protein glycosyltransferase subunit STT3A	11	0	44.5019	Dolichyl-diphosphooligosaccharide--protein glycosyltransferase subunit STT3A	P46978	16.1811	16.3177	16.4583	16.1062	16.5147	16.1811	16.3177	16.4583	16.1062	16.5147
P47199	Quinone oxidoreductase	15	0	51.1258	Quinone oxidoreductase	P47199	18.3535	18.393	18.4471	18.3937	18.4222	18.3535	18.393	18.4471	18.3937	18.4222
P47708	Rabphilin-3A	51	0	53.5995	Rabphilin-3A	P47708	19.8164	19.632	19.6877	19.8736	20.0624	19.8164	19.632	19.6877	19.8736	20.0624
P47738	Aldehyde dehydrogenase, mitochondrial	32	0	52.7022	Aldehyde dehydrogenase, mitochondrial	P47738	19.6127	19.9144	19.8617	19.8412	19.6425	19.6127	19.9144	19.8617	19.8412	19.6425
P47740	Aldehyde dehydrogenase family 3 member A2	20	0	52.255	Aldehyde dehydrogenase family 3 member A2	P47740	18.6353	18.3902	18.4868	18.4547	18.7183	18.6353	18.3902	18.4868	18.4547	18.7183
P47743	Metabotropic glutamate receptor 8	6	0	45.5754	Metabotropic glutamate receptor 8	P47743	14.9028	15.2246	15.197	14.5307	15.4496	14.9028	15.2246	15.197	14.5307	15.4496
P47746	Cannabinoid receptor 1	6	0	48.4709	Cannabinoid receptor 1	P47746	16.3092	16.4158	16.3445	16.611	15.5129	16.3092	16.4158	16.3445	16.611	15.5129
P47753	F-actin-capping protein subunit alpha-1	13	0	48.3766	F-actin-capping protein subunit alpha-1	P47753	20.5509	20.4379	20.4416	20.4965	20.7302	20.5509	20.4379	20.4416	20.4965	20.7302
P47754	F-actin-capping protein subunit alpha-2	14	0	54.84	F-actin-capping protein subunit alpha-2	P47754	19.9424	20.2415	20.304	20.1773	20.6415	19.9424	20.2415	20.304	20.1773	20.6415
P47757	F-actin-capping protein subunit beta	19	0	47.8861	F-actin-capping protein subunit beta	P47757	20.5016	20.6354	20.6615	20.6628	20.6412	20.5016	20.6354	20.6615	20.6628	20.6412
P47758	Signal recognition particle receptor subunit beta	12	0	47.2533	Signal recognition particle receptor subunit beta	P47758	16.6397	16.5206	16.5977	16.5783	16.5476	16.6397	16.5206	16.5977	16.5783	16.5476
P47759	Neuronal vesicle trafficking-associated protein 2	5	0	52.83	Neuronal vesicle trafficking-associated protein 2	P47759	13.7742	14.0624	14.3053	13.7238	14.8074	13.7742	14.0624	14.3053	13.7238	14.8074
P47791	Glutathione reductase, mitochondrial	20	0	54.0532	Glutathione reductase, mitochondrial	P47791	19.5126	19.1257	19.2008	19.6055	19.88	19.5126	19.1257	19.2008	19.6055	19.88
P47802	Metaxin-1	17	0	48.7451	Metaxin-1	P47802	18.3572	18.4293	18.3945	18.3303	17.8119	18.3572	18.4293	18.3945	18.3303	17.8119
P47809	Dual specificity mitogen-activated protein kinase kinase 4	23	0	49.818	Dual specificity mitogen-activated protein kinase kinase 4	P47809	17.9385	18.113	18.2713	17.9536	18.3326	17.9385	18.113	18.2713	17.9536	18.3326
P47811	Mitogen-activated protein kinase 14	8	0	48.8646	Mitogen-activated protein kinase 14	P47811	14.519	14.4172	14.6282	14.9165	14.7127	14.519	14.4172	14.6282	14.9165	14.7127
P47856	Glutamine--fructose-6-phosphate aminotransferase [isomerizing] 1	27	0	54.0326	Glutamine--fructose-6-phosphate aminotransferase [isomerizing] 1	P47856	16.4765	16.238	16.3247	16.4123	16.3738	16.4765	16.238	16.3247	16.4123	16.3738
P47857	ATP-dependent 6-phosphofructokinase, muscle type	43	0	52.2501	ATP-dependent 6-phosphofructokinase, muscle type	P47857	21.2297	21.0353	21.2228	21.1553	21.0217	21.2297	21.0353	21.2228	21.1553	21.0217
P47867	Secretogranin-3	1	0	42.3264	Secretogranin-3	P47867	13.45	NaN	NaN	NaN	14.9513	13.45	11.2334	11.8003	12.2239	14.9513
P47880	Insulin-like growth factor-binding protein 6	2	0	42.0354	Insulin-like growth factor-binding protein 6	P47880	NaN	NaN	NaN	13.8026	14.4176	11.7755	11.4167	12.258	13.8026	14.4176
P47911	Large ribosomal subunit protein eL6	20	0	50.9726	Large ribosomal subunit protein eL6	P47911	20.8571	20.8684	20.9484	20.6929	20.6049	20.8571	20.8684	20.9484	20.6929	20.6049
P47915	Large ribosomal subunit protein eL29	5	0	48.7819	Large ribosomal subunit protein eL29	P47915	16.2198	16.4164	16.4306	16.4638	16.9719	16.2198	16.4164	16.4306	16.4638	16.9719
P47934	Carnitine O-acetyltransferase	29	0	50.2089	Carnitine O-acetyltransferase	P47934	17.466	17.4558	17.4954	17.4116	17.1733	17.466	17.4558	17.4954	17.4116	17.1733
P47941	Crk-like protein	16	0	49.323	Crk-like protein	P47941	19.0279	18.7907	18.6828	18.9536	18.6084	19.0279	18.7907	18.6828	18.9536	18.6084
P47955	Large ribosomal subunit protein P1	2	0.000136593	38.8261	Large ribosomal subunit protein P1	P47955	17.0522	NaN	NaN	16.9303	17.4088	17.0522	11.9685	11.4055	16.9303	17.4088
P47962	Large ribosomal subunit protein uL18	18	0	53.1787	Large ribosomal subunit protein uL18	P47962	19.0908	19.1432	19.2116	19.0434	19.6851	19.0908	19.1432	19.2116	19.0434	19.6851
P47963	Large ribosomal subunit protein eL13	12	0	47.4687	Large ribosomal subunit protein eL13	P47963	20.0007	20.1306	20.1879	19.9728	19.9798	20.0007	20.1306	20.1879	19.9728	19.9798
P47964	Large ribosomal subunit protein eL36	10	0	44.6697	Large ribosomal subunit protein eL36	P47964	19.2426	19.2526	19.255	19.0117	17.5773	19.2426	19.2526	19.255	19.0117	17.5773
P47968	Ribose-5-phosphate isomerase	1	0	39.6063	Ribose-5-phosphate isomerase	P47968	13.0231	NaN	12.77	12.4182	NaN	13.0231	11.9263	12.77	12.4182	12.3885
P48024	Eukaryotic translation initiation factor 1	4	0	49.4563	Eukaryotic translation initiation factor 1	P48024	15.9997	15.7006	15.9683	15.8939	15.8035	15.9997	15.7006	15.9683	15.8939	15.8035
P48036	Annexin A5	28	0	50.3656	Annexin A5	P48036	20.133	19.6673	19.792	19.5738	19.6934	20.133	19.6673	19.792	19.5738	19.6934
P48168	Glycine receptor subunit beta	7	0	48.7077	Glycine receptor subunit beta	P48168	15.4624	14.394	14.8484	14.276	14.8843	15.4624	14.394	14.8484	14.276	14.8843
P48193	Protein 4.1	29	0	49.1349	Protein 4.1	P48193	18.5842	17.7236	17.4075	18.9342	17.429	18.5842	17.7236	17.4075	18.9342	17.429
P48302	Endothelin receptor type B	5	0	47.5915	Endothelin receptor type B	P48302	16.1234	15.8701	15.8274	16.6428	15.8914	16.1234	15.8701	15.8274	16.6428	15.8914
P48318	Glutamate decarboxylase 1	27	0	47.0074	Glutamate decarboxylase 1	P48318	19.3267	19.4815	19.5737	19.2246	19.5193	19.3267	19.4815	19.5737	19.2246	19.5193
P48320	Glutamate decarboxylase 2	24	0	50.4976	Glutamate decarboxylase 2	P48320	18.9101	19.2901	19.2535	18.5451	19.161	18.9101	19.2901	19.2535	18.5451	19.161
P48410	ATP-binding cassette sub-family D member 1	3	0.000269505	38.1054	ATP-binding cassette sub-family D member 1	P48410	NaN	14.5687	14.6663	NaN	NaN	12.4988	14.5687	14.6663	13.4304	10.6344
P48428	Tubulin-specific chaperone A	16	0	49.0305	Tubulin-specific chaperone A	P48428	19.1189	18.9081	18.9932	18.9384	18.9394	19.1189	18.9081	18.9932	18.9384	18.9394
P48432;P53783;Q04892;Q811W0	Transcription factor SOX-2;Transcription factor SOX-1;Transcription factor SOX-14;Transcription factor SOX-21	1	0.000269505	38.3809	Transcription factor SOX-2;Transcription factor SOX-1;Transcription factor SOX-14;Transcription factor SOX-21	P48432;P53783;Q04892;Q811W0	NaN	15.379	15.5047	15.5325	NaN	11.9614	15.379	15.5047	15.5325	13.2683
P48437	Prospero homeobox protein 1	3	0.000403606	37.656	Prospero homeobox protein 1	P48437	NaN	NaN	12.3772	13.142	NaN	11.4356	11.795	12.3772	13.142	12.9769
P48453	Serine/threonine-protein phosphatase 2B catalytic subunit beta isoform	26	0	47.5652	Serine/threonine-protein phosphatase 2B catalytic subunit beta isoform	P48453	21.1854	21.6169	21.4187	21.0201	21.3385	21.1854	21.6169	21.4187	21.0201	21.3385
P48455	Serine/threonine-protein phosphatase 2B catalytic subunit gamma isoform	5	0	51.5918	Serine/threonine-protein phosphatase 2B catalytic subunit gamma isoform	P48455	14.5362	14.7882	14.8339	14.7727	15.1843	14.5362	14.7882	14.8339	14.7727	15.1843
P48542	G protein-activated inward rectifier potassium channel 2	3	0	46.9677	G protein-activated inward rectifier potassium channel 2	P48542	14.1658	14.3307	14.1839	14.3986	16.6906	14.1658	14.3307	14.1839	14.3986	16.6906
P48543	G protein-activated inward rectifier potassium channel 3	5	0	39.5986	G protein-activated inward rectifier potassium channel 3	P48543	13.0994	13.2454	13.4303	13.5819	NaN	13.0994	13.2454	13.4303	13.5819	12.3675
P48545	G protein-activated inward rectifier potassium channel 4	1	0	47.5528	G protein-activated inward rectifier potassium channel 4	P48545	14.5425	14.9069	15.18	15.0329	NaN	14.5425	14.9069	15.18	15.0329	11.4859
P48668	Tax_Id=9606 Gene_Symbol=KRT6C Keratin, type II cytoskeletal 6C	63	0	47.2198	Tax_Id=9606 Gene_Symbol=KRT6C Keratin, type II cytoskeletal 6C	P48668	22.7188	23.5281	23.3892	23.2501	23.7464	22.7188	23.5281	23.3892	23.2501	23.7464
P48678	Prelamin-A/C	54	0	52.606	Prelamin-A/C	P48678	19.5625	19.3986	19.4186	19.5394	19.7665	19.5625	19.3986	19.4186	19.5394	19.7665
P48722	Heat shock 70 kDa protein 4L	69	0	53.4684	Heat shock 70 kDa protein 4L	P48722	20.5939	20.3015	20.2611	20.4584	20.4179	20.5939	20.3015	20.2611	20.4584	20.4179
P48758	Carbonyl reductase [NADPH] 1	24	0	49.6052	Carbonyl reductase [NADPH] 1	P48758	20.2893	20.3805	20.4826	20.2724	20.7109	20.2893	20.3805	20.4826	20.2724	20.7109
P48771	Cytochrome c oxidase subunit 7A2, mitochondrial	2	0	48.5387	Cytochrome c oxidase subunit 7A2, mitochondrial	P48771	18.5231	18.0739	18.4053	17.6293	17.5848	18.5231	18.0739	18.4053	17.6293	17.5848
P48774	Glutathione S-transferase Mu 5	21	0	54.6415	Glutathione S-transferase Mu 5	P48774	19.9926	20.0365	20.0823	19.9713	20.0223	19.9926	20.0365	20.0823	19.9713	20.0223
P48787	Troponin I, cardiac muscle	3	0	42.1762	Troponin I, cardiac muscle	P48787	12.0862	12.8949	11.7477	11.4098	13.5001	12.0862	12.8949	11.7477	11.4098	13.5001
P48962	ADP/ATP translocase 1	17	0	46.9019	ADP/ATP translocase 1	P48962	23.606	23.8107	24.0307	23.7066	24.8227	23.606	23.8107	24.0307	23.7066	24.8227
P49025	Citron Rho-interacting kinase	77	0	54.0039	Citron Rho-interacting kinase	P49025	17.2791	17.5961	17.453	17.0197	17.7438	17.2791	17.5961	17.453	17.0197	17.7438
P49070	Guided entry of tail-anchored proteins factor CAMLG	8	0	50.9077	Guided entry of tail-anchored proteins factor CAMLG	P49070	16.502	16.7352	16.8509	16.492	17.1262	16.502	16.7352	16.8509	16.492	17.1262
P49117	Nuclear receptor subfamily 2 group C member 2	10	0	45.663	Nuclear receptor subfamily 2 group C member 2	P49117	14.945	14.4358	14.5238	15.197	14.5818	14.945	14.4358	14.5238	15.197	14.5818
P49138;Q3UMW7	MAP kinase-activated protein kinase 2;MAP kinase-activated protein kinase 3	2	0	45.1797	MAP kinase-activated protein kinase 2;MAP kinase-activated protein kinase 3	P49138;Q3UMW7	13.9802	14.1137	14.2062	13.985	NaN	13.9802	14.1137	14.2062	13.985	12.5845
P49182	Heparin cofactor 2	5	0	46.8213	Heparin cofactor 2	P49182	13.8517	13.4478	14.1766	13.9358	14.0206	13.8517	13.4478	14.1766	13.9358	14.0206
P49222	Protein 4.2	5	0	50.6459	Protein 4.2	P49222	14.3732	13.9232	14.0241	14.3271	14.3194	14.3732	13.9232	14.0241	14.3271	14.3194
P49282	Natural resistance-associated macrophage protein 2	2	0	45.2535	Natural resistance-associated macrophage protein 2	P49282	NaN	15.076	15.5757	15.3053	15.0959	11.4056	15.076	15.5757	15.3053	15.0959
P49312	Heterogeneous nuclear ribonucleoprotein A1	37	0	51.8539	Heterogeneous nuclear ribonucleoprotein A1	P49312	21.893	21.7719	21.8397	22.2282	22.3179	21.893	21.7719	21.8397	22.2282	22.3179
P49429	4-hydroxyphenylpyruvate dioxygenase	1	0	43.5186	4-hydroxyphenylpyruvate dioxygenase	P49429	NaN	11.9486	13.3892	NaN	12.5908	12.5482	11.9486	13.3892	12.7151	12.5908
P49442	Inositol polyphosphate 1-phosphatase	16	0	53.4698	Inositol polyphosphate 1-phosphatase	P49442	18.5556	18.3285	18.3443	18.6742	18.2382	18.5556	18.3285	18.3443	18.6742	18.2382
P49443	Protein phosphatase 1A	22	0	48.6156	Protein phosphatase 1A	P49443	18.1783	18.1272	18.1452	18.0322	18.3009	18.1783	18.1272	18.1452	18.0322	18.3009
P49446	Receptor-type tyrosine-protein phosphatase epsilon	19	0	47.1423	Receptor-type tyrosine-protein phosphatase epsilon	P49446	15.5584	15.8244	15.7778	15.5897	15.8512	15.5584	15.8244	15.7778	15.5897	15.8512
P49586	Choline-phosphate cytidylyltransferase A	12	0	50.9571	Choline-phosphate cytidylyltransferase A	P49586	15.7344	15.166	15.0735	15.6884	16.0397	15.7344	15.166	15.0735	15.6884	16.0397
P49615	Cyclin-dependent kinase 5	22	0	48.8034	Cyclin-dependent kinase 5	P49615	18.6385	18.864	19.0253	18.8893	18.8227	18.6385	18.864	19.0253	18.8893	18.8227
P49722	Proteasome subunit alpha type-2	17	0	51.8041	Proteasome subunit alpha type-2	P49722	18.4795	18.7155	18.7927	18.7378	19.1326	18.4795	18.7155	18.7927	18.7378	19.1326
P49769	Presenilin-1	2	0	43.733	Presenilin-1	P49769	15.5772	15.5172	15.9067	15.4147	NaN	15.5772	15.5172	15.9067	15.4147	13.0945
P49813	Tropomodulin-1	17	0	50.3496	Tropomodulin-1	P49813	17.9139	18.5479	18.4356	18.3612	18.3496	17.9139	18.5479	18.4356	18.3612	18.3496
P49817	Caveolin-1	5	0	46.2551	Caveolin-1	P49817	15.6606	15.3865	15.3801	15.0004	14.8234	15.6606	15.3865	15.3801	15.0004	14.8234
P49935	Pro-cathepsin H	1	0	41.5712	Pro-cathepsin H	P49935	13.2322	13.0706	13.319	13.5547	NaN	13.2322	13.0706	13.319	13.5547	12.5478
P49962	Signal recognition particle 9 kDa protein	7	0	45.1455	Signal recognition particle 9 kDa protein	P49962	16.7938	16.916	16.8884	16.9126	16.7418	16.7938	16.916	16.8884	16.9126	16.7418
P50096	Inosine-5'-monophosphate dehydrogenase 1	11	0	48.2679	Inosine-5'-monophosphate dehydrogenase 1	P50096	15.7013	16.0695	16.2124	15.7132	16.6354	15.7013	16.0695	16.2124	15.7132	16.6354
P50114	Protein S100-B	4	0	49.5052	Protein S100-B	P50114	18.921	17.1654	18.1415	18.0481	17.3164	18.921	17.1654	18.1415	18.0481	17.3164
P50136	2-oxoisovalerate dehydrogenase subunit alpha, mitochondrial	26	0	51.6186	2-oxoisovalerate dehydrogenase subunit alpha, mitochondrial	P50136	17.6021	17.457	17.502	17.5827	17.6059	17.6021	17.457	17.502	17.5827	17.6059
P50153	Guanine nucleotide-binding protein G(I)/G(S)/G(O) subunit gamma-4	7	0	49.7916	Guanine nucleotide-binding protein G(I)/G(S)/G(O) subunit gamma-4	P50153	15.3527	15.3799	15.6389	15.0406	16.0351	15.3527	15.3799	15.6389	15.0406	16.0351
P50171	(3R)-3-hydroxyacyl-CoA dehydrogenase	10	0	50.4343	(3R)-3-hydroxyacyl-CoA dehydrogenase	P50171	18.3891	18.2047	18.0071	18.3893	18.0384	18.3891	18.2047	18.0071	18.3893	18.0384
P50172	11-beta-hydroxysteroid dehydrogenase 1	13	0	46.938	11-beta-hydroxysteroid dehydrogenase 1	P50172	16.4435	15.0593	15.2475	16.0289	15.0892	16.4435	15.0593	15.2475	16.0289	15.0892
P50247	Adenosylhomocysteinase	24	0	53.6921	Adenosylhomocysteinase	P50247	19.9445	19.8385	19.987	19.9952	19.7435	19.9445	19.8385	19.987	19.9952	19.7435
P50285	Flavin-containing monooxygenase 1	5	0	47.7043	Flavin-containing monooxygenase 1	P50285	14.1124	14.6503	14.4625	14.1958	13.8251	14.1124	14.6503	14.4625	14.1958	13.8251
P50396	Rab GDP dissociation inhibitor alpha	34	0	48.475	Rab GDP dissociation inhibitor alpha	P50396	21.8455	21.9348	22.0555	21.8254	22.2268	21.8455	21.9348	22.0555	21.8254	22.2268
P50428	Arylsulfatase A	2	0	50.385	Arylsulfatase A	P50428	14.4425	13.9456	14.2855	13.9628	14.0601	14.4425	13.9456	14.2855	13.9628	14.0601
P50429	Arylsulfatase B	14	0	52.3263	Arylsulfatase B	P50429	17.2625	17.7706	17.7741	17.4149	17.9676	17.2625	17.7706	17.7741	17.4149	17.9676
P50431	Serine hydroxymethyltransferase, cytosolic	1	0	44.793	Serine hydroxymethyltransferase, cytosolic	P50431	NaN	13.4951	NaN	13.3872	13.565	12.5555	13.4951	12.1116	13.3872	13.565
P50516	V-type proton ATPase catalytic subunit A	52	0	56.6248	V-type proton ATPase catalytic subunit A	P50516	21.7966	22.0481	22.0261	21.9121	22.098	21.7966	22.0481	22.0261	21.9121	22.098
P50518	V-type proton ATPase subunit E 1	20	0	53.5304	V-type proton ATPase subunit E 1	P50518	21.2503	21.4877	21.7478	21.3518	21.7547	21.2503	21.4877	21.7478	21.3518	21.7547
P50544	Very long-chain specific acyl-CoA dehydrogenase, mitochondrial	36	0	51.6541	Very long-chain specific acyl-CoA dehydrogenase, mitochondrial	P50544	18.6008	18.3049	18.4902	18.5977	18.5643	18.6008	18.3049	18.4902	18.5977	18.5643
P50571	Gamma-aminobutyric acid receptor subunit beta-1	6	0	47.4033	Gamma-aminobutyric acid receptor subunit beta-1	P50571	15.7127	15.9497	15.9311	15.6822	16.0599	15.7127	15.9497	15.9311	15.6822	16.0599
P50580	Proliferation-associated protein 2G4	28	0	51.6544	Proliferation-associated protein 2G4	P50580	19.1815	19.1489	19.1429	19.2823	19.501	19.1815	19.1489	19.1429	19.2823	19.501
P50586	Tubby protein	7	0	51.1603	Tubby protein	P50586	15.1146	15.0843	15.0466	14.9966	15.1614	15.1146	15.0843	15.0466	14.9966	15.1614
P50608	Fibromodulin	3	0	47.7869	Fibromodulin	P50608	14.3198	14.8493	14.8926	14.7387	14.2609	14.3198	14.8493	14.8926	14.7387	14.2609
P50752	Troponin T, cardiac muscle	5	0	54.1404	Troponin T, cardiac muscle	P50752	13.81	14.7738	13.6905	13.9664	14.8787	13.81	14.7738	13.6905	13.9664	14.8787
P51125	Calpastatin	9	0	50.5207	Calpastatin	P51125	16.7597	16.1006	15.7253	16.472	15.4188	16.7597	16.1006	15.7253	16.472	15.4188
P51141	Segment polarity protein dishevelled homolog DVL-1	9	0	47.6025	Segment polarity protein dishevelled homolog DVL-1	P51141	15.0238	14.6731	14.7069	15.0979	15.3545	15.0238	14.6731	14.7069	15.0979	15.3545
P51150	Ras-related protein Rab-7a	23	0	50.8751	Ras-related protein Rab-7a	P51150	21.3002	21.5098	21.5438	21.3905	21.8018	21.3002	21.5098	21.5438	21.3905	21.8018
P51163	Uroporphyrinogen-III synthase	5	0	46.2624	Uroporphyrinogen-III synthase	P51163	15.1645	14.9596	15.1967	14.5503	16.0587	15.1645	14.9596	15.1967	14.5503	16.0587
P51174	Long-chain specific acyl-CoA dehydrogenase, mitochondrial	21	0	49.6373	Long-chain specific acyl-CoA dehydrogenase, mitochondrial	P51174	18.8055	18.4194	18.7223	18.5881	18.9068	18.8055	18.4194	18.7223	18.5881	18.9068
P51175	Protoporphyrinogen oxidase	13	0	51.5137	Protoporphyrinogen oxidase	P51175	16.7827	16.5136	16.4038	16.5966	16.8044	16.7827	16.5136	16.4038	16.5966	16.8044
P51432	1-phosphatidylinositol 4,5-bisphosphate phosphodiesterase beta-3	31	0	53.4819	1-phosphatidylinositol 4,5-bisphosphate phosphodiesterase beta-3	P51432	17.4304	16.7056	16.5713	17.3767	16.7913	17.4304	16.7056	16.5713	17.3767	16.7913
P51448	Nuclear receptor ROR-alpha	2	0	43.0678	Nuclear receptor ROR-alpha	P51448	11.3046	NaN	NaN	11.7901	NaN	11.3046	12.1659	12.3753	11.7901	12.5042
P51557	Steroidogenic acute regulatory protein, mitochondrial	1	0	41.9674	Steroidogenic acute regulatory protein, mitochondrial	P51557	NaN	14.7279	NaN	NaN	14.3493	13.1158	14.7279	11.7265	11.8689	14.3493
P51569	Alpha-galactosidase A	3	0	50.5892	Alpha-galactosidase A	P51569	13.8268	13.4514	13.8241	13.4	13.4735	13.8268	13.4514	13.8241	13.4	13.4735
P51655	Glypican-4	18	0	48.29	Glypican-4	P51655	16.059	17.1361	17.1398	16.5079	16.553	16.059	17.1361	17.1398	16.5079	16.553
P51660	Peroxisomal multifunctional enzyme type 2	38	0	50.2591	Peroxisomal multifunctional enzyme type 2	P51660	19.3264	18.9927	19.0655	19.1296	18.936	19.3264	18.9927	19.0655	19.1296	18.936
P51667	Myosin regulatory light chain 2, ventricular/cardiac muscle isoform	8	0	48.1736	Myosin regulatory light chain 2, ventricular/cardiac muscle isoform	P51667	17.1801	18.2412	17.2206	17.5084	17.8777	17.1801	18.2412	17.2206	17.5084	17.8777
P51791	H(+)/Cl(-) exchange transporter 3	9	0	50.7277	H(+)/Cl(-) exchange transporter 3	P51791	15.8295	15.7918	15.9058	15.9792	15.098	15.8295	15.7918	15.9058	15.9792	15.098
P51807	Dynein light chain Tctex-type 1	1	0	44.7331	Dynein light chain Tctex-type 1	P51807	14.899	15.5772	15.7863	16.0068	15.6756	14.899	15.5772	15.7863	16.0068	15.6756
P51830	Adenylate cyclase type 9	41	0	52.0215	Adenylate cyclase type 9	P51830	16.9535	17.2487	17.5157	16.9309	17.3424	16.9535	17.2487	17.5157	16.9309	17.3424
P51855	Glutathione synthetase	20	0	48.9026	Glutathione synthetase	P51855	17.8335	17.7909	17.8847	17.6921	17.6769	17.8335	17.7909	17.8847	17.6921	17.6769
P51859	Hepatoma-derived growth factor	18	0	47.14	Hepatoma-derived growth factor	P51859	20.1635	19.4719	19.3131	20.2427	19.7654	20.1635	19.4719	19.3131	20.2427	19.7654
P51863	V-type proton ATPase subunit d 1	19	0	52.2876	V-type proton ATPase subunit d 1	P51863	22.248	22.1553	22.1203	21.6652	21.4421	22.248	22.1553	22.1203	21.6652	21.4421
P51880	Fatty acid-binding protein, brain	8	0	47.457	Fatty acid-binding protein, brain	P51880	21.4479	21.2396	21.1915	22.1947	22.166	21.4479	21.2396	21.1915	22.1947	22.166
P51881	ADP/ATP translocase 2	32	0	49.9771	ADP/ATP translocase 2	P51881	23.7981	23.8719	24.0984	23.8744	24.0257	23.7981	23.8719	24.0984	23.8744	24.0257
P51906	Excitatory amino acid transporter 3	3	0	48.2717	Excitatory amino acid transporter 3	P51906	13.9179	14.273	14.2263	13.7856	14.4536	13.9179	14.273	14.2263	13.7856	14.4536
P51910	Apolipoprotein D	2	0	47.397	Apolipoprotein D	P51910	16.5713	15.5169	15.7565	15.1134	16.0317	16.5713	15.5169	15.7565	15.1134	16.0317
P51949	CDK-activating kinase assembly factor MAT1	2	0	44.7091	CDK-activating kinase assembly factor MAT1	P51949	13.1263	13.1754	12.7577	13.4464	NaN	13.1263	13.1754	12.7577	13.4464	12.6062
P51954	Serine/threonine-protein kinase Nek1	1	0	48.4296	Serine/threonine-protein kinase Nek1	P51954	13.2594	NaN	13.2859	13.2942	NaN	13.2594	11.1537	13.2859	13.2942	13.2116
P52019	Squalene monooxygenase	2	0	46.8799	Squalene monooxygenase	P52019	14.1732	NaN	13.7413	NaN	NaN	14.1732	12.3357	13.7413	12.5977	11.9389
P52189	Inward rectifier potassium channel 4	6	0	45.2759	Inward rectifier potassium channel 4	P52189	12.9975	14.0815	13.7653	13.1396	14.6107	12.9975	14.0815	13.7653	13.1396	14.6107
P52194	Calmegin	4	0	46.5134	Calmegin	P52194	14.1498	12.3491	13.7178	13.7989	13.0751	14.1498	12.3491	13.7178	13.7989	13.0751
P52196	Thiosulfate sulfurtransferase	18	0	49.6567	Thiosulfate sulfurtransferase	P52196	19.6232	19.5464	19.7472	20.0523	19.8512	19.6232	19.5464	19.7472	20.0523	19.8512
P52293	Importin subunit alpha-1	3	0	43.4256	Importin subunit alpha-1	P52293	13.1042	13.1292	12.9782	13.0393	12.7662	13.1042	13.1292	12.9782	13.0393	12.7662
P52332	Tyrosine-protein kinase JAK1	12	0	49.9156	Tyrosine-protein kinase JAK1	P52332	15.479	15.2422	15.2482	15.2691	14.9958	15.479	15.2422	15.2482	15.2691	14.9958
P52430	Serum paraoxonase/arylesterase 1	3	0	42.6571	Serum paraoxonase/arylesterase 1	P52430	13.9505	13.5432	14.2928	13.9219	13.1701	13.9505	13.5432	14.2928	13.9219	13.1701
P52431	DNA polymerase delta catalytic subunit	2	0	39.885	DNA polymerase delta catalytic subunit	P52431	NaN	NaN	NaN	12.9459	NaN	13.2537	13.4695	12.418	12.9459	13.4123
P52432	DNA-directed RNA polymerases I and III subunit RPAC1	5	0	42.7119	DNA-directed RNA polymerases I and III subunit RPAC1	P52432	15.2744	15.0013	15.1015	15.1948	15.302	15.2744	15.0013	15.1015	15.1948	15.302
P52479	Ubiquitin carboxyl-terminal hydrolase 10	20	0	55.8435	Ubiquitin carboxyl-terminal hydrolase 10	P52479	16.838	16.7267	16.6972	16.683	16.4319	16.838	16.7267	16.6972	16.683	16.4319
P52480	Pyruvate kinase PKM	58	0	54.1534	Pyruvate kinase PKM	P52480	24.1167	24.0134	24.2033	24.0703	24.3223	24.1167	24.0134	24.2033	24.0703	24.3223
P52483;Q91W82	Ubiquitin-conjugating enzyme E2 E3;Ubiquitin-conjugating enzyme E2 E2	3	0	46.4103	Ubiquitin-conjugating enzyme E2 E3;Ubiquitin-conjugating enzyme E2 E2	P52483;Q91W82	17.0134	16.7258	16.4797	17.1956	16.6299	17.0134	16.7258	16.4797	17.1956	16.6299
P52503	NADH dehydrogenase [ubiquinone] iron-sulfur protein 6, mitochondrial	5	0	49.3188	NADH dehydrogenase [ubiquinone] iron-sulfur protein 6, mitochondrial	P52503	17.6269	17.0878	17.7192	17.0299	17.7623	17.6269	17.0878	17.7192	17.0299	17.7623
P52623	Uridine-cytidine kinase 1	12	0	50.938	Uridine-cytidine kinase 1	P52623	16.6664	16.5795	16.5351	16.545	16.3701	16.6664	16.5795	16.5351	16.545	16.3701
P52734	FYVE, RhoGEF and PH domain-containing protein 1	1	0.00433868	35.2938	FYVE, RhoGEF and PH domain-containing protein 1	P52734	NaN	14.2618	NaN	NaN	NaN	13.1025	14.2618	13.4116	12.4242	13.6617
P52760	2-iminobutanoate/2-iminopropanoate deaminase	10	0	44.1576	2-iminobutanoate/2-iminopropanoate deaminase	P52760	20.7301	20.325	20.1844	21.0001	19.8935	20.7301	20.325	20.1844	21.0001	19.8935
P52793	Ephrin-A1	1	0	50.5091	Ephrin-A1	P52793	12.9388	13.1333	NaN	NaN	13.1491	12.9388	13.1333	12.4552	11.2983	13.1491
P52795	Ephrin-B1	10	0	47.0736	Ephrin-B1	P52795	15.1535	15.6673	15.6279	15.3273	15.2939	15.1535	15.6673	15.6279	15.3273	15.2939
P52800	Ephrin-B2	5	0	46.791	Ephrin-B2	P52800	15.5571	15.4582	15.2843	15.8019	14.6947	15.5571	15.4582	15.2843	15.8019	14.6947
P52825	Carnitine O-palmitoyltransferase 2, mitochondrial	27	0	53.1343	Carnitine O-palmitoyltransferase 2, mitochondrial	P52825	19.0397	18.8311	18.9608	18.9373	18.7741	19.0397	18.8311	18.9608	18.9373	18.7741
P52840	Sulfotransferase 1A1	3	0	46.3114	Sulfotransferase 1A1	P52840	NaN	12.6676	12.9078	13.0131	NaN	12.1486	12.6676	12.9078	13.0131	12.8371
P52912	Cytotoxic granule associated RNA binding protein TIA1	9	0	48.8023	Cytotoxic granule associated RNA binding protein TIA1	P52912	17.8214	17.8769	17.7643	18.0927	18.178	17.8214	17.8769	17.7643	18.0927	18.178
P53026	Large ribosomal subunit protein uL1	15	0	49.1205	Large ribosomal subunit protein uL1	P53026	19.7735	19.8078	19.8756	19.7327	19.5529	19.7735	19.8078	19.8756	19.7327	19.5529
P53395	Lipoamide acyltransferase component of branched-chain alpha-keto acid dehydrogenase complex, mitochondrial	26	0	51.3207	Lipoamide acyltransferase component of branched-chain alpha-keto acid dehydrogenase complex, mitochondrial	P53395	17.3192	17.3998	17.2948	17.4459	17.2897	17.3192	17.3998	17.2948	17.4459	17.2897
P53564	Homeobox protein cut-like 1	14	0	47.7766	Homeobox protein cut-like 1	P53564	14.9595	14.6113	13.7725	15.0599	14.3439	14.9595	14.6113	13.7725	15.0599	14.3439
P53612	Geranylgeranyl transferase type-2 subunit beta	7	0	48.8663	Geranylgeranyl transferase type-2 subunit beta	P53612	17.4468	17.4767	17.5053	17.2474	16.6547	17.4468	17.4767	17.5053	17.2474	16.6547
P53657	Pyruvate kinase PKLR	5	0	42.4406	Pyruvate kinase PKLR	P53657	17.1154	16.6486	16.7433	16.6372	16.09	17.1154	16.6486	16.7433	16.6372	16.09
P53668	LIM domain kinase 1	16	0	50.4668	LIM domain kinase 1	P53668	15.9315	15.1826	15.3318	15.1584	15.5395	15.9315	15.1826	15.3318	15.1584	15.5395
P53702	Holocytochrome c-type synthase	15	0	53.5123	Holocytochrome c-type synthase	P53702	16.5942	16.7344	16.5817	16.6511	17.0134	16.5942	16.7344	16.5817	16.6511	17.0134
P53798	Squalene synthase	9	0	48.4308	Squalene synthase	P53798	15.1142	14.8738	14.823	14.7411	15.3808	15.1142	14.8738	14.823	14.7411	15.3808
P53810	Phosphatidylinositol transfer protein alpha isoform	29	0	48.9999	Phosphatidylinositol transfer protein alpha isoform	P53810	19.7787	19.8036	19.9367	19.9221	19.8679	19.7787	19.8036	19.9367	19.9221	19.8679
P53811	Phosphatidylinositol transfer protein beta isoform	22	0	52.825	Phosphatidylinositol transfer protein beta isoform	P53811	19.4971	19.5138	19.6615	19.7201	19.1461	19.4971	19.5138	19.6615	19.7201	19.1461
P53986	Monocarboxylate transporter 1	10	0	50.7938	Monocarboxylate transporter 1	P53986	18.5929	18.1766	18.2935	18.2008	18.9971	18.5929	18.1766	18.2935	18.2008	18.9971
P53994	Ras-related protein Rab-2A	21	0	46.0821	Ras-related protein Rab-2A	P53994	20.633	20.6089	20.7617	20.4047	19.8247	20.633	20.6089	20.7617	20.4047	19.8247
P53995	Anaphase-promoting complex subunit 1	25	0	50.6835	Anaphase-promoting complex subunit 1	P53995	16.1166	16.2672	16.125	16.3128	16.0265	16.1166	16.2672	16.125	16.3128	16.0265
P53996	CCHC-type zinc finger nucleic acid binding protein	11	0	47.4357	CCHC-type zinc finger nucleic acid binding protein	P53996	17.9315	17.7144	17.6207	18.0019	17.9559	17.9315	17.7144	17.6207	18.0019	17.9559
P54071	Isocitrate dehydrogenase [NADP], mitochondrial	28	0	52.6046	Isocitrate dehydrogenase [NADP], mitochondrial	P54071	19.2053	19.2376	19.3218	19.3277	19.4976	19.2053	19.2376	19.3218	19.3277	19.4976
P54103	DnaJ homolog subfamily C member 2	9	0	47.2365	DnaJ homolog subfamily C member 2	P54103	14.3985	14.0069	14.3647	14.5105	15.3199	14.3985	14.0069	14.3647	14.5105	15.3199
P54116	Stomatin	6	0	44.1773	Stomatin	P54116	15.2709	15.2338	14.8935	15.0808	15.0881	15.2709	15.2338	14.8935	15.0808	15.0881
P54227	Stathmin	10	0	45.3802	Stathmin	P54227	19.2732	19.4418	19.6934	18.8527	20.0149	19.2732	19.4418	19.6934	18.8527	20.0149
P54254	Ataxin-1	8	0	43.53	Ataxin-1	P54254	14.4403	15.0737	14.9738	14.8924	14.7051	14.4403	15.0737	14.9738	14.8924	14.7051
P54276	DNA mismatch repair protein Msh6	7	0	53.6891	DNA mismatch repair protein Msh6	P54276	15.794	15.1051	15.2715	15.8882	15.9214	15.794	15.1051	15.2715	15.8882	15.9214
P54285	Voltage-dependent L-type calcium channel subunit beta-3	17	0	50.6241	Voltage-dependent L-type calcium channel subunit beta-3	P54285	16.5285	17.0618	17.0041	16.7244	16.368	16.5285	17.0618	17.0041	16.7244	16.368
P54310	Hormone-sensitive lipase	4	0	44.6061	Hormone-sensitive lipase	P54310	14.6592	14.505	14.6529	14.5594	NaN	14.6592	14.505	14.6529	14.5594	12.8876
P54726	UV excision repair protein RAD23 homolog A	6	0	46.9199	UV excision repair protein RAD23 homolog A	P54726	16.1845	15.8938	16.6694	15.748	16.3813	16.1845	15.8938	16.6694	15.748	16.3813
P54728	UV excision repair protein RAD23 homolog B	7	0	43.639	UV excision repair protein RAD23 homolog B	P54728	16.994	16.7847	17.2429	16.6692	16.8689	16.994	16.7847	17.2429	16.6692	16.8689
P54729	NEDD8 ultimate buster 1	12	0	46.6836	NEDD8 ultimate buster 1	P54729	14.2019	14.169	14.1012	14.0862	14.5662	14.2019	14.169	14.1012	14.0862	14.5662
P54731	FAS-associated factor 1	14	0	51.7975	FAS-associated factor 1	P54731	16.9571	16.6702	16.454	16.668	16.0492	16.9571	16.6702	16.454	16.668	16.0492
P54754	Ephrin type-B receptor 3	9	0	58.7132	Ephrin type-B receptor 3	P54754	14.6689	14.8642	15.1163	14.6031	14.953	14.6689	14.8642	15.1163	14.6031	14.953
P54763	Ephrin type-B receptor 2	21	0	48.4316	Ephrin type-B receptor 2	P54763	16.5776	16.3417	16.2716	16.8387	16.2269	16.5776	16.3417	16.2716	16.8387	16.2269
P54775	26S proteasome regulatory subunit 6B	30	0	51.6134	26S proteasome regulatory subunit 6B	P54775	18.439	18.5243	18.3819	18.4914	18.3751	18.439	18.5243	18.3819	18.4914	18.3751
P54797	Transport and Golgi organization 2 homolog	9	0	50.9563	Transport and Golgi organization 2 homolog	P54797	16.5574	16.4579	16.6467	16.2106	16.7594	16.5574	16.4579	16.6467	16.2106	16.7594
P54818	Galactocerebrosidase	7	0	52.3753	Galactocerebrosidase	P54818	15.0342	15.0181	15.4267	14.6213	14.491	15.0342	15.0181	15.4267	14.6213	14.491
P54822	Adenylosuccinate lyase	30	0	51.2322	Adenylosuccinate lyase	P54822	18.2143	17.8886	17.9751	18.3441	17.8809	18.2143	17.8886	17.9751	18.3441	17.8809
P54823	Probable ATP-dependent RNA helicase DDX6	28	0	49.9221	Probable ATP-dependent RNA helicase DDX6	P54823	18.8529	18.5874	18.6918	18.7865	18.2575	18.8529	18.5874	18.6918	18.7865	18.2575
P54830	Tyrosine-protein phosphatase non-receptor type 5	18	0	49.6541	Tyrosine-protein phosphatase non-receptor type 5	P54830	15.3181	16.7576	16.7551	14.9532	16.4275	15.3181	16.7576	16.7551	14.9532	16.4275
P54869	Hydroxymethylglutaryl-CoA synthase, mitochondrial	12	0	48.6249	Hydroxymethylglutaryl-CoA synthase, mitochondrial	P54869	16.9907	17.2615	17.7059	17.2392	17.1614	16.9907	17.2615	17.7059	17.2392	17.1614
P54923	ADP-ribosylhydrolase ARH1	18	0	54.9572	ADP-ribosylhydrolase ARH1	P54923	18.3108	17.8856	17.9992	17.6601	17.7257	18.3108	17.8856	17.9992	17.6601	17.7257
P55012	Solute carrier family 12 member 2	48	0	52.7827	Solute carrier family 12 member 2	P55012	19.5037	18.6751	18.918	18.7112	18.3624	19.5037	18.6751	18.918	18.7112	18.3624
P55065	Phospholipid transfer protein	5	0	50.8677	Phospholipid transfer protein	P55065	15.9225	15.4248	15.3793	15.6517	14.9629	15.9225	15.4248	15.3793	15.6517	14.9629
P55066	Neurocan core protein	51	0	53.5108	Neurocan core protein	P55066	19.1559	19.8097	19.8213	19.334	20.1404	19.1559	19.8097	19.8213	19.334	20.1404
P55088	Aquaporin-4	9	0	53.9043	Aquaporin-4	P55088	20.0115	19.2147	19.1286	19.7622	17.3071	20.0115	19.2147	19.1286	19.7622	17.3071
P55096	ATP-binding cassette sub-family D member 3	19	0	50.5321	ATP-binding cassette sub-family D member 3	P55096	17.3022	17.1222	17.2754	17.221	16.5587	17.3022	17.1222	17.2754	17.221	16.5587
P55144	Tyrosine-protein kinase receptor TYRO3	8	0	52.4999	Tyrosine-protein kinase receptor TYRO3	P55144	14.4695	14.6353	14.5768	14.2829	NaN	14.4695	14.6353	14.5768	14.2829	14.3294
P55194	SH3 domain-binding protein 1	13	0	51.6094	SH3 domain-binding protein 1	P55194	15.3927	15.2449	15.4435	15.2198	15.331	15.3927	15.2449	15.4435	15.2198	15.331
P55200	Histone-lysine N-methyltransferase 2A	1	0	46.5021	Histone-lysine N-methyltransferase 2A	P55200	12.2582	11.714	NaN	12.4337	NaN	12.2582	11.714	13.5618	12.4337	13.3768
P55258	Ras-related protein Rab-8A	11	0	45.7435	Ras-related protein Rab-8A	P55258	21.69	21.7004	21.7047	21.584	21.6375	21.69	21.7004	21.7047	21.584	21.6375
P55264	Adenosine kinase	21	0	49.62	Adenosine kinase	P55264	19.072	18.8233	18.9097	18.9635	18.9781	19.072	18.8233	18.9097	18.9635	18.9781
P55288	Cadherin-11	11	0	53.0863	Cadherin-11	P55288	14.5623	15.1567	15.027	14.6334	15.045	14.5623	15.1567	15.027	14.6334	15.045
P55292	Desmocollin-2	1	0.00524246	34.7959	Desmocollin-2	P55292	NaN	10.8075	10.6457	NaN	NaN	10.8659	10.8075	10.6457	13.7067	13.3126
P55302	Alpha-2-macroglobulin receptor-associated protein	24	0	49.7024	Alpha-2-macroglobulin receptor-associated protein	P55302	17.8819	17.997	17.9842	17.8569	18.2687	17.8819	17.997	17.9842	17.8569	18.2687
P55772	Ectonucleoside triphosphate diphosphohydrolase 1	5	0	49.9283	Ectonucleoside triphosphate diphosphohydrolase 1	P55772	14.4971	14.7127	14.6181	NaN	14.7942	14.4971	14.7127	14.6181	10.8523	14.7942
P55821	Stathmin-2	4	0	43.4757	Stathmin-2	P55821	15.8758	15.9081	15.9458	16.029	15.6558	15.8758	15.9081	15.9458	16.029	15.6558
P55937	Golgin subfamily A member 3	39	0	51.5156	Golgin subfamily A member 3	P55937	15.985	15.886	15.6213	15.8384	15.772	15.985	15.886	15.6213	15.8384	15.772
P56135	ATP synthase subunit f, mitochondrial	6	0	41.0316	ATP synthase subunit f, mitochondrial	P56135	22.8681	22.9338	23.3241	22.9163	23.1345	22.8681	22.9338	23.3241	22.9163	23.1345
P56183	Ribosomal RNA processing protein 1 homolog A	3	0	49.1332	Ribosomal RNA processing protein 1 homolog A	P56183	12.9059	12.553	12.4946	12.6382	12.5116	12.9059	12.553	12.4946	12.6382	12.5116
P56212	cAMP-regulated phosphoprotein 19	13	0	48.3672	cAMP-regulated phosphoprotein 19	P56212	17.4337	17.9054	17.9203	17.2958	16.8988	17.4337	17.9054	17.9203	17.2958	16.8988
P56213	FAD-linked sulfhydryl oxidase ALR	10	0	51.3515	FAD-linked sulfhydryl oxidase ALR	P56213	16.7537	16.6444	16.6962	16.865	16.7493	16.7537	16.6444	16.6962	16.865	16.7493
P56371	Ras-related protein Rab-4A	11	0	48.9353	Ras-related protein Rab-4A	P56371	17.8831	17.7205	17.7196	17.8229	17.4813	17.8831	17.7205	17.7196	17.8229	17.4813
P56375	Acylphosphatase-2	8	0	48.0658	Acylphosphatase-2	P56375	19.1535	18.6424	18.7161	18.7245	19.2135	19.1535	18.6424	18.7161	18.7245	19.2135
P56376	Acylphosphatase-1	12	0	52.3704	Acylphosphatase-1	P56376	19.9231	19.7647	19.9896	20.2177	20.6331	19.9231	19.7647	19.9896	20.2177	20.6331
P56379	ATP synthase subunit ATP5MPL, mitochondrial	1	0	42.5644	ATP synthase subunit ATP5MPL, mitochondrial	P56379	21.0884	21.2401	21.3479	21.2109	21.159	21.0884	21.2401	21.3479	21.2109	21.159
P56380	Bis(5'-nucleosyl)-tetraphosphatase [asymmetrical]	12	0	49.7396	Bis(5'-nucleosyl)-tetraphosphatase [asymmetrical]	P56380	17.4814	17.4048	17.5393	17.4045	17.5318	17.4814	17.4048	17.5393	17.4045	17.5318
P56382	ATP synthase subunit epsilon, mitochondrial	3	0	40.5851	ATP synthase subunit epsilon, mitochondrial	P56382	20.5271	20.5645	NaN	20.6244	21.2093	20.5271	20.5645	12.4467	20.6244	21.2093
P56387	Dynein light chain Tctex-type 3	2	0	43.2127	Dynein light chain Tctex-type 3	P56387	16.4604	16.3661	16.6816	16.1442	17.1259	16.4604	16.3661	16.6816	16.1442	17.1259
P56388	Cocaine- and amphetamine-regulated transcript protein	5	0	42.2182	Cocaine- and amphetamine-regulated transcript protein	P56388	15.4031	14.9965	15.0765	14.462	15.1986	15.4031	14.9965	15.0765	14.462	15.1986
P56389	Cytidine deaminase	2	0	39.5376	Cytidine deaminase	P56389	15.9966	NaN	15.862	15.4642	15.7248	15.9966	12.7379	15.862	15.4642	15.7248
P56391	Cytochrome c oxidase subunit 6B1	12	0	45.9615	Cytochrome c oxidase subunit 6B1	P56391	22.69	22.8016	23.0712	22.7246	23.2771	22.69	22.8016	23.0712	22.7246	23.2771
P56392	Cytochrome c oxidase subunit 7A1, mitochondrial	1	0	50.3356	Cytochrome c oxidase subunit 7A1, mitochondrial	P56392	15.3975	15.1238	14.95	14.7711	14.3698	15.3975	15.1238	14.95	14.7711	14.3698
P56393	Cytochrome c oxidase subunit 7B, mitochondrial	2	0	43.2895	Cytochrome c oxidase subunit 7B, mitochondrial	P56393	17.9389	17.838	17.8849	17.8774	16.4173	17.9389	17.838	17.8849	17.8774	16.4173
P56394	Cytochrome c oxidase copper chaperone	3	0	46.8554	Cytochrome c oxidase copper chaperone	P56394	13.0812	12.8642	13.4765	12.6173	13.2262	13.0812	12.8642	13.4765	12.6173	13.2262
P56395	Cytochrome b5	6	0	48.6731	Cytochrome b5	P56395	15.5928	15.2191	15.8555	15.0671	15.2857	15.5928	15.2191	15.8555	15.0671	15.2857
P56399	Ubiquitin carboxyl-terminal hydrolase 5	47	0	49.1481	Ubiquitin carboxyl-terminal hydrolase 5	P56399	20.5154	20.5927	20.6171	20.4086	20.5663	20.5154	20.5927	20.6171	20.4086	20.5663
P56480	ATP synthase subunit beta, mitochondrial	33	0	51.4861	ATP synthase subunit beta, mitochondrial	P56480	24.592	24.5169	24.6302	24.5158	24.9681	24.592	24.5169	24.6302	24.5158	24.9681
P56528	ADP-ribosyl cyclase/cyclic ADP-ribose hydrolase 1	8	0	48.9406	ADP-ribosyl cyclase/cyclic ADP-ribose hydrolase 1	P56528	16.5909	15.6537	15.9039	16.1325	15.9917	16.5909	15.6537	15.9039	16.1325	15.9917
P56546	C-terminal-binding protein 2	14	0	46.2739	C-terminal-binding protein 2	P56546	16.4678	15.615	15.6052	16.6787	16.1952	16.4678	15.615	15.6052	16.6787	16.1952
P56564	Excitatory amino acid transporter 1	16	0	52.5962	Excitatory amino acid transporter 1	P56564	21.6118	21.2364	21.3462	22.1053	21.6749	21.6118	21.2364	21.3462	22.1053	21.6749
P56565	Protein S100-A1	1	0	50.42	Protein S100-A1	P56565	15.5827	14.7815	15.503	14.3795	16.0975	15.5827	14.7815	15.503	14.3795	16.0975
P56581	G/T mismatch-specific thymine DNA glycosylase	2	0.000269505	38.4815	G/T mismatch-specific thymine DNA glycosylase	P56581	15.1784	15.1587	NaN	15.3573	NaN	15.1784	15.1587	12.1158	15.3573	12.6133
P56671	Myc-associated zinc finger protein	6	0	52.2478	Myc-associated zinc finger protein	P56671	13.715	13.1236	12.7389	14.3435	12.4737	13.715	13.1236	12.7389	14.3435	12.4737
P56695	Wolframin	26	0	47.4207	Wolframin	P56695	16.8747	17.6899	17.5561	17.3018	17.6318	16.8747	17.6899	17.5561	17.3018	17.6318
P56812	Programmed cell death protein 5	6	0	50.3231	Programmed cell death protein 5	P56812	16.7628	16.5952	17.1397	16.5732	17.5595	16.7628	16.5952	17.1397	16.5732	17.5595
P56818	Beta-secretase 1	7	0	51.4472	Beta-secretase 1	P56818	15.1137	15.0502	15.227	14.774	NaN	15.1137	15.0502	15.227	14.774	12.6264
P56959	RNA-binding protein FUS	13	0	51.9167	RNA-binding protein FUS	P56959	21.2649	21.1866	21.1545	21.758	21.3694	21.2649	21.1866	21.1545	21.758	21.3694
P56960	Exosome complex component 10	6	0	51.9016	Exosome complex component 10	P56960	14.4195	14.186	13.7612	14.4961	NaN	14.4195	14.186	13.7612	14.4961	12.4822
P57080	Ubiquitin carboxyl-terminal hydrolase 25	9	0	51.5144	Ubiquitin carboxyl-terminal hydrolase 25	P57080	13.492	13.462	13.2999	13.2701	NaN	13.492	13.462	13.2999	13.2701	13.588
P57716	Nicastrin	11	0	51.9855	Nicastrin	P57716	16.2921	16.2347	16.4525	16.3139	16.4142	16.2921	16.2347	16.4525	16.3139	16.4142
P57722	Poly(rC)-binding protein 3	9	0	47.366	Poly(rC)-binding protein 3	P57722	18.4441	18.0827	17.6744	18.537	18.0471	18.4441	18.0827	17.6744	18.537	18.0471
P57724	Poly(rC)-binding protein 4	4	0	46.5613	Poly(rC)-binding protein 4	P57724	16.0977	15.6658	15.7734	16.1751	16.0509	16.0977	15.6658	15.7734	16.1751	16.0509
P57746	V-type proton ATPase subunit D	20	0	52.5775	V-type proton ATPase subunit D	P57746	20.1515	20.2988	20.4759	20.1355	20.1118	20.1515	20.2988	20.4759	20.1355	20.1118
P57759	Endoplasmic reticulum resident protein 29	15	0	46.8913	Endoplasmic reticulum resident protein 29	P57759	20.2727	20.0609	19.9838	20.4428	20.1827	20.2727	20.0609	19.9838	20.4428	20.1827
P57776	Elongation factor 1-delta	17	0	46.4154	Elongation factor 1-delta	P57776	19.5179	19.325	19.086	19.3041	19.438	19.5179	19.325	19.086	19.3041	19.438
P57780	Alpha-actinin-4	46	0	54.4129	Alpha-actinin-4	P57780	18.057	18.4173	17.5054	18.1611	17.781	18.057	18.4173	17.5054	18.1611	17.781
P57784	U2 small nuclear ribonucleoprotein A'	15	0	48.2977	U2 small nuclear ribonucleoprotein A'	P57784	18.3155	18.0863	18.0408	18.5935	18.1279	18.3155	18.0863	18.0408	18.5935	18.1279
P58006	Sestrin-1	1	0.000269505	38.4709	Sestrin-1	P58006	NaN	12.8188	NaN	NaN	NaN	12.121	12.8188	11.8861	12.2569	13.2138
P58021	Transmembrane 9 superfamily member 2	13	0	52.1243	Transmembrane 9 superfamily member 2	P58021	19.0152	18.8333	19.1184	19.0137	18.9665	19.0152	18.8333	19.1184	19.0137	18.9665
P58044	Isopentenyl-diphosphate Delta-isomerase 1	8	0	49.1354	Isopentenyl-diphosphate Delta-isomerase 1	P58044	17.0008	16.3128	16.746	16.4581	16.6961	17.0008	16.3128	16.746	16.4581	16.6961
P58058	NAD kinase	2	0	44.5374	NAD kinase	P58058	NaN	13.8631	13.4456	14.1388	NaN	12.4199	13.8631	13.4456	14.1388	11.7814
P58059	Small ribosomal subunit protein bS21m	4	0	42.5596	Small ribosomal subunit protein bS21m	P58059	15.414	15.2262	15.2721	15.1634	15.5998	15.414	15.2262	15.2721	15.1634	15.5998
P58064	Small ribosomal subunit protein bS6m	7	0	52.2962	Small ribosomal subunit protein bS6m	P58064	15.6356	15.6095	15.7424	15.4978	15.7462	15.6356	15.6095	15.7424	15.4978	15.7462
P58069	Ras GTPase-activating protein 2	7	0	49.3427	Ras GTPase-activating protein 2	P58069	15.1311	14.9493	15.0634	15.1517	15.0003	15.1311	14.9493	15.0634	15.1517	15.0003
P58137	Acyl-coenzyme A thioesterase 8	6	0	47.9418	Acyl-coenzyme A thioesterase 8	P58137	NaN	15.3598	15.463	15.362	15.9444	12.4389	15.3598	15.463	15.362	15.9444
P58158	Galactosylgalactosylxylosylprotein 3-beta-glucuronosyltransferase 3	6	0	52.0083	Galactosylgalactosylxylosylprotein 3-beta-glucuronosyltransferase 3	P58158	15.1156	14.9033	14.8709	15.1853	13.9506	15.1156	14.9033	14.8709	15.1853	13.9506
P58242	Acid sphingomyelinase-like phosphodiesterase 3b	1	0.000269505	38.2234	Acid sphingomyelinase-like phosphodiesterase 3b	P58242	NaN	NaN	14.3292	NaN	14.3504	12.6768	12.7041	14.3292	12.412	14.3504
P58252	Elongation factor 2	65	0	54.3531	Elongation factor 2	P58252	20.8946	20.9202	20.9808	20.9525	21.2688	20.8946	20.9202	20.9808	20.9525	21.2688
P58269	Zinc finger protein DPF3	8	0	47.7698	Zinc finger protein DPF3	P58269	15.3826	14.7008	13.967	15.9639	14.4333	15.3826	14.7008	13.967	15.9639	14.4333
P58281	Dynamin-like 120 kDa protein, mitochondrial	71	0	53.37	Dynamin-like 120 kDa protein, mitochondrial	P58281	19.4951	19.6651	19.7312	19.6052	19.7165	19.4951	19.6651	19.7312	19.6052	19.7165
P58308	Orexin receptor type 2	1	0.00212371	36.2942	Orexin receptor type 2	P58308	13.2716	NaN	13.0537	13.2787	NaN	13.2716	12.5868	13.0537	13.2787	13.3469
P58334	Krueppel-like factor 16	1	0.000937458	37.1689	Krueppel-like factor 16	P58334	NaN	11.5856	11.4479	NaN	NaN	12.4182	11.5856	11.4479	11.8849	13.2128
P58389	Serine/threonine-protein phosphatase 2A activator	19	0	53.3169	Serine/threonine-protein phosphatase 2A activator	P58389	19.427	19.2118	19.1696	19.2086	19.4222	19.427	19.2118	19.1696	19.2086	19.4222
P58390	Small conductance calcium-activated potassium channel protein 2	5	0	44.7851	Small conductance calcium-activated potassium channel protein 2	P58390	14.1995	14.2395	14.629	14.4352	13.433	14.1995	14.2395	14.629	14.4352	13.433
P58391	Small conductance calcium-activated potassium channel protein 3	3	0.000269505	38.4093	Small conductance calcium-activated potassium channel protein 3	P58391	14.855	15.8059	16.0551	NaN	13.5744	14.855	15.8059	16.0551	11.5159	13.5744
P58404	Striatin-4	23	0	50.1425	Striatin-4	P58404	17.497	18.1597	17.5908	17.8303	17.7238	17.497	18.1597	17.5908	17.8303	17.7238
P58459	A disintegrin and metalloproteinase with thrombospondin motifs 10	1	0	40.057	A disintegrin and metalloproteinase with thrombospondin motifs 10	P58459	17.7456	17.6855	17.6351	NaN	17.8421	17.7456	17.6855	17.6351	12.7232	17.8421
P58468	Ribosome biogenesis protein SLX9 homolog	5	0	44.3273	Ribosome biogenesis protein SLX9 homolog	P58468	13.9131	13.4132	13.4246	13.7927	NaN	13.9131	13.4132	13.4246	13.7927	12.5585
P58501	PAX3- and PAX7-binding protein 1	9	0	48.6138	PAX3- and PAX7-binding protein 1	P58501	14.063	13.5899	13.3441	14.2411	12.6063	14.063	13.5899	13.3441	14.2411	12.6063
P58742	Aladin	5	0	47.8161	Aladin	P58742	14.7352	14.6633	14.6098	14.7632	13.7779	14.7352	14.6633	14.6098	14.7632	13.7779
P58771	Tropomyosin alpha-1 chain	7	0	48.4335	Tropomyosin alpha-1 chain	P58771	17.4822	16.9916	17.3453	17.1039	17.0355	17.4822	16.9916	17.3453	17.1039	17.0355
P58774	Tropomyosin beta chain	6	0	48.0952	Tropomyosin beta chain	P58774	15.4591	15.5081	15.6471	15.3408	14.2992	15.4591	15.5081	15.6471	15.3408	14.2992
P58802	TBC1 domain family member 10A	13	0	47.8529	TBC1 domain family member 10A	P58802	17.4843	17.8644	17.8191	17.714	17.8869	17.4843	17.8644	17.8191	17.714	17.8869
P58854	Gamma-tubulin complex component 3	13	0	50.1984	Gamma-tubulin complex component 3	P58854	14.6117	14.5998	14.7743	14.5252	14.9585	14.6117	14.5998	14.7743	14.5252	14.9585
P58871	182 kDa tankyrase-1-binding protein	50	0	50.3334	182 kDa tankyrase-1-binding protein	P58871	19.0293	19.3167	18.6139	19.116	18.7847	19.0293	19.3167	18.6139	19.116	18.7847
P58929	Glucocorticoid modulatory element-binding protein 2	4	0	40.6104	Glucocorticoid modulatory element-binding protein 2	P58929	14.9566	14.4382	13.8001	15.2539	12.814	14.9566	14.4382	13.8001	15.2539	12.814
P59016	Vacuolar protein sorting-associated protein 33B	32	0	54.4847	Vacuolar protein sorting-associated protein 33B	P59016	17.2836	17.077	17.353	17.1916	17.5609	17.2836	17.077	17.353	17.1916	17.5609
P59017	Bcl-2-like protein 13	8	0	46.0818	Bcl-2-like protein 13	P59017	16.7243	16.3975	16.2327	16.362	15.5176	16.7243	16.3975	16.2327	16.362	15.5176
P59041	DnaJ homolog subfamily C member 30, mitochondrial	1	0.0010698	37.1331	DnaJ homolog subfamily C member 30, mitochondrial	P59041	15.4344	15.9992	15.7107	15.6198	NaN	15.4344	15.9992	15.7107	15.6198	12.0109
P59108	Copine-2	20	0	50.1516	Copine-2	P59108	15.9296	15.9718	15.9229	16.3729	16.1327	15.9296	15.9718	15.9229	16.3729	16.1327
P59114	mRNA (2'-O-methyladenosine-N(6)-)-methyltransferase	16	0	48.3257	mRNA (2'-O-methyladenosine-N(6)-)-methyltransferase	P59114	16.5928	15.854	15.7355	16.6633	16.2976	16.5928	15.854	15.7355	16.6633	16.2976
P59235	Nucleoporin Nup43	3	0	46.3129	Nucleoporin Nup43	P59235	13.8827	NaN	13.8767	NaN	13.9352	13.8827	12.5487	13.8767	12.0191	13.9352
P59242	Cingulin	1	0.00767629	33.9429	Cingulin	P59242	NaN	NaN	NaN	NaN	9.90278	11.7088	11.9193	12.9235	12.2642	9.90278
P59279	Ras-related protein Rab-2B	7	0	48.2694	Ras-related protein Rab-2B	P59279	16.1509	15.9819	16.1202	15.7044	15.9832	16.1509	15.9819	16.1202	15.7044	15.9832
P59281	Rho GTPase-activating protein 39	31	0	51.5941	Rho GTPase-activating protein 39	P59281	17.9841	18.5568	18.5396	18.1576	18.6494	17.9841	18.5568	18.5396	18.1576	18.6494
P59325	Eukaryotic translation initiation factor 5	24	0	53.2365	Eukaryotic translation initiation factor 5	P59325	18.9884	18.9983	18.9025	19.021	18.993	18.9884	18.9983	18.9025	19.021	18.993
P59326	YTH domain-containing family protein 1	10	0	48.1974	YTH domain-containing family protein 1	P59326	15.8567	15.772	15.7532	16.0073	16.0589	15.8567	15.772	15.7532	16.0073	16.0589
P59470	DNA-directed RNA polymerase III subunit RPC2	1	0	40.611	DNA-directed RNA polymerase III subunit RPC2	P59470	11.8784	NaN	11.8176	NaN	NaN	11.8784	12.2224	11.8176	11.8146	11.2922
P59481	VIP36-like protein	9	0	50.0534	VIP36-like protein	P59481	16.6151	16.5001	16.6499	16.488	16.4697	16.6151	16.5001	16.6499	16.488	16.4697
P59511	A disintegrin and metalloproteinase with thrombospondin motifs 20	1	0	43.6312	A disintegrin and metalloproteinase with thrombospondin motifs 20	P59511	15.8981	NaN	NaN	NaN	NaN	15.8981	11.1292	11.3499	12.0676	11.5025
P59598	Polycomb group protein ASXL1	1	0.00742671	34.0635	Polycomb group protein ASXL1	P59598	NaN	NaN	14.2923	NaN	NaN	12.0591	11.3018	14.2923	12.229	13.1942
P59644	Phosphatidylinositol 4,5-bisphosphate 5-phosphatase A	22	0	49.6558	Phosphatidylinositol 4,5-bisphosphate 5-phosphatase A	P59644	17.2845	16.9131	16.9317	17.1059	16.9023	17.2845	16.9131	16.9317	17.1059	16.9023
P59648	FXYD domain-containing ion transport regulator 7	1	0	40.1041	FXYD domain-containing ion transport regulator 7	P59648	17.7423	17.544	18.3283	17.2931	NaN	17.7423	17.544	18.3283	17.2931	13.149
P59672	Ankyrin repeat and SAM domain-containing protein 1A	8	0	48.0948	Ankyrin repeat and SAM domain-containing protein 1A	P59672	14.6011	14.4134	14.2956	14.7049	14.2965	14.6011	14.4134	14.2956	14.7049	14.2965
P59708	Splicing factor 3B subunit 6	5	0	45.7336	Splicing factor 3B subunit 6	P59708	17.0444	16.8976	16.9633	17.4347	17.6946	17.0444	16.8976	16.9633	17.4347	17.6946
P59759	Myocardin-related transcription factor B	16	0	45.6033	Myocardin-related transcription factor B	P59759	15.256	16.0161	15.6832	15.4909	16.246	15.256	16.0161	15.6832	15.4909	16.246
P59764	Dedicator of cytokinesis protein 4	44	0	54.3133	Dedicator of cytokinesis protein 4	P59764	16.0674	16.2251	16.1997	16.2057	16.3706	16.0674	16.2251	16.1997	16.2057	16.3706
P59808	SAM and SH3 domain-containing protein 1	23	0	53.3797	SAM and SH3 domain-containing protein 1	P59808	15.2767	15.0689	14.8686	15.0091	15.5802	15.2767	15.0689	14.8686	15.0091	15.5802
P59823	Interleukin-1 receptor accessory protein-like 1	7	0	51.5899	Interleukin-1 receptor accessory protein-like 1	P59823	15.0406	15.5405	15.5986	15.3995	15.3398	15.0406	15.5405	15.5986	15.3995	15.3398
P59913	Protein-L-isoaspartate O-methyltransferase domain-containing protein 1	7	0	51.8234	Protein-L-isoaspartate O-methyltransferase domain-containing protein 1	P59913	16.1877	16.1765	16.1558	16.2431	16.3056	16.1877	16.1765	16.1558	16.2431	16.3056
P59997	Lysine-specific demethylase 2A	1	0	50.7537	Lysine-specific demethylase 2A	P59997	14.6306	NaN	13.5797	14.8253	14.5477	14.6306	12.7138	13.5797	14.8253	14.5477
P59999	Actin-related protein 2/3 complex subunit 4	12	0	50.3324	Actin-related protein 2/3 complex subunit 4	P59999	20.7123	20.8573	21.0321	20.5237	20.4469	20.7123	20.8573	21.0321	20.5237	20.4469
P60041	Somatostatin	1	0.00934216	33.4868	Somatostatin	P60041	NaN	12.6184	NaN	NaN	NaN	12.6184	12.6184	10.9572	11.5722	11.4901
P60060	Protein transport protein Sec61 subunit gamma	2	0	43.6763	Protein transport protein Sec61 subunit gamma	P60060	17.3163	17.1314	16.9786	17.277	17.1194	17.3163	17.1314	16.9786	17.277	17.1194
P60122	RuvB-like 1	24	0	51.3128	RuvB-like 1	P60122	18.7772	18.7752	18.7556	19.0274	18.9997	18.7772	18.7752	18.7556	19.0274	18.9997
P60191	Regulating synaptic membrane exocytosis protein 4	8	0	49.1207	Regulating synaptic membrane exocytosis protein 4	P60191	16.0426	15.6201	15.5431	16.4195	15.7096	16.0426	15.6201	15.5431	16.4195	15.7096
P60202	Myelin proteolipid protein	12	0	47.6418	Myelin proteolipid protein	P60202	26.0471	25.7382	26.3069	25.1017	25.2089	26.0471	25.7382	26.3069	25.1017	25.2089
P60229	Eukaryotic translation initiation factor 3 subunit E	24	0	51.8894	Eukaryotic translation initiation factor 3 subunit E	P60229	18.3886	18.5618	18.4763	18.5419	18.1473	18.3886	18.5618	18.4763	18.5419	18.1473
P60335	Poly(rC)-binding protein 1	14	0	49.2362	Poly(rC)-binding protein 1	P60335	20.6053	20.5082	20.2987	20.7131	20.7424	20.6053	20.5082	20.2987	20.7131	20.7424
P60469	Liprin-alpha-3	64	0	56.3662	Liprin-alpha-3	P60469	18.1004	18.5051	18.0397	18.3577	18.2912	18.1004	18.5051	18.0397	18.3577	18.2912
P60487	Chronophin	16	0	50.7114	Chronophin	P60487	20.2436	20.4223	20.4836	20.5535	20.3377	20.2436	20.4223	20.4836	20.5535	20.3377
P60521	Gamma-aminobutyric acid receptor-associated protein-like 2	7	0	46.4869	Gamma-aminobutyric acid receptor-associated protein-like 2	P60521	19.3392	19.2578	19.2874	19.2656	19.6591	19.3392	19.2578	19.2874	19.2656	19.6591
P60603	Reactive oxygen species modulator 1	4	0	46.8921	Reactive oxygen species modulator 1	P60603	16.2669	15.9616	16.2556	16.0725	14.8021	16.2669	15.9616	16.2556	16.0725	14.8021
P60670	Nuclear protein localization protein 4 homolog	23	0	55.3021	Nuclear protein localization protein 4 homolog	P60670	17.0611	17.1155	17.0555	17.0617	17.476	17.0611	17.1155	17.0555	17.0617	17.476
P60710	Actin, cytoplasmic 1	17	0	45.2882	Actin, cytoplasmic 1	P60710	24.4369	24.5653	24.6928	24.4985	25.299	24.4369	24.5653	24.6928	24.4985	25.299
P60755	MAM domain-containing glycosylphosphatidylinositol anchor protein 2	19	0	54.9542	MAM domain-containing glycosylphosphatidylinositol anchor protein 2	P60755	15.8668	16.1247	16.3356	15.8211	16.5841	15.8668	16.1247	16.3356	15.8211	16.5841
P60761	Neurogranin	3	0	45.2298	Neurogranin	P60761	15.2439	16.3605	16.4698	15.5002	16.9367	15.2439	16.3605	16.4698	15.5002	16.9367
P60762	Mortality factor 4-like protein 1	8	0	53.6687	Mortality factor 4-like protein 1	P60762	14.5065	14.1386	14.1725	14.777	14.701	14.5065	14.1386	14.1725	14.777	14.701
P60764	Ras-related C3 botulinum toxin substrate 3	4	0	49.8648	Ras-related C3 botulinum toxin substrate 3	P60764	16.6938	17.6965	17.7101	17.4013	17.829	16.6938	17.6965	17.7101	17.4013	17.829
P60766	Cell division control protein 42 homolog	9	0	50.3461	Cell division control protein 42 homolog	P60766	21.125	21.0867	21.0939	21.0018	21.0421	21.125	21.0867	21.0939	21.0018	21.0421
P60824	Cold-inducible RNA-binding protein	9	0	46.9826	Cold-inducible RNA-binding protein	P60824	19.2127	19.0813	19.1217	19.6233	20.3169	19.2127	19.0813	19.1217	19.6233	20.3169
P60840	Alpha-endosulfine	11	0	50.0431	Alpha-endosulfine	P60840	18.2969	18.8072	18.9327	18.4647	19.3022	18.2969	18.8072	18.9327	18.4647	19.3022
P60843	Eukaryotic initiation factor 4A-I	29	0	51.5737	Eukaryotic initiation factor 4A-I	P60843	20.9778	21.0231	21.1335	20.8809	20.6891	20.9778	21.0231	21.1335	20.8809	20.6891
P60853	Leucine zipper putative tumor suppressor 1	16	0	47.5265	Leucine zipper putative tumor suppressor 1	P60853	16.5128	17.5064	16.9187	16.7647	16.9755	16.5128	17.5064	16.9187	16.7647	16.9755
P60867	Small ribosomal subunit protein uS10	8	0	43.5508	Small ribosomal subunit protein uS10	P60867	19.8441	19.8982	19.8031	19.9057	20.0932	19.8441	19.8982	19.8031	19.9057	20.0932
P60879	Synaptosomal-associated protein 25	27	0	53.5993	Synaptosomal-associated protein 25	P60879	19.9036	19.7529	20.3147	19.9804	20.6441	19.9036	19.7529	20.3147	19.9804	20.6441
P60882	Multiple epidermal growth factor-like domains protein 8	6	0	43.6866	Multiple epidermal growth factor-like domains protein 8	P60882	13.8247	13.9242	13.8383	13.9726	14.2747	13.8247	13.9242	13.8383	13.9726	14.2747
P60904	DnaJ homolog subfamily C member 5	6	0	49.1666	DnaJ homolog subfamily C member 5	P60904	18.4293	18.3372	18.3538	18.2164	19.5596	18.4293	18.3372	18.3538	18.2164	19.5596
P60954	Nucleolar protein 4	2	0	43.4134	Nucleolar protein 4	P60954	NaN	11.6	NaN	12.0226	NaN	11.8511	11.6	11.4072	12.0226	12.2772
P61021	Ras-related protein Rab-5B	8	0	53.1419	Ras-related protein Rab-5B	P61021	17.5462	17.6642	17.8397	17.2905	18.4231	17.5462	17.6642	17.8397	17.2905	18.4231
P61022	Calcineurin B homologous protein 1	6	0	47.7809	Calcineurin B homologous protein 1	P61022	14.9959	14.4996	15.1397	14.3235	15.2714	14.9959	14.4996	15.1397	14.3235	15.2714
P61027	Ras-related protein Rab-10	13	0	50.4177	Ras-related protein Rab-10	P61027	20.2763	20.2806	20.4056	19.8201	20.0434	20.2763	20.2806	20.4056	19.8201	20.0434
P61028	Ras-related protein Rab-8B	4	0	43.7889	Ras-related protein Rab-8B	P61028	17.1847	17.3095	17.4594	17.1964	17.8386	17.1847	17.3095	17.4594	17.1964	17.8386
P61079	Ubiquitin-conjugating enzyme E2 D3	2	0	42.5127	Ubiquitin-conjugating enzyme E2 D3	P61079	15.7731	15.8674	15.8881	15.5805	16.5788	15.7731	15.8674	15.8881	15.5805	16.5788
P61080	Ubiquitin-conjugating enzyme E2 D1	1	0	47.4243	Ubiquitin-conjugating enzyme E2 D1	P61080	16.6486	16.74	16.6325	16.6588	16.0576	16.6486	16.74	16.6325	16.6588	16.0576
P61082	NEDD8-conjugating enzyme Ubc12	9	0	45.0869	NEDD8-conjugating enzyme Ubc12	P61082	20.3365	20.3702	20.4356	20.2795	20.6186	20.3365	20.3702	20.4356	20.2795	20.6186
P61087	Ubiquitin-conjugating enzyme E2 K	13	0	48.0419	Ubiquitin-conjugating enzyme E2 K	P61087	18.1754	18.126	18.1533	18.0858	18.008	18.1754	18.126	18.1533	18.0858	18.008
P61089	Ubiquitin-conjugating enzyme E2 N	12	0	46.6044	Ubiquitin-conjugating enzyme E2 N	P61089	21.5681	21.6249	21.6017	21.5204	20.5674	21.5681	21.6249	21.6017	21.5204	20.5674
P61148	Fibroblast growth factor 1	7	0	50.3827	Fibroblast growth factor 1	P61148	17.0289	16.2006	15.7165	16.5627	15.8623	17.0289	16.2006	15.7165	16.5627	15.8623
P61161	Actin-related protein 2	20	0	54.0068	Actin-related protein 2	P61161	19.7524	20.187	20.2536	20.1353	20.366	19.7524	20.187	20.2536	20.1353	20.366
P61164	Alpha-centractin	12	0	50.4755	Alpha-centractin	P61164	18.6867	18.8172	18.7887	18.8338	19.0269	18.6867	18.8172	18.7887	18.8338	19.0269
P61166	Transmembrane protein 258	1	0	46.937	Transmembrane protein 258	P61166	17.4136	17.596	17.8364	17.6177	17.6733	17.4136	17.596	17.8364	17.6177	17.6733
P61202	COP9 signalosome complex subunit 2	26	0	52.0126	COP9 signalosome complex subunit 2	P61202	18.108	18.1893	17.9626	18.0056	17.8354	18.108	18.1893	17.9626	18.0056	17.8354
P61205	ADP-ribosylation factor 3	14	0	46.7888	ADP-ribosylation factor 3	P61205	21.789	22.2024	22.3755	21.9416	20.9968	21.789	22.2024	22.3755	21.9416	20.9968
P61208	ADP-ribosylation factor-like protein 4C	3	0	42.8212	ADP-ribosylation factor-like protein 4C	P61208	13.9543	NaN	13.7974	14.0063	NaN	13.9543	11.8939	13.7974	14.0063	11.8068
P61211	ADP-ribosylation factor-like protein 1	6	0	43.4033	ADP-ribosylation factor-like protein 1	P61211	17.2735	17.1349	17.0856	17.1414	16.6593	17.2735	17.1349	17.0856	17.1414	16.6593
P61215	Carbonic anhydrase-related protein 10	5	0	48.9857	Carbonic anhydrase-related protein 10	P61215	14.8088	14.6653	14.7792	14.8776	14.7643	14.8088	14.6653	14.7792	14.8776	14.7643
P61222	ATP-binding cassette sub-family E member 1	37	0	50.4051	ATP-binding cassette sub-family E member 1	P61222	17.6686	17.7041	17.7551	17.6039	17.7454	17.6686	17.7041	17.7551	17.6039	17.7454
P61226	Ras-related protein Rap-2b	6	0	46.5497	Ras-related protein Rap-2b	P61226	17.3437	18.0027	18.1803	17.1832	18.0395	17.3437	18.0027	18.1803	17.1832	18.0395
P61255	Large ribosomal subunit protein uL24	11	0	48.4395	Large ribosomal subunit protein uL24	P61255	19.8401	19.8978	19.9016	19.6328	18.8993	19.8401	19.8978	19.9016	19.6328	18.8993
P61264	Syntaxin-1B	26	0	46.8477	Syntaxin-1B	P61264	23.0035	22.8522	22.9622	23.0798	23.2443	23.0035	22.8522	22.9622	23.0798	23.2443
P61290	Proteasome activator complex subunit 3	11	0	46.1667	Proteasome activator complex subunit 3	P61290	16.8664	16.8519	16.6998	17.1354	16.5952	16.8664	16.8519	16.6998	17.1354	16.5952
P61294	Ras-related protein Rab-6B	22	0	50.9539	Ras-related protein Rab-6B	P61294	20.3365	20.3947	20.5548	19.8803	20.5007	20.3365	20.3947	20.5548	19.8803	20.5007
P61315	Galactose-3-O-sulfotransferase 3	1	0.00806032	33.8225	Galactose-3-O-sulfotransferase 3	P61315	NaN	NaN	NaN	10.7786	NaN	13.6213	12.6587	11.9681	10.7786	12.2771
P61327	Protein mago nashi homolog	15	0	49.073	Protein mago nashi homolog	P61327	16.7448	16.367	16.3993	16.8609	16.519	16.7448	16.367	16.3993	16.8609	16.519
P61329	Fibroblast growth factor 12	9	0	47.5988	Fibroblast growth factor 12	P61329	17.2543	17.3061	17.443	17.1221	17.3454	17.2543	17.3061	17.443	17.1221	17.3454
P61358	Large ribosomal subunit protein eL27	8	0	48.923	Large ribosomal subunit protein eL27	P61358	20.2759	20.1615	20.1631	20.0742	19.2187	20.2759	20.1615	20.1631	20.0742	19.2187
P61375;P63006	LIM/homeobox protein Lhx5;LIM/homeobox protein Lhx1	1	0	48.8494	LIM/homeobox protein Lhx5;LIM/homeobox protein Lhx1	P61375;P63006	13.8035	12.9878	13.1458	14.4819	NaN	13.8035	12.9878	13.1458	14.4819	13.0858
P61406	Telomerase-binding protein EST1A	4	0	50.6876	Telomerase-binding protein EST1A	P61406	13.9799	13.6425	13.6511	13.7382	13.7058	13.9799	13.6425	13.6511	13.7382	13.7058
P61458	Pterin-4-alpha-carbinolamine dehydratase	3	0	48.6048	Pterin-4-alpha-carbinolamine dehydratase	P61458	16.3279	16.2188	16.4463	15.8089	16.5759	16.3279	16.2188	16.4463	15.8089	16.5759
P61460	GATOR1 complex protein DEPDC5	12	0	51.1242	GATOR1 complex protein DEPDC5	P61460	14.6749	14.5125	14.6326	14.2969	14.5552	14.6749	14.5125	14.6326	14.2969	14.5552
P61514	Large ribosomal subunit protein eL43	6	0	44.9422	Large ribosomal subunit protein eL43	P61514	16.4165	16.3899	16.1567	16.1182	15.5438	16.4165	16.3899	16.1567	16.1182	15.5438
P61600	N-alpha-acetyltransferase 20	3	0	46.4354	N-alpha-acetyltransferase 20	P61600	14.2647	13.9379	14.1096	13.5039	NaN	14.2647	13.9379	14.1096	13.5039	13.2098
P61620	Protein transport protein Sec61 subunit alpha isoform 1	11	0	46.9894	Protein transport protein Sec61 subunit alpha isoform 1	P61620	16.3662	16.5872	16.6042	16.3334	14.998	16.3662	16.5872	16.6042	16.3334	14.998
P61750	ADP-ribosylation factor 4	3	0	43.1591	ADP-ribosylation factor 4	P61750	18.6565	18.6509	18.8734	18.5312	18.2416	18.6565	18.6509	18.8734	18.5312	18.2416
P61759	Prefoldin subunit 3	11	0	52.9308	Prefoldin subunit 3	P61759	18.7339	18.7558	18.9837	18.7108	19.4889	18.7339	18.7558	18.9837	18.7108	19.4889
P61793	Lysophosphatidic acid receptor 1	5	0	49.0014	Lysophosphatidic acid receptor 1	P61793	16.2567	15.9107	16.125	15.5917	16.4227	16.2567	15.9107	16.125	15.5917	16.4227
P61804	Dolichyl-diphosphooligosaccharide--protein glycosyltransferase subunit DAD1	3	0	48.1203	Dolichyl-diphosphooligosaccharide--protein glycosyltransferase subunit DAD1	P61804	17.3942	17.5802	17.7059	17.4434	16.3778	17.3942	17.5802	17.7059	17.4434	16.3778
P61807	Stannin	1	0	44.0483	Stannin	P61807	15.0826	NaN	15.496	NaN	16.0071	15.0826	11.8571	15.496	11.6859	16.0071
P61809	Cyclin-dependent kinase 5 activator 1	4	0	39.989	Cyclin-dependent kinase 5 activator 1	P61809	14.5873	14.9035	14.6923	14.4203	14.4319	14.5873	14.9035	14.6923	14.4203	14.4319
P61922	4-aminobutyrate aminotransferase, mitochondrial	42	0	52.5705	4-aminobutyrate aminotransferase, mitochondrial	P61922	21.6341	21.4572	21.5825	21.379	21.4278	21.6341	21.4572	21.5825	21.379	21.4278
P61924	Coatomer subunit zeta-1	4	0	52.2625	Coatomer subunit zeta-1	P61924	17.8706	17.7264	17.9288	17.505	18.0697	17.8706	17.7264	17.9288	17.505	18.0697
P61957	Small ubiquitin-related modifier 2	3	0	44.2708	Small ubiquitin-related modifier 2	P61957	18.0416	17.9375	18.0885	18.5059	18.3225	18.0416	17.9375	18.0885	18.5059	18.3225
P61961	Ubiquitin-fold modifier 1	5	0	40.1684	Ubiquitin-fold modifier 1	P61961	17.7413	17.7041	18.0502	17.6985	17.4868	17.7413	17.7041	18.0502	17.6985	17.4868
P61963	DDB1- and CUL4-associated factor 7	14	0	49.4857	DDB1- and CUL4-associated factor 7	P61963	17.0713	17.3007	17.2545	17.2698	17.5525	17.0713	17.3007	17.2545	17.2698	17.5525
P61965	WD repeat-containing protein 5	14	0	49.2037	WD repeat-containing protein 5	P61965	16.1467	15.8797	16.0044	16.5232	16.4517	16.1467	15.8797	16.0044	16.5232	16.4517
P61967	AP-1 complex subunit sigma-1A	7	0	45.4676	AP-1 complex subunit sigma-1A	P61967	17.4434	17.6654	17.795	17.4241	16.2719	17.4434	17.6654	17.795	17.4241	16.2719
P61971	Nuclear transport factor 2	5	0	47.3434	Nuclear transport factor 2	P61971	17.1713	16.7509	17.2533	16.2277	17.2815	17.1713	16.7509	17.2533	16.2277	17.2815
P61979	Heterogeneous nuclear ribonucleoprotein K	31	0	48.8429	Heterogeneous nuclear ribonucleoprotein K	P61979	22.0244	21.9154	21.8115	22.4323	22.2057	22.0244	21.9154	21.8115	22.4323	22.2057
P61982	14-3-3 protein gamma	15	0	45.6487	14-3-3 protein gamma	P61982	23.3391	23.6514	23.6694	23.3175	23.862	23.3391	23.6514	23.6694	23.3175	23.862
P62046	Leucine-rich repeat and calponin homology domain-containing protein 1	6	0	50.0476	Leucine-rich repeat and calponin homology domain-containing protein 1	P62046	14.9842	14.6054	14.3233	14.7439	NaN	14.9842	14.6054	14.3233	14.7439	11.6013
P62069	Ubiquitin carboxyl-terminal hydrolase 46	13	0	53.2408	Ubiquitin carboxyl-terminal hydrolase 46	P62069	16.5788	16.5988	16.6349	16.6521	16.2518	16.5788	16.5988	16.6349	16.6521	16.2518
P62071	Ras-related protein R-Ras2	18	0	49.1972	Ras-related protein R-Ras2	P62071	18.1934	18.4767	18.555	17.7629	18.352	18.1934	18.4767	18.555	17.7629	18.352
P62073	Mitochondrial import inner membrane translocase subunit Tim10	5	0	46.9344	Mitochondrial import inner membrane translocase subunit Tim10	P62073	15.7279	15.2038	15.9407	15.1791	16.6795	15.7279	15.2038	15.9407	15.1791	16.6795
P62075	Mitochondrial import inner membrane translocase subunit Tim13	6	0	45.8838	Mitochondrial import inner membrane translocase subunit Tim13	P62075	19.0667	18.9243	19.3149	18.814	19.5126	19.0667	18.9243	19.3149	18.814	19.5126
P62080	Tetraspanin-5	2	0	52.6878	Tetraspanin-5	P62080	15.5097	15.7171	15.7364	15.2015	NaN	15.5097	15.7171	15.7364	15.2015	12.349
P62082	Small ribosomal subunit protein eS7	18	0	48.6483	Small ribosomal subunit protein eS7	P62082	19.8757	19.8255	19.9983	19.8157	19.7848	19.8757	19.8255	19.9983	19.8157	19.7848
P62137	Serine/threonine-protein phosphatase PP1-alpha catalytic subunit	12	0	48.2337	Serine/threonine-protein phosphatase PP1-alpha catalytic subunit	P62137	19.4991	19.9399	19.8365	19.8237	19.7048	19.4991	19.9399	19.8365	19.8237	19.7048
P62141	Serine/threonine-protein phosphatase PP1-beta catalytic subunit	23	0	54.2023	Serine/threonine-protein phosphatase PP1-beta catalytic subunit	P62141	20.0534	20.4313	20.3409	20.4326	20.4886	20.0534	20.4313	20.3409	20.4326	20.4886
P62192	26S proteasome regulatory subunit 4	33	0	51.5393	26S proteasome regulatory subunit 4	P62192	19.0355	19.1325	19.0715	19.0202	19.2732	19.0355	19.1325	19.0715	19.0202	19.2732
P62196	26S proteasome regulatory subunit 8	33	0	54.8948	26S proteasome regulatory subunit 8	P62196	18.8555	18.9634	19.0089	18.9365	19.1644	18.8555	18.9634	19.0089	18.9365	19.1644
P62242	Small ribosomal subunit protein eS8	17	0	51.988	Small ribosomal subunit protein eS8	P62242	20.4614	20.4931	20.525	20.2895	20.0202	20.4614	20.4931	20.525	20.2895	20.0202
P62245	Small ribosomal subunit protein uS8	11	0	49.8913	Small ribosomal subunit protein uS8	P62245	19.88	19.8473	19.9604	19.8256	19.8018	19.88	19.8473	19.9604	19.8256	19.8018
P62254	Ubiquitin-conjugating enzyme E2 G1	4	0	43.1231	Ubiquitin-conjugating enzyme E2 G1	P62254	14.0075	13.793	13.8641	13.938	13.718	14.0075	13.793	13.8641	13.938	13.718
P62257	Ubiquitin-conjugating enzyme E2 H	4	0	48.9065	Ubiquitin-conjugating enzyme E2 H	P62257	15.1449	14.8965	14.9946	14.6599	14.369	15.1449	14.8965	14.9946	14.6599	14.369
P62259	14-3-3 protein epsilon	23	0	51.7743	14-3-3 protein epsilon	P62259	22.4591	22.2692	22.524	22.0191	22.2708	22.4591	22.2692	22.524	22.0191	22.2708
P62264	Small ribosomal subunit protein uS11	9	0	48.6912	Small ribosomal subunit protein uS11	P62264	20.0273	20.0164	20.1815	20.0213	20.0274	20.0273	20.0164	20.1815	20.0213	20.0274
P62267	Small ribosomal subunit protein uS12	9	0	56.0899	Small ribosomal subunit protein uS12	P62267	19.9793	19.9559	19.9585	19.7803	19.7978	19.9793	19.9559	19.9585	19.7803	19.7978
P62274	Small ribosomal subunit protein uS14	4	0	45.5499	Small ribosomal subunit protein uS14	P62274	18.3758	18.6396	18.6641	18.8004	17.8576	18.3758	18.6396	18.6641	18.8004	17.8576
P62281	Small ribosomal subunit protein uS17	15	0	51.832	Small ribosomal subunit protein uS17	P62281	20.107	20.0427	20.0432	19.8678	19.7899	20.107	20.0427	20.0432	19.8678	19.7899
P62301	Small ribosomal subunit protein uS15	15	0	43.5671	Small ribosomal subunit protein uS15	P62301	20.2107	20.0689	20.1911	20.1815	19.1994	20.2107	20.0689	20.1911	20.1815	19.1994
P62305	Small nuclear ribonucleoprotein E	3	0	40.5789	Small nuclear ribonucleoprotein E	P62305	17.272	17.1531	17.4645	17.9493	17.8486	17.272	17.1531	17.4645	17.9493	17.8486
P62307	Small nuclear ribonucleoprotein F	3	0	43.7734	Small nuclear ribonucleoprotein F	P62307	16.8016	16.5388	16.545	16.8118	15.93	16.8016	16.5388	16.545	16.8118	15.93
P62309	Small nuclear ribonucleoprotein G	5	0	46.6372	Small nuclear ribonucleoprotein G	P62309	18.4632	18.4735	18.2686	18.875	18.1993	18.4632	18.4735	18.2686	18.875	18.1993
P62311	U6 snRNA-associated Sm-like protein LSm3	3	0	51.3547	U6 snRNA-associated Sm-like protein LSm3	P62311	15.62	14.9035	15.4542	15.5258	15.1534	15.62	14.9035	15.4542	15.5258	15.1534
P62313	U6 snRNA-associated Sm-like protein LSm6	6	0	49.068	U6 snRNA-associated Sm-like protein LSm6	P62313	17.2642	17.1113	17.0153	17.4363	16.8948	17.2642	17.1113	17.0153	17.4363	16.8948
P62315	Small nuclear ribonucleoprotein Sm D1	3	0	45.0708	Small nuclear ribonucleoprotein Sm D1	P62315	17.7601	17.456	17.4477	17.7676	16.4649	17.7601	17.456	17.4477	17.7676	16.4649
P62317	Small nuclear ribonucleoprotein Sm D2	13	0	46.4277	Small nuclear ribonucleoprotein Sm D2	P62317	19.081	18.8228	18.6629	19.1653	18.6778	19.081	18.8228	18.6629	19.1653	18.6778
P62320	Small nuclear ribonucleoprotein Sm D3	8	0	44.8377	Small nuclear ribonucleoprotein Sm D3	P62320	20.0822	19.9599	19.9596	20.4834	20.4816	20.0822	19.9599	19.9596	20.4834	20.4816
P62331	ADP-ribosylation factor 6	12	0	46.1155	ADP-ribosylation factor 6	P62331	19.2406	18.9276	19.0093	19.3088	17.9474	19.2406	18.9276	19.0093	19.3088	17.9474
P62334	26S proteasome regulatory subunit 10B	31	0	47.6589	26S proteasome regulatory subunit 10B	P62334	18.7242	18.8116	18.7426	18.7653	18.5418	18.7242	18.8116	18.7426	18.7653	18.5418
P62340	TATA box-binding protein-like 1	4	0	56.9465	TATA box-binding protein-like 1	P62340	14.8884	14.3255	14.4213	14.711	14.2052	14.8884	14.3255	14.4213	14.711	14.2052
P62342	Thioredoxin reductase-like selenoprotein T	5	0	46.5171	Thioredoxin reductase-like selenoprotein T	P62342	15.0984	15.0801	15.104	15.173	14.3852	15.0984	15.0801	15.104	15.173	14.3852
P62482	Voltage-gated potassium channel subunit beta-2	20	0	55.3924	Voltage-gated potassium channel subunit beta-2	P62482	18.6094	18.4595	18.7978	17.9779	18.1366	18.6094	18.4595	18.7978	17.9779	18.1366
P62484	Abl interactor 2	16	0	49.3294	Abl interactor 2	P62484	19.1092	19.501	19.4685	19.3766	19.5318	19.1092	19.501	19.4685	19.3766	19.5318
P62488	DNA-directed RNA polymerase II subunit RPB7	9	0	52.3173	DNA-directed RNA polymerase II subunit RPB7	P62488	14.2141	13.7874	13.7126	14.3386	13.5575	14.2141	13.7874	13.7126	14.3386	13.5575
P62509	Estrogen-related receptor gamma	3	0	50.9307	Estrogen-related receptor gamma	P62509	12.29	11.367	NaN	12.6734	NaN	12.29	11.367	11.8438	12.6734	13.2563
P62627	Dynein light chain roadblock-type 1	7	0	46.6066	Dynein light chain roadblock-type 1	P62627	16.823	16.5157	17.2042	16.4383	17.1301	16.823	16.5157	17.2042	16.4383	17.1301
P62631	Elongation factor 1-alpha 2	35	0	49.6495	Elongation factor 1-alpha 2	P62631	23.9267	23.8628	23.9975	23.9698	23.9508	23.9267	23.8628	23.9975	23.9698	23.9508
P62700	Protein yippee-like 5	4	0	44.6542	Protein yippee-like 5	P62700	14.2679	14.0185	14.4683	14.3082	14.1894	14.2679	14.0185	14.4683	14.3082	14.1894
P62702	Small ribosomal subunit protein eS4	23	0	49.6632	Small ribosomal subunit protein eS4	P62702	19.5383	19.6481	19.6623	19.6095	19.9988	19.5383	19.6481	19.6623	19.6095	19.9988
P62715	Serine/threonine-protein phosphatase 2A catalytic subunit beta isoform	2	0	39.2151	Serine/threonine-protein phosphatase 2A catalytic subunit beta isoform	P62715	16.3344	16.3211	16.4116	15.857	16.8454	16.3344	16.3211	16.4116	15.857	16.8454
P62717	Large ribosomal subunit protein eL20	12	0	47.8999	Large ribosomal subunit protein eL20	P62717	18.6345	18.8849	18.9779	18.6228	18.4141	18.6345	18.8849	18.9779	18.6228	18.4141
P62737	Actin, aortic smooth muscle	3	0	47.0635	Actin, aortic smooth muscle	P62737	17.6074	17.7995	17.8332	17.4816	18.317	17.6074	17.7995	17.8332	17.4816	18.317
P62743	AP-2 complex subunit sigma	7	0	48.0353	AP-2 complex subunit sigma	P62743	20.1089	20.0689	20.4212	19.7366	19.5863	20.1089	20.0689	20.4212	19.7366	19.5863
P62746	Rho-related GTP-binding protein RhoB	11	0	49.8065	Rho-related GTP-binding protein RhoB	P62746	19.0731	19.2849	19.4504	18.7543	20.1063	19.0731	19.2849	19.4504	18.7543	20.1063
P62748	Hippocalcin-like protein 1	8	0	51.2035	Hippocalcin-like protein 1	P62748	18.568	18.0633	17.9908	18.4883	18.3063	18.568	18.0633	17.9908	18.4883	18.3063
P62751	Large ribosomal subunit protein uL23	10	0	50.3178	Large ribosomal subunit protein uL23	P62751	20.1661	20.2212	20.3126	20.3657	20.1741	20.1661	20.2212	20.3126	20.3657	20.1741
P62754	Small ribosomal subunit protein eS6	12	0	46.9661	Small ribosomal subunit protein eS6	P62754	19.9239	19.9469	20.004	19.6666	19.7507	19.9239	19.9469	20.004	19.6666	19.7507
P62761	Visinin-like protein 1	14	0	45.5429	Visinin-like protein 1	P62761	20.4348	20.2237	20.7269	20.2539	20.9415	20.4348	20.2237	20.7269	20.2539	20.9415
P62774	Myotrophin	6	0	49.5278	Myotrophin	P62774	15.9033	15.706	16.0159	15.3647	16.2226	15.9033	15.706	16.0159	15.3647	16.2226
P62806	Histone H4	20	0	50.6693	Histone H4	P62806	24.4339	23.7382	23.8806	24.6245	25.5091	24.4339	23.7382	23.8806	24.6245	25.5091
P62812	Gamma-aminobutyric acid receptor subunit alpha-1	21	0	50.417	Gamma-aminobutyric acid receptor subunit alpha-1	P62812	18.6531	18.7518	18.9803	18.7218	18.9638	18.6531	18.7518	18.9803	18.7218	18.9638
P62814	V-type proton ATPase subunit B, brain isoform	38	0	51.8701	V-type proton ATPase subunit B, brain isoform	P62814	21.9714	22.1346	22.1683	21.9981	22.5102	21.9714	22.1346	22.1683	21.9981	22.5102
P62821	Ras-related protein Rab-1A	17	0	48.5554	Ras-related protein Rab-1A	P62821	19.996	20.0721	20.2289	20.005	20.6767	19.996	20.0721	20.2289	20.005	20.6767
P62823	Ras-related protein Rab-3C	10	0	54.4054	Ras-related protein Rab-3C	P62823	19.0953	19.555	19.6656	19.4131	19.5915	19.0953	19.555	19.6656	19.4131	19.5915
P62827	GTP-binding nuclear protein Ran	21	0	44.6138	GTP-binding nuclear protein Ran	P62827	22.4037	22.3486	22.5218	22.5017	22.6594	22.4037	22.3486	22.5218	22.5017	22.6594
P62830	Large ribosomal subunit protein uL14	11	0	51.1291	Large ribosomal subunit protein uL14	P62830	18.6457	18.7085	18.666	18.6678	18.3693	18.6457	18.7085	18.666	18.6678	18.3693
P62835	Ras-related protein Rap-1A	11	0	52.0573	Ras-related protein Rap-1A	P62835	20.748	20.543	20.7395	20.4291	21.0132	20.748	20.543	20.7395	20.4291	21.0132
P62838	Ubiquitin-conjugating enzyme E2 D2	3	0.000136593	38.9826	Ubiquitin-conjugating enzyme E2 D2	P62838	18.8755	18.9571	18.8784	18.8319	17.5185	18.8755	18.9571	18.8784	18.8319	17.5185
P62843	Small ribosomal subunit protein uS19	5	0	44.0649	Small ribosomal subunit protein uS19	P62843	18.8789	18.8908	18.742	18.7981	19.3776	18.8789	18.8908	18.742	18.7981	19.3776
P62849	Small ribosomal subunit protein eS24	4	0	47.5767	Small ribosomal subunit protein eS24	P62849	18.0557	18.1078	18.1876	17.9807	18.3172	18.0557	18.1078	18.1876	17.9807	18.3172
P62852	Small ribosomal subunit protein eS25	7	0	47.181	Small ribosomal subunit protein eS25	P62852	20.3374	20.0826	20.1024	20.0199	19.0962	20.3374	20.0826	20.1024	20.0199	19.0962
P62855	Small ribosomal subunit protein eS26	7	0	48.415	Small ribosomal subunit protein eS26	P62855	17.7196	18.0181	17.8085	17.9725	16.8276	17.7196	18.0181	17.8085	17.9725	16.8276
P62858	Small ribosomal subunit protein eS28	6	0	46.1147	Small ribosomal subunit protein eS28	P62858	19.8944	20.2894	20.4489	20.3694	20.6792	19.8944	20.2894	20.4489	20.3694	20.6792
P62862	Ubiquitin-like FUBI-ribosomal protein eS30 fusion protein	3	0	48.3959	Ubiquitin-like FUBI-ribosomal protein eS30 fusion protein	P62862	18.2193	18.1516	18.1312	18.1679	16.3597	18.2193	18.1516	18.1312	18.1679	16.3597
P62869	Elongin-B	10	0	47.3068	Elongin-B	P62869	18.1081	17.8675	18.2605	17.7548	18.3149	18.1081	17.8675	18.2605	17.7548	18.3149
P62874	Guanine nucleotide-binding protein G(I)/G(S)/G(T) subunit beta-1	15	0	50.6701	Guanine nucleotide-binding protein G(I)/G(S)/G(T) subunit beta-1	P62874	22.6479	22.9546	23.1204	22.923	23.5472	22.6479	22.9546	23.1204	22.923	23.5472
P62878	E3 ubiquitin-protein ligase RBX1	4	0	46.0816	E3 ubiquitin-protein ligase RBX1	P62878	18.0116	18.0721	18.2203	17.5637	18.3451	18.0116	18.0721	18.2203	17.5637	18.3451
P62880	Guanine nucleotide-binding protein G(I)/G(S)/G(T) subunit beta-2	24	0	47.0885	Guanine nucleotide-binding protein G(I)/G(S)/G(T) subunit beta-2	P62880	23.2812	23.6329	23.7637	23.4929	23.5465	23.2812	23.6329	23.7637	23.4929	23.5465
P62881	Guanine nucleotide-binding protein subunit beta-5	14	0	50.994	Guanine nucleotide-binding protein subunit beta-5	P62881	19.2707	19.4842	19.4929	19.3587	19.6641	19.2707	19.4842	19.4929	19.3587	19.6641
P62889	Large ribosomal subunit protein eL30	8	0	53.7236	Large ribosomal subunit protein eL30	P62889	17.9003	17.8475	17.787	17.6298	17.7746	17.9003	17.8475	17.787	17.6298	17.7746
P62892	Large ribosomal subunit protein eL39	1	0.000269505	38.1006	Large ribosomal subunit protein eL39	P62892	18.8442	19.0646	NaN	18.9341	NaN	18.8442	19.0646	11.3053	18.9341	12.9884
P62897	Cytochrome c, somatic	12	0	46.7151	Cytochrome c, somatic	P62897	22.2553	22.2028	23.0199	22.3787	24.1086	22.2553	22.2028	23.0199	22.3787	24.1086
P62900	Large ribosomal subunit protein eL31	9	0	45.4511	Large ribosomal subunit protein eL31	P62900	19.665	19.6324	19.8123	19.7133	20.1483	19.665	19.6324	19.8123	19.7133	20.1483
P62908	Small ribosomal subunit protein uS3	28	0	51.306	Small ribosomal subunit protein uS3	P62908	20.5156	20.4162	20.5134	20.2648	20.0942	20.5156	20.4162	20.5134	20.2648	20.0942
P62911	Large ribosomal subunit protein eL32	9	0	48.8469	Large ribosomal subunit protein eL32	P62911	17.9783	17.9745	17.8804	17.7216	17.3664	17.9783	17.9745	17.8804	17.7216	17.3664
P62915	Transcription initiation factor IIB	11	0	49.2492	Transcription initiation factor IIB	P62915	15.9625	15.5722	15.7521	16.0446	15.7519	15.9625	15.5722	15.7521	16.0446	15.7519
P62918	Large ribosomal subunit protein uL2	20	0	49.4715	Large ribosomal subunit protein uL2	P62918	19.142	19.3327	19.2182	19.1595	18.6528	19.142	19.3327	19.2182	19.1595	18.6528
P62956	Voltage-dependent calcium channel gamma-7 subunit	4	0	46.7516	Voltage-dependent calcium channel gamma-7 subunit	P62956	14.4284	12.9475	NaN	14.6385	NaN	14.4284	12.9475	11.5927	14.6385	12.8126
P62960	Y-box-binding protein 1	10	0	49.1375	Y-box-binding protein 1	P62960	17.6981	17.4109	17.3906	17.8166	17.197	17.6981	17.4109	17.3906	17.8166	17.197
P62962	Profilin-1	5	0	50.5004	Profilin-1	P62962	20.1203	20.1283	20.4353	20.3231	20.9585	20.1203	20.1283	20.4353	20.3231	20.9585
P62965	Cellular retinoic acid-binding protein 1	1	0	41.9465	Cellular retinoic acid-binding protein 1	P62965	NaN	14.3627	NaN	NaN	NaN	12.1406	14.3627	10.652	11.6411	14.415
P62983	Ubiquitin-ribosomal protein eS31 fusion protein	10	0	47.317	Ubiquitin-ribosomal protein eS31 fusion protein	P62983	23.6847	23.4855	23.7155	23.9265	23.4903	23.6847	23.4855	23.7155	23.9265	23.4903
P62984	Ubiquitin-ribosomal protein eL40 fusion protein	1	0	42.1819	Ubiquitin-ribosomal protein eL40 fusion protein	P62984	11.1852	10.6676	10.3554	10.8424	NaN	11.1852	10.6676	10.3554	10.8424	12.1353
P62996	Transformer-2 protein homolog beta	16	0	52.634	Transformer-2 protein homolog beta	P62996	18.8108	18.7068	18.661	19.311	19.123	18.8108	18.7068	18.661	19.311	19.123
P63001	Ras-related C3 botulinum toxin substrate 1	12	0	48.4002	Ras-related C3 botulinum toxin substrate 1	P63001	21.3075	21.4742	21.5639	21.4269	21.4783	21.3075	21.4742	21.5639	21.4269	21.4783
P63002	TLE family member 5	2	0	48.5965	TLE family member 5	P63002	14.919	15.2923	15.3884	15.7495	15.4774	14.919	15.2923	15.3884	15.7495	15.4774
P63005	Platelet-activating factor acetylhydrolase IB subunit beta	34	0	54.2808	Platelet-activating factor acetylhydrolase IB subunit beta	P63005	20.5476	20.4753	20.6442	20.3896	21.0982	20.5476	20.4753	20.6442	20.3896	21.0982
P63011	Ras-related protein Rab-3A	12	0	50.4834	Ras-related protein Rab-3A	P63011	22.3175	22.606	22.5881	22.3391	22.5644	22.3175	22.606	22.5881	22.3391	22.5644
P63015	Paired box protein Pax-6	2	0	41.7326	Paired box protein Pax-6	P63015	16.1251	NaN	NaN	NaN	NaN	16.1251	11.2331	11.4326	10.1967	14.3142
P63017	Heat shock cognate 71 kDa protein	37	0	51.7804	Heat shock cognate 71 kDa protein	P63017	23.7749	23.8413	23.8975	23.7726	24.2084	23.7749	23.8413	23.8975	23.7726	24.2084
P63024	Vesicle-associated membrane protein 3	4	0	47.3953	Vesicle-associated membrane protein 3	P63024	16.0205	15.4118	15.9582	15.5687	16.5854	16.0205	15.4118	15.9582	15.5687	16.5854
P63028	Translationally-controlled tumor protein	8	0	43.9053	Translationally-controlled tumor protein	P63028	17.5349	17.1933	17.6137	17.1218	18.0503	17.5349	17.1933	17.6137	17.1218	18.0503
P63030	Mitochondrial pyruvate carrier 1	3	0	44.4454	Mitochondrial pyruvate carrier 1	P63030	18.6439	18.3132	18.8245	18.0186	17.6912	18.6439	18.3132	18.8245	18.0186	17.6912
P63034	Cytohesin-2	14	0	51.8899	Cytohesin-2	P63034	17.2285	17.448	17.4064	17.6344	17.7195	17.2285	17.448	17.4064	17.6344	17.7195
P63037	DnaJ homolog subfamily A member 1	23	0	50.0722	DnaJ homolog subfamily A member 1	P63037	18.7907	18.9683	18.9954	18.9109	19.2616	18.7907	18.9683	18.9954	18.9109	19.2616
P63038	60 kDa heat shock protein, mitochondrial	52	0	51.221	60 kDa heat shock protein, mitochondrial	P63038	22.2864	22.3093	22.3128	22.3016	22.6138	22.2864	22.3093	22.3128	22.3016	22.6138
P63040	Complexin-1	8	0	51.6009	Complexin-1	P63040	16.9329	16.2002	17.0059	16.3978	15.9136	16.9329	16.2002	17.0059	16.3978	15.9136
P63044	Vesicle-associated membrane protein 2	9	0	48.8679	Vesicle-associated membrane protein 2	P63044	21.634	21.8687	22.0592	21.6879	22.313	21.634	21.8687	22.0592	21.6879	22.313
P63046	Sulfotransferase 4A1	14	0	55.2886	Sulfotransferase 4A1	P63046	17.3975	17.3669	17.4447	17.1762	16.8948	17.3975	17.3669	17.4447	17.1762	16.8948
P63054	Calmodulin regulator protein PCP4	4	0	51.0643	Calmodulin regulator protein PCP4	P63054	21.1925	21.2051	21.879	21.3626	23.1181	21.1925	21.2051	21.879	21.3626	23.1181
P63056	Noelin-3	9	0	53.4404	Noelin-3	P63056	15.9038	15.4637	15.6889	15.8755	15.8653	15.9038	15.4637	15.6889	15.8755	15.8653
P63073	Eukaryotic translation initiation factor 4E	11	0	48.0595	Eukaryotic translation initiation factor 4E	P63073	18.5807	18.6522	18.7119	18.654	18.6361	18.5807	18.6522	18.7119	18.654	18.6361
P63080	Gamma-aminobutyric acid receptor subunit beta-3	8	0	50.468	Gamma-aminobutyric acid receptor subunit beta-3	P63080	17.3093	17.4924	17.6529	17.4789	16.9887	17.3093	17.4924	17.6529	17.4789	16.9887
P63082	V-type proton ATPase 16 kDa proteolipid subunit c	1	0	41.1317	V-type proton ATPase 16 kDa proteolipid subunit c	P63082	21.1446	21.331	22.167	21.5407	21.1398	21.1446	21.331	22.167	21.5407	21.1398
P63085	Mitogen-activated protein kinase 1	27	0	49.5893	Mitogen-activated protein kinase 1	P63085	20.9255	21.3765	21.3006	21.1905	20.983	20.9255	21.3765	21.3006	21.1905	20.983
P63087	Serine/threonine-protein phosphatase PP1-gamma catalytic subunit	5	0	47.7026	Serine/threonine-protein phosphatase PP1-gamma catalytic subunit	P63087	19.7565	19.9874	19.8441	19.9491	19.8131	19.7565	19.9874	19.8441	19.9491	19.8131
P63089	Pleiotrophin	5	0	45.3151	Pleiotrophin	P63089	16.3501	16.8544	16.8078	16.7711	17.9905	16.3501	16.8544	16.8078	16.7711	17.9905
P63101	14-3-3 protein zeta/delta	19	0	50.8734	14-3-3 protein zeta/delta	P63101	23.0837	23.5053	23.595	23.2022	24.0546	23.0837	23.5053	23.595	23.2022	24.0546
P63115	Asc-type amino acid transporter 1	3	0	48.4577	Asc-type amino acid transporter 1	P63115	16.5358	16.0653	16.215	16.207	14.7634	16.5358	16.0653	16.215	16.207	14.7634
P63137	Gamma-aminobutyric acid receptor subunit beta-2	16	0	50.4281	Gamma-aminobutyric acid receptor subunit beta-2	P63137	17.0704	16.9528	17.2942	17.2534	17.2054	17.0704	16.9528	17.2942	17.2534	17.2054
P63141	Potassium voltage-gated channel subfamily A member 2	8	0	47.9641	Potassium voltage-gated channel subfamily A member 2	P63141	17.0066	16.4931	16.7332	16.4004	16.7528	17.0066	16.4931	16.7332	16.4004	16.7528
P63143	Voltage-gated potassium channel subunit beta-1	14	0	50.1838	Voltage-gated potassium channel subunit beta-1	P63143	17.1908	16.8909	17.1826	16.8506	16.9596	17.1908	16.8909	17.1826	16.8506	16.9596
P63147	Ubiquitin-conjugating enzyme E2 B	2	0	45.0031	Ubiquitin-conjugating enzyme E2 B	P63147	14.7917	14.9383	14.9466	14.7097	14.6992	14.7917	14.9383	14.9466	14.7097	14.6992
P63154	Crooked neck-like protein 1	9	0	47.5385	Crooked neck-like protein 1	P63154	15.3574	15.0031	15.0246	15.6153	15.5091	15.3574	15.0031	15.0246	15.6153	15.5091
P63158	High mobility group protein B1	20	0	52.1204	High mobility group protein B1	P63158	21.2532	20.6643	20.6297	21.8665	21.077	21.2532	20.6643	20.6297	21.8665	21.077
P63166	Small ubiquitin-related modifier 1	4	0	45.6774	Small ubiquitin-related modifier 1	P63166	17.0444	16.6817	16.6815	16.9405	16.9256	17.0444	16.6817	16.6815	16.9405	16.9256
P63168	Dynein light chain 1, cytoplasmic	6	0	45.6922	Dynein light chain 1, cytoplasmic	P63168	20.614	20.5852	20.6952	20.3982	19.5746	20.614	20.5852	20.6952	20.3982	19.5746
P63213	Guanine nucleotide-binding protein G(I)/G(S)/G(O) subunit gamma-2	7	0	47.2914	Guanine nucleotide-binding protein G(I)/G(S)/G(O) subunit gamma-2	P63213	18.3562	18.2434	18.7793	18.0163	17.87	18.3562	18.2434	18.7793	18.0163	17.87
P63216	Guanine nucleotide-binding protein G(I)/G(S)/G(O) subunit gamma-3	5	0	48.1971	Guanine nucleotide-binding protein G(I)/G(S)/G(O) subunit gamma-3	P63216	18.1776	17.7554	18.1786	17.8754	18.2748	18.1776	17.7554	18.1786	17.8754	18.2748
P63239	Neuroendocrine convertase 1	7	0	50.6236	Neuroendocrine convertase 1	P63239	14.4488	14.5949	14.7863	13.9005	15.2007	14.4488	14.5949	14.7863	13.9005	15.2007
P63242	Eukaryotic translation initiation factor 5A-1	15	0	55.6873	Eukaryotic translation initiation factor 5A-1	P63242	20.2192	20.2167	20.2279	20.3095	20.7505	20.2192	20.2167	20.2279	20.3095	20.7505
P63250	G protein-activated inward rectifier potassium channel 1	10	0	48.8178	G protein-activated inward rectifier potassium channel 1	P63250	15.3939	15.4889	15.7859	15.564	16.0089	15.3939	15.4889	15.7859	15.564	16.0089
P63254	Cysteine-rich protein 1	2	0	47.0271	Cysteine-rich protein 1	P63254	16.8607	16.896	16.9724	16.7661	16.5477	16.8607	16.896	16.9724	16.7661	16.5477
P63260	Actin, cytoplasmic 2	2	0	45.8677	Actin, cytoplasmic 2	P63260	19.8496	20.2475	19.9915	19.8016	20.5758	19.8496	20.2475	19.9915	19.8016	20.5758
P63271;Q9Z199	Transcription elongation factor SPT4-A;Transcription elongation factor SPT4-B	5	0	50.7178	Transcription elongation factor SPT4-A;Transcription elongation factor SPT4-B	P63271;Q9Z199	16.3867	16.2604	16.2413	16.579	16.2931	16.3867	16.2604	16.2413	16.579	16.2931
P63276	Small ribosomal subunit protein eS17	9	0	44.2595	Small ribosomal subunit protein eS17	P63276	18.8047	18.8654	18.9307	19.044	19.1083	18.8047	18.8654	18.9307	19.044	19.1083
P63280	SUMO-conjugating enzyme UBC9	12	0	43.5117	SUMO-conjugating enzyme UBC9	P63280	18.7761	18.4367	18.4316	18.8765	18.86	18.7761	18.4367	18.4316	18.8765	18.86
P63300	Selenoprotein W	2	0	45.971	Selenoprotein W	P63300	12.9485	13.1252	13.3421	13.0711	12.3859	12.9485	13.1252	13.3421	13.0711	12.3859
P63318	Protein kinase C gamma type	53	0	53.0473	Protein kinase C gamma type	P63318	20.1609	20.347	20.2478	20.3218	20.355	20.1609	20.347	20.2478	20.3218	20.355
P63321	Ras-related protein Ral-A	17	0	48.7129	Ras-related protein Ral-A	P63321	19.4663	19.527	19.7494	19.3569	20.0572	19.4663	19.527	19.7494	19.3569	20.0572
P63323	Small ribosomal subunit protein eS12	9	0	48.3773	Small ribosomal subunit protein eS12	P63323	19.588	19.5838	19.5121	19.5078	19.9035	19.588	19.5838	19.5121	19.5078	19.9035
P63325	Small ribosomal subunit protein eS10	9	0	48.2569	Small ribosomal subunit protein eS10	P63325	19.8399	19.8687	20.1276	20.1	20.278	19.8399	19.8687	20.1276	20.1	20.278
P63328	Protein phosphatase 3 catalytic subunit alpha	21	0	50.2544	Protein phosphatase 3 catalytic subunit alpha	P63328	21.1441	21.733	21.5887	21.1907	21.6432	21.1441	21.733	21.5887	21.1907	21.6432
P63330	Serine/threonine-protein phosphatase 2A catalytic subunit alpha isoform	22	0	53.857	Serine/threonine-protein phosphatase 2A catalytic subunit alpha isoform	P63330	20.6194	20.6254	20.718	20.3473	19.9887	20.6194	20.6254	20.718	20.3473	19.9887
P67778	Prohibitin 1	26	0	52.3829	Prohibitin 1	P67778	21.1672	21.1483	21.2255	21.1027	21.2075	21.1672	21.1483	21.2255	21.1027	21.2075
P67871	Casein kinase II subunit beta	8	0	48.7176	Casein kinase II subunit beta	P67871	17.7916	18.0126	18.1184	17.8565	18.1782	17.7916	18.0126	18.1184	17.8565	18.1782
P67984	Large ribosomal subunit protein eL22	5	0	49.7964	Large ribosomal subunit protein eL22	P67984	19.9545	20.0597	19.9196	20.1537	20.1615	19.9545	20.0597	19.9196	20.1537	20.1615
P68037	Ubiquitin-conjugating enzyme E2 L3	11	0	45.0215	Ubiquitin-conjugating enzyme E2 L3	P68037	19.4234	19.2513	19.2817	19.4296	18.5668	19.4234	19.2513	19.2817	19.4296	18.5668
P68040	Small ribosomal subunit protein RACK1	22	0	50.1491	Small ribosomal subunit protein RACK1	P68040	20.3817	20.4629	20.5063	20.5044	20.7312	20.3817	20.4629	20.5063	20.5044	20.7312
P68134	Actin, alpha skeletal muscle	30	0	51.6305	Actin, alpha skeletal muscle	P68134	25.0906	25.3923	25.5778	25.042	25.7824	25.0906	25.3923	25.5778	25.042	25.7824
P68181	cAMP-dependent protein kinase catalytic subunit beta	9	0	54.5796	cAMP-dependent protein kinase catalytic subunit beta	P68181	19.2493	19.4713	19.6429	19.0507	19.2852	19.2493	19.4713	19.6429	19.0507	19.2852
P68254	14-3-3 protein theta	15	0	49.4368	14-3-3 protein theta	P68254	20.6849	20.6658	20.9098	20.5868	20.6676	20.6849	20.6658	20.9098	20.5868	20.6676
P68368	Tubulin alpha-4A chain	10	0	48.6788	Tubulin alpha-4A chain	P68368	23.5594	23.6792	23.7127	23.406	24.0846	23.5594	23.6792	23.7127	23.406	24.0846
P68372	Tubulin beta-4B chain	45	0	50.4399	Tubulin beta-4B chain	P68372	25.3299	25.5265	25.6843	25.24	25.9906	25.3299	25.5265	25.6843	25.24	25.9906
P68373	Tubulin alpha-1C chain	44	0	53.4225	Tubulin alpha-1C chain	P68373	25.8457	26.0715	26.2752	25.8157	26.6919	25.8457	26.0715	26.2752	25.8157	26.6919
P68404	Protein kinase C beta type	45	0	51.1638	Protein kinase C beta type	P68404	19.4323	20.131	20.2142	19.5453	20.2973	19.4323	20.131	20.2142	19.5453	20.2973
P68500	Contactin-5	1	0	40.9386	Contactin-5	P68500	11.0368	12.0684	NaN	11.4205	12.149	11.0368	12.0684	12.4256	11.4205	12.149
[truncated: 5,710 more rows]

## Sheet: Heart
Protein Identificators		Quantification and statistic	QC parameters of identification							Samples data binary logarithm (NaN = not detected)					Samples data binary logarithm (missing values imputed)
PG.ProteinAccessions	PG.ProteinDescriptions	Student's T-test Difference sax_PBS	PG.NrOfUniquePeptideSequencesIdentified (Experiment-wide)	PG.Qvalue	PG.Cscore	PG.ProteinDescriptions	PG.ProteinAccessions			heart_vehicle_1	heart_vehicle_2	heart_Sxph_1	heart_Sxph_2	heart_Sxph_3	heart_vehicle_1	heart_vehicle_2	heart_Sxph_1	heart_Sxph_2	heart_Sxph_3
A0A075B5K8;A0A0B4J1I0;A0A140T8M0;A0A140T8N1;P01631	Immunoglobulin kappa variable 1-99;Immunoglobulin kappa variable 1-110 (Fragment);Immunoglobulin kappa variable 1-117 (Fragment);Immunoglobulin kappa chain variable 1-88 (Fragment);Ig kappa chain V-II region 26-10	0.609018	2	0	41.4726	Immunoglobulin kappa variable 1-99;Immunoglobulin kappa variable 1-110 (Fragment);Immunoglobulin kappa variable 1-117 (Fragment);Immunoglobulin kappa chain variable 1-88 (Fragment);Ig kappa chain V-II region 26-10	A0A075B5K8;A0A0B4J1I0;A0A140T8M0;A0A140T8N1;P01631			15.6303	NaN	15.2979	16.349	NaN	15.6303	12.1086	15.2979	16.349	11.7885
A0A075B5M1	Immunoglobulin kappa variable 4-63	0.203262	1	0	38.8397	Immunoglobulin kappa variable 4-63	A0A075B5M1			NaN	NaN	NaN	12.9171	NaN	12.7153	11.1265	12.3975	12.9171	11.0579
A0A075B5M7;A0A0B4J1J1;A0A0B4J1J2	Immunoglobulin kappa variable 5-39;Immunoglobulin kappa chain variable 5-45 (Fragment);Immunoglobulin kappa chain variable 5-43 (Fragment)	0.15904	1	0	38.215	Immunoglobulin kappa variable 5-39;Immunoglobulin kappa chain variable 5-45 (Fragment);Immunoglobulin kappa chain variable 5-43 (Fragment)	A0A075B5M7;A0A0B4J1J1;A0A0B4J1J2			NaN	NaN	NaN	15.005	NaN	13.7783	11.0335	11.8665	15.005	10.8232
A0A075B5N4	Immunoglobulin kappa chain variable 8-27	-0.0663513	1	0.000369822	37.0759	Immunoglobulin kappa chain variable 8-27	A0A075B5N4			NaN	NaN	NaN	13.3393	NaN	11.8961	11.4794	10.4304	13.3393	11.0945
A0A075B5N9	Immunoglobulin kappa variable 3-7	1.68875	1	0.000186428	37.6636	Immunoglobulin kappa variable 3-7	A0A075B5N9			NaN	NaN	NaN	15.2721	NaN	9.89135	12.4878	11.6157	15.2721	11.7472
A0A075B5P8	Immunoglobulin heavy variable 2-2 (Fragment)	0.357582	1	0	42.3478	Immunoglobulin heavy variable 2-2 (Fragment)	A0A075B5P8			NaN	NaN	NaN	13.5314	NaN	11.8072	10.5076	10.8506	13.5314	10.1629
A0A075B5Q2	Immunoglobulin heavy variable 5-9 (Fragment)	0.92154	1	0.00337478	32.0331	Immunoglobulin heavy variable 5-9 (Fragment)	A0A075B5Q2			NaN	NaN	NaN	15.5526	NaN	12.3684	11.485	10.9913	15.5526	12.0008
A0A075B5Q3	Immunoglobulin heavy variable 2-5	0.631341	1	0	45.0212	Immunoglobulin heavy variable 2-5	A0A075B5Q3			NaN	NaN	NaN	12.5841	NaN	10.9012	11.4811	11.1095	12.5841	11.7739
A0A075B5R5	Immunoglobulin heavy variable 4-1 (Fragment)	-0.20142	1	0	41.5793	Immunoglobulin heavy variable 4-1 (Fragment)	A0A075B5R5			NaN	NaN	NaN	NaN	13.4311	11.379	11.9399	11.6821	9.26084	13.4311
A0A075B5S2	Immunoglobulin heavy variable 7-1 (Fragment)	-0.86229	1	0	38.4651	Immunoglobulin heavy variable 7-1 (Fragment)	A0A075B5S2			13.0268	12.8602	NaN	NaN	NaN	13.0268	12.8602	12.0477	11.6504	12.5455
A0A075B5T2;A0A075B5T3;P01796;P01797;P01798;P01799;P01800;P01801;P01802	Immunoglobulin heavy variable 6-3 (Fragment);Immunoglobulin heavy variable 6-6 (Fragment);Ig heavy chain V-III region A4;Ig heavy chain V-III region U61;Ig heavy chain V-III region E109;Ig heavy chain V-III region ABE-47N;Ig heavy chain V-III region T957;Ig heavy chain V-III region J606;Ig heavy chain V-III region W3082	2.23975	1	0.000369822	36.9389	Immunoglobulin heavy variable 6-3 (Fragment);Immunoglobulin heavy variable 6-6 (Fragment);Ig heavy chain V-III region A4;Ig heavy chain V-III region U61;Ig heavy chain V-III region E109;Ig heavy chain V-III region ABE-47N;Ig heavy chain V-III region T957;Ig heavy chain V-III region J606;Ig heavy chain V-III region W3082	A0A075B5T2;A0A075B5T3;P01796;P01797;P01798;P01799;P01800;P01801;P01802			NaN	NaN	NaN	14.546	13.1891	11.389	11.2933	13.0076	14.546	13.1891
A0A075B5T6;A0A0B4J1J6	Immunoglobulin heavy variable V10-3 (Fragment);Immunoglobulin heavy variable 10-1 (Fragment)	1.23526	2	0	42.987	Immunoglobulin heavy variable V10-3 (Fragment);Immunoglobulin heavy variable 10-1 (Fragment)	A0A075B5T6;A0A0B4J1J6			NaN	NaN	NaN	14.5657	NaN	11.9757	10.5998	11.2537	14.5657	11.7497
A0A075B5U4	Immunoglobulin heavy variable V1-18	1.84275	3	0	39.4351	Immunoglobulin heavy variable V1-18	A0A075B5U4			NaN	13.0733	12.3248	14.6233	13.4792	10.1927	13.0733	12.3248	14.6233	13.4792
A0A075B5U6;A0A075B5V6;A0A075B5V7;P06330	Immunoglobulin heavy variable V1-20;Immunoglobulin heavy variable V1-42;Immunoglobulin heavy variable V1-43;Ig heavy chain V region AC38 205.12	0.7645	1	0	45.6849	Immunoglobulin heavy variable V1-20;Immunoglobulin heavy variable V1-42;Immunoglobulin heavy variable V1-43;Ig heavy chain V region AC38 205.12	A0A075B5U6;A0A075B5V6;A0A075B5V7;P06330			NaN	NaN	NaN	14.2999	12.6021	12.3642	11.2534	10.8179	14.2999	12.6021
A0A075B5Y3	Immunoglobulin heavy variable 1-80 (Fragment)	0.155684	1	0.000915751	36.2618	Immunoglobulin heavy variable 1-80 (Fragment)	A0A075B5Y3			NaN	NaN	NaN	12.5209	NaN	10.6477	11.1721	10.558	12.5209	10.1178
A0A075B697;P01819;P01820	Immunoglobulin heavy variable 2-9-1 (Fragment);Ig heavy chain V region MOPC 141;Ig heavy chain V region PJ14	0.358626	1	0.000369822	37.1657	Immunoglobulin heavy variable 2-9-1 (Fragment);Ig heavy chain V region MOPC 141;Ig heavy chain V region PJ14	A0A075B697;P01819;P01820			NaN	NaN	NaN	13.7379	NaN	11.7418	12.1	12.3161	13.7379	10.7846
A0A087WR45	Proline rich basic protein 1	0.548515	20	0	50.1136	Proline rich basic protein 1	A0A087WR45			17.5141	16.3901	17.399	17.4332	17.6696	17.5141	16.3901	17.399	17.4332	17.6696
A0A087WRT4	FAT atypical cadherin 1	-0.193357	3	0.000369822	36.7694	FAT atypical cadherin 1	A0A087WRT4			NaN	14.2742	NaN	NaN	13.7635	10.2478	14.2742	9.77716	12.6623	13.7635
A0A0A6YVU8;Q9JKV1	Adhesion regulating molecule 1B;Proteasomal ubiquitin receptor ADRM1	0.0470775	6	0	49.5819	Adhesion regulating molecule 1B;Proteasomal ubiquitin receptor ADRM1	A0A0A6YVU8;Q9JKV1			16.2866	16.548	16.3726	16.5714	16.4493	16.2866	16.548	16.3726	16.5714	16.4493
A0A0A6YYE7;A0A0B4J1I4	Immunoglobulin kappa variable 4-57 (Fragment);Immunoglobulin kappa chain variable 4-72 (Fragment)	2.00691	1	0.00371484	31.504	Immunoglobulin kappa variable 4-57 (Fragment);Immunoglobulin kappa chain variable 4-72 (Fragment)	A0A0A6YYE7;A0A0B4J1I4			NaN	NaN	NaN	15.2659	NaN	10.1829	10.9113	11.5541	15.2659	10.842
A0A0B4J1H7	Immunoglobulin kappa variable 1-135 (Fragment)	0.920518	3	0	40.0062	Immunoglobulin kappa variable 1-135 (Fragment)	A0A0B4J1H7			NaN	NaN	NaN	15.0192	NaN	11.0472	12.1952	11.4894	15.0192	11.1165
A0A0B4J1I1	Immunoglobulin kappa variable 16-104 (Fragment)	0.456489	1	0	42.4949	Immunoglobulin kappa variable 16-104 (Fragment)	A0A0B4J1I1			NaN	NaN	NaN	13.2476	NaN	11.0133	11.6897	11.2923	13.2476	10.884
A0A0B4J1J7	Immunoglobulin heavy variable 1-82	0.396763	2	0	42.7152	Immunoglobulin heavy variable 1-82	A0A0B4J1J7			NaN	NaN	NaN	15.6646	NaN	11.7693	12.6007	9.55567	15.6646	12.5252
A0A0G2JDV3	Guanylate-binding protein 6	0.175643	7	0	51.3056	Guanylate-binding protein 6	A0A0G2JDV3			14.0457	14.5595	13.8169	15.046	14.5719	14.0457	14.5595	13.8169	15.046	14.5719
A0A0G2JE99;P01843	Immunoglobulin lambda constant 1 (Fragment);Ig lambda-1 chain C region	-0.225239	1	0.000369822	37.1578	Immunoglobulin lambda constant 1 (Fragment);Ig lambda-1 chain C region	A0A0G2JE99;P01843			NaN	12.7881	13.1073	NaN	NaN	11.2081	12.7881	13.1073	11.1688	11.0425
A0A0G2JFS9;Q8C9S8	Cysteine protease;Cysteine protease ATG4A	-0.0723753	1	0	44.3068	Cysteine protease;Cysteine protease ATG4A	A0A0G2JFS9;Q8C9S8			13.1022	13.0391	13.2787	13.0784	12.6377	13.1022	13.0391	13.2787	13.0784	12.6377
A0A0J9YTR2	RIKEN cDNA 0610012G03 gene	-0.0390986	3	0	41.3391	RIKEN cDNA 0610012G03 gene	A0A0J9YTR2			15.5129	16.0017	15.3938	16.0455	15.7152	15.5129	16.0017	15.3938	16.0455	15.7152
A0A140LHT4	Predicted gene 9195	-0.620033	1	0.00860857	29.0574	Predicted gene 9195	A0A140LHT4			13.0765	NaN	NaN	NaN	NaN	13.0765	11.2925	11.8342	11.6319	11.2274
A0A140LII9	Predicted gene 45015	2.25163	1	0	44.4201	Predicted gene 45015	A0A140LII9			15.3272	NaN	15.0641	15.1584	15.0331	15.3272	10.3399	15.0641	15.1584	15.0331
A0A140T8M2	Immunoglobulin kappa variable 12-44 (Fragment)	1.24071	2	0.000186428	37.8157	Immunoglobulin kappa variable 12-44 (Fragment)	A0A140T8M2			NaN	NaN	NaN	15.0693	NaN	12.019	11.0964	10.7702	15.0693	12.5556
A0A140T8M3	Immunoglobulin kappa chain variable 8-30 (Fragment)	3.39548	2	0	38.7999	Immunoglobulin kappa chain variable 8-30 (Fragment)	A0A140T8M3			NaN	NaN	13.3427	15.9668	NaN	10.1296	11.2974	13.3427	15.9668	13.0174
A0A140T8M4	Immunoglobulin kappa variable 8-19	-0.866881	1	0	47.0547	Immunoglobulin kappa variable 8-19	A0A140T8M4			NaN	NaN	NaN	12.6176	NaN	12.1404	12.7753	11.8494	12.6176	10.306
A0A140T8N7	Immunoglobulin kappa chain variable 6-25 (Fragment)	3.09938	3	0	46.0601	Immunoglobulin kappa chain variable 6-25 (Fragment)	A0A140T8N7			NaN	15.9462	15.1186	17.9454	15.3784	10.15	15.9462	15.1186	17.9454	15.3784
A0A140T8N9	Immunoglobulin kappa variable 6-32 (Fragment)	2.25353	3	0	45.1362	Immunoglobulin kappa variable 6-32 (Fragment)	A0A140T8N9			NaN	NaN	NaN	15.6895	13.8801	11.8669	11.2342	11.8425	15.6895	13.8801
A0A140T8P5	Immunoglobulin kappa chain variable 8-24 (Fragment)	-0.760716	2	0	39.5239	Immunoglobulin kappa chain variable 8-24 (Fragment)	A0A140T8P5			NaN	13.4488	NaN	14.5158	NaN	12.3589	13.4488	11.2535	14.5158	10.6601
A0A140T8T4;P51410	Large ribosomal subunit protein uL6	0.0565392	9	0	54.7898	Large ribosomal subunit protein uL6	A0A140T8T4;P51410			18.9028	19.0885	18.9334	19.1013	19.1219	18.9028	19.0885	18.9334	19.1013	19.1219
A0A1W2P7J1	Coenzyme Q10A	0.0546783	11	0	49.8478	Coenzyme Q10A	A0A1W2P7J1			18.1772	18.2282	18.2847	18.2072	18.2802	18.1772	18.2282	18.2847	18.2072	18.2802
A0A1Y7VJE9;A0A1Y7VK80;A0A1Y7VLT7;J3QMW5;J3QP87;J3QPI8;J3QQ02;Q3TQZ4;Q3UT53;Q3UTA4;Q8BX20	Eukaryotic translation initiation factor 4C;Eukaryotic translation initiation factor 4C;Eukaryotic translation initiation factor 4C;Eukaryotic translation initiation factor 4C;Eukaryotic translation initiation factor 1A domain containing 14;Eukaryotic translation initiation factor 4C;Eukaryotic translation initiation factor 4C;Eukaryotic translation initiation factor 4C;Eukaryotic translation ini…	0.220323	1	0	53.509	Eukaryotic translation initiation factor 4C;Eukaryotic translation initiation factor 4C;Eukaryotic translation initiation factor 4C;Eukaryotic translation initiation factor 4C;Eukaryotic translation initiation factor 1A domain containing 14;Eukaryotic translation initiation factor 4C;Eukaryotic translation initiation factor 4C;Eukaryotic translation initiation factor 4C;Eukaryotic translation ini…	A0A1Y7VJE9;A0A1Y7VK80;A0A1Y7VLT7;J3QMW5;J3QP87;J3QPI8;J3QQ02;Q3TQZ4;Q3UT53;Q3UTA4;Q8BX20			12.2431	11.1009	11.6822	11.6647	12.3301	12.2431	11.1009	11.6822	11.6647	12.3301
A0A1Y7VJN6;P03987	Immunoglobulin heavy constant gamma 3 (Fragment);Ig gamma-3 chain C region	0.592042	7	0	47.2283	Immunoglobulin heavy constant gamma 3 (Fragment);Ig gamma-3 chain C region	A0A1Y7VJN6;P03987			14.4738	15.1418	13.7655	17.6254	14.8087	14.4738	15.1418	13.7655	17.6254	14.8087
A0A1Y7VKT9;Q9EPV8	Ubiquitin-like protein 5	0.0919776	2	0	43.9811	Ubiquitin-like protein 5	A0A1Y7VKT9;Q9EPV8			15.4462	15.6025	15.7419	15.5186	15.5884	15.4462	15.6025	15.7419	15.5186	15.5884
A0A286YCV9	Kinesin family member 13B	0.0940329	12	0	55.0296	Kinesin family member 13B	A0A286YCV9			14.9688	15.009	14.9877	15.1221	15.1389	14.9688	15.009	14.9877	15.1221	15.1389
A0A286YCX6	Trafficking protein particle complex 8	-0.147327	3	0	47.0836	Trafficking protein particle complex 8	A0A286YCX6			13.8921	14.1345	13.7496	14.1236	13.7247	13.8921	14.1345	13.7496	14.1236	13.7247
A0A2I3BQS8	Predicted gene, 55359	3.03832	1	0	47.0694	Predicted gene, 55359	A0A2I3BQS8			17.5439	NaN	17.3555	17.1902	17.0508	17.5439	10.7772	17.3555	17.1902	17.0508
A0A2I3BR81	5'-nucleotidase domain containing 2	-0.71932	6	0	47.8977	5'-nucleotidase domain containing 2	A0A2I3BR81			13.8026	13.8987	13.5677	NaN	13.4744	13.8026	13.8987	13.5677	12.3519	13.4744
A0A2I3BRL8;Q91VM5	Predicted gene 7324;RNA binding motif protein, X-linked-like-1	-0.0231539	4	0	50.8637	Predicted gene 7324;RNA binding motif protein, X-linked-like-1	A0A2I3BRL8;Q91VM5			15.0327	15.3133	14.9682	15.1432	15.3381	15.0327	15.3133	14.9682	15.1432	15.3381
A0A2R8VHP3	Predicted pseudogene 5478	-1.45109	2	0	46.837	Predicted pseudogene 5478	A0A2R8VHP3			13.6811	11.9846	9.57542	12.5562	12.0137	13.6811	11.9846	9.57542	12.5562	12.0137
A0A338P6I9	Predicted gene, 56451	-0.423695	1	0.00321888	33.4086	Predicted gene, 56451	A0A338P6I9			12.4068	12.9821	13.6574	NaN	NaN	12.4068	12.9821	13.6574	11.4768	11.678
A0A338P6S8	ABI family member 3 binding protein	-0.0291532	14	0	50.2466	ABI family member 3 binding protein	A0A338P6S8			16.4907	16.0935	16.2361	15.9091	16.6437	16.4907	16.0935	16.2361	15.9091	16.6437
A0A494B9V8	Protein prenyltransferase alpha subunit repeat containing 1	0.228645	3	0	45.3245	Protein prenyltransferase alpha subunit repeat containing 1	A0A494B9V8			13.3136	13.2759	13.5707	13.3176	13.6818	13.3136	13.2759	13.5707	13.3176	13.6818
A0A571BE98	Leucine-rich single-pass membrane protein 2	-0.239005	2	0	42.0087	Leucine-rich single-pass membrane protein 2	A0A571BE98			15.2136	15.2142	15.0958	15.2388	14.5901	15.2136	15.2142	15.0958	15.2388	14.5901
A0A571BEV2	Predicted gene 8251	-2.24523	2	0	44.6097	Predicted gene 8251	A0A571BEV2			15.9193	16.0716	15.9783	NaN	15.3582	15.9193	16.0716	15.9783	9.91414	15.3582
A0A571BF58	Nebulin	-0.0173804	6	0	48.4676	Nebulin	A0A571BF58			17.3678	17.2565	17.3068	17.1439	17.4335	17.3678	17.2565	17.3068	17.1439	17.4335
A0A5F8MPH8	Tenascin XB	0.0966975	78	0	55.7964	Tenascin XB	A0A5F8MPH8			17.1507	16.921	17.1145	16.6923	17.5909	17.1507	16.921	17.1145	16.6923	17.5909
A0A5F8MPI9	Rap guanine nucleotide exchange factor (GEF) 1	-1.22335	2	0	40.2172	Rap guanine nucleotide exchange factor (GEF) 1	A0A5F8MPI9			12.9586	13.5289	NaN	NaN	13.1659	12.9586	13.5289	11.1612	11.7342	13.1659
A0A6I8MWX0	Fibronectin type III domain containing 1	0.789746	2	0	43.9786	Fibronectin type III domain containing 1	A0A6I8MWX0			12.9946	NaN	12.8023	13.5294	13.7444	12.9946	12.1434	12.8023	13.5294	13.7444
A0A7N9VR94	AHNAK nucleoprotein 2	0.319076	19	0	45.3567	AHNAK nucleoprotein 2	A0A7N9VR94			17.8294	17.042	17.412	17.6716	18.1808	17.8294	17.042	17.412	17.6716	18.1808
A1L3T7	RIPOR family member 3	-3.07521	1	0	39.1061	RIPOR family member 3	A1L3T7			15.3601	15.3073	15.0529	NaN	NaN	15.3601	15.3073	15.0529	11.299	10.4235
A2A432	Cullin-4B	-0.0347872	6	0	49.544	Cullin-4B	A2A432			13.6789	13.772	13.683	13.8238	13.5653	13.6789	13.772	13.683	13.8238	13.5653
A2A5R2	Brefeldin A-inhibited guanine nucleotide-exchange protein 2	0.0528218	14	0	49.3799	Brefeldin A-inhibited guanine nucleotide-exchange protein 2	A2A5R2			14.3371	14.0687	14.2053	14.3884	14.1735	14.3371	14.0687	14.2053	14.3884	14.1735
A2A5Z6	E3 ubiquitin-protein ligase SMURF2	0.948499	2	0	43.9294	E3 ubiquitin-protein ligase SMURF2	A2A5Z6			10.7607	10.5254	11.5832	NaN	10.1116	10.7607	10.5254	11.5832	13.0798	10.1116
A2A690	Protein TANC2	0.58689	2	0.00216333	34.4152	Protein TANC2	A2A690			NaN	NaN	NaN	12.0567	NaN	10.6821	11.1267	11.2365	12.0567	11.1807
A2A6P4	Family with sequence similarity 104, member A	0.480241	1	0.000369822	37.2522	Family with sequence similarity 104, member A	A2A6P4			10.9063	11.0896	10.745	NaN	NaN	10.9063	11.0896	10.745	11.6441	12.0455
A2A791	Zinc finger MYM-type protein 4	-3.15872	1	0.00337478	32.1978	Zinc finger MYM-type protein 4	A2A791			16.2265	NaN	NaN	NaN	NaN	16.2265	11.5831	10.3635	9.97486	11.8999
A2A863	Integrin beta-4	-0.596132	2	0	44.7948	Integrin beta-4	A2A863			NaN	11.9486	11.6091	10.4987	11.8045	11.8519	11.9486	11.6091	10.4987	11.8045
A2A8U2	Transmembrane protein 201	0.234004	6	0	49.2449	Transmembrane protein 201	A2A8U2			14.7868	15.133	15.0184	15.0412	15.5222	14.7868	15.133	15.0184	15.0412	15.5222
A2A8Z1	Oxysterol-binding protein-related protein 9	0.0273987	10	0	53.3779	Oxysterol-binding protein-related protein 9	A2A8Z1			15.3752	15.4593	15.2409	15.4692	15.6238	15.3752	15.4593	15.2409	15.4692	15.6238
A2AAJ9	Obscurin	0.0953913	263	0	56.9066	Obscurin	A2AAJ9			20.0998	20.2702	20.2693	20.2147	20.3572	20.0998	20.2702	20.2693	20.2147	20.3572
A2AAY5;O89032	SH3 and PX domain-containing protein 2B;SH3 and PX domain-containing protein 2A	0.124487	2	0	40.4184	SH3 and PX domain-containing protein 2B;SH3 and PX domain-containing protein 2A	A2AAY5;O89032			13.3667	13.3789	13.2813	13.6037	13.607	13.3667	13.3789	13.2813	13.6037	13.607
A2AB59	Rho GTPase-activating protein 27	0.0590447	2	0	50.6431	Rho GTPase-activating protein 27	A2AB59			12.2197	12.1736	12.2119	12.3273	12.228	12.2197	12.1736	12.2119	12.3273	12.228
A2ADF7	Solute carrier family 25 member 34	-0.197128	6	0	46.6333	Solute carrier family 25 member 34	A2ADF7			14.9589	15.0619	14.6804	15.0837	14.6758	14.9589	15.0619	14.6804	15.0837	14.6758
A2ADY9	Protein DDI1 homolog 2	-0.0424471	9	0	50.0868	Protein DDI1 homolog 2	A2ADY9			16.3917	16.2007	16.4836	16.7726	15.505	16.3917	16.2007	16.4836	16.7726	15.505
A2AF47	Dedicator of cytokinesis protein 11	-0.480688	1	0.00198556	34.7683	Dedicator of cytokinesis protein 11	A2AF47			NaN	NaN	NaN	12.2464	NaN	12.4295	11.9469	11.4926	12.2464	11.3836
A2AFK4	Mitochondrial ribosome associated GTPase 2	-0.923869	1	0	45.3097	Mitochondrial ribosome associated GTPase 2	A2AFK4			12.7654	12.9361	12.7768	12.5685	NaN	12.7654	12.9361	12.7768	12.5685	10.4355
A2AFR3	FERM and PDZ domain-containing protein 4	0.42278	1	0.00423878	30.9724	FERM and PDZ domain-containing protein 4	A2AFR3			NaN	13.2322	13.0471	13.2963	NaN	11.3203	13.2322	13.0471	13.2963	11.7536
A2AGT5	Cytoskeleton-associated protein 5	0.0359122	36	0	54.1245	Cytoskeleton-associated protein 5	A2AGT5			16.4025	16.5248	16.5155	16.528	16.4553	16.4025	16.5248	16.5155	16.528	16.4553
A2AHC3	Calmodulin-regulated spectrin-associated protein 1	0.222628	2	0.000186428	37.7114	Calmodulin-regulated spectrin-associated protein 1	A2AHC3			NaN	NaN	NaN	NaN	11.9945	11.1576	11.4183	10.6733	11.864	11.9945
A2AI05	NADPH-dependent diflavin oxidoreductase 1	0.183227	2	0	54.0781	NADPH-dependent diflavin oxidoreductase 1	A2AI05			12.117	12.3718	12.2691	12.584	12.4298	12.117	12.3718	12.2691	12.584	12.4298
A2AIL4	NADH dehydrogenase (ubiquinone) complex I, assembly factor 6	-0.262996	7	0	48.1074	NADH dehydrogenase (ubiquinone) complex I, assembly factor 6	A2AIL4			15.2311	15.5308	15.2466	15.3803	14.7269	15.2311	15.5308	15.2466	15.3803	14.7269
A2AJ72	Far upstream element (FUSE) binding protein 3	0.0752962	9	0	49.6533	Far upstream element (FUSE) binding protein 3	A2AJ72			15.7736	15.693	15.6357	15.8746	15.9154	15.7736	15.693	15.6357	15.8746	15.9154
A2AJI0	MAP7 domain-containing protein 1	-0.0708787	18	0	52.1471	MAP7 domain-containing protein 1	A2AJI0			16.6642	16.6582	16.6991	16.6432	16.4286	16.6642	16.6582	16.6991	16.6432	16.4286
A2AJL3	FGGY carbohydrate kinase domain-containing protein	2.85487	2	0	42.9033	FGGY carbohydrate kinase domain-containing protein	A2AJL3			NaN	NaN	14.7184	14.8383	14.7294	12.1835	11.6308	14.7184	14.8383	14.7294
A2AJW4	Protein phosphatase 1 regulatory subunit	0.0703959	5	0	51.7701	Protein phosphatase 1 regulatory subunit	A2AJW4			14.7667	15.0968	14.9689	15.0683	14.9692	14.7667	15.0968	14.9689	15.0683	14.9692
A2AKG8	Focadhesin	-0.211059	8	0	49.3178	Focadhesin	A2AKG8			14.3415	14.3684	14.171	14.2185	14.0421	14.3415	14.3684	14.171	14.2185	14.0421
A2ALU4	Protein Shroom2	-0.81996	2	0	48.7012	Protein Shroom2	A2ALU4			13.2145	13.1904	NaN	13.6027	13.0989	13.2145	13.1904	10.4459	13.6027	13.0989
A2ALW5	DnaJ homolog subfamily C member 25	0.116094	4	0	48.1057	DnaJ homolog subfamily C member 25	A2ALW5			14.6855	14.8918	14.7547	14.8551	15.1044	14.6855	14.8918	14.7547	14.8551	15.1044
A2AMM0	Caveolae-associated protein 4	-0.0877225	17	0	52.0756	Caveolae-associated protein 4	A2AMM0			19.4484	19.5408	19.4996	19.4357	19.2853	19.4484	19.5408	19.4996	19.4357	19.2853
A2AMZ4	NADH dehydrogenase [ubiquinone] 1 alpha subcomplex assembly factor 8	-0.0354686	2	0	45.3555	NADH dehydrogenase [ubiquinone] 1 alpha subcomplex assembly factor 8	A2AMZ4			13.9235	13.8611	13.8654	14.0246	13.6804	13.9235	13.8611	13.8654	14.0246	13.6804
A2AN08	E3 ubiquitin-protein ligase UBR4	0.0437873	89	0	55.4651	E3 ubiquitin-protein ligase UBR4	A2AN08			18.652	18.6309	18.6568	18.8408	18.558	18.652	18.6309	18.6568	18.8408	18.558
A2APX8	Sodium channel protein type 1 subunit alpha	-0.826608	1	0	38.4714	Sodium channel protein type 1 subunit alpha	A2APX8			NaN	NaN	NaN	13.7234	NaN	11.7432	11.9965	9.56998	13.7234	9.83644
A2APY7	Arginine-hydroxylase NDUFAF5, mitochondrial	-0.00849501	10	0	57.4163	Arginine-hydroxylase NDUFAF5, mitochondrial	A2APY7			16.5929	16.5993	16.6054	16.3961	16.7614	16.5929	16.5993	16.6054	16.3961	16.7614
A2AQ07	Tubulin beta-1 chain	0.269626	14	0	53.6358	Tubulin beta-1 chain	A2AQ07			15.832	17.1091	17.5776	17.6837	14.9593	15.832	17.1091	17.5776	17.6837	14.9593
A2AQ19	RNA polymerase-associated protein RTF1 homolog	-0.324883	2	0	47.8967	RNA polymerase-associated protein RTF1 homolog	A2AQ19			14.0856	13.6801	13.4406	13.4178	13.8154	14.0856	13.6801	13.4406	13.4178	13.8154
A2AQ25	Sickle tail protein	0.0495598	20	0	50.8473	Sickle tail protein	A2AQ25			14.9635	14.7016	15.048	14.8146	14.7836	14.9635	14.7016	15.048	14.8146	14.7836
A2AR02	Peptidyl-prolyl cis-trans isomerase G	0.0464857	2	0	39.0494	Peptidyl-prolyl cis-trans isomerase G	A2AR02			14.55	14.7376	14.337	14.5855	15.1484	14.55	14.7376	14.337	14.5855	15.1484
A2ARA8	Integrin alpha-8	0.259911	6	0	47.8446	Integrin alpha-8	A2ARA8			14.0092	13.5574	14.6216	13.2915	14.2164	14.0092	13.5574	14.6216	13.2915	14.2164
A2ARP1	Inositol hexakisphosphate and diphosphoinositol-pentakisphosphate kinase 1	0.0544387	1	0.00145033	35.3765	Inositol hexakisphosphate and diphosphoinositol-pentakisphosphate kinase 1	A2ARP1			NaN	NaN	NaN	11.6385	11.7733	10.2262	11.7452	9.70861	11.6385	11.7733
A2ARZ3	Fibrous sheath-interacting protein 2	-0.875439	1	0	38.1979	Fibrous sheath-interacting protein 2	A2ARZ3			15.8872	14.7837	16.1412	NaN	16.2572	15.8872	14.7837	16.1412	10.9817	16.2572
A2AS37	Expressed sequence AI182371	0.460756	1	0.00198556	34.7016	Expressed sequence AI182371	A2AS37			NaN	NaN	12.6785	NaN	NaN	9.75268	11.4432	12.6785	10.9811	9.51648
A2ASQ1	Agrin	0.0760288	33	0	54.9861	Agrin	A2ASQ1			16.5994	16.3894	16.5862	16.5021	16.6231	16.5994	16.3894	16.5862	16.5021	16.6231
A2ASS6	Titin	-0.0299454	1979	0	58.0279	Titin	A2ASS6			21.7999	22.0495	21.831	22.0018	21.8515	21.7999	22.0495	21.831	22.0018	21.8515
A2AT37	Regulator of nonsense transcripts 2	-0.0443692	4	0	50.7679	Regulator of nonsense transcripts 2	A2AT37			13.5709	13.6971	13.474	13.7484	13.5464	13.5709	13.6971	13.474	13.7484	13.5464
A2AUC9	Kelch-like protein 41	-0.210807	21	0	57.9307	Kelch-like protein 41	A2AUC9			18.0956	18.3521	18.0217	18.0066	18.0108	18.0956	18.3521	18.0217	18.0066	18.0108
A2AVZ9	Equilibrative nucleobase transporter 1	0.0546109	2	0	42.6992	Equilibrative nucleobase transporter 1	A2AVZ9			12.1833	11.419	12.6369	11.6339	11.2965	12.1833	11.419	12.6369	11.6339	11.2965
A2AWA9	Rab GTPase-activating protein 1	0.161657	8	0	47.9592	Rab GTPase-activating protein 1	A2AWA9			13.2336	13.715	13.2255	13.5971	14.0854	13.2336	13.715	13.2255	13.5971	14.0854
A2AWP8	Rho guanine nucleotide exchange factor 10-like protein	0.11467	12	0	54.089	Rho guanine nucleotide exchange factor 10-like protein	A2AWP8			14.7005	15.1189	14.9164	14.9349	15.2218	14.7005	15.1189	14.9164	14.9349	15.2218
A2BDX3	Adenylyltransferase and sulfurtransferase MOCS3	0.0278409	4	0	50.5853	Adenylyltransferase and sulfurtransferase MOCS3	A2BDX3			17.2858	17.2252	17.3263	17.4484	17.0755	17.2858	17.2252	17.3263	17.4484	17.0755
A2BE28	Ribosomal biogenesis protein LAS1L	-0.035004	6	0	48.6537	Ribosomal biogenesis protein LAS1L	A2BE28			13.4586	13.642	13.2932	13.561	13.6916	13.4586	13.642	13.2932	13.561	13.6916
A2BH40	AT-rich interactive domain-containing protein 1A	-0.019808	6	0	48.0141	AT-rich interactive domain-containing protein 1A	A2BH40			15.9892	15.7931	15.7294	15.8766	16.008	15.9892	15.7931	15.7294	15.8766	16.008
A2BIN1;P11589;Q4FZE8	Major urinary protein 10;Major urinary protein 2;Major urinary protein 1	-0.527772	1	0	47.2948	Major urinary protein 10;Major urinary protein 2;Major urinary protein 1	A2BIN1;P11589;Q4FZE8			12.1617	NaN	11.773	11.7677	10.7677	12.1617	11.7661	11.773	11.7677	10.7677
A2CG49	Kalirin	-1.37647	3	0	45.4415	Kalirin	A2CG49			13.0481	14.3257	NaN	13.6746	12.8985	13.0481	14.3257	10.3581	13.6746	12.8985
A2RS43	Protocadherin 7	0.127248	4	0	48.2309	Protocadherin 7	A2RS43			13.9704	13.9485	14.2861	14.0376	13.9363	13.9704	13.9485	14.2861	14.0376	13.9363
A2RSJ4	Bridge-like lipid transfer protein family member 3B	0.0610266	2	0	52.1853	Bridge-like lipid transfer protein family member 3B	A2RSJ4			12.5494	12.0643	12.543	12.4248	12.1358	12.5494	12.0643	12.543	12.4248	12.1358
A2RSY6	TRMT1-like protein	0.0358353	3	0	45.4211	TRMT1-like protein	A2RSY6			12.1259	11.8965	11.7896	12.0578	12.2938	12.1259	11.8965	11.7896	12.0578	12.2938
A2RT60	Serine protease HTRA4	-2.24256	1	0.000369822	37.0439	Serine protease HTRA4	A2RT60			13.9315	12.7758	NaN	NaN	12.1391	13.9315	12.7758	11.7588	9.43538	12.1391
A2RT67	DENN domain-containing protein 3	-0.273005	4	0	46.5014	DENN domain-containing protein 3	A2RT67			13.6529	13.3987	13.6031	NaN	13.5963	13.6529	13.3987	13.6031	12.5589	13.5963
A2RTH5	Leucine carboxyl methyltransferase 1	0.0719266	10	0	53.117	Leucine carboxyl methyltransferase 1	A2RTH5			15.5872	15.2157	15.5667	15.5712	15.2823	15.5872	15.2157	15.5667	15.5712	15.2823
A2RTL5	Arginine/serine-rich coiled-coil protein 2	-0.0225024	2	0	46.6573	Arginine/serine-rich coiled-coil protein 2	A2RTL5			11.7023	12.8899	NaN	12.9654	13.1161	11.7023	12.8899	10.7392	12.9654	13.1161
A3KFX0	Cytosolic 5'-nucleotidase 1A	-0.0654478	16	0	47.9717	Cytosolic 5'-nucleotidase 1A	A3KFX0			16.6226	16.6397	16.5259	16.5253	16.6459	16.6226	16.6397	16.5259	16.5253	16.6459
A3KG59	Xaa-Arg dipeptidase	-0.0433462	5	0	43.6262	Xaa-Arg dipeptidase	A3KG59			14.5588	14.6604	15.0961	14.1133	14.4894	14.5588	14.6604	15.0961	14.1133	14.4894
A3KGB4;Q9Z1A9	TBC1 domain family member 8B;TBC1 domain family member 8	0.0158493	1	0	43.0434	TBC1 domain family member 8B;TBC1 domain family member 8	A3KGB4;Q9Z1A9			12.6759	12.5907	12.3877	12.6058	12.9541	12.6759	12.5907	12.3877	12.6058	12.9541
A3KGS3	Ral GTPase-activating protein subunit alpha-2	-0.0611664	6	0	45.7547	Ral GTPase-activating protein subunit alpha-2	A3KGS3			13.1345	12.9458	12.9122	13.1235	12.9013	13.1345	12.9458	12.9122	13.1235	12.9013
A3KMP2	Tetratricopeptide repeat protein 38	0.107056	22	0	51.0905	Tetratricopeptide repeat protein 38	A3KMP2			17.1727	16.1953	17.1882	16.6443	16.5407	17.1727	16.1953	17.1882	16.6443	16.5407
A4UUI3	Guanylate-binding protein 4	-1.10214	1	0	43.8157	Guanylate-binding protein 4	A4UUI3			13.0028	NaN	NaN	NaN	12.4811	13.0028	12.6848	11.5355	11.2084	12.4811
A6H584	Collagen alpha-5(VI) chain	-0.142315	22	0	49.7624	Collagen alpha-5(VI) chain	A6H584			17.0459	17.1986	16.6114	16.631	17.6974	17.0459	17.1986	16.6114	16.631	17.6974
A6H5X4	PHD finger protein 11	-0.391742	2	0	48.1589	PHD finger protein 11	A6H5X4			11.6961	11.8159	11.7039	11.3045	11.0843	11.6961	11.8159	11.7039	11.3045	11.0843
A6H5Y3	Methionine synthase	1.87861	5	0	40.0558	Methionine synthase	A6H5Y3			14.4886	NaN	14.5579	14.6415	14.9031	14.4886	11.1558	14.5579	14.6415	14.9031
A6H5Z3	Exocyst complex component 6B	0.0800257	1	0	48.0466	Exocyst complex component 6B	A6H5Z3			13.7575	13.1075	13.252	13.6035	13.6821	13.7575	13.1075	13.252	13.6035	13.6821
A6H611	Mitochondrial intermediate peptidase	-0.0393709	17	0	52.1256	Mitochondrial intermediate peptidase	A6H611			16.4068	16.4419	16.3677	16.3829	16.4043	16.4068	16.4419	16.3677	16.3829	16.4043
A6H630	Damage-control phosphatase ARMT1	-0.517765	4	0	46.6235	Damage-control phosphatase ARMT1	A6H630			13.817	13.7322	14.0044	13.8286	NaN	13.817	13.7322	14.0044	13.8286	11.9375
A6H6A9	Rab GTPase-activating protein 1-like	0.109141	13	0	51.9405	Rab GTPase-activating protein 1-like	A6H6A9			15.7074	15.5469	15.532	15.7123	15.9646	15.7074	15.5469	15.532	15.7123	15.9646
A6H6E2	Multimerin-2	0.16687	14	0	54.8593	Multimerin-2	A6H6E2			15.6812	15.7266	16.0019	15.8425	15.7677	15.6812	15.7266	16.0019	15.8425	15.7677
A6H8H2	DENN domain-containing protein 4C	0.0129751	17	0	49.6546	DENN domain-containing protein 4C	A6H8H2			16.2779	16.2574	16.0904	16.2304	16.521	16.2779	16.2574	16.0904	16.2304	16.521
A6X8Z5	Rho GTPase-activating protein 31	0.032835	6	0	44.5258	Rho GTPase-activating protein 31	A6X8Z5			13.5134	13.4202	13.2399	13.647	13.6121	13.5134	13.4202	13.2399	13.647	13.6121
A6X935	Inter alpha-trypsin inhibitor, heavy chain 4	0.500731	37	0	52.3297	Inter alpha-trypsin inhibitor, heavy chain 4	A6X935			21.4652	21.0979	21.7236	22.0674	21.5559	21.4652	21.0979	21.7236	22.0674	21.5559
A7RDN6	Renalase	-0.0346254	10	0	52.7265	Renalase	A7RDN6			16.655	16.3696	16.288	16.5474	16.5977	16.655	16.3696	16.288	16.5474	16.5977
A8DUK4	Beta-globin	-3.80307	7	0	42.8135	Beta-globin	A8DUK4			25.3802	25.3705	25.7624	18.6735	20.281	25.3802	25.3705	25.7624	18.6735	20.281
A9XX86;P49300	Macrophage galactose N-acetyl-galactosamine specific lectin 2;C-type lectin domain family 10 member A	-0.738542	1	0.00773694	29.3419	Macrophage galactose N-acetyl-galactosamine specific lectin 2;C-type lectin domain family 10 member A	A9XX86;P49300			NaN	13.2819	NaN	NaN	13.4454	11.7864	13.2819	10.9407	11.0007	13.4454
B0QZF7	Protein PROCA1	-0.0223282	1	0	45.0514	Protein PROCA1	B0QZF7			14.9515	15.1858	14.7907	15.2592	15.089	14.9515	15.1858	14.7907	15.2592	15.089
B1AR13	CDGSH iron-sulfur domain-containing protein 3, mitochondrial	-0.108584	8	0	51.956	CDGSH iron-sulfur domain-containing protein 3, mitochondrial	B1AR13			16.521	16.4953	16.6209	16.4281	16.1497	16.521	16.4953	16.6209	16.4281	16.1497
B1AR69	Myosin, heavy polypeptide 13, skeletal muscle	-0.0126864	4	0	41.7216	Myosin, heavy polypeptide 13, skeletal muscle	B1AR69			18.7606	18.6756	18.6803	18.9372	18.4987	18.7606	18.6756	18.6803	18.9372	18.4987
B1ART2	Vacuolar protein sorting 13D	0.0858014	14	0	49.8116	Vacuolar protein sorting 13D	B1ART2			18.1506	18.3377	18.2347	18.399	18.3562	18.1506	18.3377	18.2347	18.399	18.3562
B1ASA5;E9Q1A5	Zinc finger protein 362;Zinc finger protein 384	0.00549603	1	0	46.1915	Zinc finger protein 362;Zinc finger protein 384	B1ASA5;E9Q1A5			10.4012	9.99261	10.3798	9.8004	10.427	10.4012	9.99261	10.3798	9.8004	10.427
B1AUN2	eIF-2B GDP-GTP exchange factor subunit gamma	-0.0741194	8	0	58.487	eIF-2B GDP-GTP exchange factor subunit gamma	B1AUN2			15.3079	15.494	15.1865	15.4703	15.3236	15.3079	15.494	15.1865	15.4703	15.3236
B1AVD1	Xaa-Pro aminopeptidase 2	-0.183657	3	0	47.2929	Xaa-Pro aminopeptidase 2	B1AVD1			13.3783	13.9908	NaN	14.1422	14.0816	13.3783	13.9908	12.279	14.1422	14.0816
B1AVK5	Collagen, type IV, alpha 6	3.31945	2	0	46.2175	Collagen, type IV, alpha 6	B1AVK5			NaN	14.8793	15.6219	13.6748	15.3721	8.26104	14.8793	15.6219	13.6748	15.3721
B1AVP0	Phosphatase and actin regulator	-0.687604	2	0	49.469	Phosphatase and actin regulator	B1AVP0			13.0729	12.9791	NaN	12.7763	13.0779	13.0729	12.9791	11.161	12.7763	13.0779
B1AVZ0	Uracil phosphoribosyltransferase homolog	0.214973	3	0	49.0612	Uracil phosphoribosyltransferase homolog	B1AVZ0			13.728	13.2577	13.8247	13.3156	13.9832	13.728	13.2577	13.8247	13.3156	13.9832
B1AXP6	Mitochondrial import receptor subunit TOM5 homolog	0.22157	3	0	48.0907	Mitochondrial import receptor subunit TOM5 homolog	B1AXP6			14.5702	14.8695	15.23	14.647	14.9474	14.5702	14.8695	15.23	14.647	14.9474
B1AY13	Ubiquitin carboxyl-terminal hydrolase 24	-0.07013	27	0	52.8878	Ubiquitin carboxyl-terminal hydrolase 24	B1AY13			15.1796	15.0816	14.8577	15.0965	15.2272	15.1796	15.0816	14.8577	15.0965	15.2272
B1AYL1	Sodium channel protein	0.0466108	9	0	56.9962	Sodium channel protein	B1AYL1			16.2487	16.1591	16.338	15.851	16.5627	16.2487	16.1591	16.338	15.851	16.5627
B1AZI6	THO complex subunit 2	-0.0342948	8	0	53.8854	THO complex subunit 2	B1AZI6			14.836	14.7997	14.6039	14.7911	14.9557	14.836	14.7997	14.6039	14.7911	14.9557
B1AZP2	Disks large-associated protein 4	-0.12492	3	0	41.7711	Disks large-associated protein 4	B1AZP2			13.6654	13.4348	13.3596	13.2166	13.6993	13.6654	13.4348	13.3596	13.2166	13.6993
B2RPU8;Q9D1L0	Coiled-coil-helix-coiled-coil-helix domain containing 2-like;Coiled-coil-helix-coiled-coil-helix domain-containing protein 2	-0.27101	3	0	45.8105	Coiled-coil-helix-coiled-coil-helix domain containing 2-like;Coiled-coil-helix-coiled-coil-helix domain-containing protein 2	B2RPU8;Q9D1L0			20.2594	20.4644	20.0625	20.1316	20.0786	20.2594	20.4644	20.0625	20.1316	20.0786
B2RPV6	Multimerin-1	-0.702193	7	0	47.5358	Multimerin-1	B2RPV6			13.5568	14.2838	14.6089	14.5368	NaN	13.5568	14.2838	14.6089	14.5368	10.5087
B2RQC6	Multifunctional protein CAD	0.196403	20	0	51.5333	Multifunctional protein CAD	B2RQC6			17.064	17.3163	17.2956	17.6891	17.175	17.064	17.3163	17.2956	17.6891	17.175
B2RQG2	PHD finger protein 3	0.108951	2	0	40.244	PHD finger protein 3	B2RQG2			NaN	10.1755	9.84366	9.9478	NaN	10.8765	10.1755	9.84366	9.9478	12.1135
B2RR83	3'-5' RNA helicase YTHDC2	-0.185163	1	0.00145033	35.1914	3'-5' RNA helicase YTHDC2	B2RR83			12.4662	NaN	NaN	NaN	NaN	12.4662	11.5539	11.8968	11.4651	12.1129
B2RRE7	OTU domain-containing protein 4	0.118819	10	0	47.39	OTU domain-containing protein 4	B2RRE7			15.2384	15.3471	15.545	15.3011	15.3887	15.2384	15.3471	15.545	15.3011	15.3887
B2RSH2	Guanine nucleotide-binding protein G(i) subunit alpha-1	-0.303175	4	0	45.9976	Guanine nucleotide-binding protein G(i) subunit alpha-1	B2RSH2			13.6211	13.8214	13.2666	13.1971	13.7906	13.6211	13.8214	13.2666	13.1971	13.7906
B2RT14	UDP-glucuronosyltransferase	-1.573	1	0.000369822	37.0464	UDP-glucuronosyltransferase	B2RT14			15.9833	NaN	NaN	16.0401	NaN	15.9833	11.7007	10.7633	16.0401	10.0036
B2RUR8	OTU domain-containing protein 7B	-0.0332756	7	0	46.5353	OTU domain-containing protein 7B	B2RUR8			13.525	13.6121	13.5549	13.5584	13.4924	13.525	13.6121	13.5549	13.5584	13.4924
B2RUS7	ATP-binding cassette, sub-family C (CFTR/MRP), member 8	0.176349	10	0	51.0963	ATP-binding cassette, sub-family C (CFTR/MRP), member 8	B2RUS7			14.7892	14.8354	14.762	14.7284	15.4755	14.7892	14.8354	14.762	14.7284	15.4755
B2RVI8	Sulfotransferase 2A6	0.918509	1	0	44.9468	Sulfotransferase 2A6	B2RVI8			NaN	NaN	NaN	NaN	11.4845	10.0433	11.1104	11.4893	11.5123	11.4845
B2RVY9	Transmembrane protein 182	0.114432	2	0	38.5759	Transmembrane protein 182	B2RVY9			17.5583	17.6146	17.8436	17.5447	17.7142	17.5583	17.6146	17.8436	17.5447	17.7142
B2RWS6	Histone acetyltransferase p300	-0.277114	1	0	42.1569	Histone acetyltransferase p300	B2RWS6			10.9762	NaN	NaN	NaN	NaN	10.9762	11.7496	11.8564	10.6612	10.7399
B2RX12	ATP-binding cassette sub-family C member 3	-2.08946	1	0.00145033	35.2508	ATP-binding cassette sub-family C member 3	B2RX12			16.6102	16.4586	16.4179	16.3622	NaN	16.6102	16.4586	16.4179	16.3622	10.5548
B2RX14	Terminal uridylyltransferase 4	0.226198	3	0	38.2308	Terminal uridylyltransferase 4	B2RX14			14.216	NaN	13.9712	14.141	NaN	14.216	11.5557	13.9712	14.141	11.2238
B2RXC1	Trafficking protein particle complex subunit 11	0.0263035	9	0	47.8782	Trafficking protein particle complex subunit 11	B2RXC1			13.8996	13.9806	13.8739	13.8741	14.1511	13.8996	13.9806	13.8739	13.8741	14.1511
B2RXC2	Kinase	0.497313	3	0	45.7492	Kinase	B2RXC2			13.2262	NaN	13.1652	13.3276	13.3169	13.2262	12.319	13.1652	13.3276	13.3169
B2RXC8	3222402P14Rik protein	0.0946042	15	0	49.993	3222402P14Rik protein	B2RXC8			17.9042	18.045	18.1121	17.8795	18.2159	17.9042	18.045	18.1121	17.8795	18.2159
B2RXQ2	Ppfia1 protein	0.0547841	3	0	47.4381	Ppfia1 protein	B2RXQ2			12.8418	12.6242	12.7602	12.8991	12.704	12.8418	12.6242	12.7602	12.8991	12.704
B2RXS4	Plexin-B2	0.0487002	35	0	55.6923	Plexin-B2	B2RXS4			15.8324	15.928	15.8783	15.7905	16.1179	15.8324	15.928	15.8783	15.7905	16.1179
B2RXT3	oxoglutarate dehydrogenase (succinyl-transferring)	1.90922	45	0	51.063	oxoglutarate dehydrogenase (succinyl-transferring)	B2RXT3			19.6026	14.5484	19.0008	19.0597	18.8936	19.6026	14.5484	19.0008	19.0597	18.8936
B2RY56	RNA-binding protein 25	-0.080376	9	0	48.4174	RNA-binding protein 25	B2RY56			15.9173	16.0364	15.7979	15.7995	16.0921	15.9173	16.0364	15.7979	15.7995	16.0921
B6A8R8	T-cell-interacting, activating receptor on myeloid cells protein 1	-0.447164	1	0.00321888	33.2789	T-cell-interacting, activating receptor on myeloid cells protein 1	B6A8R8			12.4721	NaN	12.4288	NaN	NaN	12.4721	11.6523	12.4288	10.7757	11.6406
B7ZMP1	Xaa-Pro aminopeptidase 3	-0.052906	12	0	53.7171	Xaa-Pro aminopeptidase 3	B7ZMP1			15.5002	15.5646	15.4069	15.4606	15.5712	15.5002	15.5646	15.4069	15.4606	15.5712
B8JJ69	RIKEN cDNA 2310061I04 gene	-0.0721671	6	0	48.0418	RIKEN cDNA 2310061I04 gene	B8JJ69			16.7537	16.9062	16.7619	16.7079	16.8035	16.7537	16.9062	16.7619	16.7079	16.8035
B8JJZ7	Zinc finger protein 81	0.157088	1	0	39.2981	Zinc finger protein 81	B8JJZ7			15.6114	NaN	15.6212	NaN	NaN	15.6114	10.6413	15.6212	11.962	12.2672
B8JK39	Integrin alpha-9	0.0205143	8	0	46.0925	Integrin alpha-9	B8JK39			13.5284	13.82	13.4061	13.7375	13.9406	13.5284	13.82	13.4061	13.7375	13.9406
B8QI36	Liprin-alpha 4	-0.786947	1	0	43.1213	Liprin-alpha 4	B8QI36			15.4091	14.5779	NaN	15.2642	14.8657	15.4091	14.5779	12.4897	15.2642	14.8657
B9EJ54	Nucleoporin 205	0.105718	13	0	48.0477	Nucleoporin 205	B9EJ54			14.56	14.9271	14.6587	14.8951	14.994	14.56	14.9271	14.6587	14.8951	14.994
B9EJ80	PDZ domain-containing protein 8	-0.163242	3	0	45.6298	PDZ domain-containing protein 8	B9EJ80			12.0321	12.3353	11.5111	12.5864	11.9638	12.0321	12.3353	11.5111	12.5864	11.9638
B9EJ86	Oxysterol-binding protein-related protein 8	0.0740964	9	0	54.4301	Oxysterol-binding protein-related protein 8	B9EJ86			14.949	15.1283	15.0386	15.0753	15.2243	14.949	15.1283	15.0386	15.0753	15.2243
B9EJR8	Dynein axonemal assembly factor 5	0.0293644	5	0	46.7487	Dynein axonemal assembly factor 5	B9EJR8			12.3464	12.6061	12.2855	12.4623	12.769	12.3464	12.6061	12.2855	12.4623	12.769
B9EKX1	Patched domain-containing protein 4	-3.56108	1	0.00337478	32.3007	Patched domain-containing protein 4	B9EKX1			17.286	17.2056	NaN	16.8339	NaN	17.286	17.2056	12.6527	16.8339	11.5675
C0HK79;C0HK80	Adipocyte-related X-chromosome expressed sequence 1;Adipocyte-related X-chromosome expressed sequence 2	-0.244562	1	0.00337478	32.478	Adipocyte-related X-chromosome expressed sequence 1;Adipocyte-related X-chromosome expressed sequence 2	C0HK79;C0HK80			NaN	NaN	12.1325	NaN	NaN	11.4414	11.8074	12.1325	10.772	11.2351
C0HKD8;C0HKD9	Microfibrillar-associated protein 1A;Microfibrillar-associated protein 1B	0.219815	2	0.00109609	35.8376	Microfibrillar-associated protein 1A;Microfibrillar-associated protein 1B	C0HKD8;C0HKD9			12.1611	12.3957	12.4295	NaN	12.613	12.1611	12.3957	12.4295	12.4521	12.613
C0HKE1;C0HKE2;C0HKE3;C0HKE4;C0HKE5;C0HKE6;C0HKE7;C0HKE8;C0HKE9;Q8BFU2;Q8CGP5;Q8CGP6;Q8CGP7;Q8R1M2	Histone H2A type 1-B;Histone H2A type 1-C;Histone H2A type 1-D;Histone H2A type 1-E;Histone H2A type 1-G;Histone H2A type 1-I;Histone H2A type 1-N;Histone H2A type 1-O;Histone H2A type 1-P;Histone H2A type 3;Histone H2A type 1-F;Histone H2A type 1-H;Histone H2A type 1-K;Histone H2A.J	-0.01675	7	0	47.7287	Histone H2A type 1-B;Histone H2A type 1-C;Histone H2A type 1-D;Histone H2A type 1-E;Histone H2A type 1-G;Histone H2A type 1-I;Histone H2A type 1-N;Histone H2A type 1-O;Histone H2A type 1-P;Histone H2A type 3;Histone H2A type 1-F;Histone H2A type 1-H;Histone H2A type 1-K;Histone H2A.J	C0HKE1;C0HKE2;C0HKE3;C0HKE4;C0HKE5;C0HKE6;C0HKE7;C0HKE8;C0HKE9;Q8BFU2;Q8CGP5;Q8CGP6;Q8CGP7;Q8R1M2			23.985	24.4548	24.1691	24.1175	24.3229	23.985	24.4548	24.1691	24.1175	24.3229
C0HKG5;C0HKG6	Ribonuclease T2-A;Ribonuclease T2-B	0.765052	3	0	41.0357	Ribonuclease T2-A;Ribonuclease T2-B	C0HKG5;C0HKG6			13.6107	NaN	14.3039	NaN	13.7794	13.6107	10.405	14.3039	10.2355	13.7794
C6KI89;E9Q355	Cation channel sperm-associated auxiliary subunit gamma 2;Cation channel sperm-associated protein subunit gamma 1	-0.236643	1	0	44.3588	Cation channel sperm-associated auxiliary subunit gamma 2;Cation channel sperm-associated protein subunit gamma 1	C6KI89;E9Q355			13.6727	13.3793	13.5443	12.9935	13.3303	13.6727	13.3793	13.5443	12.9935	13.3303
D0QMC3	Myeloid cell nuclear differentiation antigen-like protein	-0.44971	5	0	43.8105	Myeloid cell nuclear differentiation antigen-like protein	D0QMC3			14.0459	13.6088	13.206	13.7617	13.1652	14.0459	13.6088	13.206	13.7617	13.1652
D3YW26	Transcriptional adaptor 2B	-0.472451	1	0	40.3257	Transcriptional adaptor 2B	D3YW26			17.7057	17.2224	17.0733	16.7778	17.1237	17.7057	17.2224	17.0733	16.7778	17.1237
D3YXF5	Complement component 7	-0.795649	2	0.00371484	31.4002	Complement component 7	D3YXF5			12.9656	12.6879	12.1512	12.9917	NaN	12.9656	12.6879	12.1512	12.9917	10.9503
D3YXK2	Scaffold attachment factor B1	0.00958506	28	0	55.2867	Scaffold attachment factor B1	D3YXK2			16.959	17.1444	16.9364	17.0432	17.2043	16.959	17.1444	16.9364	17.0432	17.2043
D3YYU8	Obscurin-like protein 1	0.130006	33	0	51.307	Obscurin-like protein 1	D3YYU8			16.6553	16.8827	16.8705	16.8122	17.0143	16.6553	16.8827	16.8705	16.8122	17.0143
D3YZG8	Bifunctional methylenetetrahydrofolate dehydrogenase/cyclohydrolase 2, mitochondrial	-0.0586289	6	0	48.8079	Bifunctional methylenetetrahydrofolate dehydrogenase/cyclohydrolase 2, mitochondrial	D3YZG8			13.6408	13.9016	13.6536	13.7566	13.7275	13.6408	13.9016	13.6536	13.7566	13.7275
D3YZP9	Coiled-coil domain-containing protein 6	0.188324	7	0	47.4947	Coiled-coil domain-containing protein 6	D3YZP9			14.6537	14.8033	14.8079	15.2273	14.7153	14.6537	14.8033	14.8079	15.2273	14.7153
D3YZZ5	Transmembrane p24 trafficking protein 7	0.127342	6	0	47.5033	Transmembrane p24 trafficking protein 7	D3YZZ5			16.9782	16.7242	16.8199	17.0092	17.1065	16.9782	16.7242	16.8199	17.0092	17.1065
D3Z0M9	RNA helicase	-0.0416233	12	0	48.9244	RNA helicase	D3Z0M9			14.895	14.8725	14.7485	14.8871	14.8908	14.895	14.8725	14.7485	14.8871	14.8908
D3Z1D3	Cardiac-enriched FHL2-interacting protein	-0.102867	10	0	50.7415	Cardiac-enriched FHL2-interacting protein	D3Z1D3			14.4698	14.7768	14.3231	14.6675	14.5708	14.4698	14.7768	14.3231	14.6675	14.5708
[truncated: 5,505 more rows]

## Sheet: Kidney
Protein Identificators		QC parameters of identification					Samples data binary logarithm (NaN = not detected)					Samples data binary logarithm (missing values imputed)
[truncated: 7,325 more rows]

[truncated: 2 more sheets: Skeletal Muscle, Liver]
