# Supplementary material for: Saxiphilin functions as a toxin sponge protein that counteracts the effects of saxitoxin poisoning
Source: Nat Commun. 2026 Jul 16;17:5934. doi: 10.1038/s41467-026-75136-z (PMC13376186; doi:10.1038/s41467-026-75136-z)
Supplement: Supplementary file 8 — Source Data [file 41467_2026_75136_MOESM8_ESM.zip]

Archive with 7 entries (7 files):
- 681559_3_related_ms_12885284_tfpwbd.xlsx
- 681559_3_related_ms_12885283_tfpw5d.xlsx
- 681559_3_related_ms_12885282_tfpwzd.xlsx
- 681559_3_related_ms_12885281_tfpw9d.xlsx
- 681559_3_related_ms_12885280_tfpwld.xlsx
- 681559_3_related_ms_12885279_tfpwfd.xlsx
- 681559_3_related_ms_12885278_tfpwjd.xlsx
