# Supplementary material for: Saxiphilin functions as a toxin sponge protein that counteracts the effects of saxitoxin poisoning
Source: Nat Commun. 2026 Jul 16;17:5934. doi: 10.1038/s41467-026-75136-z (PMC13376186; doi:10.1038/s41467-026-75136-z)
Supplement: Supplementary file 8 — Source Data [file 41467_2026_75136_MOESM8_ESM.zip › 681559_3_related_ms_12885284_tfpwbd.xlsx]

## Sheet: Fig.S4A
Fig.S4A
	Neutralization scenario
	STX alone			2:1 RcSxph:STX			2:1 E540A:STX
	Time (min)	% Asymptomatic	% Symptomatic	Time (min)	%Asymptomatic	%Symptomatic	Time (min)	%Asymptomatic	%Symptomatic
	0	100	0	0	100	0	0	100	0
	1.599	100	0	1	100	0	2.429	100	0
	2	92.3077	7.69231	2	100	0	2.43	90	10
	2.1299	92.3077	7.69231	3	100	0	2.9099	90	10
	2.13	84.6154	15.3846	4	100	0	2.91	80	20
	2.269	84.6154	15.3846	5	100	0	3.099	80	20
	2.27	76.9231	23.0769	10	100	0	3.1	70	30
	2.429	76.9231	23.0769	15	100	0	3.2499	70	30
	2.43	69.2308	30.7692	20	100	0	3.25	60	40
	2.499	69.2308	30.7692	25	100	0	3.3499	60	40
	2.5	61.5385	38.4615	30	100	0	3.35	50	50
	2.5599	61.5385	38.4615	35	100	0	3.499	50	50
	2.56	53.8462	46.1538	40	100	0	3.5	40	60
	2.579	53.8462	46.1538	45	100	0	3.6599	40	60
	2.58	46.1538	53.8462	50	100	0	3.66	30	70
	2.6659	46.1538	53.8462	55	100	0	3.999	30	70
	2.666	38.4615	61.5385	60	100	0	4	20	80
	2.699	38.4615	61.5385				5.959	20	80
	2.7	30.7692	69.2308				5.96	10	90
	2.7199	30.7692	69.2308				6.659	10	90
	2.72	23.0769	76.9231				6.66	0	100
	2.8299	23.0769	76.9231				14.99	0	100
	2.83	15.3846	84.6154				15	10	90
	2.899	15.3846	84.6154				20	10	90
	2.9	7.693	92.307				25	10	90
	5	7.693	92.307				30	10	90
	10	7.693	92.307				31.99	10	90
	15	7.693	92.307				32	20	80
	20	7.693	92.307				35	20	80
	25	7.693	92.307				40	20	80
	30	7.693	92.307				45	20	80
	35	7.693	92.307				50	20	80
	40	7.693	92.307				54.5	20	80
	45	7.693	92.307				55	20	80
	50	7.693	92.307				60	20	80
	55	7.693	92.307
	60	7.693	92.307

## Sheet: Fig.S4B
Fig.S4B
	Protection scenario
	Vehicle | STX			6x RcSxph | STX			6x E540A:STX
	Time (min)	%Asymptomatic	%Symptomatic	Time (min)	%Asymptomatic	%Symptomatic	Time (min)	%Asymptomatic	%Symptomatic
	0	100	0	0	100	0	0	100	0
	2.599	100	0	2.61659	100	0	2.33	100	0
	2.6	91.6667	8.33333	2.6166	91.667	8.333	2.3333	91.6667	8.33333
	2.78333	91.6667	8.33333	2.829	91.667	8.333	3.03333	91.6667	8.33333
	2.78333	83.3333	16.6667	2.8333	83.334	16.666	3.03333	83.3333	16.6667
	2.999	83.3333	16.6667	3.149	83.334	16.666	3.06659	83.3333	16.6667
	3	75	25	3.15	75	25	3.0666	75	25
	3.01666	75	25	3.2159	75	25	3.11666	75	25
	3.01666	66.6667	33.3333	3.2166	66.667	33.333	3.11666	66.6667	33.3333
	3.08333	66.6667	33.3333	12.749	66.67	33.33	3.199	66.6667	33.3333
	3.08333	58.3333	41.6667	12.75	75	25	3.2	58.3333	41.6667
	3.28329	58.3333	41.6667	13.999	75	25	3.449	58.3333	41.6667
	3.2833	50	50	14	83.334	16.666	3.45	50	50
	3.299	50	50	15	83.334	16.666	3.499	50	50
	3.3	41.6667	58.3333	20	83.334	16.666	3.5	41.6667	58.3333
	3.33329	41.6667	58.3333	25	83.334	16.666	4.3329	41.6667	58.3333
	3.3333	33.3333	66.6667	30	83.334	16.666	4.333	33.3333	66.6667
	3.53329	33.3333	66.6667	35	83.334	16.666	4.61667	33.3333	66.6667
	3.5333	25	75	40	83.334	16.666	4.61667	25	75
	3.76659	25	75	45	83.334	16.666	5	25	75
	3.7666	16.6667	83.3333	50	83.334	16.666	10	25	75
	3.899	16.6667	83.3333	55	83.334	16.666	15	25	75
	3.9	8.33333	91.6667	60	83.334	16.666	20	25	75
	5	8.33333	91.6667				25	25	75
	10	8.33333	91.6667				30	25	75
	15	8.33333	91.6667				35	25	75
	20	8.33333	91.6667				40	25	75
	25	8.33333	91.6667				45	25	75
	30	8.33333	91.6667				50	25	75
	35	8.33333	91.6667				55	25	75
	40	8.33333	91.6667				60	25	75
	45	8.33333	91.6667
	50	8.33333	91.6667
	55	8.33333	91.6667
	60	8.33333	91.6667

## Sheet: Fig.S4C
Fig.S4C
	Rescue scenario
	STX | Vehicle			STX | 6x RcSxph
	Time (min)	%Asymptomatic	%Symptomatic	Time (min)	%Asymptomatic	%Symptomatic
	0	100	0	0	100	0
	1.82	100	0	2.14999	100	0
	1.83	90	10	2.15	90	10
	2.449	90	10	2.499	90	10
	2.45	80	20	2.45	80	20
	2.599	80	20	2.99	80	20
	2.6	70	30	3	70	30
	2.879	70	30	3.1333	60	40
	2.88	60	40	5	60	40
	2.99	60	40	10	60	40
	3	50	50	14.9	60	40
	3.009	50	50	15	70	30
	3.01	40	60	20	70	30
	3.759	40	60	25	70	30
	3.76	30	70	30	70	30
	3.79	30	70	35	70	30
	3.8	20	80	40	70	30
	5	20	80	45	70	30
	10	20	80	47.9	70	30
	15	20	80	48	80	20
	20	20	80	50	80	20
	25	20	80	55	80	20
	30	20	80	60	80	20
	45	20	80
	60	20	80
