# Supplementary material for: Saxiphilin functions as a toxin sponge protein that counteracts the effects of saxitoxin poisoning
Source: Nat Commun. 2026 Jul 16;17:5934. doi: 10.1038/s41467-026-75136-z (PMC13376186; doi:10.1038/s41467-026-75136-z)
Supplement: Supplementary file 8 — Source Data [file 41467_2026_75136_MOESM8_ESM.zip › 681559_3_related_ms_12885283_tfpw5d.xlsx]

## Sheet: Sheet1
Fig.S3
	Time of Death (min)
	Neutralization		Protection			Rescue
	STX alone	2:1 E540A:STX	Vehicle | STX	6x E540A | STX	6x RcSxph | STX	STX | Vehicle	STX | 6x RcSxph
	3.78	4.96	4.9	4.6	4.9	4.66	4.83
	3.75	4.45	4.56	4.6833	4.58	7.2
	3.6	6.5	5.26	5.31666		6.5
	4.5	4.75	5.2	4.75		4.45
	3.78	4.53	4.76	7.3333		4.3
	3.75	8.75	4.8	4.95		3.5
	4.5	4.23	3.6166	7		5.5
	4.45	4.86	5.76	4.91666		5.15
	4.51		4.51666	5.75
	4.46		4.7666
	4.45		4.4666
	4.3
MINIMUM	3.6	4.23	3.617	4.6	4.58	3.5	4.83
MEDIAN	4.375	4.805	4.767	4.95	4.74	4.905	4.83
MAXIMUM	4.51	8.75	5.76	7.333	4.9	7.2	4.83
