# Supplementary material for: Saxiphilin functions as a toxin sponge protein that counteracts the effects of saxitoxin poisoning
Source: Nat Commun. 2026 Jul 16;17:5934. doi: 10.1038/s41467-026-75136-z (PMC13376186; doi:10.1038/s41467-026-75136-z)
Supplement: Supplementary file 8 — Source Data [file 41467_2026_75136_MOESM8_ESM.zip › 681559_3_related_ms_12885282_tfpwzd.xlsx]

## Sheet: Fig.S1A
Fig.S1A
	HsNaV1.4 Current (nA)
	Saline	STX concentration
Time (ms)		412 pM	1.23 nM	3.7 nM	11.1 nM	33 nM	100 nM
0	0.0515	0.0378	0.11	0.0847	0.0802	0.00681	0.0772
0.1	0.0946	0.0303	0.101	0.0469	0.0575	0.00832	0.0507
0.2	0.0779	0.0159	0.0363	-0.0219	0.0424	0.0545	0.0318
0.3	0.0863	0.0719	0.0371	0.0462	0.0227	0.0787	0.0522
0.4	0.0749	0.0393	0.0643	0.0628	-0.0288	0.0114	0.0378
0.5	0.0802	0.031	0.0726	0.114	0.0378	-0.0129	0.00681
0.6	0.00151	0	0.0242	0.0681	0.0545	-0.0219	0.0575
0.7	0.0757	-0.00605	0.0787	-0.0499	-0.00908	0.0984	0.0666
0.8	0.0552	0.0832	0.0651	0.0772	0.0053	0.0356	0.0325
0.9	0.0136	0.0795	0.000757	0.0439	0.00832	0.0159	0.0303
1	0.0363	0.0477	0.025	0.0454	0.0159	-0.031	0.0477
1.1	0.0704	-0.0393	0.00681	0.0719	0.0204	-0.0303	0.0454
1.2	0.0242	0.00454	0.0946	0.0204	0.0424	0.0908	0.00757
1.3	0.00681	0.053	0.12	0.00605	0.0106	-0.0227	0.0605
1.4	0.081	0.0409	0.0764	0.0772	0.0182	0.00832	0.0749
1.5	0.0121	0.059	0.0242	0.0106	0.0356	0.0197	0.00757
1.6	0.0265	0.0272	0.0295	0.056	-0.0272	-0.0129	0.0121
1.7	0.0462	0.0159	0.0681	0.0295	-0.0235	0.0318	0.031
1.8	0.0356	0.0325	0.0136	0.0469	-0.00454	0.00681	0.0446
1.9	0.053	0.0189	0.00227	0.0363	0.0371	-0.028	0.00303
2	-0.0144	0.0961	0.0393	0.00984	-0.00908	0.0295	0.0817
2.1	-0.00757	0.031	0.0401	0.0325	-0.0151	-0.00681	-0.0166
2.2	-0.0204	-0.00605	-0.00454	0.0144	0.087	0.0318	-0.0242
2.3	0.0507	0.0129	0.0257	-0.0114	-0.059	0.00303	0.0348
2.4	0.0969	0.0855	0.0197	0.0341	0.0537	-0.0333	0.0575
2.5	0.00681	0.0318	0.00908	-0.00378	0.0817	0.0333	0.0348
2.6	-0.0288	0.0129	0.0242	0.0219	0.000757	0.0348	0.0613
2.7	-0.0159	-0.00757	0.0552	0.0114	0.000757	0.0227	-0.00984
2.8	0.0568	0.0454	0.00151	-0.00151	0.0673	-0.0295	-0.00984
2.9	0.11	0.0393	0.09	0.0378	0.0204	0.0288	0.00681
3	0.0416	0.0568	-0.000757	-0.000757	0.0114	-0.0136	0.0393
3.1	0.0704	0.0235	0.0613	0.0454	0	-0.028	0.0439
3.2	0.0325	0.0416	0.0136	0.0197	-0.0219	0.00757	0.0303
3.3	0.0492	-0.00605	0.0318	-0.0144	0.0575	-0.0136	0.0129
3.4	0.0303	0.0197	-0.0121	-0.025	0.0386	-0.0303	0.0227
3.5	0.0393	0.0303	0.0658	-0.00227	0.0151	-0.0393	-0.0348
3.6	0.084	0.059	0.0356	-0.0219	-0.00681	-0.00984	0.0151
3.7	0.0507	-0.0166	0.0393	0.0711	-0.00908	0.0431	0.0144
3.8	-0.0499	0.0235	-0.0439	0.0151	-0.0409	0.00757	0.0182
3.9	0.0121	0.0106	0.0363	-0.00378	0.0341	-0.0189	-0.00908
4	0.0477	0.0325	0.0325	0.0363	0.0295	-0.0469	0.0136
4.1	0.0613	0.0484	-0.00908	0.0242	-0.0212	-0.00681	0.0227
4.2	0.0605	0.0288	0.0371	-0.0507	0.0333	0.0272	0.0129
4.3	-0.0197	0.0749	0	-0.0272	0.0151	-0.0288	0.0106
4.4	-0.0136	0.0242	-0.0371	0.0121	-0.0121	0.0159	0.00151
4.5	0.0325	0.0182	0.00151	0.0265	-0.0371	0.00757	0.0053
4.6	0.0469	0.059	0.122	0.031	0.0325	-0.0182	-0.0401
4.7	0.0341	0.053	0.0424	-0.059	-0.0696	0.0144	-0.0257
4.8	0	0.0106	0.0386	-0.0288	-0.000757	-0.0159	0.106
4.9	-0.00454	0.0288	-0.0416	-0.0393	-0.00984	-0.000757	-0.0325
5	0.0378	0.0568	-0.0114	0.0893	-0.0114	0.00151	0.0227
5.1	-0.0114	0.0151	0.00454	0.0552	-0.000757	-0.0189	0.0605
5.2	0.0219	-0.00984	-0.0136	0.00984	-0.0182	-0.00681	-0.0204
5.3	0.0446	0.0431	0.0174	-0.00984	-0.0227	-0.0151	0.0393
5.4	0.0946	0.0121	0.00984	-0.0454	-0.0189	-0.0106	-0.00378
5.5	0.0363	-0.0121	0.00378	0.0212	0.0288	-0.00151	-0.0114
5.6	-0.0257	0.0356	0.0114	0.0575	0.0265	-0.0129	0.00757
5.7	0.00908	0.0938	0.0272	0.0114	-0.0689	-0.0416	0.0159
5.8	0.0431	0.0272	0.0325	0.00151	-0.0295	0.0106	0.0242
5.9	0.00303	-0.000757	0.0908	-0.0454	-0.0265	0.00151	0.0197
6	0.0227	-0.0363	-0.0235	-0.0151	0.0393	-0.0492	0.00454
6.1	0.0303	-0.0053	-0.0257	-0.0257	0.0242	0.0303	0.0166
6.2	0.0242	0.0605	-0.0371	0.0151	-0.00303	-0.0393	0.0197
6.3	0.0288	0.0333	0.0235	0.0575	-0.139	0.0552	0.0121
6.4	0.00378	0.0492	-0.00605	-0.00227	-0.0643	-0.0734	-0.0121
6.5	0.00908	-0.028	-0.0303	-0.0499	0.00303	-0.0726	0.0499
6.6	-0.0272	-0.00151	0.0446	-0.0363	-0.00681	0.00227	-0.0129
6.7	-0.0272	0.0787	0.0106	0.0129	-0.0235	-0.0114	-0.0151
6.8	-0.0174	0.0409	-0.00908	0.0454	-0.0424	0.0235	-0.0159
6.9	0.0114	0.0159	0.0348	0.0454	-0.0219	0.0446	0.0507
7	0.0356	-0.0053	0.0242	0	-0.0129	0.0401	0.081
7.1	0.00757	0.0477	0.0325	0.0106	-0.00227	-0.0499	-0.0288
7.2	0.0348	0.0386	0.0386	-0.0106	-0.0378	-0.0477	-0.00681
7.3	0.00908	0.00151	0.00605	-0.00832	0.0151	0.00757	-0.0235
7.4	-0.000757	-0.00605	0.00605	0.0454	-0.0303	-0.0166	0.0204
7.5	0.0235	0.0174	0.0288	0.000757	-0.0189	0.0265	0.0522
7.6	-0.0235	0.0522	0.0121	0.00303	-0.00681	0.053	0.0484
7.7	-0.028	0.0333	0.0492	0.0144	-0.00454	-0.0424	0.0272
7.8	-0.0151	-0.00378	-0.0219	-0.00227	0.0227	-0.0477	-0.00303
7.9	-0.0129	0.028	-0.0219	-0.0053	0.0409	0.0257	0.00908
8	-0.0605	0.0227	0.0174	-0.0462	-0.0492	0.028	-0.00227
8.1	-0.0288	-0.00227	0.0779	0.025	-0.0605	0.0257	0.0182
8.2	0.0484	0.0378	-0.0409	0.00681	-0.0325	-0.0341	0.0499
8.3	0.0136	0.0303	-0.0363	0.0726	0.0386	0.0242	-0.0129
8.4	-0.031	0.0204	-0.00605	0.0242	-0.056	0.0333	-0.0257
8.5	0.0121	0.0257	0.0144	-0.00984	0.0272	0.0303	-0.0288
8.6	0.0265	0.0242	0.00303	0.0265	-0.0189	0.0166	0.0174
8.7	-0.0159	0.0257	0.0552	-0.0136	0.0151	-0.031	0.0492
8.8	0.00681	0.0272	-0.000757	0.107	-0.0742	-0.0114	0.0151
8.9	-0.0182	0.0129	0	0.0673	-0.031	0.0726	-0.0446
9	-0.0197	-0.0144	0.0734	-0.0159	0.0378	-0.0446	0.0227
9.1	0.028	0.0598	-0.062	-0.0386	0.0348	-0.031	-0.00908
9.2	0.00227	0.00303	0.0341	0.059	-0.0787	0.00378	-0.0477
9.3	-0.0151	0.0378	0.0568	0.0416	-0.0106	0.0325	0.0431
9.4	0.00605	0.0575	0.0341	0.00454	-0.0636	0.00984	-0.0121
9.5	0.0462	0.0204	0.0204	-0.0492	0.0204	-0.0151	0.0151
9.6	0.031	0.12	0.0144	0.087	0.0166	-0.00832	0.0318
9.7	0.0681	-0.000757	-0.0446	0.0227	-0.0235	-0.0348	0.00984
9.8	0.00378	0.0272	0.0325	-0.0363	-0.0961	0.0363	-0.0378
9.9	-0.0356	0.0855	-0.0204	-0.00454	-0.0272	-0.0136	0.0227
10	0.00454	-0.0333	0.0356	0.0325	0.0409	0.084	0.0144
10.1	0.0446	0.0121	0.0636	-0.00303	0.000757	0.0174	-0.0189
10.2	0.0832	0.0288	-0.0318	-0.0182	0.000757	0.0386	0.0318
10.3	0.0401	0.0182	-0.0325	-0.00908	0.0114	0.00757	-0.0136
10.4	-0.0515	0.0409	0.0151	-0.0598	0.0363	0.0129	-0.0333
10.5	-0.028	0.0424	0.0855	-0.0144	-0.000757	-0.00378	0.0235
10.6	0.0658	0.0424	0.0742	0.0159	0.0552	0.0114	0.0136
10.7	-0.00984	0.0378	0.0295	-0.0151	-0.00605	0.00151	0.00832
10.8	0.0666	0.0764	0.0325	-0.00227	0.00984	0.00757	0.0219
10.9	0.0515	0.0295	-0.028	-0.0628	-0.0288	-0.00454	-0.00454
11	0.00832	0.00454	0.028	0.0303	-0.0341	0.00984	0.0144
11.1	0.00227	-0.0189	-0.00681	0.0272	0.0719	-0.00303	-0.0106
11.2	0.0333	0.0204	0.0537	0.0197	0.00832	0.00984	0.053
11.3	0.0288	0.0795	0.0378	-0.0242	0.0151	-0.0272	0.00378
11.4	0.00151	0.0288	-0.000757	0.0371	-0.0129	0.00832	0.00908
11.5	0.0469	0.0666	-0.0409	0.0416	0.0439	0.0272	0.0341
11.6	-0.0151	0.0144	0.0106	-0.00832	0.025	0.00681	-0.00605
11.7	-0.0303	-0.0492	0.0696	-0.0356	-0.00757	0.00151	0.00908
11.8	0.0182	0.0106	0.0204	0.0197	-0.0363	-0.0136	0.0333
11.9	0.0151	0.0522	0.00378	0.0219	-0.0242	0.000757	0.00303
12	0.0371	0.0431	0.00908	0.0719	0.0227	-0.0499	-0.0227
12.1	0.00681	0.0174	0.0182	-0.0325	0.0462	-0.00908	0.0053
12.2	0.0446	-0.0265	0.0136	0.00832	0.0166	0.0507	0.0651
12.3	0.0219	-0.0257	-0.00227	0.0605	0.0363	0.0378	0.0719
12.4	-0.00984	0.0439	0.0129	0.0166	-0.0053	-0.0242	0.00832
12.5	0.0341	0.0227	0.00227	-0.0499	-0.0227	0.0182	-0.00908
12.6	0.0545	0.0333	0.0204	0.0492	-0.0454	0.025	-0.031
12.7	0.0136	0.0303	0.0151	0.0159	0.0288	0	0.0182
12.8	0.0174	-0.0174	-0.00454	0.0129	0.0469	0.025	0.0749
12.9	0.0401	0.0288	0.0341	-0.0477	-0.0182	0.0386	-0.00227
13	-0.0106	0.0204	0.0204	0.0129	0.00757	-0.0295	-0.000757
13.1	0.00605	0.0303	0.00303	0.0166	-0.0212	-0.0303	0.025
13.2	0.0325	0.0151	-0.0106	0.0515	-0.00151	-0.0454	0.062
13.3	0.0552	0.0288	0.00984	0.0492	-0.00605	-0.062	0.0409
13.4	0.0568	-0.0204	0.0325	-0.0159	-0.0136	0.0189	-0.00378
13.5	-0.0144	0.0174	0.0174	-0.0424	-0.00984	0.0333	0.0318
13.6	-0.0114	0.0636	0.0166	0.0166	-0.0416	0	-0.0545
13.7	0.0545	-0.0053	-0.0333	0.0197	0.0265	-0.0401	-0.0257
13.8	0.0378	-0.0227	0.0265	0.0144	0.0227	-0.0348	0.0129
13.9	-0.0666	0.00832	0.0477	0.00303	-0.0719	0.0492	-0.00984
14	-0.0144	0.0235	0.0446	0.0484	-0.0333	0.00681	0.028
14.1	-0.0295	0.00378	-0.028	0.0303	-0.0136	-0.00908	0.0212
14.2	0.0537	0.0878	-0.0197	0.0681	-0.0136	0.0378	-0.00757
14.3	0.0235	-0.0182	-0.00227	-0.0272	0.0189	-0.0114	0.0212
14.4	-0.0121	-0.0658	0.0333	0.0242	0.0235	-0.0219	-0.0303
14.5	0.0174	-0.0893	0.025	-0.0356	-0.0318	0.0219	-0.0658
14.6	0.0764	0.0363	0.0159	0.00151	-0.0204	-0.0189	0.00303
14.7	0.00151	0.0401	0.0129	-0.0325	0.0303	0.0197	0.0265
14.8	0.0318	-0.00984	-0.0053	0.0666	-0.0341	0.0257	0.053
14.9	0.025	-0.0333	-0.0227	0.0265	-0.0159	-0.0431	0.00908
15	-0.0401	-0.00378	0.0204	-0.0439	-0.0575	-0.0469	-0.0613
15.1	0.028	0.00303	0.0363	-0.062	-0.0371	-0.00151	0.0136
15.2	0.0378	0.0908	0.0257	-0.0053	-0.0704	-0.0121	0.00227
15.3	0.025	-0.0257	-0.00151	0.0477	-0.0129	0.0378	0.0507
15.4	0.00303	0.0522	-0.0151	0.0197	0.0454	-0.0325	-0.0469
15.5	-0.0257	0.0053	0.0174	0.00454	0.00757	-0.0416	-0.0378
15.6	-0.0257	-0.0499	0.0114	0.0242	-0.059	0.0174	-0.0212
15.7	-0.0288	-0.0227	-0.0106	-0.0484	0.000757	-0.028	0.0333
15.8	-0.00757	0.0272	-0.0174	-0.025	-0.0227	-0.00151	0.0537
15.9	-0.0333	0.0673	-0.00605	0.00378	-0.0628	-0.00151	0.0371
16	0.0288	-0.00908	-0.00227	0.0303	-0.0204	0.0628	0.0136
16.1	0.0295	-0.0484	-0.00605	-0.00681	0.00605	0.0325	-0.0356
16.2	0	0.0583	0.0537	-0.00227	-0.00454	0.00454	-0.0348
16.3	0.00227	0.0182	-0.0416	0.0469	-0.0446	0	0.0121
16.4	0	0.0583	0.0182	-0.0356	-0.062	0.0318	-0.0197
16.5	-0.00378	-0.0575	0.031	0.0121	-0.0757	-0.0242	0.0356
16.6	0.00984	-0.0182	0.0522	-0.0265	0.0666	0.00681	-0.031
16.7	0.0182	0.0393	-0.0219	0.0257	0.0272	0	-0.0393
16.8	-0.028	0.0704	-0.00454	-0.00832	-0.0197	-0.0492	0.00832
16.9	0.0212	-0.00832	-0.0272	0.0121	-0.0416	0.000757	-0.00984
17	-0.00681	-0.0333	0.0863	0.0469	-0.0454	-0.0393	-0.00681
17.1	-0.0197	0.0189	0.0295	0.0182	0.0227	0.00605	0.0431
17.2	0.00227	0.0401	0.00303	0.00605	0.0166	0.00908	0.00757
17.3	0	0.0212	0.0144	-0.0121	0.0136	-0.00984	-0.0643
17.4	0.00908	0.0409	0.0628	-0.00151	0.0212	-0.0227	0.0151
17.5	0.0174	0.00227	0.0446	0.0159	0.0242	0.00454	0.00454
17.6	-0.0166	0.0318	0.0333	0.00151	0.0204	0.028	0.0129
17.7	0.0242	0.0204	-0.0507	0.00832	0.0507	-0.0265	0.0174
17.8	0.0303	0.0537	-0.0159	0.0454	0.0341	-0.053	0.0371
17.9	-0.028	-0.0212	0.025	0.0484	-0.0129	0.0446	0.0363
18	0.00757	-0.0114	0.0484	0.0484	-0.0439	0.00303	-0.0227
18.1	0.0219	0.0106	-0.00454	0.0212	0.00908	0.0182	0.00605
18.2	0.0378	0.0416	0.0166	-0.0106	0.0166	0.0371	-0.0431
18.3	0.0371	0.0386	0.0136	-0.0439	0.0393	-0.0341	-0.0212
18.4	0.0454	0.00681	0.0371	-0.00757	0.00605	-0.053	0.0462
18.5	-0.0265	0.031	0.0333	-0.0212	0.00454	-0.0182	0.0583
18.6	-0.0356	0.00454	0.0341	0.0318	-0.000757	0.0969	-0.0197
18.7	-0.0136	0.0507	0.0469	0.0651	-0.0219	0.00454	-0.0492
18.8	0.0696	0.0166	0.0507	0.0257	-0.0356	-0.0643	0.0121
18.9	0.0401	0.0182	0.0204	0.0144	0.025	-0.0439	-0.00378
19	-0.0166	0.00757	-0.0371	0.00454	0.0114	-0.0189	0.000757
19.1	-0.0204	-0.0356	0.0393	-0.0257	-0.0522	0.00378	0.00378
19.2	0.0204	0.0151	-0.0295	-0.00227	0.0341	0.0295	-0.00757
19.3	0.0424	0.0673	0.00303	0.0363	-0.0341	-0.00227	-0.0106
19.4	0.0325	0.0242	0.0552	-0.00757	-0.00227	0.025	0.0151
19.5	0.0363	0.0295	0.0235	0.00151	0.00303	-0.0386	0.0318
19.6	-0.0144	0.102	0.00378	0.00454	-0.0204	0.00605	0.0129
19.7	0.0953	0.00378	-0.0371	0.0144	0.0197	-0.00681	-0.0257
19.8	-0.0235	-0.00832	-0.0272	-0.0121	-0.00378	0.00908	-0.0832
19.9	0.056	0.0583	0.0499	0.025	0.0333	-0.0469	-0.00908
20	0.0356	0.00227	0.0469	0.0136	-0.00454	-0.0348	0.0424
20.1	0.0462	0.0106	-0.000757	-0.00832	0.0726	0.00151	-0.000757
20.2	0.0189	0.00454	-0.00984	0	-0.0424	0.0477	0.0393
20.3	0.053	0.0356	0.00303	0	0.00454	0.0159	-0.0265
20.4	0.0689	0.0613	0.0416	0.0129	0.0341	0.0121	-0.00303
20.5	0.0235	0.00151	-0.00832	-0.00681	-0.0189	0.0272	0.0189
20.6	-0.00378	-0.0552	0.00378	-0.0356	0.028	-0.0416	0.0212
20.7	0.0348	0.0242	-0.031	-0.0469	-0.0409	0.00151	-0.0053
20.8	0.0431	0.0499	-0.0371	-0.0053	-0.00757	0.0144	0.0689
20.9	0.0151	0.0227	0.0348	0.0288	-0.0401	-0.0568	0.0242
21	-0.0673	0.0272	0.0106	-0.00832	-0.0235	-0.0598	-0.0507
21.1	0.0356	0.0855	-0.0341	0.0386	0.0144	0.00984	-0.0189
21.2	0.0348	0.025	-0.0204	0.0499	0.0204	0.0129	-0.00378
21.3	0.0446	0.0318	-0.0333	-0.0144	0.0166	0.0106	0.0151
21.4	0.00908	0.0129	-0.0431	0.0575	0.0257	0.0121	-0.0106
21.5	-0.031	0.0106	-0.0575	0.056	-0.0658	-0.0507	-0.00605
21.6	0.0446	0.0303	0.00454	0.000757	-0.0235	-0.0189	-0.0636
21.7	0.0318	-0.00151	0.0393	-0.00151	0.0439	0	0.0182
21.8	0.0174	-0.028	0.00832	0.0325	-0.0227	0.00605	0.0303
21.9	0.0515	0.0303	-0.028	0.0363	0.0182	-0.0166	-0.0522
22	0.0197	0.0288	-0.0477	-0.00303	0.0121	0.0106	-0.0272
22.1	-0.00757	0.0386	-0.0401	0.0114	0.000757	-0.000757	0.0583
22.2	-0.00454	-0.0053	0.0295	0.0212	-0.00681	0.00605	0.0288
22.3	-0.00757	0.0257	-0.0651	0.0333	-0.0325	-0.0537	0.0136
22.4	0.0356	-0.00454	0.00984	0.00681	0	0.0272	0.0265
22.5	0	0.0265	-0.0341	-0.0288	-0.0446	-0.0144	0.0658
22.6	0.0583	-0.025	-0.0333	-0.00151	-0.0431	-0.0696	0.0189
22.7	0.0401	0.0499	0.0393	-0.0439	-0.0341	-0.00303	-0.00832
22.8	-0.00832	0.025	0.0303	0.0189	-0.0053	-0.0129	-0.0227
22.9	0.0144	-0.0204	-0.0182	-0.00378	-0.0711	-0.0151	-0.0477
23	-0.00681	0.0734	0.0378	-0.00757	-0.0477	-0.000757	0.0219
23.1	0.0265	0.0454	0.0469	-0.0424	-0.0469	-0.0719	0.0658
23.2	-0.00227	-0.0189	-0.0341	-0.0976	-0.0325	0.00227	-0.0318
23.3	0.0409	-0.0151	-0.0386	0.0136	-0.0552	0.0393	-0.0182
23.4	0.0363	0.0114	-0.00757	0.0257	-0.0129	-0.0272	0.0295
23.5	-0.0197	-0.0288	-0.0121	0.0431	0.00605	0.0257	0.0393
23.6	0.0151	-0.0114	0.0681	0.031	-0.0416	-0.0053	0.0401
23.7	-0.0114	0.0484	-0.0189	-0.0393	-0.0341	-0.000757	-0.0295
23.8	0.0477	-0.0219	-0.025	0.00151	0.0356	0.0159	-0.0265
23.9	0.0393	-0.0106	0.0189	0.0704	0.0114	0.0462	-0.0666
24	0.0689	0.0144	0.0499	0.00454	-0.0651	-0.0219	-0.0257
24.1	0.0454	0	-0.0159	0.0742	-0.059	-0.0348	0.0651
24.2	0.0742	0.0507	0.0151	-0.0393	0.0295	0.00908	0.0462
24.3	0.0189	0.0129	0.0121	0.0144	-0.0227	-0.00378	0.025
24.4	-0.0219	-0.0174	0.031	0.00303	-0.0121	0.0416	-0.0393
24.5	0.0409	-0.0318	0.028	0.00378	-0.09	-0.0242	-0.0257
24.6	0.0424	-0.00832	0.0106	0.056	-0.0462	-0.0492	-0.0129
24.7	0.0121	0.0242	0.0151	-0.0303	-0.0129	-0.0393	0.0295
24.8	-0.0325	0.0114	-0.025	-0.0401	0.0439	-0.0393	0.0552
24.9	0.0409	0.0855	-0.0235	-0.0197	-0.00378	0.00151	0.00151
25	0.0431	0.028	0.025	0.000757	-0.028	0.0938	-0.0114
25.1	0.0393	-0.00605	0.0288	0.0666	-0.00151	-0.0378	-0.0552
25.2	-0.0227	0.00227	-0.0643	0.0779	0.00984	-0.0439	-0.0651
25.3	-0.00151	-0.0318	-0.0144	0.0393	0.00832	-0.0257	0.0356
25.4	0.00454	0.028	0.0265	-0.056	0.0545	0.0106	0.0288
25.5	0.0348	0.0151	0.0348	-0.0885	0.0288	0.0393	-0.0341
25.6	0.000757	0.0356	0.00908	-0.00151	-0.000757	0.0325	-0.0643
25.7	-0.0227	0.00151	0.09	0.00984	-0.0197	-0.00605	-0.0378
25.8	0.00908	-0.0197	-0.0416	0.0719	0.00984	-0.0454	-0.0409
25.9	-0.0189	-0.0235	-0.000757	-0.0295	-0.00378	-0.0227	0.0908
26	-0.0219	0.00757	-0.0219	0.0242	0.0431	0.0318	0.00151
26.1	0.0212	-0.0197	0.0235	-0.0227	0.056	0.0318	-0.0288
26.2	0.0393	0.0477	0.0219	0.00757	-0.0416	-0.0219	-0.0552
26.3	-0.00605	0.000757	0.0575	0.0424	-0.0885	-0.00908	0.00757
26.4	0.0129	0.00681	-0.0363	0.0431	-0.0583	0.0053	-0.0272
26.5	-0.00908	0	-0.00151	0.00378	0.0325	-0.00605	0.0863
26.6	0.0371	-0.000757	0.0242	-0.0348	0.0507	-0.0764	-0.053
26.7	0.09	0.0704	0.0545	-0.0537	-0.0197	-0.0136	-0.0764
26.8	0.0159	0.0847	-0.00151	0.056	-0.0363	-0.000757	-0.0598
26.9	0.0204	0.0295	-0.0288	0.0863	0.00681	0.0272	-0.025
27	0.0174	-0.0386	-0.00605	-0.0409	0.0522	0.0166	0.0658
27.1	-0.0681	0.0507	0.0151	-0.0204	0.00151	-0.0999	0.00303
27.2	0.0174	0.0356	-0.00151	0.0431	0.0174	-0.0295	-0.0507
27.3	-0.0439	-0.0151	0	0.00757	-0.00984	0.0189	0.0416
27.4	-0.00908	0.081	0.0628	-0.0477	-0.0144	0.0053	0.0204
27.5	-0.0265	-0.0121	-0.0114	-0.025	0.0446	0.00757	-0.0303
27.6	0.0121	-0.028	-0.0159	0.00681	0.059	-0.0401	0.00151
27.7	0.0212	0.00605	0.00757	0.0696	0.00303	-0.0136	0.0212
27.8	-0.0295	0.0446	0.028	-0.053	0.031	0.0568	-0.0356
27.9	-0.0439	0.0272	0.0189	0.0318	0.0212	0.0219	-0.0295
28	0.0537	-0.025	-0.0129	0.0341	0.0522	0.0121	0.0242
28.1	0.0295	0.00832	0.025	0.0288	0.0568	-0.0272	0.0416
28.2	0.00984	0.0189	-0.0446	-0.0265	0.0288	-0.0931	0.0499
28.3	-0.0265	0.0106	0.0469	0.0371	-0.0166	0.0522	-0.0295
28.4	-0.0136	0.0129	-0.0114	0.0522	0.0325	0.00151	-0.0235
28.5	-0.0144	0.0515	-0.0174	0.0613	-0.00908	0.00681	-0.0356
28.6	0.00454	-0.00984	0.0242	0.0212	-0.00378	0.0628	0
28.7	0.0704	0.0704	0.0129	-0.031	0.0386	-0.00605	0.00832
28.8	0.0515	0.0507	-0.0114	-0.00454	0.0129	-0.0515	-0.0121
28.9	0.0144	0.0242	-0.0371	0.0424	-0.028	0.0189	-0.00757
29	0.0356	-0.0189	-0.0114	-0.0295	0.0144	0.00151	-0.0151
29.1	-0.0144	0.0235	0.0197	-0.0341	0.0333	0.0378	0.0227
29.2	0.062	-0.0515	-0.0341	0.00832	0.0499	-0.00757	0.028
29.3	0.0227	0.0484	-0.0166	-0.0189	0.0825	0.00605	0.0159
29.4	0.0106	-0.00227	0.0462	0.0454	-0.0257	-0.0219	0.00832
29.5	0.00454	0.00832	0.00227	-0.0272	-0.0401	-0.0136	-0.0295
29.6	0.0144	0.00984	-0.031	0.0613	-0.00832	0.0666	-0.0658
29.7	0.0454	0.028	-0.0151	-0.0356	0.0643	-0.0341	-0.0318
29.8	-0.0219	-0.0711	-0.0772	-0.0151	0.0454	0.0454	0.0121
29.9	0.0159	-0.00908	0.0446	-0.0053	-0.031	-0.0719	0.0212
30	0.0129	-0.0348	0.0272	0.0515	0.0507	0.00984	0.0583
30.1	0.0144	0.0492	0.025	-0.00681	0.0189	0.0393	0.0174
30.2	0.0378	0.0363	-0.0182	0.00378	-0.00681	0.0462	-0.0144
30.3	0.0182	-0.0348	0.0227	0.0144	0.104	0.0189	-0.0477
30.4	-0.0189	-0.0439	-0.0136	-0.0711	0.0333	-0.0114	-0.0219
30.5	0.0227	-0.00151	-0.0265	-0.0129	0.0424	-0.0235	0.00908
30.6	-0.0303	0.0439	0.0651	0.0182	-0.0144	-0.0424	0.0575
30.7	0.0197	0.0121	0.0174	0.0386	-0.0484	-0.00378	0.00227
30.8	-0.0189	-0.0197	-0.0159	-0.0159	0.0454	-0.00227	-0.0121
30.9	-0.0182	-0.0159	-0.0348	-0.0166	-0.025	0.0151	0.028
31	0.0545	-0.0446	-0.0454	0.00303	-0.00681	0.0499	0.0129
31.1	0.0272	0.0605	-0.0144	0.0348	0.0318	-0.00605	0.0189
31.2	0.028	-0.0265	0.0265	0.00681	0.0348	-0.0121	0.028
31.3	0.0235	0.0515	-0.0477	-0.0318	0.0136	0.0151	0.0303
31.4	-0.0114	-0.00605	-0.0333	0.0235	-0.0212	0.0197	-0.0333
31.5	0.0053	-0.0212	0.00681	-0.0341	-0.0212	0.0356	-0.0257
31.6	-0.059	0.0189	-0.0212	0.0189	-0.00303	-0.028	0.0159
31.7	0.0499	-0.00984	-0.0522	0.0288	-0.00303	-0.0212	-0.00908
31.8	0.0242	-0.00454	-0.0151	0.0446	0.0189	0.0341	-0.0053
31.9	0.0204	0.0749	-0.0363	-0.00605	0.0053	0.0416	0.00454
32	-0.00605	-0.00832	0.0227	0.0114	-0.0469	0.0462	-0.0182
32.1	-0.107	-0.0386	-0.0204	-0.0515	-0.0121	0.00832	0.0174
32.2	0.00378	-0.0492	0.0114	-0.0386	-0.0265	-0.0605	-0.0197
32.3	0.0772	-0.0144	-0.00984	-0.00605	-0.00378	-0.0439	0.0552
32.4	-0.0227	0.0507	-0.0219	0.0144	0.0348	0.00832	0.00832
32.5	0.0295	-0.0204	0.0053	-0.0159	-0.0772	-0.00757	-0.0121
32.6	-0.0583	0.00605	0.00454	-0.031	-0.031	0.0272	0.0242
32.7	-0.025	-0.0227	-0.0106	-0.0129	0.0303	0.00757	-0.0393
32.8	-0.0613	0.0272	-0.00832	-0.0401	-0.0288	0.0454	-0.0499
32.9	0.0106	-0.0303	0.0235	0.0386	0.0515	-0.0204	0
33	0.0393	0.0053	0.0318	0.00605	-0.0348	-0.00984	-0.0219
33.1	0.0204	0.0182	-0.0507	0.00378	0.025	-0.0378	0.0174
33.2	-0.0182	-0.00832	-0.0325	0.0121	0.00832	-0.0802	-0.028
33.3	-0.0151	-0.0129	0.0129	0.0121	-0.0182	0.0227	-0.0114
33.4	-0.0492	0.0159	0.00227	0.00681	0.00303	0.0371	-0.0114
33.5	0.0288	0.0219	0.0341	0.0522	-0.0393	0.0477	0.0257
33.6	0.00605	0.00757	0.0121	-0.0166	-0.00378	-0.0242	-0.00984
33.7	-0.0431	0.0144	-0.00605	0.00454	0.0129	-0.0257	0.00454
33.8	0.00378	0.0265	-0.0484	0.0166	0.0439	0.0348	-0.0916
33.9	0.00832	-0.00303	0.0121	0.00908	0.0371	-0.00454	-0.0129
34	-0.0182	-0.0439	-0.028	0.0121	-0.0257	0.00757	0.0197
34.1	0.0204	-0.0174	0.00227	0.0174	-0.0378	0.0575	0.0424
34.2	0.00681	0.0151	0.0499	0.0492	-0.0303	0.0469	0.00303
34.3	-0.0393	0.00454	0.0295	-0.0333	-0.028	-0.0288	0.0386
34.4	-0.0272	0.0151	0.000757	0.00757	0.0363	-0.0492	0.0053
34.5	-0.0227	-0.0219	0.0515	-0.0855	-0.0174	-0.0356	-0.0159
34.6	0.0318	0.0378	0.0053	0.00378	0.00454	-0.0182	0.0121
34.7	0.00984	-0.0288	0.0477	0.0053	-0.00378	0.0522	0.0416
34.8	-0.00151	0.0469	0.0303	0.0265	0.0333	0.0575	0.00832
34.9	0.0356	0.0235	0.0136	-0.084	0.00454	-0.028	-0.0265
35	0.0174	0.00151	0.0507	0.0416	-0.0378	0.000757	-0.0212
35.1	0.0114	0.0174	-0.00605	-0.0114	-0.00303	-0.0348	-0.00681
35.2	0.0114	-0.0643	-0.0242	-0.0348	0.028	0.0446	-0.0219
35.3	0.0106	0.0053	0.0114	-0.0416	0.0598	0.0235	0.0439
35.4	0.00984	-0.0121	0.0136	-0.00984	-0.031	0.0325	0.0129
35.5	0.00908	-0.00984	-0.0363	0.056	-0.000757	-0.00681	0.0197
35.6	0.0855	0.031	0.0121	0.0166	-0.0235	-0.0303	-0.00227
35.7	-0.0144	-0.0159	-0.0166	0.0053	0.0166	0.0121	0.00605
35.8	0.0318	-0.00984	0.0333	-0.0197	0.053	0.0295	0.0393
35.9	0.0106	-0.0114	0.0204	0.0212	0.0363	0.00908	-0.0235
36	0.00605	-0.0462	0.112	0.0757	-0.0303	0.0242	0.0219
36.1	0.00378	0.0363	0.0378	-0.0197	-0.0174	0.0114	-0.0136
36.2	-0.0144	0.0166	-0.0272	0.0053	0.0484	-0.0272	0.0371
36.3	0.0386	0.0144	0.00605	0.0325	0.0393	-0.0409	0.025
36.4	0.0552	-0.056	-0.00832	-0.0257	-0.0242	-0.0651	0.0053
36.5	0.00757	0.0053	-0.0265	0.025	-0.0151	-0.0333	-0.0242
36.6	0.0363	0.0393	-0.0129	0.0401	-0.0492	0.0393	-0.0454
36.7	0.0469	0.0711	-0.0378	0.0583	-0.0711	0.0053	0.0242
36.8	-0.0341	0.0189	0.00832	0.00151	-0.0242	0.0341	-0.0151
36.9	-0.0151	-0.0704	0.00378	0.0507	-0.00378	0	0.0053
37	0.0378	0	0.0288	-0.0303	0.0189	-0.0537	0.0242
37.1	0.0651	0.0166	0.0272	-0.00681	0.00303	-0.0318	-0.0136
37.2	0.0325	0.0136	-0.00908	-0.0371	-0.0431	0.0189	-0.0114
37.3	-0.0325	0.0114	-0.0235	0.0454	-0.00227	0.0121	0.0341
37.4	0.0212	-0.0492	-0.0106	-0.0053	0.031	0.0053	0.0613
37.5	-0.0431	-0.059	0.0204	0.00757	0.0666	0.0144	-0.00832
37.6	0.0318	0.0212	0.0227	0	-0.0121	0.00908	-0.0174
37.7	0.0182	-0.00908	-0.0499	0.00681	0.0393	0.0151	0.0197
37.8	0.0598	0.0219	0.0204	0.000757	-0.00832	-0.00757	-0.00681
37.9	0.0484	-0.0439	-0.0552	0.00605	0.00908	0.0704	0.0129
38	0.0477	-0.0212	0.0219	0.00908	-0.00681	0.0439	0.0598
38.1	0.0212	0.0325	0.0537	-0.0272	0.0295	-0.0704	0.0219
38.2	0.00151	0.0371	-0.0219	-0.0106	0.0393	-0.028	0.0522
38.3	-0.0257	-0.0272	-0.0416	0	-0.000757	0.00605	-0.0499
38.4	0.0121	-0.0333	0.00908	-0.0053	0.0197	-0.0129	-0.00378
38.5	-0.0393	-0.0174	0.0159	-0.00151	0.0166	-0.0386	0.0166
38.6	0.0227	0.0469	0.0356	-0.031	-0.0378	0.0545	0.0499
38.7	-0.0121	0.0053	0.0303	0.0598	-0.084	-0.00681	-0.0439
38.8	0.025	-0.0288	0.0409	0.00757	-0.031	0.0295	0.00227
38.9	-0.0106	-0.0144	-0.102	0.0219	0.00454	-0.0212	0.0212
39	0.00227	-0.0121	0.00908	-0.000757	-0.0454	-0.062	0.0129
39.1	-0.0333	0.0212	-0.0341	0.0151	0.00908	-0.0053	0.0257
39.2	0.0136	-0.00227	0.0386	-0.00454	-0.0575	0.0598	0.0378
39.3	-0.00378	-0.00303	0.0409	-0.0106	-0.0227	0.0409	-0.0182
39.4	0.00303	-0.00832	-0.0598	0.0484	-0.0151	-0.00681	-0.0114
39.5	-0.0363	0.00378	-0.0764	0.0477	0.0106	-0.0265	0.00757
39.6	0.0174	0.0129	-0.0341	-0.0182	-0.0197	-0.0227	-0.00378
39.7	0.105	-0.0378	0.0174	-0.053	0.0265	-0.028	-0.0189
39.8	-0.0303	-0.031	0.0333	-0.0552	-0.00151	0.0711	0.0507
39.9	-0.0197	-0.00227	-0.0522	0.0144	-0.0446	-0.0144	0.00151
40	-0.00757	0.0197	-0.00227	0.0318	-0.0303	0.00908	0.0121
40.1	0.0189	-0.0242	-0.00151	-0.056	-0.0651	-0.0189	0.0303
40.2	-0.0416	0.0431	0.0492	-0.0484	-0.0121	0.0242	0.0454
40.3	0.0182	-0.0166	-0.0371	0.056	0.0174	-0.0257	-0.0386
40.4	0.0129	-0.00984	-0.0197	-0.0439	-0.0522	-0.0189	-0.0159
40.5	0.0053	-0.0499	-0.0424	-0.00151	-0.0416	0.00605	0.0393
40.6	-0.0227	-0.0356	-0.0159	0.0409	-0.0469	0.00605	0.00681
40.7	-0.0757	0.0136	-0.00832	-0.0885	0.00378	-0.0136	-0.00227
40.8	0.00303	0.00151	-0.00303	-0.0598	0.0356	-0.0462	-0.0386
40.9	0.00454	-0.0053	0.0265	-0.00757	0.0106	0.00151	-0.00832
41	-0.00681	0.00227	0.0651	0.0136	-0.056	0.0341	0.00378
41.1	-0.025	0.0144	-0.0643	-0.00681	-0.0144	0.0257	-0.0341
41.2	-0.00227	-0.0568	0.00227	0.0356	0.0219	-0.0242	-0.0537
41.3	-0.0144	-0.0114	-0.11	-0.0288	0.0348	-0.0144	-0.00984
41.4	-0.0431	0.0166	0.0204	0.0265	0.0363	0.0288	0.00757
41.5	-0.0129	0.0325	0.0242	0.0151	0.00151	-0.0325	-0.0166
41.6	-0.00681	-0.00303	0.00908	-0.0704	-0.0212	0.028	0.00984
41.7	-0.0356	-0.0409	-0.0424	0.0182	0.0499	-0.00151	-0.0151
41.8	-0.0182	-0.0492	0.0325	-0.0151	0.00908	-0.00908	-0.000757
41.9	-0.0832	0.0757	-0.0378	0.0545	0.0189	-0.0272	-0.0409
42	0.0106	-0.028	0.0605	0	0.0341	-0.00227	0.0129
42.1	-0.0522	-0.0318	0.0197	-0.0462	-0.0053	0.00151	0.0439
42.2	-0.0106	-0.0499	-0.0325	0.0219	0.000757	-0.0197	0.0114
42.3	-0.0363	0.053	-0.0159	0.0446	0.0136	-0.0174	-0.0356
42.4	0.0136	-0.00908	-0.0477	-0.0204	-0.0174	-0.028	0.0053
42.5	-0.0484	-0.0401	0.0484	-0.0159	-0.0121	-0.00303	0.00303
42.6	-0.0409	-0.0121	0.028	-0.0182	0.0151	0.0439	-0.0689
42.7	-0.0189	0.0295	0.0462	-0.056	0.00227	0.0454	-0.0114
42.8	-0.0424	0.0416	0.00378	0.00984	0.0182	-0.0189	-0.0242
42.9	-0.0393	0.0348	-0.0136	0.00303	-0.00227	-0.0492	0.0174
43	-0.0673	-0.028	-0.0999	0.00757	0.0439	0.0219	-0.0114
43.1	-0.0053	0.00151	-0.00832	-0.0288	0.0144	-0.0106	-0.0378
43.2	0.025	-0.0257	0.0613	-0.0749	0.0197	-0.0341	0.0499
43.3	0.000757	0.0416	-0.0288	0.0272	-0.0136	0.0174	-0.0257
43.4	-0.031	0.0121	0.0265	0.028	0.107	0.0227	-0.0719
43.5	0.00378	0.000757	-0.0424	0.0363	-0.00757	0.00681	-0.0764
43.6	-0.0219	0.0333	-0.00378	0.00605	-0.0704	-0.0386	-0.0159
43.7	0.0189	-0.0386	-0.031	0.00681	-0.059	-0.0242	-0.0446
43.8	0.0393	-0.0325	0.0673	-0.0166	0.0227	-0.00832	0.00757
43.9	0.00227	0.0522	0.0318	-0.0144	-0.0151	0.031	0.00605
44	0.0212	0.0492	0.0144	-0.0129	0.0454	0.0129	-0.00681
44.1	0.0121	0.0114	0.0136	0.0575	0.0651	-0.0341	-0.0378
44.2	0.0114	0.0333	0.0174	0.0242	-0.0704	0	-0.0431
44.3	-0.025	0.0242	-0.00227	-0.0227	-0.0779	-0.00757	-0.0189
44.4	-0.0242	0.0189	-0.0726	-0.0583	0.0288	0.00605	-0.0333
44.5	-0.0121	0.0341	0.0227	0.025	0.0393	-0.0197	0.00227
44.6	-0.0136	0.00303	0.053	0.00303	-0.00908	-0.0847	0.00605
44.7	-0.00681	-0.0401	-0.00832	-0.00757	0.00832	-0.0106	0.0257
44.8	0.0446	-0.00832	0.0446	-0.0114	-0.0303	0.0136	0.00832
44.9	-0.025	0.0522	0.000757	-0.0106	0.0537	0	0.031
45	0.056	0.0053	-0.0666	0.000757	0.0121	0.0431	-0.0129
45.1	0.0598	-0.0363	-0.0779	-0.0129	-0.00227	-0.00454	-0.062
45.2	-0.00605	0.0651	0.0454	-0.0212	-0.0121	0.0114	0.0303
45.3	-0.0257	0.0446	0.0568	0.0174	0.028	0.0136	-0.0204
45.4	-0.0212	-0.00605	0.0272	0.0575	-0.0348	-0.0409	-0.0454
45.5	0.0189	-0.0288	-0.0189	-0.0235	0.0053	-0.0053	-0.0386
45.6	0	-0.0462	0.0416	-0.0318	0.0575	-0.0212	0.0242
45.7	0.0515	0.0219	-0.0114	-0.0106	0.0114	-0.00832	0.0499
45.8	-0.0371	0.0235	0.0658	0	0.0265	0.0416	0.00757
45.9	0.0204	0.0847	-0.062	0.0356	0.0371	0.0235	-0.0159
46	0.0568	-0.0318	0.000757	0.0409	0.0053	-0.0568	-0.0325
46.1	-0.062	0.0166	0.0288	-0.0333	0.0257	-0.0477	0.031
46.2	-0.00227	0.0651	0.028	-0.0477	0.0537	0.0235	-0.0114
46.3	0.0431	0.0469	-0.0219	-0.0424	0.0356	0.00984	0.0333
46.4	0.0295	-0.0356	-0.0159	-0.00227	0.0681	-0.0227	0.0303
46.5	-0.0235	-0.00605	-0.00984	0.00832	-0.0333	-0.0295	-0.0272
46.6	0.0129	-0.00832	-0.0598	0.0424	-0.0212	-0.056	-0.0106
46.7	-0.0689	-0.0386	0.0242	-0.0257	-0.0235	0.0333	-0.0303
46.8	-0.0325	0.0409	-0.0348	0.0174	0.00605	-0.00681	-0.0144
46.9	0.0325	0.00151	0.00378	0.0341	-0.0318	-0.00454	-0.0499
47	0.025	-0.00605	0.0159	0.0416	-0.0295	0.0272	0.00227
47.1	0.0197	-0.0174	-0.0681	-0.0628	-0.031	-0.00378	0.0114
47.2	-0.031	0.00227	-0.00454	-0.116	0.00454	-0.0288	0.00908
47.3	-0.0393	-0.025	-0.00984	-0.00151	-0.0182	0.0114	0.0303
47.4	-0.0288	0.0552	-0.0136	0.0643	-0.00757	0.0182	0.0106
47.5	0.0416	-0.00454	0.0197	0.00681	0.0462	-0.0204	-0.0416
47.6	0.0159	-0.00757	0.0159	0.00832	-0.0386	-0.0318	0.0658
47.7	0.00908	-0.0492	-0.0386	0.00832	0.0144	-0.031	0.00303
47.8	-0.0348	0.0174	-0.0136	-0.0583	0.00908	0.0371	0.0507
47.9	0.00454	0.0613	0.0197	-0.00227	-0.0416	-0.0166	0.0583
48	0.0235	-0.0235	0.00984	0	0.0242	-0.0356	-0.028
48.1	-0.0212	-0.0272	-0.00227	0.0507	-0.00681	-0.0401	0.0144
48.2	0.0658	-0.0265	-0.0136	-0.0136	-0.00832	-0.0303	0.00151
48.3	-0.0333	0.00303	-0.0182	-0.0779	0.0174	0.0598	-0.0424
48.4	0.0507	0.0242	-0.0204	-0.00757	-0.00908	0.0106	0.0204
48.5	-0.0106	-0.0356	-0.0189	0.00757	-0.0356	-0.0378	0.0341
48.6	0.00378	0.0348	0.0386	-0.0053	0.053	0.0159	-0.00303
48.7	-0.00454	0.00908	-0.0303	-0.00227	0.0469	-0.000757	-0.0272
48.8	-0.0515	0	-0.0242	-0.0242	-0.0295	0.00908	-0.00378
48.9	-0.0272	0.0144	0.0189	-0.000757	-0.0446	-0.0151	0.00605
49	0.0053	-0.0492	-0.0719	-0.00908	0.0318	-0.0515	0.0658
49.1	-0.00227	0.0189	0.053	0.0409	0.0129	0.0212	-0.00303
49.2	-0.028	0.0341	0.0166	0.0144	-0.0114	0.0227	-0.0121
49.3	-0.0197	0.0401	-0.0272	-0.0235	-0.0356	-0.0197	-0.0552
49.4	-0.00454	0.0484	0.00605	-0.0598	-0.0219	-0.0197	-0.0288
49.5	-0.0159	0.0416	0.0235	-0.0151	0.0204	-0.00454	0.0257
49.6	0.028	-0.00303	-0.0378	-0.0166	0.0378	0.00605	0.0401
49.7	-0.000757	0.0265	-0.0053	0.00984	-0.0303	-0.00832	-0.053
49.8	0.00454	0.0197	-0.0257	-0.00378	-0.0288	0.0204	0.028
49.9	0.00984	0.0651	0.00227	-0.0363	-0.0651	-0.0439	-0.0227
50	-0.0151	0	-0.00908	-0.0515	0.00908	0.00984	-0.00757
50.1	-0.00681	-0.00227	0.00151	-0.00908	0.0484	0.00832	0.0129
50.2	0.00757	0.056	-0.00681	-0.0204	-0.00303	0	0.0325
50.3	-0.0159	0.0212	-0.0272	-0.0235	-0.00378	-0.0242	0.000757
50.4	0.000757	-0.00757	0.0499	-0.0469	0.0386	-0.053	-0.0552
50.5	0.0431	-0.025	0.0189	-0.0189	-0.00757	0.0129	-0.0159
50.6	0.00984	-0.0159	-0.0204	-0.0295	-0.00378	-0.0356	-0.0325
50.7	-0.0439	0.0182	0.0325	-0.0583	0.0325	0.0378	-0.0507
50.8	-0.000757	0.0303	-0.00454	-0.0272	0.0189	0.102	0.0053
50.9	-0.0333	0.0166	0.0348	0.0265	0.0605	0.0303	0.0144
51	-0.0507	0.0363	0.00227	0.0318	-0.0053	0.0295	0.000757
51.1	-0.0159	0.0121	0.0129	-0.0151	-0.0295	0.00605	-0.0409
51.2	-0.0507	-0.0477	-0.0363	-0.025	-0.0288	-0.000757	-0.0129
51.3	-0.0658	-0.00832	-0.0303	0.0499	0.0288	-0.0371	0.053
51.4	-0.0121	0.0386	0.0257	0.0575	0.0651	-0.0235	-0.0303
51.5	0.0227	-0.0144	0.0802	0.0318	-0.0257	-0.00832	-0.0257
51.6	0.00757	-0.0129	0.0136	0.0053	0.00681	0.0492	-0.0204
51.7	0.00832	0.00984	-0.00908	-0.00984	-0.0219	0.00757	0.0219
51.8	0.0151	0.0204	0.0295	-0.0371	-0.00378	-0.0136	0.0182
51.9	0.00378	-0.00605	-0.0197	-0.0673	0.0348	0	0.0272
52	-0.00757	0.0182	0.0174	-0.0151	-0.0242	0.028	0.0114
52.1	0.0325	0.0265	0.062	-0.00908	-0.0121	-0.00984	-0.0212
52.2	-0.0303	0.00151	0.0272	0.000757	0.025	0.0144	0.0197
52.3	-0.0212	0.0106	-0.0121	0.0363	-0.00832	-0.00984	-0.0348
52.4	-0.0484	0.0212	-0.0439	-0.00757	-0.0235	0.0053	-0.00378
52.5	0.0121	0.0295	-0.0242	0.0227	0.025	-0.0341	0.0477
52.6	-0.0431	-0.0409	-0.0182	0.0189	-0.0484	0.0341	0.0318
52.7	0.025	-0.00832	0.00227	-0.031	0	0.0053	0.0166
52.8	-0.0393	0.0212	-0.0227	0.0583	-0.0242	0.0174	-0.0174
52.9	0.0144	0.031	0.053	0.0341	0.0386	-0.00681	-0.0673
53	0.0114	0	0.0227	-0.0356	-0.00757	0.00151	0.00454
53.1	0.0295	-0.0492	-0.0303	0.00605	-0.0416	-0.0371	0.0151
53.2	-0.00681	0.0318	0.0235	-0.081	-0.0522	-0.0537	-0.0151
53.3	0.0628	0.0272	0.0469	0.0242	-0.00303	-0.028	0.0121
53.4	0.0605	0.0295	0.0363	0.0643	0.0325	0.0704	0.0136
53.5	0.0439	0.0219	-0.0689	0.0545	0.0235	0.0197	0.0114
53.6	-0.0341	0.00227	-0.0348	-0.0802	-0.00984	-0.0416	-0.0575
53.7	0.00151	-0.0159	0.00832	0.00832	0.00378	-0.0643	0.0197
53.8	0.0333	-0.0129	0.0469	0.0235	-0.0325	0.00757	-0.00908
53.9	-0.0144	-0.0129	0.0628	0.0613	-0.0552	-0.0166	-0.0295
54	0.0696	0.0356	0.00303	-0.0265	0.0114	0.0197	-0.0174
54.1	0.0166	-0.00908	-0.0219	0.000757	0.00151	0.0189	0.00832
54.2	0.0235	0.0363	-0.0144	-0.0401	-0.0363	-0.000757	0.0371
54.3	-0.00681	-0.00908	0.0446	0.0189	-0.0348	-0.031	0.0325
54.4	-0.00151	-0.0242	-0.0484	0.00227	-0.0726	-0.0189	-0.0341
54.5	0.0356	0.0114	-0.0159	-0.0333	0.0212	0.00227	-0.0651
54.6	0.0492	-0.0204	-0.025	-0.0182	0.028	-0.0446	-0.0439
54.7	0.028	-0.0371	0.0159	-0.0272	-0.0159	-0.0325	0.00454
54.8	-0.0341	-0.0325	-0.0189	0.0341	-0.0121	-0.0424	0.0492
54.9	0.00908	0.00908	0.0197	0.0583	-0.0288	0.0129	-0.00681
55	0.0401	0.0235	0.0469	0.053	0.0053	-0.0053	0.000757
55.1	0.000757	0.0212	0.0356	-0.0439	0.0182	0.0356	-0.0265
55.2	-0.0242	-0.00908	-0.0446	-0.0053	0.000757	0.0257	-0.0386
55.3	0.0136	-0.056	-0.00757	-0.0484	0.0462	-0.0356	0.025
55.4	0.0144	-0.00151	-0.0515	-0.0121	0.0212	-0.0462	0.00605
55.5	0.0416	0.0454	-0.00303	-0.0303	-0.0151	-0.0363	-0.0114
55.6	0.0303	-0.0272	0.0552	0	0.0235	0.00151	0.0257
55.7	0.0144	0.00227	0.0257	-0.00378	0.0121	-0.000757	-0.0303
55.8	-0.0151	-0.0106	-0.0348	-0.0363	-0.0371	0.0242	-0.0204
55.9	-0.0235	-0.00832	-0.0235	0.0053	-0.0144	-0.0136	0.00227
56	0.0885	-0.0182	-0.0265	-0.00605	0.0151	-0.0242	0.0598
56.1	0.0114	-0.0454	0	-0.0114	0.0348	0.0378	0.0318
56.2	-0.00454	-0.00984	0	-0.00378	0.028	-0.0348	0.00227
56.3	0.0288	-0.0764	-0.0552	-0.0719	0.00908	-0.0129	-0.0492
56.4	-0.0197	-0.0348	-0.0492	-0.0378	-0.031	0.00303	-0.0348
56.5	-0.0053	0.0227	-0.0515	-0.0212	-0.0446	-0.0114	0.028
56.6	0.0129	-0.031	-0.00832	-0.0189	-0.0272	0.0318	-0.0114
56.7	0.0325	0.0106	-0.00151	0.0288	-0.00454	-0.00681	0.0401
56.8	-0.0106	-0.0424	0.00984	-0.0212	0.0832	-0.0159	-0.0371
56.9	-0.0469	-0.00454	0.00681	0.0227	-0.0333	0.00151	0.0129
57	0.053	0	0.00378	-0.0121	-0.0613	0.0151	0.0189
57.1	-0.0265	-0.0484	-0.0446	0.00908	-0.0363	0.00151	0
57.2	-0.0409	-0.0212	-0.0515	-0.0325	0.0537	0.0431	0.0121
57.3	0.0189	0.00303	0.00151	-0.00454	-0.0197	-0.00908	-0.0545
57.4	0.0053	-0.0272	0.00757	-0.0212	-0.0106	0.00757	-0.0197
57.5	0	-0.0272	0.0288	0.0341	-0.00454	-0.00378	0.0303
57.6	-0.0393	0.00908	0.0378	-0.0159	-0.0477	0.0378	0.0318
57.7	-0.0204	-0.0129	-0.0212	-0.0341	0.0144	0.0227	0.0182
57.8	0.00303	0.0673	0.00303	0.00605	0.00454	-0.0363	-0.0219
57.9	-0.0439	-0.0129	0.0325	0.0136	0.0499	0.0802	-0.00681
58	-0.0991	-0.0371	-0.0121	0.0272	0.00681	-0.0439	-0.0477
58.1	-0.0197	-0.0197	0.0416	-0.00605	0.062	0.00151	0.053
58.2	0.00151	0.0303	-0.0295	-0.0477	0.00303	0.00757	0.0401
58.3	-0.0424	-0.028	-0.0182	-0.028	-0.0182	0.0393	-0.0144
58.4	-0.0272	0.00303	0.0318	0	-0.0144	0.0235	0.0189
58.5	-0.0401	0.00832	-0.0515	-0.00681	-0.00454	-0.0242	-0.0499
58.6	-0.00454	-0.00908	0.00757	0.0136	0.0348	-0.0257	0.0341
58.7	-0.0325	-0.0272	0.0371	0.0477	0.00454	0.0378	0.0242
58.8	0.025	0.00378	0.0204	-0.0136	0.0272	-0.0492	-0.0189
58.9	0.0295	-0.0159	0.0333	-0.0121	-0.0235	0.0522	-0.0204
59	-0.0492	0.0197	-0.0159	-0.0295	-0.00151	0.0552	0.0106
59.1	-0.0613	-0.0446	-0.0507	0.0174	0.025	-0.0212	0.0136
59.2	-0.0477	-0.0439	0.0401	0.00227	-0.00227	-0.0189	-0.0515
59.3	-0.0288	-0.00303	0.00378	-0.0121	0.0689	0.0303	-0.0114
59.4	0.0431	-0.000757	0.00151	-0.0325	0.031	-0.0235	0.031
59.5	0.0401	0.028	0.00151	-0.0424	0.0484	-0.0136	0.0242
59.6	-0.0393	0.00454	0.0159	-0.0197	-0.028	0.00378	-0.0333
59.7	-0.0265	-0.028	0.0265	0.0401	0.0204	-0.00605	0.0151
59.8	-0.0469	0.0393	-0.0575	-0.0257	0.0204	-0.00303	0.0212
59.9	-0.0401	-0.00605	-0.0371	-0.0265	0.00908	0.0333	-0.0325
60	0.028	0.0106	0.00757	0.0121	0.00151	-0.00227	0.00303
60.1	-0.0613	-0.0189	0.0598	-0.00984	0.0696	0.0197	0.0288
60.2	-0.0227	-0.031	0.0575	-0.00303	-0.0499	0.0212	0.0605
60.3	-0.0227	0.0197	-0.00984	-0.053	0.0613	-0.0393	-0.0409
60.4	-0.0182	0.11	0.0151	0.0121	-0.00757	0.00454	-0.0386
60.5	-0.0219	0.00303	0.00605	0.0242	-0.00227	0.0757	-0.00303
60.6	-0.0704	0.0242	0.0106	0.00605	0.0204	-0.0166	-0.00984
60.7	0.0235	-0.0265	0.0318	-0.0219	0.0265	-0.0393	0.0106
60.8	-0.0643	-0.0242	0.031	-0.0114	0.106	0.031	-0.0393
60.9	0.0174	-0.0182	0.0545	-0.0462	0.0628	-0.0174	-0.0121
61	0.0272	0.0636	0.0204	0.0303	-0.0121	0.0219	-0.0348
61.1	0.0386	0.0817	-0.0424	0.0295	0.00303	-0.0295	-0.00605
61.2	-0.0159	0.00378	-0.00681	0.0295	0.0356	-0.0144	0.0348
61.3	-0.0356	0.0114	0.0189	-0.0855	0.0583	-0.000757	0.0182
61.4	-0.0515	-0.00681	0.0197	-0.0288	0.00605	-0.0257	0.00908
61.5	-0.0416	-0.0114	-0.0204	-0.0197	0.0507	-0.0189	0.0545
61.6	0.0212	0.0696	-0.0182	0.0106	0.0734	0.0204	-0.0235
61.7	0.0114	-0.0151	0.00378	0.0969	0.00984	0.00227	-0.0129
61.8	-0.0136	-0.0288	-0.0212	0.00605	-0.00227	0.0477	0.00303
61.9	-0.0242	-0.0227	-0.0272	0.0053	0.0598	-0.0431	-0.0341
62	-0.0235	-0.0227	0.0257	-0.0711	0.0166	-0.0439	0.0257
62.1	-0.00908	0.031	-0.000757	0.0295	0.00303	-0.0182	0.0348
62.2	-0.0371	0.00832	-0.0265	0.0477	0.0295	0.00227	0.00151
62.3	-0.00984	-0.0159	0.0151	0.0212	-0.00757	0.0318	0.000757
62.4	0.0484	0.0235	-0.0212	-0.00303	0.00908	0.00454	-0.0257
62.5	-0.0953	-0.00227	-0.0212	-0.0242	0.0333	0.0378	0.0288
62.6	-0.0916	0.0204	-0.0121	-0.0212	0.0174	0.00681	0.00454
62.7	-0.031	-0.00454	0.0288	-0.0424	0.0174	-0.0401	-0.0053
62.8	-0.0189	0.00984	0.0114	0.0545	-0.00984	-0.0227	-0.0462
62.9	-0.0144	-0.00227	0.0235	0.0106	-0.0159	-0.00378	-0.0393
63	-0.0991	0.00303	-0.0242	-0.00303	0.062	-0.00454	0.0552
63.1	-0.00832	-0.0462	0.0212	-0.0393	0.0492	0.00681	0.0545
63.2	0.101	0.00151	0.00378	0.0174	0.0121	0.0257	-0.00227
63.3	0.0242	0.0227	0.0272	-0.0219	0.00227	-0.053	-0.0212
63.4	-0.00227	-0.0106	0.000757	0.0325	-0.0121	-0.0318	-0.00681
63.5	0.0182	0.00908	0.0174	-0.0257	0.0106	0.0182	0.0295
63.6	0.0166	0.0265	-0.00984	-0.087	0.00681	0.0393	-0.0696
63.7	-0.031	0.0696	-0.0166	-0.00908	0.0174	-0.0401	0.0341
63.8	-0.00832	-0.031	-0.053	0.0356	-0.0106	-0.0462	-0.00605
63.9	0.0272	-0.0219	0.0174	0.0166	0.0651	-0.0507	0.0341
64	-0.0197	0.053	0.00227	0.0356	0.0318	-0.0166	-0.0174
64.1	0.0227	0.0272	0	0.00832	-0.0053	0.0726	0.0136
64.2	0.0265	-0.0318	0.0129	0.0212	0.0121	-0.025	-0.00605
64.3	-0.0182	-0.0121	-0.028	-0.0204	-0.00151	-0.0779	0.0272
64.4	-0.00984	-0.0303	-0.0197	-0.0462	0.000757	0.0242	0.0197
64.5	0.0166	-0.00227	-0.0114	-0.0499	0.0204	-0.0129	-0.00454
64.6	0.0053	0.0144	-0.0106	0.0499	0.0885	-0.0189	-0.00378
64.7	-0.031	0.0265	0.0757	-0.0325	0.00908	-0.0401	-0.0053
64.8	0.0106	0.000757	0.0318	0.00757	-0.0522	-0.031	0.0424
64.9	-0.0197	0.0182	0.00378	-0.0182	0.0288	0.0454	-0.0378
65	-0.0121	0.00908	-0.0121	0.00908	0.0734	0.0348	-0.00832
65.1	-0.00378	0.00984	-0.00303	0	0.0219	-0.0341	-0.0114
65.2	0.0409	-0.0522	-0.028	0.0121	0.0333	0.0356	-0.0613
65.3	0.0673	0.0129	0.025	0.0356	-0.0121	0.0696	0.0386
65.4	0.0371	0.0341	-0.025	0.0182	0.0242	0.0227	0.0121
65.5	-0.0136	-0.0401	-0.0409	-0.0666	-0.00378	0.111	0.0265
65.6	-0.0484	0.0272	-0.0053	-0.0363	0.0318	0.031	-0.00832
65.7	-0.0325	0.0136	0.0643	-0.031	0.0409	0.0832	-0.0288
65.8	0.0166	0.0318	-0.0303	0.028	-0.025	0.0341	-0.031
65.9	-0.00757	0.0288	0.0242	-0.0053	-0.0424	0.0681	-0.0174
66	0.0416	0.00757	0.0106	0.00908	0.0726	0.134	-0.0144
66.1	-0.0757	-0.0136	-0.0121	-0.0144	0.0288	0.0515	0.031
66.2	-0.0454	-0.0136	-0.000757	-0.0416	0.0144	0.0636	0.0121
66.3	-0.00454	-0.0742	0.0106	-0.0106	0.031	0.0628	-0.0552
66.4	-0.0182	-0.0159	0.0114	0.0507	0.0272	0.0219	-0.0719
66.5	0.0303	0.00378	-0.0303	0.0219	0.0386	0.0893	-0.0484
66.6	-0.00151	0.00303	0.0114	-0.0166	0.0106	0.122	0.028
66.7	-0.0855	0.0568	0.00908	-0.0666	-0.0151	0.101	0.00151
66.8	-0.0863	0.0325	-0.0144	-0.0106	0.0159	0.0598	0.031
66.9	-0.0416	-0.0227	0.0409	0.0416	-0.0182	0.0643	-0.0151
67	-0.0378	-0.0515	0.0242	-0.0265	0.00832	0.056	0.0424
67.1	-0.0462	-0.00757	-0.0129	0.0303	0.107	0.0719	-0.0235
67.2	-0.000757	-0.0106	0.0219	-0.0515	-0.00984	0.059	-0.0333
67.3	0.00303	0.0431	0.0462	0.031	-0.00757	0.127	-0.0454
67.4	-0.0242	0.0182	-0.0121	-0.000757	0.0303	0.106	0.0439
67.5	-0.0477	0.0121	-0.0424	-0.0174	-0.0651	0.102	-0.0242
67.6	-0.0734	0.0174	0.00151	0.0136	0.0719	0.0696	-0.0492
67.7	0.0106	0.0439	0.0174	-0.0197	0.0552	-0.0166	0.0106
67.8	-0.0696	-0.0174	-0.0499	-0.0598	0.0507	0.0189	-0.0462
67.9	-0.0204	-0.0598	-0.0151	0.0288	-0.0182	0.103	0.0446
68	-0.0477	-0.0182	0.000757	0.0356	-0.00605	0.104	0.0598
68.1	-0.062	-0.0189	0.09	0.0446	-0.0129	0.0931	-0.0182
68.2	0.028	0.0212	0.0333	-0.0136	0.056	0.157	-0.0295
68.3	0.00908	0.0121	0.00681	0.0144	0.00454	0.0726	-0.0325
68.4	-0.0288	0.0341	0.0446	0.0114	0.0522	0.104	0.0303
68.5	-0.0613	-0.0288	-0.0114	0.0378	-0.0295	-0.00151	0.0795
68.6	-0.0507	-0.0151	-0.00908	0.0174	-0.0053	0.0999	-0.0333
68.7	-0.00908	0.0446	0.0325	0.0144	-0.0666	0.00984	-0.00378
68.8	-0.0341	-0.00378	-0.0348	0.0431	0.0726	-0.0114	0
68.9	0.00605	-0.0144	-0.0182	-0.0197	0.0386	-0.0212	0.0265
69	-0.0522	0.0378	0.000757	0.0204	-0.0424	-0.0053	-0.0363
69.1	0.0212	0.0356	0.00605	0.0053	-0.0151	0.0204	0.0159
69.2	0.0673	0.0401	0.0583	-0.0257	-0.0166	-0.0386	0.0265
69.3	0.0053	-0.0227	0.0151	0.00378	0.00832	0.0174	0.056
69.4	-0.0492	-0.0114	-0.0129	0.00681	0.0227	0.0272	-0.00151
69.5	-0.0696	0.0204	0.0136	-0.0477	0.0151	-0.0431	-0.0658
69.6	0.00378	0.025	-0.0212	0.0053	0.0151	0	-0.00454
69.7	0.0212	-0.0219	0.00908	0.028	-0.0318	-0.0159	0.0393
69.8	-0.00227	0.00454	0.0454	0.0787	-0.0393	-0.0598	-0.00151
69.9	0.00681	0.0197	-0.00454	-0.0212	0	-0.0401	0.0272
70	-0.0318	0	0.00908	0.00303	-0.0303	0.0651	0.0129
70.1	-0.0333	-0.0136	-0.0371	-0.0356	-0.00908	0.028	-0.0454
70.2	-0.0295	-0.00908	0.0363	-0.00378	0.00908	0.0197	-0.00681
70.3	-0.0272	-0.00681	-0.0598	-0.0507	0	-0.0144	-0.0333
70.4	0.0272	0.0477	0.00303	0.00605	0.000757	-0.059	0.0477
70.5	-0.00832	0.0341	0.0182	0.0197	0	0.059	-0.000757
70.6	0.0704	-0.0318	0.059	0.0545	-0.0318	0.081	0.025
70.7	-0.0166	-0.0643	0.0182	-0.0643	-0.031	-0.0121	-0.00454
70.8	-0.0499	-0.025	-0.0204	-0.00303	-0.0348	-0.0204	-0.0689
70.9	-0.0129	-0.0159	-0.0333	-0.0598	0.0552	-0.0537	0.0144
71	0.0477	0.0689	-0.0166	0.00227	0.00757	0.00757	0.0832
71.1	0.0363	0.0689	-0.0114	0.0416	-0.0696	-0.0454	0.0272
71.2	-0.0219	-0.0469	-0.00605	0.00227	-0.0499	-0.0393	-0.0363
71.3	-0.0537	-0.0484	0.00454	-0.0182	0.00151	-0.00151	-0.0348
71.4	-0.0212	-0.0696	-0.0288	-0.0378	-0.00454	0.031	0.0272
71.5	-0.0424	0.0598	-0.0325	0.00832	-0.0477	-0.000757	-0.0114
71.6	0.00454	0.0106	-0.00151	0.0575	-0.0189	-0.0174	0.025
71.7	0.0734	-0.0129	0.00984	0.0235	0.0212	0.0598	0.0219
71.8	-0.0446	-0.0537	0.0166	0.00605	-0.0643	-0.0166	-0.0325
71.9	-0.103	-0.0499	-0.0265	0.000757	0.0106	0.0575	-0.0151
72	-0.028	-0.0106	-0.0303	-0.00681	0.00757	0.0325	-0.056
72.1	0.0242	0.0779	0.00454	-0.0106	-0.0136	-0.00303	0.00227
72.2	0.0166	-0.00681	-0.0416	0.0325	0.0545	-0.0189	0.0409
72.3	-0.0492	-0.031	-0.0499	0.0219	0.0341	0.081	-0.0053
72.4	-0.0242	-0.0643	-0.0333	-0.00757	0.0219	0.0598	-0.00605
72.5	-0.0219	0.0106	-0.0174	0.0174	-0.0666	0.0825	-0.028
72.6	-0.0212	0.0825	0.0159	-0.0257	-0.028	0.0439	0.00151
72.7	-0.0393	0.0197	-0.00378	-0.0144	0.0235	-0.028	0
72.8	-0.0257	-0.0817	0.0197	-0.0159	-0.0197	-0.0272	-0.0053
72.9	0.0106	-0.0325	-0.0545	-0.00227	0.0643	-0.0363	0.0409
73	-0.00151	-0.00832	-0.0507	0.0121	-0.0219	0.0129	0.00151
73.1	-0.0416	0.0166	0.0749	-0.00681	-0.0356	0.00757	-0.0371
73.2	-0.0878	0.0212	-0.0439	-0.0341	0.0295	-0.00984	-0.0515
73.3	-0.031	-0.0204	-0.0348	-0.084	-0.0144	-0.0204	-0.0272
73.4	0.0212	-0.0386	-0.0446	0.00378	0.0159	-0.053	0.0416
73.5	0.00378	-0.0537	0.0424	0.0325	-0.00681	-0.0121	-0.0477
73.6	0.00757	0.0197	0.0197	0.0265	0.0136	0.0166	-0.0189
73.7	-0.0401	-0.0106	-0.00681	0.0378	0.00151	-0.00151	0.0212
73.8	-0.0499	-0.00454	-0.0121	-0.0568	-0.0053	-0.025	-0.0855
73.9	-0.0151	-0.059	-0.053	-0.0416	-0.0129	-0.0341	-0.0409
74	-0.0303	-0.0197	-0.0212	0.0182	0.00605	0.028	0.0106
74.1	-0.0197	0.0106	0.00303	0.028	0.025	-0.0121	0.0303
74.2	-0.0469	0.0053	-0.0439	-0.0484	0.0288	-0.0348	0
74.3	-0.0114	0.0439	-0.00303	0.028	0.0469	0.00454	-0.0197
74.4	0.00681	-0.0462	0.025	-0.0325	0.0636	0.0605	-0.0182
74.5	0.031	-0.0734	-0.0477	-0.0545	0.0462	0.0212	-0.0371
74.6	-0.0764	-0.059	-0.0568	-0.0598	-0.0439	-0.0219	-0.0166
74.7	-0.0144	0.00757	0.00303	0.031	0.0371	-0.053	0.0386
74.8	-0.00908	0.0212	-0.0189	-0.0204	0.0552	0.00681	-0.00832
74.9	-0.00832	0.0204	0.0386	0.0166	0.0159	-0.0484	-0.0643
75	0.00303	0.0219	0.0053	0.0605	0.0356	0.0341	0.00227
75.1	0.00908	0.0227	0.0242	-0.102	0.0204	0.0341	0.0666
75.2	-0.0515	-0.0242	0.00605	-0.0386	0.0129	-0.0129	-0.0227
75.3	0.00227	-0.0976	-0.0227	-0.0053	-0.00984	-0.0393	-0.0288
75.4	-0.0537	0.0242	0.0151	-0.00757	0.0197	-0.00227	-0.0182
75.5	-0.0348	0.028	-0.00605	-0.0303	0.059	-0.0348	-0.0393
75.6	0.025	-0.0114	0.0174	-0.0303	0.0227	0.0265	-0.0318
75.7	-0.0136	-0.00454	0.0144	-0.00151	0.0416	-0.0204	0.0371
75.8	-0.0742	-0.000757	0.00984	-0.0288	-0.0318	0.0341	0.0303
75.9	-0.0477	-0.00151	-0.0219	0.0295	0.00984	-0.0121	-0.0583
76	0.0212	0.000757	0.0136	0.00227	0.0144	0.0257	-0.0477
76.1	-0.0136	0.0333	0.0174	-0.0151	0.00681	0.0325	0.0832
76.2	-0.028	-0.0484	0.0288	0.031	-0.0106	-0.0303	-0.0114
76.3	-0.00454	-0.0219	0.0136	0.0235	-0.0053	0.0129	0.0189
76.4	0.0197	0.0257	0.0295	-0.0235	0.0212	-0.0272	0.0439
76.5	-0.0121	0.0114	-0.0341	-0.0439	0.0182	0.0212	-0.0303
76.6	-0.0416	-0.00303	0.0129	-0.0356	0.0166	0.0545	0.0114
76.7	-0.00227	0.0121	-0.00454	-0.0235	0.0219	0.00454	-0.053
76.8	-0.025	-0.00227	-0.000757	0.025	0.0212	-0.00605	0.0439
76.9	-0.00378	0.00227	0	-0.0182	-0.00681	-0.0197	-0.0295
77	-0.00908	0.0409	0.0204	-0.0144	-0.0242	-0.0189	-0.0182
77.1	-0.0439	0.0522	0.0136	0.00908	0.0356	-0.0333	-0.00605
77.2	-0.0658	0.00227	-0.0832	-0.00757	0.0235	0.00984	-0.0386
77.3	0.00151	-0.0764	0.0318	0.0272	0.031	0.00681	-0.00151
77.4	-0.0371	0	0.0462	0.0121	0.00757	-0.00454	0.025
77.5	-0.0227	0.0265	0.0121	-0.0151	-0.0325	-0.0605	0.0341
77.6	-0.0613	0.0348	-0.062	0.0121	0.0295	-0.0053	-0.0348
77.7	-0.00605	0.0333	-0.00378	-0.0401	0.0227	0.0197	-0.0711
77.8	-0.000757	0.0393	-0.0121	0.0341	0.0575	-0.031	-0.0151
77.9	-0.0454	-0.0371	-0.025	0.0197	0.0772	0.0507	0.062
78	-0.0348	-0.0636	-0.0537	0.0568	-0.0666	0.0197	0.0288
78.1	0.0363	0.0575	0.0272	0.0053	0.00984	-0.00378	-0.0673
78.2	-0.0174	0.0114	-0.0204	-0.0454	0.0333	-0.059	0.00151
78.3	0.0416	0.0265	0.0166	-0.025	0.0257	-0.0212	-0.0144
78.4	0.0439	0.0371	0	0.0348	0.0651	-0.0114	0.0378
78.5	0.00757	0.0204	-0.056	0.0257	0.00151	-0.00151	0.0666
78.6	-0.00454	-0.00908	-0.0333	0.0204	0.0189	0.0189	-0.0265
78.7	-0.0469	-0.0295	0.025	-0.0416	0.0726	0.00832	-0.0174
78.8	-0.0409	0.0144	0.0242	-0.0053	0.0204	-0.0522	-0.0583
78.9	0.0265	0.0666	0.0136	-0.0159	-0.0166	0.0106	-0.0212
79	-0.0341	-0.0265	-0.0658	0.000757	0.0174	-0.0197	0.0174
79.1	-0.0114	0.00151	-0.0636	0.031	0.0288	-0.0053	0.0689
79.2	0.0114	-0.0136	-0.000757	0.00454	0.0378	-0.0053	0.00832
79.3	-0.00227	-0.00151	0.0136	0.0431	0.0454	-0.0219	-0.0166
79.4	0.00605	-0.00832	-0.0227	-0.0114	0.0787	-0.0204	-0.0885
79.5	-0.0295	0.0613	-0.0114	-0.0537	0.0242	-0.0749	0.0446
79.6	-0.0348	-0.0182	0.00984	-0.0772	0.0386	0.0651	0.0303
79.7	0.0144	-0.0454	-0.0613	-0.0189	0.0416	0.0242	0.00227
79.8	-0.0151	0.0129	0.00757	0.00378	0.0303	-0.0242	-0.00832
79.9	-0.0477	-0.0552	-0.0227	0.0348	0.0114	-0.0288	0.0235
80	-0.0106	0.00908	0.00984	-0.00378	0.0363	-0.0159	-0.0658
80.1	-0.0182	0.0341	0.0303	0.0424	0.0787	-0.00227	-0.0492
80.2	0.00303	-0.0235	-0.0484	-0.0522	0.0318	0.0166	0.0537
80.3	0.0159	-0.031	-0.0204	-0.0454	0.115	-0.0598	0.0371
80.4	0.0704	0.000757	-0.00605	-0.0568	0.0235	0.0393	0.0053
80.5	-0.0235	-0.0537	0.00984	0.0295	0.0704	0.0204	-0.0726
80.6	0.000757	0.0257	0.0288	0.0288	0.0499	0.0166	-0.0174
80.7	-0.0204	0.0053	-0.0393	0.00681	0.0356	-0.0106	0.00303
80.8	-0.0371	-0.00454	0.0189	-0.0257	0.0787	-0.0129	0.0235
80.9	0.00303	0.0197	-0.0515	-0.0114	0.0371	0.0136	-0.00454
81	-0.00605	-0.0212	-0.00757	0.00681	0.0212	0.031	0.0295
81.1	-0.053	-0.0265	-0.0378	-0.0114	0.0953	0.0182	-0.00832
81.2	-0.0114	-0.00303	0.0757	-0.0265	0.0227	-0.00605	-0.0393
81.3	-0.0348	0.0575	-0.0182	-0.0144	-0.00227	-0.0424	-0.00151
81.4	-0.0182	0.0182	-0.0424	0.0431	0.00605	0.00378	0.0295
81.5	-0.0696	-0.0371	-0.0265	-0.0227	0.0734	-0.0386	0.0371
81.6	-0.00757	0.0114	0.0114	-0.000757	-0.00454	0.0257	-0.0522
81.7	0.00984	-0.028	0.0636	-0.000757	0.0053	-0.0197	-0.0235
81.8	-0.0212	0.000757	-0.0265	0.0136	0.0991	-0.00454	0.028
81.9	-0.0106	-0.0462	0.00227	-0.0341	0.0681	-0.0204	0.0204
82	-0.0492	-0.0446	-0.0507	-0.0288	0.0401	-0.00378	0.0575
82.1	-0.0568	-0.00605	0.0742	-0.0605	-0.0212	0.0628	-0.0469
82.2	0.0401	0	0.0507	-0.0235	0.0129	-0.0643	-0.0401
82.3	-0.000757	0.0325	0.0439	0.00378	0.11	-0.0212	-0.0136
82.4	-0.0749	0.0174	-0.0499	0.0121	0.0802	-0.00151	0.0151
82.5	-0.0272	0.0197	-0.00757	-0.0469	0.0151	-0.0318	0.0257
82.6	-0.0393	0.056	-0.059	-0.0515	0.028	0.0356	-0.0265
82.7	-0.031	-0.0121	0.0318	-0.0144	0.0053	-0.053	-0.0341
82.8	-0.0643	-0.0522	0.059	-0.0106	-0.0121	-0.0953	-0.00151
82.9	0.00908	0.0151	0.00454	0.0825	0.0976	0.0416	0.056
83	0.00757	0.0325	-0.0537	-0.00757	0.0916	0.0174	0.0151
83.1	-0.0356	0.0288	0.0166	-0.0371	0.0182	0.0552	-0.0492
83.2	0.0325	-0.0189	-0.0197	-0.00151	0.0855	0.0174	-0.0182
83.3	-0.000757	-0.00908	0.0159	-0.0439	0.0265	-0.0204	0.0053
83.4	0.00908	-0.0197	0.0136	-0.0976	0.0522	-0.0484	0.0265
83.5	-0.0431	0.0424	-0.0431	-0.0734	0.0484	0.0053	0.0151
83.6	-0.0242	-0.0121	-0.0114	0.00454	0.059	0.028	-0.101
83.7	-0.0946	0.0144	0.031	0.0371	0.0272	-0.0212	0.025
83.8	-0.0454	-0.0537	0.0749	-0.0106	0.0636	-0.0363	-0.0484
83.9	0.00605	-0.0696	-0.00984	-0.0522	0.028	-0.0469	-0.0166
84	0.0053	0.00757	0.00681	-0.025	0.0522	0.0923	-0.0424
84.1	-0.0189	0.0166	-0.0136	-0.0189	0.00681	-0.0053	0.00908
84.2	0.0643	0.028	0.0303	0.0219	0.00303	0.0144	0.00908
84.3	-0.0575	0.0378	0.0348	0.025	0.0726	-0.0537	-0.0341
84.4	0.0431	-0.0257	0.0341	-0.0681	0.031	-0.0257	-0.0522
84.5	0.00984	-0.0257	-0.0159	-0.0779	0.0144	-0.00151	0.0204
84.6	-0.0265	0.0673	-0.0189	-0.00378	-0.0257	0.0446	-0.0401
84.7	-0.0734	0.0795	-0.0242	-0.0484	0.0219	0.0159	-0.0197
84.8	-0.0424	-0.0742	0.0136	0.0386	0.0446	-0.0318	-0.0144
84.9	0.00681	-0.00984	-0.00832	-0.0189	0.031	-0.00908	0.028
85	0.0144	-0.0129	0.0356	-0.0855	0.0424	-0.00757	0.0121
85.1	-0.0719	-0.0295	0.0053	-0.0144	0.0401	0.0189	-0.0333
85.2	-0.0673	0.031	0.0053	0.0363	-0.0129	-0.0144	-0.0265
85.3	-0.0356	0.0469	-0.0159	-0.0144	-0.0189	0.00227	-0.0439
85.4	0.0341	-0.0174	0.00605	-0.00378	0.0235	-0.0129	-0.0106
85.5	0.00908	-0.00908	-0.00757	-0.0182	-0.0272	-0.0159	0.0166
85.6	-0.000757	0.0114	0.00605	0.00378	0.0197	0.0499	0.031
85.7	-0.028	0.00605	0.0341	-0.0424	0.0129	0.0242	-0.00605
85.8	-0.111	-0.0356	0.0129	-0.0605	-0.0151	0.00681	-0.028
85.9	-0.00454	-0.0439	0.00151	-0.00832	0.0151	-0.0598	-0.000757
86	0.0166	-0.0121	0.0189	0.00832	-0.00681	-0.025	0.0219
86.1	0.053	0.0174	0.0515	-0.000757	-0.000757	-0.0303	0.00757
86.2	0.00605	0.0197	-0.0174	-0.00454	0.0431	0.0121	-0.0643
86.3	-0.0454	0.000757	0.00681	0.0189	0.0265	-0.0477	-0.00227
86.4	-0.0356	-0.00378	0.0318	-0.0144	0.00984	0.00757	-0.0303
86.5	-0.0197	-0.00757	-0.00757	0	0.0106	-0.0446	-0.0235
86.6	0.0552	-0.0341	-0.0446	-0.0378	-0.00378	0.0114	-0.0197
86.7	0.0605	0.0257	0.0469	-0.0469	-0.0393	-0.0174	0.0537
86.8	0.00908	0.059	0.0378	0.059	0.0409	0.0742	-0.0242
86.9	-0.0734	-0.0227	-0.0204	0.0174	0.0545	0.0689	-0.0522
87	0.00227	-0.00227	-0.0636	-0.0235	-0.00378	0.031	0.0159
87.1	-0.0356	0.00908	0.00757	0.0159	0.0144	-0.0242	0.0151
87.2	-0.0159	0.00378	0.0499	-0.0575	-0.0151	0.0272	-0.00908
87.3	-0.0106	0.0136	0.0242	0.028	-0.0356	0.00984	-0.0318
87.4	0.0454	-0.0257	0.00681	0.0477	0.0333	-0.00908	-0.00681
87.5	0.031	-0.0386	-0.0416	-0.00605	0.0613	-0.0325	0.0333
87.6	-0.00454	0.00757	-0.00908	-0.025	0.0545	0.0144	0.00832
87.7	-0.0424	0.0227	0.00681	-0.00832	0.028	-0.0121	-0.0174
87.8	-0.0409	0.0295	0.0197	-0.0424	-0.0106	-0.0257	-0.0189
87.9	0.00984	-0.0144	-0.00681	-0.00303	0.0325	0.0136	0.00832
88	0.0477	-0.0439	0.0318	0.0121	-0.00908	-0.0386	0.0295
88.1	0.0341	0.0182	0.0492	-0.0121	0.0424	0.0484	0.0151
88.2	0.0151	-0.00454	0.0166	-0.0333	0.0348	0.0235	0.0545
88.3	-0.0265	0.0227	-0.0265	-0.0666	0.0764	-0.031	-0.0053
88.4	-0.0242	-0.0182	-0.0341	0.0212	0.0515	0	0.0182
88.5	-0.0318	-0.0166	0.00832	0.0787	0.025	-0.00908	0.0477
88.6	0.0272	-0.00757	0.0325	-0.025	-0.0106	0.0242	0.0166
88.7	0.0378	-0.0454	-0.0204	-0.0136	-0.0272	-0.00984	-0.028
88.8	0.0129	-0.0151	0.0144	-0.0144	0.0522	-0.0204	-0.0219
88.9	-0.0144	0.0522	-0.0235	-0.031	0.0613	-0.0136	0.0114
89	-0.0537	0.0106	0.00984	-0.00454	0.0212	-0.0265	-0.00984
89.1	-0.0469	-0.0257	-0.0288	0.0424	0.0174	-0.0378	0.0219
89.2	-0.0189	-0.00378	-0.00605	-0.0204	0.053	0.0174	-0.000757
89.3	-0.00151	-0.0106	-0.0288	-0.0151	0.00984	0.0166	0.0341
89.4	-0.0189	-0.0227	-0.0174	-0.0227	0.0288	-0.0272	-0.0325
89.5	0.00378	0.0416	-0.0265	0.025	0.0318	-0.00832	-0.0696
89.6	-0.0976	-0.0265	-0.00681	0.00227	0.0182	0.0129	-0.0053
89.7	-0.0734	-0.0265	-0.0545	0.00378	0.0114	-0.0189	0.0356
89.8	-0.00151	-0.0537	-0.00681	-0.00378	0.0121	-0.00378	0.0469
89.9	0.0114	0.0166	0.025	-0.0136	-0.00605	0.0272	-0.0976
90	-0.0174	-0.00303	-0.00378	-0.101	0.0484	-0.0363	-0.0166
90.1	-0.0114	-0.0325	-0.00303	-0.0182	0.0371	0.0681	0.0303
90.2	-0.0613	0.0257	0.0333	0.0325	0.0053	0.0431	0.0182
90.3	-0.0341	0.0227	-0.0182	0.00227	-0.0295	-0.0227	0.00454
90.4	0.000757	-0.00151	0.0053	0.0136	0.0144	-0.0174	0.0106
90.5	-0.0416	-0.0341	0.0764	-0.0946	-0.000757	-0.0204	-0.0318
90.6	-0.0424	0.0272	-0.0227	-0.0401	-0.0053	-0.00681	0.00605
90.7	-0.0424	0.0174	0.0129	0.0356	-0.0318	0.00303	0.0235
90.8	-0.0575	-0.0356	0.000757	0.00303	-0.0462	0.0257	-0.0446
90.9	-0.0742	-0.0356	-0.0219	-0.0121	-0.0598	0.000757	-0.0371
91	0.0235	0.00378	-0.0401	-0.0416	-0.0106	-0.0878	-0.0136
91.1	-0.0053	-0.0242	-0.0484	0.00151	0.0401	-0.025	0.0673
91.2	-0.0583	0.028	-0.00832	-0.0333	-0.0121	0.0189	-0.0378
91.3	-0.0552	0.0053	0.00908	-0.0393	0.0235	0.0151	-0.0583
91.4	-0.0333	-0.025	-0.00378	-0.00681	0.0272	0.0129	0.031
91.5	-0.0598	0.0106	0.0227	0.00303	0.0477	0.0454	-0.0378
91.6	0.0303	0.0151	-0.00227	-0.0197	0.000757	0.0764	0.00151
91.7	-0.0295	-0.0363	0.0303	-0.0795	-0.0416	-0.00454	0.0325
91.8	0.0136	0.00984	0.0144	-0.0454	0.0477	-0.102	-0.0197
91.9	0.0204	0.0242	0.00681	0.0174	0.0409	0.0393	-0.0257
92	-0.0114	-0.0583	0.00605	0.0114	-0.0189	-0.12	0.0121
92.1	-0.0719	-0.0484	0.0114	-0.0129	-0.00303	0.00757	0.00454
92.2	-0.0363	-0.0106	0.0144	-0.0053	-0.025	0.0704	-0.00984
92.3	-0.00757	0.028	-0.00454	-0.0219	0.0636	0.0628	-0.0114
92.4	0.0182	0.0121	-0.0204	0.00681	0.0363	-0.00151	0.00454
92.5	-0.0348	0.0174	-0.00908	-0.0182	-0.00605	-0.0499	-0.00303
92.6	-0.0673	0.0235	0.087	-0.0159	0.0265	0.0174	0.0288
92.7	-0.0749	0.0257	0.0356	-0.056	0.00908	0.0333	0.00832
92.8	-0.0129	-0.00681	-0.0734	-0.0673	0.00227	-0.031	-0.0166
92.9	-0.0704	0.0257	-0.0431	0.0431	0.0235	0.0318	-0.0257
93	-0.0878	0.0159	0.0242	0.0114	-0.00378	-0.0537	-0.0439
93.1	-0.0295	-0.00303	0.00378	-0.0568	0.0469	-0.0575	0.0106
93.2	-0.0545	-0.0469	0.0938	-0.0583	-0.00378	0.0537	0.0151
93.3	-0.0182	0.0166	0.0507	-0.0325	0.0129	0.0325	0.0446
93.4	0.0106	0.0129	-0.0499	-0.0424	-0.0114	-0.0325	0.00681
93.5	-0.0537	-0.0288	-0.031	0.0265	-0.0356	0.00303	-0.0477
93.6	0.0333	-0.0197	0.0764	0.00605	0.0227	-0.0106	-0.0393
93.7	-0.0462	-0.0129	0.0393	-0.025	0.0507	-0.00757	0.00151
93.8	-0.00378	-0.0197	0.00681	-0.0416	0.0356	0.0356	0.0568
93.9	-0.0393	0.00378	-0.00227	0.0401	-0.0386	0.0341	-0.0265
94	-0.0272	0.0492	-0.0053	0.0484	0.0242	-0.0363	-0.00908
94.1	0.031	0.0356	0.0416	-0.00378	0.0484	0.0174	0.0522
94.2	-0.0371	0.0053	0.0257	-0.0439	-0.0136	-0.0182	0.0204
94.3	-0.00227	-0.0114	0.0477	0.00832	-0.00303	-0.0151	-0.0658
94.4	0.0136	0.0174	-0.000757	-0.0515	-0.00605	0.0151	0.00908
94.5	0.0166	0.0174	0.0114	0.0318	0.0182	-0.0144	0.0477
94.6	0.00681	-0.00454	-0.0363	0.0462	-0.031	0.00757	-0.0409
94.7	0.0114	0.0053	0.025	-0.0431	-0.00454	0.0257	-0.0499
94.8	-0.00227	0.00681	-0.00151	0.0295	0.0643	0.0197	-0.0174
94.9	-0.0356	0.0651	0.0166	-0.0643	0.0106	-0.0182	0.0492
95	-0.0424	0	0.0583	-0.0568	-0.0446	0.0053	0.0341
95.1	-0.0598	0.00227	0.00151	0.0197	-0.00378	0.00454	-0.0151
95.2	0.0272	-0.0136	-0.00984	-0.0204	0.0643	0.00757	-0.0272
95.3	0.0318	0.0363	-0.0439	-0.000757	-0.00605	0.0598	0.0151
95.4	0.00908	-0.0386	0.0288	0.0295	0.0552	0.0053	0.0401
95.5	0.0303	-0.0212	0.0643	-0.028	0.00908	-0.0666	-0.031
95.6	-0.0189	0.0197	0.0212	-0.0424	-0.0371	-0.00984	-0.0371
95.7	0.0204	-0.0507	-0.0863	-0.0114	0.0401	0.0129	0.0114
95.8	0.00378	-0.0378	0.0197	0.0636	0.0552	0.00908	0.0265
95.9	0.0121	-0.00908	-0.000757	-0.00984	0.0242	0.0204	0.0151
96	0.084	-0.0144	0.0303	-0.0363	-0.028	0.0212	0.00984
96.1	0.00303	-0.00227	0.00908	-0.0522	-0.0288	-0.059	0.00151
96.2	-0.031	0.0242	-0.00984	-0.0204	-0.0409	0.0341	0.0242
96.3	0.00151	-0.031	-0.0333	0.00832	0.0333	0.0643	0.000757
96.4	0.00984	0.00227	0.0121	0.0583	0.00227	0.0568	-0.0227
96.5	-0.025	-0.00984	-0.0227	0.0303	0.0272	0.0772	0.0144
96.6	-0.0401	0.00378	-0.0174	0	-0.00151	0.0923	-0.00227
96.7	-0.00303	-0.0174	-0.0151	0.00303	-0.0144	0.0159	0.0446
96.8	-0.0469	-0.0106	0.025	0.00908	-0.0477	0.0235	0.0454
96.9	0.0242	0.0212	-0.0219	0.0356	0.0499	0.0696	-0.0469
97	-0.00681	-0.0166	-0.0552	0.0348	0.0325	0.126	-0.0295
97.1	-0.053	0.028	-0.0272	-0.0189	-0.0182	0.0764	-0.0144
97.2	0.00908	-0.0568	0.0129	-0.00832	-0.0182	0.0658	-0.0144
97.3	0.00227	-0.0424	0.0129	-0.0189	0.00227	0.0114	-0.0325
97.4	-0.0204	0.0303	-0.0114	0.00378	0.0114	-0.00151	0.0363
97.5	-0.0696	0.0636	-0.0393	0.0325	0.0341	-0.0189	0.0265
97.6	-0.0704	0.00303	0.0151	-0.0515	0.0772	-0.0318	0.031
97.7	-0.0651	-0.056	-0.0325	-0.0742	-0.00984	0.0318	-0.0219
97.8	-0.0189	-0.0643	0.0114	0.0446	-0.0288	-0.0121	-0.0174
97.9	0.0757	0.0492	-0.000757	-0.0151	0.00832	0.0341	-0.00832
98	0.0386	-0.0454	0.00605	-0.00832	0.0189	-0.0341	0.0439
98.1	-0.0568	0.0409	0.00605	0.0303	0.0144	-0.0719	0.00832
98.2	-0.0409	0	0.00681	-0.0182	0.025	0.0204	0.00454
98.3	-0.0242	-0.0628	0.0303	0.0303	-0.0129	0.0515	0.0166
98.4	-0.0121	-0.0144	0.00984	0.00378	0.0439	-0.00605	-0.025
98.5	-0.0129	-0.0356	-0.0288	-0.0795	0.0378	-0.0121	0.0288
98.6	-0.0499	-0.0053	-0.00984	-0.025	0.0166	-0.053	0.0348
98.7	-0.0537	-0.00303	0.0129	0.00303	0.0288	-0.0182	-0.056
98.8	0.0545	0.0227	-0.0681	0.0363	0.00832	0.0257	-0.025
98.9	-0.0537	0.0469	0.0166	0.0235	-0.0189	-0.028	-0.0204
99	-0.0424	-0.00454	0.0363	-0.0416	0.059	0.0121	0.0053
99.1	-0.059	-0.0204	0.0288	0.00757	0	-0.0235	-0.0704
99.2	-0.0507	-0.00681	0.00832	-0.0462	0.0454	0.0363	0.0583
99.3	-0.031	0	-0.0356	-0.0348	0.0151	0	0.0121
99.4	0.0189	0.0159	-0.0182	-0.0272	0.0545	-0.031	-0.00378
99.5	0.0341	0.025	0.0174	-0.025	-0.0182	-0.0174	-0.0114
99.6	0.00303	0.00378	0.0446	-0.00984	0.0129	0.0393	-0.0477
99.7	-0.0484	-0.0318	0.0401	-0.0053	0.0318	0.031	0.0242
99.8	-0.0666	0.00605	0.00605	-0.0356	-0.00908	-0.0356	-0.025
99.9	-0.0605	-0.0204	-0.0704	-0.0235	0.0537	-0.0144	-0.028
100	-0.0545	0.0356	-0.0129	-0.0469	0.0454	0.0159	0.0106
100.1	0.00454	0.00681	-0.0129	-0.0424	-0.00378	-0.0272	-0.0605
100.2	0.025	0.00605	0.0847	0.0643	-0.0227	0.0492	0.0409
100.3	-0.0197	-0.0817	0.0658	-0.0242	0.0151	-0.0197	0.00303
100.4	-0.431	-0.172	-0.147	-0.0704	-0.00454	0.0204	0.0121
100.5	-1.72	-1.04	-0.79	-0.571	-0.337	-0.17	-0.0711
100.6	-2.84	-1.94	-1.45	-0.912	-0.625	-0.252	-0.111
100.7	-3.08	-2.28	-1.73	-1.16	-0.861	-0.385	-0.137
100.8	-2.74	-2.21	-1.61	-1.13	-0.802	-0.373	-0.182
100.9	-2.25	-1.86	-1.3	-0.947	-0.707	-0.318	-0.18
101	-1.79	-1.47	-1.02	-0.736	-0.559	-0.278	-0.158
101.1	-1.42	-1.12	-0.728	-0.611	-0.405	-0.225	-0.103
101.2	-1.04	-0.903	-0.611	-0.499	-0.316	-0.174	-0.0938
101.3	-0.726	-0.688	-0.47	-0.31	-0.3	-0.0802	-0.113
101.4	-0.605	-0.512	-0.319	-0.305	-0.298	-0.101	-0.122
101.5	-0.45	-0.425	-0.289	-0.192	-0.193	-0.138	-0.0522
101.6	-0.434	-0.359	-0.279	-0.222	-0.154	-0.062	-0.0053
101.7	-0.378	-0.339	-0.163	-0.176	-0.0681	-0.105	-0.0454
101.8	-0.308	-0.229	-0.112	-0.11	-0.087	-0.0318	-0.0439
101.9	-0.275	-0.246	-0.142	-0.108	-0.087	-0.114	-0.0863
102	-0.223	-0.173	-0.139	-0.101	-0.0734	-0.028	-0.0552
102.1	-0.249	-0.148	-0.173	-0.0719	-0.0863	-0.0318	-0.0182
102.2	-0.17	-0.123	-0.116	-0.104	-0.0325	-0.0742	-0.0189
102.3	-0.184	-0.118	-0.117	-0.0916	-0.0802	-0.0492	-0.0454
102.4	-0.18	-0.157	-0.0795	-0.138	-0.0409	-0.117	-0.0348
102.5	-0.144	-0.0757	-0.084	-0.0484	-0.0696	-0.0469	-0.0136
102.6	-0.135	-0.09	-0.0689	-0.025	-0.0931	0.00151	-0.0393
102.7	-0.0651	-0.0537	-0.0537	-0.0219	-0.0053	-0.0704	-0.0257
102.8	-0.118	-0.0401	-0.0454	-0.105	-0.0583	-0.031	-0.0613
102.9	-0.0636	-0.0446	-0.0613	-0.09	-0.028	-0.0386	-0.00757
103	-0.101	-0.0242	-0.0787	-0.114	-0.0174	-0.0348	0
103.1	-0.0749	-0.0946	-0.0537	-0.00605	-0.0363	-0.0575	-0.0242
103.2	-0.062	-0.0779	-0.0431	-0.0053	-0.0401	-0.0227	-0.0257
103.3	-0.0409	0.00757	0.0129	-0.00681	-0.0484	-0.0182	-0.0583
103.4	0.00984	0.0227	0.00378	-0.0515	-0.0341	-0.0378	0.0166
103.5	-0.0242	-0.084	-0.0484	-0.0257	0.0189	-0.0318	-0.00757
103.6	-0.137	-0.0696	-0.0681	-0.0795	-0.0454	-0.0295	-0.0151
103.7	-0.084	-0.0583	-0.00984	0.00908	-0.0847	-0.0696	-0.0106
103.8	0.00908	-0.09	0.0129	-0.028	-0.0507	0.00151	-0.0552
103.9	0.00832	-0.0462	-0.056	-0.0235	-0.0515	-0.0257	-0.0726
104	-0.0393	-0.0182	-0.107	-0.062	-0.0288	-0.00454	-0.0356
104.1	-0.059	0.0144	-0.0356	-0.0265	-0.0492	-0.081	-0.0166
104.2	-0.0242	-0.00757	-0.0204	-0.0272	-0.00151	-0.0325	-0.00757
104.3	-0.0303	-0.0779	-0.0257	-0.0144	-0.0318	0.0378	-0.0166
104.4	-0.119	-0.028	0.00984	-0.0295	0.028	-0.0431	0.000757
104.5	-0.0598	-0.0189	0.0318	0.00605	0.00378	-0.056	-0.00832
104.6	-0.0484	-0.00378	-0.0946	-0.0242	-0.0356	-0.115	-0.0288
104.7	-0.0575	-0.0469	-0.0681	-0.0242	-0.062	-0.0424	-0.00908
104.8	-0.0257	-0.0825	0.00454	-0.0227	-0.0144	0.0189	-0.000757
104.9	-0.0446	-0.0923	-0.000757	-0.0363	-0.0204	-0.0212	-0.0189
105	-0.0219	-0.0053	-0.0189	-0.0484	-0.00454	-0.0386	0.0318
105.1	-0.00832	0.0129	-0.0219	-0.0454	-0.062	-0.00832	0.0341
105.2	-0.0378	-0.0878	-0.0522	-0.059	0.000757	-0.0371	-0.0613
105.3	-0.0325	-0.0583	-0.0643	-0.0303	0.000757	-0.025	-0.0189
105.4	-0.0166	-0.0235	-0.0121	0.00681	-0.00454	-0.0219	-0.0552
105.5	-0.0242	-0.0212	0.0265	-0.0916	-0.025	-0.0446	0.0454
105.6	-0.0189	-0.0386	-0.0378	-0.0568	-0.0227	-0.0711	0.00757
105.7	-0.031	-0.0613	-0.0726	-0.0265	0.0333	-0.025	0.0212
105.8	-0.0598	-0.00303	0.0129	-0.00605	0.0182	0.028	-0.0439
105.9	-0.0212	-0.0144	-0.053	-0.0742	-0.0114	-0.0923	-0.0204
106	-0.0166	-0.0704	-0.031	-0.028	-0.0106	-0.0651	0
106.1	-0.0492	-0.0182	0.0159	-0.0689	-0.0378	0.0151	0.0151
106.2	-0.0401	-0.0469	-0.00908	0.0182	-0.0545	-0.0545	-0.0197
106.3	-0.0409	-0.028	-0.0507	0.0227	-0.0363	0.00832	0.0393
106.4	-0.00605	-0.0393	0.000757	-0.0371	0.0159	-0.0499	-0.0515
106.5	-0.0651	-0.0219	-0.0235	-0.056	-0.0318	-0.0431	-0.056
106.6	-0.0288	-0.0431	-0.00984	0.0212	-0.0189	-0.0431	0.0197
106.7	-0.11	-0.031	-0.0628	-0.0462	0.0272	-0.107	-0.00984
106.8	-0.0341	-0.0462	-0.056	-0.0424	-0.031	-0.0159	-0.0151
106.9	-0.0863	-0.0537	-0.0272	-0.0136	-0.0673	0.000757	-0.0288
107	-0.0991	-0.0401	0	0.0257	0.0129	-0.0333	-0.0272
107.1	-0.0605	-0.0462	-0.0151	-0.0469	-0.0053	0.0204	-0.00757
107.2	-0.0325	-0.0469	-0.0227	-0.0288	-0.0272	-0.00984	-0.00908
107.3	0.0166	-0.0166	-0.00908	-0.028	-0.00378	-0.0265	0.0295
107.4	0.0159	-0.0318	-0.0114	-0.00681	0.0189	-0.0628	0.0189
107.5	-0.0166	-0.0764	0.0288	-0.031	0.00227	-0.0507	-0.0265
107.6	-0.0961	-0.0378	-0.0507	-0.109	0.0288	-0.0303	-0.0583
107.7	-0.0121	-0.0114	0	-0.0378	0.00832	0.0235	0.0189
107.8	-0.0182	-0.00984	-0.00832	-0.0159	-0.0515	-0.113	-0.0469
107.9	-0.00832	-0.0393	-0.0515	-0.00227	0.0613	-0.0182	0.00303
108	-0.0333	-0.0696	0.0265	0.0204	-0.0371	0.028	-0.0371
108.1	-0.0711	-0.0182	-0.0378	-0.0416	-0.025	-0.0507	-0.00757
108.2	-0.0825	0.00303	-0.0325	-0.0636	-0.0242	0.0121	-0.00605
108.3	-0.0681	-0.0257	-0.0393	-0.0507	-0.0499	-0.0424	0.0212
108.4	-0.0333	-0.0174	-0.0189	0.00605	-0.0477	-0.0129	0.0265
108.5	-0.00757	-0.0265	-0.0575	0.000757	-0.0219	-0.0265	-0.0598
108.6	-0.0575	0.0144	0.0295	0.0363	0.00681	0.0439	-0.056
108.7	-0.0545	0.00757	0.0507	-0.0446	-0.0439	-0.0454	0.0424
108.8	-0.0863	-0.0583	-0.0651	-0.0189	-0.0053	0.00227	-0.00681
108.9	-0.0136	0.0151	-0.0053	-0.0439	-0.0681	0.028	-0.0636
109	-0.0446	0.00908	-0.0182	-0.0583	0.00908	-0.0666	0.0212
109.1	-0.0628	-0.025	0.0348	0.0257	0.0575	0.0204	0
109.2	-0.0568	-0.0552	0.00454	-0.00681	0.00984	0.00757	-0.0144
109.3	-0.0984	-0.025	-0.0643	-0.0742	-0.0507	-0.0106	-0.0446
109.4	-0.0477	-0.0303	-0.0114	-0.0666	-0.0704	-0.0356	0.00832
109.5	-0.0673	0.0227	0.0151	-0.0136	-0.0545	-0.0136	0.0696
109.6	0.0174	0.0129	0.0378	0.0129	0.0129	-0.0386	-0.0356
109.7	-0.025	0.0182	-0.0265	0.00378	-0.00227	-0.0053	-0.0613
109.8	-0.0795	-0.0166	-0.0265	0.00151	-0.00605	-0.00605	-0.00378
109.9	-0.0499	-0.0265	0.00757	-0.0507	-0.0121	0.00984	0.0454
110	-0.053	0.0242	0.0182	-0.0484	0.0219	-0.081	0.0136
110.1	0.00303	0.0174	-0.00303	-0.0159	-0.0197	-0.0303	-0.0333
110.2	-0.00378	-0.0295	0.025	-0.0144	0.00303	-0.00454	0.0197
110.3	-0.0666	0.0795	-0.0219	-0.00681	-0.0204	-0.0371	-0.0325
110.4	-0.0484	0.0121	0.00227	0.000757	-0.0129	0.0477	-0.0356
110.5	-0.0704	-0.081	0.00151	-0.0219	0.0182	-0.0174	0.0295
110.6	-0.0182	-0.00454	-0.0439	-0.0174	-0.0605	-0.0129	0.0151
110.7	-0.031	-0.0227	0.0151	-0.0242	0.000757	-0.0272	0.0424
110.8	-0.0288	0.000757	0.025	-0.0499	-0.0363	-0.0106	0.00378
110.9	-0.0204	0.0242	0.0219	-0.0537	0.025	0.0136	-0.0371
111	0.00378	-0.0507	-0.0386	-0.0295	0.0121	-0.0204	-0.0378
111.1	-0.0439	0.031	-0.00378	0.00378	0.00454	0.00227	-0.0764
111.2	-0.0462	0.0204	-0.0174	-0.0189	0.00681	0.00757	0.0666
111.3	-0.0583	0	-0.0212	-0.0552	0.0658	-0.104	0.0303
111.4	-0.0431	-0.0341	0.00757	0.00454	-0.0129	-0.00832	0.0053
111.5	-0.0053	0.0197	0.000757	-0.0257	-0.0643	-0.0393	-0.0537
111.6	-0.0151	-0.000757	0.0265	-0.0265	-0.00303	-0.0522	-0.0166
111.7	-0.000757	-0.0303	0.00681	-0.00378	-0.0295	-0.0696	0.0151
111.8	-0.0235	0.00378	-0.0363	0.00908	-0.025	-0.0545	0.0121
111.9	-0.0174	0.0136	-0.0424	-0.0053	-0.0416	-0.025	-0.00378
112	-0.0227	0.0333	0.00454	-0.00681	0.0144	-0.0318	-0.0129
112.1	-0.0613	-0.0212	-0.0189	-0.0537	0.0129	-0.0204	-0.0348
112.2	0.0114	-0.0454	-0.0189	0.00757	-0.0371	-0.00454	-0.0235
112.3	-0.0219	0.0053	-0.0628	-0.0114	0.00832	-0.0151	0.0212
112.4	0.00605	-0.0159	-0.0356	0.0106	0.0174	-0.0477	-0.0545
112.5	-0.0197	-0.0053	0.000757	0.0227	-0.0499	-0.00832	0.0288
112.6	-0.0636	-0.0212	-0.0568	0.00984	0.0265	-0.0219	0.0272
112.7	-0.0643	-0.0197	0.000757	-0.0424	-0.00378	-0.0772	-0.00227
112.8	-0.0416	-0.0492	-0.0537	-0.0431	-0.0144	0.0144	-0.0151
112.9	0.0288	-0.028	-0.0333	-0.0795	0.0704	-0.0189	-0.0469
113	0.0053	-0.00303	-0.00681	-0.0174	0.0212	-0.0681	0.0151
113.1	-0.0303	0.0159	0.00908	0	-0.0295	-0.0961	-0.0303
113.2	-0.0938	-0.0492	-0.0121	-0.0568	0.00757	0	-0.00454
113.3	0.00832	-0.00605	-0.0666	-0.062	-0.0114	0.000757	-0.0174
113.4	-0.0462	0.0174	0.0295	0.00908	0.0386	-0.0189	-0.0242
113.5	-0.0121	0.0197	0.00151	-0.056	0.0802	-0.0726	-0.062
113.6	-0.0189	-0.0598	0.0106	0.00378	-0.0106	-0.0787	0.0129
113.7	-0.062	-0.0136	-0.0742	-0.0295	-0.0265	-0.0575	0.0053
113.8	-0.0492	-0.0136	-0.0469	-0.0257	-0.0288	0.000757	-0.0401
113.9	-0.0742	0.0499	-0.0242	-0.0219	0.00681	0.028	-0.0197
114	-0.0341	0	-0.0348	0.0151	0.0462	-0.0174	0.0499
114.1	-0.00378	-0.0318	0.0151	-0.0552	-0.0129	-0.0757	-0.0174
114.2	-0.0507	-0.00908	-0.0764	-0.0295	0.00757	-0.0204	0.0106
114.3	0.00151	-0.0325	0.0325	0.0325	-0.0265	0.00227	0.0689
114.4	-0.0522	-0.0341	0	0.00151	0.00303	-0.0053	-0.0303
114.5	0.0121	-0.00378	-0.0431	-0.00454	0.0053	-0.0219	0.025
114.6	0.0272	0.0189	-0.00681	-0.0583	-0.0265	-0.112	-0.0114
114.7	-0.0341	0.0401	-0.00832	-0.031	-0.000757	-0.00908	-0.0288
114.8	-0.0749	-0.053	-0.0341	-0.0477	-0.00454	-0.00757	-0.00605
114.9	-0.104	-0.0726	-0.0144	0.0197	-0.031	0.000757	-0.0053
115	-0.0545	0.0144	-0.028	-0.0235	0.053	0.031	0.0166
115.1	-0.0174	-0.0174	-0.0053	-0.0257	0.0295	-0.00984	0.0053
115.2	-0.059	0.000757	-0.0356	-0.0144	0.0636	-0.0726	0.0182
115.3	-0.0658	0.0696	-0.0401	0.00151	0.00832	-0.0568	-0.0416
115.4	-0.0598	-0.0393	0.00454	-0.0166	-0.0605	0.0227	-0.025
115.5	0.0212	-0.0265	-0.028	-0.0726	0.00151	0.0166	0.0885
115.6	-0.0166	-0.0204	-0.0257	-0.0454	0.0129	-0.031	0.0159
115.7	-0.0908	-0.0288	0.0204	-0.0568	0.0318	-0.0303	0.0182
115.8	-0.0454	0.00605	-0.0439	-0.0129	0.0409	-0.0439	-0.0242
115.9	-0.0931	-0.0719	-0.028	-0.0189	0.0575	-0.00378	-0.0159
116	0.0129	-0.0257	0.0371	0.0802	0.0166	-0.0318	-0.0552
116.1	-0.0257	-0.0341	-0.0446	-0.0515	-0.0484	0.00832	0.0129
116.2	-0.00378	-0.0219	-0.0628	-0.0325	-0.0318	0.00227	0
116.3	-0.0477	-0.0288	-0.0492	-0.0446	-0.00908	-0.0174	-0.056
116.4	-0.0431	-0.0288	-0.0378	-0.0121	0.0151	-0.00303	-0.0371
116.5	-0.0197	-0.0462	-0.0053	0.00605	-0.0378	-0.0219	-0.0325
116.6	-0.0242	-0.0446	0.0242	-0.0303	0.059	-0.0197	-0.0121
116.7	-0.0378	0.0318	-0.028	-0.084	-0.0583	-0.0129	-0.0409
116.8	-0.0378	0.0605	-0.0272	-0.0545	-0.0515	0.00151	-0.0235
116.9	-0.0583	0.0106	-0.0401	0.00908	-0.0469	0.00984	-0.0363
117	-0.102	-0.0333	0.0235	0.0174	-0.0734	-0.0151	0.00378
117.1	-0.0568	-0.0522	-0.0787	-0.0129	-0.0295	-0.0628	-0.00908
117.2	-0.0552	-0.0257	-0.0507	-0.0492	0.00454	0.0151	0.0174
117.3	0.0242	0.0575	-0.0272	-0.0363	-0.0174	-0.0257	-0.00908
117.4	-0.0363	-0.00908	-0.00454	-0.0545	0.0159	-0.00984	-0.0159
117.5	-0.0341	-0.0182	-0.00378	-0.0242	-0.0446	-0.0658	-0.0242
117.6	-0.0106	-0.0219	-0.0257	-0.056	-0.0363	-0.0136	-0.0401
117.7	-0.0303	-0.0136	-0.0325	0.00832	-0.0416	-0.0885	0.0053
117.8	-0.0151	0.00378	-0.0847	-0.0265	-0.0348	0.0189	-0.00378
117.9	-0.00908	-0.0371	0.0242	-0.0295	-0.00605	0.0613	0.028
118	-0.025	0.0545	0.0114	0.0121	0.00832	-0.0446	0.00151
118.1	-0.0401	0.0893	0.00378	0.0363	-0.00378	-0.0114	-0.0499
118.2	-0.0757	-0.00378	-0.00832	-0.0053	-0.0212	-0.0235	-0.0159
118.3	-0.0386	0.0174	-0.0356	-0.0257	0.0053	-0.0393	-0.00151
118.4	-0.0227	-0.0484	-0.0439	-0.0197	-0.0166	-0.0348	-0.0477
118.5	-0.0779	-0.00151	0.0219	0.0129	0.0106	-0.00303	-0.0151
118.6	-0.0499	-0.0378	0.0583	-0.0242	0.000757	-0.0265	-0.0272
118.7	-0.0628	0.0144	0.00378	0.00454	-0.00227	-0.0749	0.0341
118.8	-0.000757	0.0386	-0.0129	-0.0189	-0.0681	-0.0666	0.00984
118.9	-0.0219	0.0401	-0.0363	0.00227	-0.0515	-0.00303	0.0121
119	-0.00303	-0.00151	-0.0144	-0.0136	-0.028	0.00227	-0.0613
119.1	-0.059	-0.0893	0.0174	-0.0144	-0.0242	-0.0257	-0.0303
119.2	-0.0272	0.0144	0.0151	-0.0378	-0.028	-0.0129	0.00151
119.3	-0.0129	0.028	-0.0341	-0.0462	0.00151	-0.0227	-0.0288
119.4	0.00605	0.0658	0.0106	-0.0151	0.00151	-0.0552	0.00832
119.5	-0.0401	0.0257	-0.0189	-0.00378	-0.0129	-0.0166	-0.0144
119.6	-0.0454	-0.0114	-0.0303	0.00757	-0.0129	-0.0325	-0.0424
119.7	-0.0469	0.00303	0.0174	-0.0129	-0.0825	-0.00227	0.0235
119.8	0.0197	0.00908	0.0583	-0.00303	-0.053	-0.0212	0.00681
119.9	-0.0144	0.0219	0.0515	-0.0272	0.0348	-0.0416	0.0961
120	0.0174	-0.0235	-0.0212	0.00681	-0.0272	0.0295	0.025
120.1	-0.0295	0.00681	-0.0431	-0.0378	-0.028	0.00757	-0.103
120.2	-0.0129	-0.0136	-0.0439	0.0182	0.00757	-0.0446	-0.0492
120.3	-0.0719	-0.00984	-0.00832	0.00832	0.0295	-0.0136	0.0303
120.4	-0.0151	0.0166	0.0348	-0.0378	-0.0197	-0.0507	0.0492
120.5	-0.0106	0.0121	-0.00227	-0.0189	-0.0764	0.0197	0.0144
120.6	-0.00984	0.00151	-0.0341	-0.0598	-0.0265	-0.0719	-0.0151
120.7	-0.0356	0.0227	-0.0636	-0.00454	0.000757	-0.0151	-0.00227
120.8	-0.0658	-0.0515	-0.0598	-0.0477	-0.0356	-0.0416	0.00605
120.9	0.0424	-0.025	0.0356	-0.0136	0.0681	0.00151	0
121	0.0439	-0.0174	-0.0151	-0.0182	-0.0166	-0.0424	0.00908
121.1	-0.0295	-0.0378	-0.00832	0.0151	-0.0454	-0.0341	0.0106
121.2	-0.0151	0.0212	-0.0446	-0.0106	-0.028	0.00378	0.0734
121.3	-0.0333	0.0341	-0.0182	-0.00681	-0.0651	-0.062	0.00227
121.4	-0.00832	0.0227	-0.0235	-0.0386	-0.0522	0.00378	-0.00378
121.5	0.00378	0.0053	0.00227	-0.0295	-0.00757	-0.0462	0.00605
121.6	-0.00454	-0.0341	-0.0341	-0.0257	-0.0386	-0.0719	0.0204
121.7	-0.0424	-0.0333	-0.0507	0.0333	-0.00832	-0.00378	-0.00378
121.8	0.00303	-0.0401	-0.00454	0.00832	-0.0348	-0.00984	-0.025
121.9	-0.0348	0.0106	-0.0341	-0.0272	0.0182	0.0121	-0.0462
122	0.0114	-0.0393	-0.0219	0.028	-0.0401	-0.0265	-0.00605
122.1	0.0454	-0.0106	0.00378	-0.00378	-0.0106	-0.00454	0.0341
122.2	0.00908	0.00227	-0.0333	-0.0204	-0.0416	-0.0227	0.0393
122.3	-0.0341	-0.0235	-0.028	-0.0053	0.0393	-0.0689	0.0121
122.4	-0.0174	-0.0151	-0.0114	-0.0628	0.00378	-0.0371	-0.0363
122.5	-0.0235	-0.0174	-0.0356	-0.0227	0.00151	0.0363	-0.0673
122.6	-0.0522	-0.025	-0.028	-0.0363	-0.00151	0.0114	0.0598
122.7	0.0197	-0.0409	-0.0189	-0.00378	-0.00908	-0.0242	0.0227
122.8	-0.0462	0.0257	-0.0219	0	-0.028	-0.0984	0.00303
122.9	-0.0681	0.0189	0.00757	0.0424	0.0136	0.0053	0.0136
123	-0.0341	-0.0295	-0.0371	-0.0779	0.0242	-0.0144	-0.0129
123.1	-0.031	-0.0204	-0.0537	-0.0711	0.0174	-0.0325	0.000757
123.2	0.0424	-0.0257	-0.00378	-0.0159	-0.00151	-0.0356	-0.0159
123.3	0.0129	-0.0371	-0.0121	0.0227	-0.0393	-0.00151	0.00378
123.4	-0.0681	-0.0212	-0.0613	-0.0439	-0.0348	-0.0348	-0.0053
123.5	-0.0817	-0.00984	-0.0318	-0.0545	-0.0204	-0.0477	-0.0507
123.6	0.00454	0.0378	-0.0288	-0.0227	-0.0295	0.0212	0.00832
123.7	-0.0492	0.0295	0.0212	-0.0197	-0.00605	0.00605	-0.0182
123.8	-0.0318	-0.0651	-0.00908	0.0197	-0.00151	-0.0235	0.0151
123.9	-0.101	-0.059	-0.0424	-0.00757	0.0484	-0.0348	-0.0325
124	-0.0235	0.0121	-0.0189	-0.000757	0.0182	-0.0583	-0.031
124.1	-0.0439	0.00832	-0.0537	-0.0462	-0.0439	0.0257	-0.0242
124.2	-0.0401	-0.0174	-0.0288	-0.0515	-0.00605	0.0174	-0.0356
124.3	-0.0151	-0.0568	-0.0492	0.00908	-0.0227	-0.0159	0.0295
124.4	-0.0469	-0.0378	-0.00984	-0.0114	0.062	-0.00454	-0.0257
124.5	-0.0356	-0.0583	0.0053	-0.0189	-0.0401	-0.0348	-0.053
124.6	-0.0431	0.0197	-0.0166	0.00378	0.0129	-0.0893	-0.0416
124.7	-0.0288	-0.0189	-0.0242	-0.0416	-0.0182	-0.0212	0.00908
124.8	-0.0605	-0.0416	-0.0386	-0.0318	0.0537	0.0288	0.0106
124.9	-0.0272	-0.0333	-0.00378	-0.062	0.00227	-0.0144	-0.0341
125	-0.0575	0.0114	-0.0673	-0.0144	0.0159	0.031	-0.0174
125.1	-0.0643	-0.0333	0.0272	-0.0454	0.0288	-0.0401	-0.0166
125.2	-0.0182	0.0197	-0.028	-0.0182	0.000757	-0.0628	-0.000757
125.3	-0.00681	0.0159	-0.0878	-0.000757	-0.056	-0.0144	0.0325
125.4	-0.0605	0.00454	-0.0446	-0.028	0.0265	0.053	-0.0613
125.5	-0.0515	0.00605	0.0144	-0.00378	-0.00227	-0.0772	-0.0431
125.6	-0.0499	0.0182	0.0182	0.031	-0.0174	0.00454	-0.0114
125.7	-0.0219	0.025	0.00832	-0.0598	-0.00681	0.0106	-0.00832
125.8	-0.00227	-0.0151	0.0272	-0.0537	-0.0742	0.0454	0.025
125.9	-0.0333	-0.0431	-0.0409	-0.0265	-0.0749	-0.00757	0.00227
126	-0.0673	-0.0212	-0.0333	0.00984	-0.0371	0.0144	-0.0484
126.1	-0.0144	-0.0053	0.028	-0.0832	-0.031	-0.0341	0.00303
126.2	-0.00757	0.0303	-0.0159	-0.00681	0.0189	0.00151	-0.0484
126.3	-0.0053	-0.0106	0.0288	0.0136	-0.0182	0.0265	0.0136
126.4	-0.0462	-0.0257	-0.0166	-0.0144	-0.0651	-0.00227	0.0568
126.5	0.00757	-0.0053	-0.0348	-0.0166	-0.0121	-0.0726	-0.0144
126.6	0.0159	-0.025	-0.00227	-0.00454	0.0272	-0.062	-0.0568
126.7	-0.0492	-0.0439	-0.00984	-0.0545	-0.0356	0.0401	-0.0825
126.8	-0.0295	0.0454	0.00151	0.0235	-0.0189	-0.00605	0.00681
126.9	-0.0136	0	0.00757	-0.0378	-0.0189	-0.00984	0.0189
127	-0.0227	-0.0144	-0.0416	-0.0182	-0.0174	-0.0129	0.0439
127.1	-0.00832	0.0393	0.0219	-0.00227	-0.0401	-0.087	-0.0136
127.2	-0.0144	-0.0356	-0.0734	-0.00832	0.0129	-0.00832	-0.0439
127.3	0.00984	0.0348	0.00681	-0.031	0.0212	0.0106	-0.0462
127.4	-0.059	0.0114	0.0424	0.000757	-0.0219	0.0174	0.0151
127.5	-0.0515	0.0545	0.0325	0.0197	-0.0151	-0.0227	0.0363
127.6	-0.0386	0.0363	-0.0681	0.0711	-0.025	-0.0931	-0.0204
127.7	-0.00681	-0.0288	0.00908	-0.0174	-0.0424	-0.0605	0.0129
127.8	-0.0522	-0.0174	-0.0303	-0.0454	-0.0462	-0.0235	-0.0257
127.9	-0.00681	-0.00757	-0.0552	-0.0454	-0.0318	-0.0159	0.0272
128	0.00605	0.000757	-0.0053	-0.00151	-0.0341	-0.0454	0.0356
128.1	0.0257	0.0303	0.0537	-0.0053	-0.0537	-0.0106	-0.0204
128.2	-0.0318	-0.0446	0.0295	0.0303	-0.000757	-0.126	-0.00378
128.3	0.00605	0.0272	0.00757	-0.0386	-0.0106	0.0424	-0.025
128.4	-0.0515	-0.0136	0.0174	-0.0265	-0.0129	0.0151	-0.00454
128.5	-0.0053	-0.0378	-0.059	-0.0242	-0.0189	-0.081	0.0348
128.6	0.0386	0.00832	0.028	-0.0378	-0.0227	-0.0386	0.0265
128.7	0.0288	0.00832	0.00454	0.0568	0.0219	-0.0764	-0.0431
128.8	0.0129	-0.00832	0.0288	-0.031	-0.0182	-0.0144	-0.0166
128.9	-0.0325	0.0235	-0.0303	-0.00832	0.00605	-0.062	0.00681
129	-0.0416	-0.025	-0.0477	-0.0795	-0.0499	0.000757	-0.0515
129.1	-0.0454	-0.0272	-0.0166	-0.025	-0.0825	-0.0568	0.00908
129.2	0.0144	0.0144	-0.000757	0.0114	-0.0583	-0.0318	0.0378
129.3	0.09	-0.0242	0.0477	-0.00454	-0.0333	-0.0348	0.0499
129.4	-0.0151	-0.0802	-0.059	0.0136	-0.0288	-0.0916	-0.0288
129.5	-0.0832	0.00227	-0.0643	-0.062	-0.0303	0.0159	0.00303
129.6	-0.062	0.0144	-0.0378	-0.053	-0.0401	-0.0348	0.0235
129.7	-0.0303	0.0053	-0.0204	0.0166	-0.0492	-0.0227	0.0106
129.8	0.0409	-0.0166	0.00151	0.0159	-0.0545	0.000757	-0.0242
129.9	0.0197	-0.0242	0.0106	-0.0121	-0.0469	-0.0515	-0.0257
130	-0.0129	-0.062	-0.0159	-0.0605	-0.0182	-0.0409	-0.000757
130.1	-0.00757	-0.00303	-0.0272	-0.0265	0.0235	-0.0386	0.0114
130.2	-0.0114	-0.0114	0.0144	-0.0749	-0.0492	-0.0499	-0.0151
130.3	0.0182	0.0235	-0.0477	0.0197	-0.0212	-0.0136	-0.00378
130.4	-0.0189	-0.0272	-0.0847	-0.0227	-0.0053	-0.0151	-0.0182
130.5	0.0477	-0.0318	-0.0151	-0.025	-0.0742	-0.0393	0.0144
130.6	0.0847	-0.0318	-0.0053	-0.0401	0	-0.0469	0.0325
130.7	-0.0378	-0.0318	0.00227	-0.0923	-0.0144	-0.0477	0.00378
130.8	-0.0325	-0.0235	-0.0424	-0.0295	-0.0378	-0.0242	0.00151
130.9	-0.025	0.00908	-0.0356	-0.0424	-0.0696	0.0348	-0.0431
131	0.00454	-0.000757	-0.0166	-0.0499	-0.0651	-0.0522	-0.0144
131.1	-0.00757	0.0303	-0.0144	0.053	-0.0575	-0.0832	0.0182
131.2	-0.025	-0.0197	0.0325	-0.0363	-0.0356	-0.084	-0.0272
131.3	-0.0242	-0.0726	-0.0772	-0.0545	-0.0348	-0.062	0.0166
131.4	-0.0212	0.0114	-0.0681	-0.0356	-0.0847	-0.0409	-0.0265
131.5	-0.0219	-0.00757	-0.0356	-0.025	-0.00908	-0.0189	-0.0212
131.6	-0.0242	-0.00454	-0.0666	0.00757	-0.0341	0.0204	-0.0742
131.7	-0.0144	-0.09	0.0235	-0.0136	-0.0409	-0.0371	-0.0295
131.8	0.0121	-0.0545	0.00832	-0.0462	-0.0257	-0.0628	0.0227
131.9	0.0257	-0.00378	0.0386	-0.0204	-0.106	-0.025	-0.0393
132	-0.0204	-0.0204	-0.0204	-0.0575	0.0227	0.0174	0.0325
132.1	-0.0348	-0.0318	-0.0575	-0.0363	-0.00681	0.0121	0.0356
132.2	-0.0235	-0.0265	-0.00984	0.0545	-0.0499	-0.0409	-0.0204
132.3	0.00303	-0.0409	0.0136	-0.0053	-0.0166	-0.0605	-0.0636
132.4	-0.025	-0.0129	-0.00832	-0.0235	-0.0969	-0.0583	0.0401
132.5	-0.0409	-0.0189	-0.0598	-0.0121	-0.0341	-0.0272	-0.0295
132.6	-0.0182	0.0424	-0.00151	0.0371	-0.0568	0.056	-0.0204
132.7	-0.00832	-0.0235	-0.0182	-0.0303	-0.0908	0.0197	-0.0235
132.8	-0.0454	-0.0166	-0.00832	-0.028	-0.0318	-0.0545	-0.0053
132.9	-0.059	-0.0401	0.0318	-0.0197	0.00832	-0.0628	-0.0204
133	-0.00984	0.00832	-0.0348	0.00303	-0.0393	0.0303	0.0242
133.1	0.00908	-0.0121	-0.0325	-0.028	-0.0704	-0.0219	-0.0136
133.2	-0.00227	0.0197	-0.0182	-0.0885	-0.0431	-0.0197	-0.00605
133.3	0.00984	-0.0409	0.0144	-0.0197	-0.0295	-0.0492	-0.00757
133.4	-0.0575	-0.0537	-0.0431	0.00681	-0.0378	0.0159	-0.0462
133.5	-0.0749	-0.0446	-0.0446	-0.0583	0.0227	-0.0401	-0.0182
133.6	-0.0341	0.0144	0.0114	-0.0159	-0.0726	-0.0734	0.0182
133.7	-0.00984	-0.0401	-0.0757	-0.00908	-0.0545	-0.0439	-0.0053
133.8	0.0114	-0.0303	-0.025	-0.00832	0.0242	0.0288	-0.0333
133.9	-0.0144	-0.00681	0.0235	-0.0363	-0.0121	-0.0182	0.0136
134	-0.028	0.0189	-0.0651	-0.00303	-0.0568	-0.0341	0.0159
134.1	-0.053	0.0189	-0.00605	-0.0515	-0.0568	-0.0151	0.00908
134.2	-0.0439	0.00454	0.0106	-0.056	-0.0916	-0.0341	-0.0129
134.3	0.062	-0.0583	-0.00908	-0.0295	-0.0295	-0.0545	0.0166
134.4	0	-0.00151	-0.0333	-0.0409	-0.0151	0.0182	-0.0212
134.5	-0.0666	-0.00832	-0.00303	-0.00681	-0.0288	0.0212	-0.0462
134.6	-0.0424	0.0197	-0.0401	-0.0204	-0.0446	-0.0121	0.0182
134.7	-0.0666	0.00454	0.0492	-0.0499	-0.0363	-0.0182	0.0333
134.8	-0.00984	-0.0166	0.056	-0.0114	-0.0144	-0.0666	-0.0318
134.9	0.0129	0.0136	-0.0235	-0.0189	-0.0272	-0.0325	0.0416
135	0	0.0197	-0.0424	0.0189	-0.0235	-0.0666	-0.000757
135.1	-0.0568	0.0174	-0.0219	-0.0106	0.0386	-0.0734	-0.0136
135.2	-0.0658	0.0719	-0.00303	-0.0288	-0.0212	0.028	-0.025
135.3	-0.0219	0.0643	0.00227	-0.0424	-0.0424	-0.0182	0.00227
135.4	-0.00757	0.0129	0.0575	0.00605	-0.0477	-0.0303	0.000757
135.5	-0.0136	-0.0325	-0.0114	0.00832	0.0401	-0.0265	0.0507
135.6	-0.00303	-0.0666	-0.00454	0.0424	0	-0.0537	-0.0431
135.7	-0.0416	-0.0136	-0.0386	-0.056	0.0303	-0.0492	0.00757
135.8	-0.0303	0.0522	0.0182	-0.0409	0.00984	-0.0166	-0.0151
135.9	-0.0303	0	-0.0189	0.00151	0.0129	0.0257	0.0409
136	-0.0114	-0.031	0.0235	0.00378	-0.0499	0.053	-0.0265
136.1	0.0053	0.0197	0.0242	-0.028	0.00832	-0.0885	-0.00605
136.2	-0.0212	-0.0431	-0.0363	-0.0144	0.0492	-0.084	-0.0454
136.3	0.0507	-0.0212	-0.000757	-0.0522	-0.00908	-0.0757	0.0197
136.4	0.0409	0.00303	-0.0189	-0.0378	-0.0749	-0.0227	-0.0265
136.5	0	0.0174	0.00681	-0.0613	-0.0257	-0.0598	-0.0235
136.6	-0.0552	0.0477	-0.0288	-0.0257	-0.0106	0.00681	0.0159
136.7	-0.0197	-0.0469	-0.000757	-0.0204	-0.00303	0.0174	-0.00303
136.8	0.0189	-0.028	-0.0598	0.0144	-0.0272	0.0189	-0.0341
136.9	-0.0129	0.059	-0.0552	-0.0166	-0.00908	-0.0499	0.00605
137	0.053	-0.0227	0.0136	-0.0469	-0.0303	-0.0681	0.0658
137.1	-0.0129	0.0348	-0.0197	-0.0689	-0.0265	-0.0689	0.0348
137.2	-0.0681	-0.025	-0.0121	0.0053	0.0227	-0.0393	-0.0651
137.3	-0.0204	-0.0174	0.00378	0.0235	-0.00227	-0.0477	-0.0318
137.4	0.059	0.0189	-0.00832	-0.0454	-0.0847	-0.0363	0.0439
137.5	-0.0341	0.0144	-0.00908	-0.028	-0.0378	-0.0378	0.00454
137.6	0	-0.0378	-0.0575	-0.0106	0.00757	-0.000757	-0.0325
137.7	-0.0295	-0.0371	-0.00757	0.0174	-0.00378	-0.0318	0.0439
137.8	0	-0.0946	0.00908	-0.0197	0.0469	-0.0129	-0.0174
137.9	0.00151	0.0106	-0.0129	0.00984	0.0386	-0.0318	0.0242
138	0.0129	0.0341	-0.00454	-0.0151	-0.0583	-0.0734	0.0174
138.1	0.00984	0.0598	-0.0568	0.00151	0.000757	0.0318	-0.00151
138.2	-0.0219	-0.0356	-0.0431	-0.0106	-0.0613	-0.0462	0.0341
138.3	0.0227	-0.0855	0.00151	-0.0159	0.000757	-0.0159	0.0325
138.4	-0.0053	-0.0235	-0.028	-0.0439	0.0613	0.00454	-0.0409
138.5	-0.0114	-0.0197	0.00908	-0.0151	-0.00605	-0.0477	0.0386
138.6	0.0409	0.0409	-0.0386	-0.0333	-0.0356	-0.0439	0.00908
138.7	0.0053	0.00303	-0.0416	-0.0325	-0.0492	-0.00908	-0.0114
138.8	0.0219	-0.0121	-0.0371	0.0242	0.0106	-0.00681	0.00757
138.9	0.00227	0.00832	0.0204	-0.0477	0.0545	-0.0265	0.0265
139	-0.0605	-0.00151	-0.0174	0.00681	0.0378	-0.0212	-0.0371
139.1	-0.0378	-0.0114	-0.0333	-0.00832	0.0363	-0.0651	-0.0197
139.2	0.025	0.0764	-0.0507	0.0272	-0.0522	-0.0386	0.0658
139.3	0.0151	-0.0272	-0.0462	-0.00303	-0.0643	0.00303	0.0341
139.4	-0.025	-0.0666	0.000757	-0.0696	-0.0356	0.0393	-0.0575
139.5	-0.0053	-0.0507	-0.0159	-0.0764	-0.0371	-0.0757	-0.00984
139.6	0.00908	-0.0613	-0.0166	-0.00605	0.00908	-0.0151	-0.0189
139.7	-0.0053	0.00303	-0.0386	-0.0325	-0.0106	-0.0235	0.0242
139.8	0.0212	-0.0189	-0.00908	0.0348	-0.053	0.0303	0.0212
139.9	0.0303	-0.0136	-0.0272	-0.0303	-0.0159	0.0356	-0.0189
140	0.000757	-0.0613	-0.0174	-0.0689	-0.0568	-0.0106	-0.00757
140.1	0	-0.031	0.0121	-0.0129	0.0053	0.0227	-0.0454
140.2	-0.00227	0.00151	-0.0348	-0.00227	-0.0235	-0.00454	0.000757
140.3	-0.00832	-0.0053	-0.0348	-0.0144	-0.0272	-0.0325	0.0424
140.4	0.0265	-0.0257	-0.0477	-0.0507	0.00227	-0.0499	0.0666
140.5	-0.0219	-0.031	0.00378	-0.0106	-0.0265	-0.0242	-0.00908
140.6	0	0.0265	-0.0318	-0.0704	-0.0227	0.0106	-0.0174
140.7	-0.0469	0.00303	0.00984	-0.0446	-0.0288	-0.0295	-0.0159
140.8	-0.0552	-0.0106	-0.0204	-0.0628	-0.0658	0.0235	-0.0439
140.9	-0.0431	-0.00908	-0.0348	0.0356	-0.0401	-0.00605	0.0272
141	-0.00303	-0.00227	-0.025	-0.00151	-0.0424	-0.0492	0.0053
141.1	0.0174	-0.0371	-0.081	-0.00605	0.00605	-0.0583	-0.0204
141.2	-0.0295	0.0378	-0.00227	-0.031	-0.053	0.0477	0.00303
141.3	-0.0484	0.00605	-0.0189	-0.0265	-0.0204	0.0151	0.0454
141.4	-0.062	-0.00378	-0.0295	-0.0257	-0.0371	0.00303	0.00454
141.5	0.00151	-0.0197	-0.0204	-0.0053	0.0318	-0.0462	-0.0439
141.6	0.00303	-0.0393	-0.0378	-0.00757	0.0431	-0.0393	-0.0257
141.7	-0.0462	-0.0726	-0.0114	-0.059	-0.0114	0.00984	-0.0189
141.8	-0.09	-0.0303	0.00151	-0.0409	-0.0393	-0.0371	0.025
141.9	-0.0734	0.0469	-0.0159	0.0053	0.0219	0.00605	0.0439
142	-0.0212	-0.0197	-0.0242	0.0272	-0.0719	0.00378	-0.0129
142.1	0.0492	0.00757	-0.0242	-0.0288	-0.0325	-0.0144	-0.0189
142.2	-0.00681	0.0136	0.0121	-0.0946	-0.0227	-0.0121	-0.00605
142.3	-0.0325	-0.0219	-0.0204	-0.0855	0.00151	-0.0499	-0.0053
142.4	-0.0469	0.0348	-0.0409	0.00908	-0.0333	0.0446	0.0318
142.5	-0.0129	-0.00908	-0.00605	-0.00454	-0.0938	-0.0257	0.00151
142.6	-0.0499	-0.0053	-0.00605	-0.0235	-0.0341	-0.0212	0.031
142.7	-0.0613	0.0121	-0.025	-0.0575	-0.053	-0.0288	-0.00151
142.8	-0.0393	-0.0318	-0.0613	-0.0477	-0.0325	-0.0272	-0.0325
142.9	-0.0129	0.00378	0.0568	-0.0409	-0.000757	0.025	0.0227
143	-0.0257	-0.0151	0.00378	-0.0401	-0.0469	-0.0484	-0.00454
143.1	-0.0462	0.0265	0.0166	-0.0235	-0.0265	-0.0333	-0.000757
143.2	-0.0522	-0.00681	-0.0719	-0.00757	-0.0764	-0.0219	-0.0227
143.3	-0.0136	-0.0151	0.0053	0.0166	-0.0197	-0.0212	0.00605
143.4	0.0189	-0.0144	-0.028	-0.0363	-0.031	0.0386	-0.00984
143.5	-0.00984	-0.0136	-0.025	-0.0114	0.0136	-0.0114	-0.0719
143.6	0.0257	0.00984	0.0643	-0.0295	-0.0114	-0.0666	0.031
143.7	-0.00908	0.00151	-0.0151	0.0121	0.0416	-0.0159	0.0114
143.8	-0.0197	0.00303	0	-0.0401	-0.0166	0.00454	-0.0136
143.9	-0.0462	-0.00151	-0.0151	-0.0303	-0.0507	0.0288	0.0568
144	0.0295	-0.0114	-0.0492	0.031	0.031	0.0136	-0.00832
144.1	-0.025	-0.0371	-0.031	-0.00303	-0.00757	-0.0666	-0.0416
144.2	-0.0272	0.0424	-0.00605	-0.0795	0.0272	-0.0431	0.028
144.3	-0.0401	-0.0114	0.0144	-0.0651	-0.0363	-0.0393	0
144.4	-0.025	-0.0409	-0.00303	-0.0151	0.00454	-0.0053	0.00908
144.5	0.0121	-0.0446	0.0219	-0.00151	0.00378	0.0242	-0.0409
144.6	0.00832	0.0537	-0.0166	0.00605	-0.028	-0.0537	-0.0885
144.7	0.0348	0.00681	0.0182	-0.0446	-0.0106	-0.0242	-0.00151
144.8	-0.00984	-0.00454	-0.00303	-0.0151	-0.00908	-0.0295	0.0053
144.9	-0.0272	-0.0515	-0.00681	-0.0484	0.00151	-0.028	-0.0189
145	0.0144	0.0378	-0.0166	-0.028	-0.00227	-0.0227	-0.0658
145.1	-0.00605	0.0182	0.00454	0.0272	0.0174	-0.0204	-0.0477
145.2	0.0409	-0.0356	0.000757	0.0295	-0.0182	0.0159	0.025
145.3	0.0628	-0.0212	-0.0636	-0.0348	-0.0295	-0.0144	0.0454
145.4	-0.0318	-0.00908	0.00151	0.0174	-0.00757	-0.0166	-0.00227
145.5	-0.028	-0.0401	-0.0341	-0.0416	0.0401	-0.0658	0.0446
145.6	0.000757	-0.0219	0.0454	-0.0174	-0.00832	-0.0439	-0.0166
145.7	0.00681	0.056	-0.0515	0.00454	-0.0416	-0.0235	-0.0212
145.8	0.0227	-0.00454	-0.0242	-0.0484	-0.0121	-0.0219	0.0409
145.9	0.0136	-0.0704	-0.0151	-0.0999	0.0325	0.0053	0.0348
146	0.00151	-0.0348	0.031	-0.0204	0.0378	-0.0219	-0.0605
146.1	-0.0189	0.0416	0.0363	-0.0613	0.0235	-0.0303	-0.0159
146.2	-0.0136	-0.0182	-0.0454	-0.00908	0.0265	-0.0401	0.0219
146.3	0.00605	-0.00605	-0.0424	0.0182	-0.0446	-0.0454	-0.0431
146.4	0.0129	-0.0257	-0.0182	-0.0522	-0.031	-0.0121	0.0446
146.5	0	-0.0454	-0.0189	0.00984	-0.0106	-0.0325	-0.025
146.6	0.0151	-0.0212	-0.0272	-0.0522	0.025	-0.0552	0.0204
146.7	-0.00454	-0.053	0	-0.0378	-0.0212	-0.0454	0.0129
146.8	-0.0802	0.0719	-0.00454	0	-0.0636	-0.0802	-0.0242
146.9	-0.0144	-0.0136	-0.0401	-0.00681	-0.0333	-0.00454	-0.00681
147	0.0568	-0.0484	-0.00227	-0.0462	-0.0219	0.0416	-0.0189
147.1	-0.0454	-0.0363	-0.0779	0.00605	0.00832	-0.0499	0.0242
147.2	-0.0242	-0.031	-0.0515	-0.0318	-0.00605	-0.0371	0.0257
147.3	-0.031	-0.031	-0.0393	0.00151	-0.0159	-0.0749	-0.0053
147.4	-0.0348	-0.0401	0.0053	-0.0189	0.0197	-0.0643	-0.0439
147.5	-0.00151	0.0166	-0.031	-0.00832	-0.0242	-0.0053	-0.0151
147.6	-0.00908	0.0159	-0.0219	-0.0371	-0.0166	0.00984	-0.000757
147.7	0.0242	-0.0333	-0.0916	-0.0341	0.0235	-0.0333	0.0439
147.8	0.0295	-0.0272	-0.0212	-0.0189	-0.0288	-0.0628	0.00908
147.9	-0.0462	-0.0257	0.0159	-0.0159	-0.00681	-0.00681	-0.0242
148	-0.0159	-0.0144	0.00605	-0.0643	-0.0318	0.0114	-0.000757
148.1	-0.00757	0.0219	-0.0356	0.0265	-0.0288	-0.00681	-0.0197
148.2	0.0189	-0.00908	-0.0613	-0.0341	0.00227	-0.0129	-0.0325
148.3	-0.00984	-0.0197	-0.0424	0.0333	-0.0144	-0.0303	0.0318
148.4	-0.0295	-0.0568	-0.0121	0.0204	-0.0515	-0.0401	-0.0295
148.5	-0.0174	-0.00454	0.00605	-0.0787	-0.0303	-0.0772	-0.0575
148.6	-0.0401	-0.0121	-0.00757	-0.0613	0.028	-0.0378	-0.0431
148.7	-0.0507	-0.0356	-0.0348	-0.025	0.0174	0.0212	0.0431
148.8	0	-0.00984	-0.0689	0.0129	0.00378	0.0545	0.00454
148.9	-0.00832	0.00303	-0.0348	0.00757	-0.0916	-0.0235	-0.0454
149	-0.00681	0.0197	0.0295	-0.0325	-0.0923	-0.0393	-0.056
149.1	-0.0378	0.00605	0.00984	-0.0325	0.0166	-0.0825	-0.0575
149.2	-0.0212	-0.0219	-0.0363	-0.059	0.00908	-0.0212	-0.0598
149.3	-0.0144	-0.0295	-0.0166	-0.00681	0.00832	0.0454	0.0439
149.4	-0.0537	0.00757	-0.0371	-0.0363	-0.0393	0.0189	0.0673
149.5	-0.0363	0.0129	0.0235	-0.025	-0.0212	-0.0159	-0.0136
149.6	-0.0393	-0.0409	-0.0325	-0.0492	-0.0431	-0.0174	-0.0673
149.7	0.00908	-0.0227	0.0212	0.0136	-0.0424	-0.0174	-0.0409
149.8	-0.00908	-0.0386	0.00681	-0.0613	0.00908	0.0053	0.0174
149.9	-0.0401	0.0197	-0.0938	-0.000757	-0.0484	-0.0386	-0.031
150	-0.0257	0.00378	0.0053	-0.031	-0.0288	0.0515	-0.0204
150.1	0.0129	-0.0356	-0.0454	-0.0136	-0.0212	-0.0401	-0.0409
150.2	-0.0136	0.0166	0	-0.0129	-0.0583	0.00757	0.0197
150.3	-0.0242	0.0356	0.0499	-0.0159	-0.0348	-0.0189	0.087
150.4	-0.087	-0.0363	0.0393	-0.053	-0.0318	0.00832	-0.0121
150.5	-0.0356	-0.00454	0.0318	-0.0605	-0.0681	-0.0318	-0.0189
150.6	-0.00303	-0.0129	-0.0235	0.025	-0.0318	-0.028	-0.0416
150.7	-0.0197	0.000757	-0.0242	-0.00908	-0.031	-0.0182	-0.0136
150.8	-0.104	0.0409	-0.0469	0.0333	-0.0378	-0.00227	-0.0182
150.9	0.0454	-0.0318	-0.0182	0.00605	-0.0454	-0.00303	0.0386
151	-0.0303	-0.00757	0.00454	-0.0742	-0.0908	-0.00605	-0.0288
151.1	-0.0515	-0.025	-0.0144	-0.0499	-0.0318	-0.031	-0.0288
151.2	0.00227	-0.0568	0.0242	-0.000757	-0.0348	-0.0439	-0.0552
151.3	-0.062	-0.0144	0.0159	-0.081	-0.0174	-0.0121	0.00757
151.4	-0.0386	0.00757	-0.0643	-0.0371	-0.0325	0.0348	0.0197
151.5	0.0295	-0.0651	-0.0409	-0.0272	-0.0961	0.00908	0.028
151.6	-0.00605	0.0227	-0.0053	0.0121	-0.0515	-0.0568	-0.0295
151.7	-0.0696	0.00984	0.0053	-0.0484	0.0749	-0.0189	-0.031
151.8	-0.0378	-0.0212	-0.0333	0.0212	0.0219	0.00454	-0.0386
151.9	0.0204	0.0114	-0.0651	-0.0537	-0.00681	-0.0151	0.0636
152	-0.0575	0.0053	0.0121	0.0182	-0.0424	-0.00151	-0.0257
152.1	0.00151	-0.0386	0.00605	-0.0409	-0.0371	-0.053	-0.0174
152.2	0.0439	-0.0341	0.0431	-0.0575	0.0144	0.00151	-0.0749
152.3	-0.0129	0.0129	-0.00832	-0.0658	0.0303	-0.0416	-0.0053
152.4	-0.00378	-0.0462	-0.0575	0.0182	-0.0575	-0.0348	-0.0295
152.5	-0.0431	0.0295	-0.0121	0.0568	-0.0726	-0.0295	-0.0598
152.6	-0.0492	0.0219	-0.0053	-0.0318	-0.0401	-0.0477	0.000757
152.7	-0.0174	-0.0779	0.0151	0.00303	-0.0689	-0.00605	-0.0053
152.8	-0.0303	-0.0484	0.0197	-0.0242	-0.000757	-0.0484	0.0197
152.9	-0.0689	0.0242	0.0469	-0.0424	0.0333	-0.0272	0.00303
153	0.0174	0.0711	0.0121	-0.0151	-0.00151	0.0121	-0.0318
153.1	-0.0431	-0.0341	0.0129	-0.028	0.0318	-0.0681	-0.00681
153.2	-0.0182	-0.00908	-0.0386	-0.00832	-0.0704	-0.0446	0.028
153.3	-0.0114	-0.0227	-0.0371	-0.0114	-0.0522	-0.0583	0.0174
153.4	-0.0189	0.0159	0.00227	0.0204	-0.0295	-0.0197	-0.0363
153.5	-0.0121	-0.0431	-0.00378	-0.00757	0.00605	0.0318	-0.0295
153.6	0.0151	0.0288	0.0114	-0.0378	-0.0106	-0.00303	-0.0416
153.7	0.056	0.0212	0.00303	-0.0787	-0.0235	-0.00832	-0.0151
153.8	0.0303	-0.0288	-0.00227	-0.0257	-0.059	-0.0227	0.00454
153.9	-0.0166	0.0136	-0.0212	0.0272	-0.0507	-0.0689	-0.031
154	-0.0295	-0.0129	0.0212	0.0189	-0.0265	-0.107	0.00832
154.1	-0.0401	0.0166	-0.00681	-0.0348	-0.0182	-0.0378	0.0144
154.2	-0.0492	-0.0832	0.00378	-0.0537	-0.000757	0	-0.0136
154.3	0.0356	0.0114	-0.00378	-0.0114	-0.0832	0.0348	-0.0378
154.4	0.0166	-0.00908	-0.0545	-0.0689	-0.0288	-0.00227	-0.0393
154.5	0.0166	0.0272	0.0053	-0.0318	-0.0552	-0.0673	-0.0144
154.6	-0.000757	-0.0492	-0.031	-0.0151	-0.106	-0.0726	0.0212
154.7	0.0454	-0.0197	0.00832	-0.0446	-0.000757	-0.00984	-0.0431
154.8	-0.0166	-0.0469	-0.062	0.00151	-0.0681	-0.059	0.0151
154.9	-0.00832	-0.0114	-0.0288	-0.0386	-0.0772	0.0348	0.0393
155	-0.000757	0.0174	-0.0288	-0.0462	-0.0787	-0.0348	-0.0136
155.1	-0.0499	-0.0363	-0.0378	-0.0469	0.00227	0.00303	-0.0159
155.2	-0.0257	-0.00832	-0.0378	0.00908	0.00454	-0.00605	-0.031
155.3	-0.0159	0.00832	-0.0159	-0.0136	-0.0303	-0.0212	0.0651
155.4	0	0.00151	0.0151	-0.056	-0.0144	0.000757	-0.0401
155.5	0.0227	0.0151	0.0166	-0.087	-0.0288	0.025	-0.0197
155.6	0.0114	-0.0219	-0.0378	0.0114	-0.0197	-0.0295	-0.0114
155.7	0.00303	-0.0114	0.025	-0.053	-0.00454	-0.028	0.0235
155.8	-0.0348	-0.0416	0.000757	-0.0189	-0.0257	-0.0507	-0.0303
155.9	0.053	-0.0144	-0.062	-0.0318	-0.025	-0.0197	-0.0159
156	-0.053	0.0295	0.0106	-0.00378	-0.0235	-0.028	-0.00908
156.1	0.00832	0.0212	0.0197	-0.056	0.0136	-0.0129	-0.0356
156.2	-0.000757	0.0114	0.00227	-0.062	0.000757	-0.0235	0.00227
156.3	-0.0333	-0.0749	-0.0371	0.0166	-0.0446	-0.0416	0.0212
156.4	-0.0462	-0.0393	-0.0825	-0.0613	-0.0666	-0.0212	-0.0499
156.5	0.00984	-0.0212	-0.00757	-0.0303	-0.0272	-0.00454	-0.0288
156.6	-0.053	-0.0341	0.00757	0.00454	-0.0636	-0.0272	-0.0212
156.7	-0.0212	0.0333	0.0219	-0.0424	-0.0348	0.0439	0.00378
156.8	0.0053	-0.025	-0.053	-0.0424	-0.0144	-0.0129	-0.0114
156.9	0.0446	-0.0121	-0.062	0.00227	-0.028	-0.0424	0.00757
157	-0.0303	0.00151	-0.0552	-0.0439	-0.00151	0.00757	-0.000757
157.1	-0.0666	-0.0719	-0.0257	-0.0356	-0.00454	0.00303	-0.00832
157.2	-0.0378	-0.0393	-0.0288	-0.103	-0.00757	-0.0189	-0.0272
157.3	-0.0136	0.0393	0.0151	-0.0772	-0.0348	-0.0151	-0.0439
157.4	-0.0393	0.028	-0.0242	-0.0416	-0.00908	0.0053	0.0325
157.5	-0.00984	-0.0106	-0.0189	-0.0371	-0.0515	-0.108	0.025
157.6	0.00605	-0.0363	-0.0651	-0.0446	0.0484	-0.0318	0.0734
157.7	-0.0363	-0.0257	0.0144	-0.0303	-0.00378	0.0182	0.00378
157.8	-0.0462	0.0719	0.0136	-0.0393	0.0144	-0.0174	0.0598
157.9	-0.0257	0.0393	-0.0416	-0.0325	-0.0151	-0.0401	0.133
158	0.0166	-0.0916	-0.0462	-0.0605	-0.0235	-0.0378	0.0515
158.1	-0.00605	-0.0492	-0.028	-0.0189	-0.0378	-0.00832	0.0144
158.2	-0.0393	-0.0363	-0.00681	-0.0401	0.0658	-0.0484	0.0999
158.3	-0.0704	0.0295	0.0325	-0.0628	-0.031	-0.059	0.00151
158.4	-0.0772	0.0492	0.00984	-0.0545	-0.0583	-0.00832	-0.0129
158.5	0.0053	-0.0522	-0.0121	-0.00378	-0.0462	-0.00605	-0.0681
158.6	-0.0114	-0.00984	-0.081	0.0235	-0.0393	-0.00151	0.00832
158.7	-0.00151	-0.053	0.0144	0.028	-0.0144	-0.0121	-0.0378
158.8	-0.0696	-0.00832	0.0129	-0.0219	-0.00605	-0.0189	0.00303
158.9	-0.0651	0.0341	-0.0174	-0.0628	-0.0499	-0.0348	0.00605
159	-0.0439	0.0257	0.00984	-0.0114	0.00227	-0.0303	-0.0575
159.1	-0.0386	0.0212	-0.0235	0.0053	-0.00227	0.0114	-0.0219
159.2	0.0295	0	-0.0295	-0.0484	0.0136	0.0189	0.0204
159.3	0.00227	-0.00908	-0.0409	-0.0651	-0.0348	-0.031	-0.0795
159.4	0.0424	-0.0348	0.00227	-0.104	-0.0537	-0.0212	-0.0272
159.5	-0.101	0.0121	-0.00151	-0.0537	0.0166	-0.000757	-0.0197
159.6	-0.00605	0.0189	-0.00605	0.0144	0.0159	0.0401	-0.0189
159.7	-0.0393	0.0393	-0.0409	-0.0129	0.00681	-0.0431	-0.0129
159.8	-0.0431	-0.031	-0.0227	-0.0159	0.0318	-0.0522	-0.0265
159.9	-0.0499	-0.0265	-0.0295	-0.025	-0.0341	-0.0159	-0.0189
160	-0.028	0.031	-0.00984	0.0144	-0.104	0.0204	-0.0431
160.1	-0.0166	0.0499	0.00151	-0.00757	0.00454	0.0462	0.0129
160.2	-0.0348	-0.0522	-0.0174	-0.0348	0.00151	-0.0863	-0.0696
160.3	-0.00908	0.0136	0.00605	0.00454	0.0492	-0.00378	0.0356
160.4	0.0439	-0.0318	-0.000757	-0.0378	0.00227	-0.0462	-0.00605
160.5	-0.0643	-0.0159	-0.0439	-0.104	0.0204	0.0151	-0.00151
160.6	-0.00757	-0.0204	0.053	0.00303	0.0053	-0.053	-0.0416
160.7	0.0151	-0.0166	0.0114	0.00303	0.0053	0.0166	0.0197
160.8	-0.0409	0.0371	-0.00984	-0.0151	-0.0197	0.0272	0
160.9	-0.0235	0.0189	-0.00454	0.0166	0.00681	-0.0219	-0.0628
161	-0.0212	0.0053	0.0136	-0.00151	0.0643	-0.0219	0.028
161.1	-0.025	0.056	0.0227	0.00454	0.0219	-0.0144	0.053
161.2	0.0174	0.0522	0.0136	-0.0288	0.00757	-0.0393	-0.0219
161.3	-0.0106	0.0106	-0.0726	0.0227	0.00908	0.0182	-0.0454
161.4	0.0265	-0.00908	0.0288	-0.0303	-0.0197	0.0219	0.0159
161.5	-0.0053	-0.0242	-0.000757	-0.0182	-0.0189	-0.0704	0.0401
161.6	0.0235	0.0182	0.0507	0.0386	-0.0454	0.00605	-0.00454
161.7	-0.0363	0.0613	0.0711	-0.0356	0.0204	-0.0227	0.031
161.8	-0.0325	0.0106	-0.00378	-0.0265	-0.0053	0.0219	-0.0424
161.9	0.031	-0.0288	0.00303	-0.0151	-0.00378	-0.0446	0.0303
162	0.0295	0.0166	0.0182	-0.0333	-0.0673	-0.0643	0.0288
162.1	-0.0242	-0.0605	-0.0515	-0.0174	-0.0204	-0.00151	-0.0144
162.2	-0.0401	0.0265	0.0325	-0.0166	0.0575	-0.0446	-0.0189
162.3	-0.0356	0.0431	-0.0182	0.0219	-0.0197	-0.0121	-0.0053
162.4	0.0144	0.0235	-0.0288	-0.0288	-0.0159	-0.0144	0.0363
162.5	0.00832	-0.00908	-0.0492	-0.0507	-0.0318	0.00227	0.0159
162.6	-0.0182	-0.0734	0.00303	-0.059	-0.0575	-0.00303	0.0242
162.7	-0.0121	-0.0197	-0.0189	-0.0477	0.0242	0.0446	-0.0129
162.8	-0.0272	-0.0242	0.0545	0.0318	0.0772	-0.0136	0.0189
162.9	-0.000757	-0.0242	-0.0318	-0.0144	0.0424	-0.0681	-0.0257
163	-0.0053	0.0363	-0.0393	-0.0628	-0.0492	0.00984	0.0356
163.1	0.00454	0.0409	0.0144	-0.0545	-0.0212	-0.0144	0.028
163.2	-0.031	-0.0257	-0.0121	-0.0136	0.00151	-0.0878	0.00454
163.3	-0.0204	-0.0265	0.00832	0.0537	-0.0257	0.00832	-0.0673
163.4	0.0257	-0.000757	-0.0598	0.00303	-0.00454	-0.0166	0.00908
163.5	-0.0416	0.0613	-0.0832	-0.0121	0.0363	0.0537	-0.00378
163.6	-0.0568	-0.0325	-0.0182	-0.0341	0.00757	0.00151	0.0235
163.7	-0.00454	-0.0204	-0.0174	-0.0545	0.0325	-0.0477	0.0583
163.8	0.0598	0.0182	0.0507	-0.0341	-0.00605	-0.0409	-0.0393
163.9	0.00757	-0.0182	-0.0446	0.0212	0.00378	-0.0378	-0.0515
164	-0.0446	0.0272	-0.00454	0.00605	-0.0613	0.0265	0.0182
164.1	-0.0711	-0.0151	-0.0197	-0.0318	0	0.0651	0.00984
164.2	-0.0651	0.00908	-0.00832	-0.0159	0.0325	0.0378	0.0159
164.3	-0.00605	0.0484	0.0393	0.00681	0.0159	-0.0227	0.0348
164.4	0.00378	0.0371	-0.025	-0.0204	-0.0242	-0.00303	-0.0182
164.5	-0.0341	-0.0931	-0.0288	-0.0454	0.0227	-0.0537	-0.0182
164.6	-0.0356	0.0212	-0.0643	0.0106	0.00303	0.0341	-0.00681
164.7	-0.0704	0.0151	-0.00378	-0.0726	0.00908	0.031	0.0053
164.8	-0.0265	-0.0568	0.0552	-0.0219	0.119	-0.00681	0.0136
164.9	-0.0393	-0.0439	0.00681	-0.00303	0.0719	-0.0386	0.0053
165	-0.0295	0.00984	-0.0227	-0.0537	-0.0136	0.0136	0.0106
165.1	0.0166	0.00378	-0.0272	-0.0197	-0.0106	0.00681	0.00908
165.2	-0.0318	-0.0129	-0.00984	-0.00151	-0.0477	-0.0726	-0.0144
165.3	0.0189	-0.00151	-0.0628	-0.0341	0.0325	0.031	0.00303
165.4	-0.0515	-0.0053	-0.00984	-0.0552	0.0333	-0.0325	0.0341
165.5	-0.0522	-0.0711	-0.00984	-0.0628	0.059	-0.0288	-0.0371
165.6	0.0189	0.0106	-0.0235	-0.0106	-0.0235	0	-0.0212
165.7	-0.0462	0.0598	0.0212	-0.0348	0.00303	0.00832	-0.00303
165.8	-0.056	0.00454	-0.0416	0.00984	-0.0288	0.0613	-0.0779
165.9	-0.031	-0.0333	-0.00151	0.0159	0.00303	-0.0356	0.0136
166	0.00832	0.0114	0.0242	-0.0288	0.0166	-0.0492	0.0235
166.1	-0.0439	-0.0053	0.0265	-0.062	0.00681	-0.0658	0.0159
166.2	-0.000757	0.0159	-0.0182	-0.0182	0.0537	0.00151	0.00605
166.3	-0.0219	-0.0341	-0.0212	0.0197	0.00605	-0.0159	-0.0114
166.4	-0.0265	0.0265	-0.0492	-0.00908	-0.000757	-0.0976	-0.0129
166.5	-0.0159	-0.0166	0.00681	-0.0431	-0.0204	0.0439	-0.0386
166.6	-0.0583	-0.0121	0.0386	-0.0416	-0.0356	-0.0114	-0.0212
166.7	-0.0795	0.0129	-0.031	0.00151	0.0129	0.0272	0.0257
166.8	0.0545	0.0325	-0.0159	-0.0053	-0.0212	-0.0325	0.00378
166.9	-0.0212	-0.031	0.0197	-0.0439	-0.0303	-0.0235	-0.00908
167	0.0129	-0.00303	-0.0257	-0.0409	-0.0053	0.00757	0.0129
167.1	-0.0341	0.0507	-0.0424	-0.0802	-0.0257	0.0341	0.0189
167.2	-0.0363	-0.0189	-0.0114	0.0182	-0.0454	0	0.0318
167.3	-0.00908	0.00378	-0.025	-0.0053	-0.0197	0.0477	-0.0053
167.4	-0.0341	0.0348	0.0235	-0.0605	-0.0363	0.0174	-0.025
167.5	-0.00681	0.0204	-0.0106	0.00681	-0.0265	-0.0189	-0.0242
167.6	-0.0575	0.028	-0.0053	0.0636	0.00303	0.0212	-0.059
167.7	-0.0515	0.0666	0.0136	-0.0114	-0.0341	-0.00378	0.0492
167.8	0.0575	0.00605	-0.0106	-0.0605	-0.00303	-0.0166	0.0363
167.9	-0.0197	0.0151	-0.0386	-0.0235	0.0552	-0.0182	0.0439
168	-0.00908	-0.0242	-0.0053	0.0325	-0.00832	0.00151	0.0393
168.1	-0.0855	0.0219	0.00151	0.028	0.031	-0.0484	-0.0182
168.2	-0.0431	-0.00757	0.0114	0.00832	0.0393	-0.0348	0.0325
168.3	-0.0197	0.0537	-0.0227	-0.025	-0.0121	0.0393	-0.0257
168.4	-0.0333	0.00984	-0.0121	0.00832	-0.0272	0.0053	0.0325
168.5	-0.0219	0.0318	0.0166	0.0288	-0.0114	-0.0507	-0.0129
168.6	0.00378	-0.00681	0.0605	0.00378	-0.0166	-0.00908	0.0583
168.7	0.00227	-0.00454	0.0545	-0.028	-0.0409	-0.0151	-0.0166
168.8	0.0325	0.0477	-0.0371	-0.0348	0.0484	0.031	-0.0106
168.9	-0.0333	0.104	-0.0409	0.00757	0	-0.0144	0.031
169	0.0242	0.0341	0.0795	-0.0265	-0.0583	-0.0356	-0.0257
169.1	0.0114	-0.0219	0.00984	-0.00908	-0.0272	-0.00757	-0.0174
169.2	-0.0462	-0.00908	-0.0401	-0.00605	0.053	0.00227	-0.00227
169.3	-0.0174	-0.0477	-0.053	0.00303	0.00454	0.0053	0.0363
169.4	0.0136	0.00454	-0.084	-0.028	-0.0144	-0.0462	-0.0265
169.5	0.00832	0.025	0.0189	0.0469	-0.0204	-0.00757	-0.00908
169.6	0.0462	0.0136	0.062	0.00832	0.0325	0.0114	-0.0174
169.7	-0.0053	-0.0235	0.0295	0.00757	-0.0219	-0.025	-0.0144
169.8	-0.0628	-0.0053	-0.0802	-0.0227	0.0242	-0.0189	0.0333
169.9	-0.0204	0.00151	-0.084	-0.00605	0.00605	-0.0409	-0.0288
170	-0.0159	0.0401	0.00984	-0.00605	0.0144	-0.0575	0.0182
170.1	0.053	0.00681	0.0325	0.028	0.0182	0.0378	-0.028
170.2	0.0371	0.0212	0.0235	-0.0053	0.0136	0.00757	0.00227
170.3	0.0235	-0.025	-0.0552	0.0166	0.0401	-0.0568	-0.0174
170.4	-0.0401	-0.0166	0.0189	-0.0174	0.0348	0.0053	-0.0182
170.5	0.0114	0.0424	0.0348	-0.0719	-0.0114	-0.0333	-0.0378
170.6	-0.0325	0.0159	-0.0363	0.0212	0.0114	0.00378	-0.0197
170.7	-0.0295	-0.0265	0.0507	-0.0393	-0.0341	0.0341	0.0522
170.8	-0.0129	0.0212	-0.0197	-0.025	-0.0053	-0.0341	0.00605
170.9	0.0795	0.00908	-0.025	0.028	0.00984	-0.0666	0.0189
171	-0.00832	-0.0212	-0.0439	-0.0325	0.0106	-0.0265	-0.0363
171.1	-0.0227	-0.0182	-0.0166	-0.056	0.062	0.00454	0.00605
171.2	-0.000757	0.000757	-0.00151	0.0106	-0.0325	-0.0227	0.00303
171.3	-0.0454	0	0.0764	0.000757	-0.0575	-0.0318	0.0136
171.4	0.0424	0.0189	-0.0454	-0.0197	0.00151	-0.0121	0.0166
171.5	-0.0114	-0.0227	-0.0227	-0.0114	0.0053	-0.0106	0.0325
171.6	-0.0568	0.0439	-0.00984	0.00378	0.0333	-0.0378	0.0204
171.7	-0.0288	0.00605	-0.0227	0.0295	-0.087	0.00227	0.0159
171.8	0.0219	-0.0151	0.0219	-0.0363	0	-0.0272	-0.0227
171.9	0.0114	-0.00908	0.00454	0.0515	-0.00227	-0.000757	0.0129
172	-0.0174	-0.0583	-0.0484	-0.0106	-0.0742	-0.0484	0.0265
172.1	-0.0363	0.0462	-0.0386	0.0378	-0.0182	-0.0386	0.0378
172.2	0.0166	0.0272	-0.0182	-0.00681	0.0477	-0.0348	-0.0212
172.3	-0.0129	-0.025	-0.0363	-0.0272	-0.0288	-0.0363	0
172.4	-0.0144	0.0484	0.0197	-0.00605	-0.0424	0.0265	-0.0053
172.5	-0.0666	-0.00832	-0.0219	-0.0386	-0.0681	0.0416	0.0272
172.6	-0.0477	0.0174	-0.0409	-0.0916	0	-0.0431	-0.0257
172.7	-0.0348	-0.0189	-0.0628	0.000757	-0.0628	-0.0371	0.0159
172.8	-0.0288	-0.0522	-0.0189	-0.00454	0.00908	-0.00303	0.0166
172.9	-0.0106	-0.000757	-0.0636	-0.031	0.0409	-0.0272	0.0189
173	0.0159	0.0197	0.00151	-0.0431	0.0212	-0.0121	-0.00605
173.1	-0.0295	-0.0363	-0.0182	0.000757	-0.056	-0.0204	0.0197
173.2	-0.00908	0.0401	-0.0166	-0.0265	-0.0272	-0.0348	-0.0333
173.3	-0.0439	0.0144	0.0106	0.0136	-0.0121	0.00605	0.028
173.4	-0.0318	-0.00757	0.0219	0.0182	0.0325	-0.0318	0.0174
173.5	-0.0151	0.0227	-0.0681	-0.0129	0.0204	-0.028	-0.0333
173.6	0.00605	-0.0166	-0.000757	-0.0295	0.0144	0.0182	0.0454
173.7	-0.0462	-0.0219	-0.0129	-0.00227	-0.0129	0.0136	-0.00605
173.8	-0.0159	0.00757	-0.0341	-0.0136	0.00984	-0.0651	-0.0598
173.9	-0.0749	0.0182	-0.0257	0.0053	0.0711	0.00757	-0.0552
174	-0.0265	-0.0136	-0.0227	0.0182	0.0416	0.0114	0.0401
174.1	-0.0129	0.00908	-0.0204	-0.0204	0.0151	0.00151	0.0288
174.2	-0.0507	0.0182	0.0166	-0.059	-0.0484	-0.0219	0.0348
174.3	-0.0189	-0.0144	0.0219	-0.0121	-0.0106	-0.00605	-0.0053
174.4	0.0106	0.00151	-0.00681	0.00454	0.0166	0.0371	-0.0189
174.5	0.00757	-0.00303	-0.025	-0.00984	0.00832	0.00757	-0.0204
174.6	-0.0568	-0.0212	0.0492	-0.0114	0.0499	0.0227	-0.0545
174.7	-0.053	-0.0288	-0.0424	-0.0219	-0.059	0.0371	-0.0265
174.8	-0.0189	0.0681	0.0136	0.0053	-0.0454	-0.0166	0.0174
174.9	-0.0356	0.0424	0.0431	-0.00605	-0.062	-0.0681	-0.0492
175	-0.0106	0	0.0197	0	0.0409	-0.000757	0.025
175.1	-0.00303	-0.0462	0.0106	0.0144	0	0.00303	0.0439
175.2	-0.0371	-0.0114	-0.0219	-0.0242	0.028	0.0144	-0.0371
175.3	-0.0681	0.0424	-0.00757	-0.0545	-0.0197	0.0628	0.0121
175.4	-0.0696	0.0409	-0.0227	-0.0325	-0.0507	-0.0219	-0.0795
175.5	-0.0121	0.0416	0.00227	-0.0795	0.0219	-0.0144	-0.00227
175.6	0.0537	0.0265	-0.0643	-0.00681	0.00757	-0.0242	0.028
175.7	-0.0114	0.0219	-0.000757	0.028	-0.0121	-0.0144	-0.000757
175.8	-0.0446	0.00832	-0.0129	0.0219	0.025	0.0492	-0.0318
175.9	-0.0341	-0.0053	0.0174	0.031	-0.0325	-0.00832	-0.00227
176	-0.0371	0.0689	0.00757	-0.0371	0.0318	-0.00832	-0.0204
176.1	-0.0303	-0.00454	-0.0151	-0.0499	0.00454	-0.00227	0.00757
176.2	0.00303	-0.0265	-0.0409	-0.00454	0.028	0.00227	-0.0151
176.3	-0.00454	-0.0189	-0.00908	-0.056	0.0446	-0.0106	-0.0197
176.4	-0.0348	-0.0053	0.00151	0.0272	0.0159	0.00151	0.0121
176.5	-0.0673	0.0189	-0.0318	0.0333	-0.00605	-0.0227	-0.0242
176.6	0.0242	0.0144	-0.0333	-0.0764	-0.00378	0.0212	-0.0719
176.7	0.0431	0.00832	-0.0136	-0.0568	-0.087	-0.0348	-0.0227
176.8	-0.0174	0.00832	0.0333	-0.00832	-0.00151	-0.0424	0.0053
176.9	-0.00681	-0.0386	-0.00605	-0.0325	0.0121	-0.0356	-0.0265
177	-0.0734	0.0643	-0.0545	0.0288	0.0121	0.0673	-0.00303
177.1	-0.0537	0.084	-0.0151	-0.00454	-0.0795	-0.0114	0.025
177.2	-0.0295	0.0174	0.00757	-0.0999	0.0303	-0.0053	0.031
177.3	0.0348	-0.0129	-0.0295	-0.0386	0.00303	0.00378	0.00303
177.4	-0.00681	-0.0106	-0.028	0.00454	-0.0719	-0.00227	-0.0288
177.5	-0.0711	-0.00908	-0.0409	-0.0515	0.00605	-0.00832	0.0197
177.6	-0.031	0.11	-0.00908	0.0114	-0.0136	0.0378	-0.0197
177.7	0.0242	-0.0242	0.0151	-0.0288	0.0401	-0.0522	-0.0265
177.8	0.028	0.0409	0.0257	-0.0053	0.0356	0.0212	-0.0689
177.9	-0.0129	-0.00605	-0.0303	-0.0257	0.0825	0.00757	0.0219
178	-0.00757	-0.0257	-0.0961	0.0242	-0.0378	-0.0999	-0.00151
178.1	-0.0568	0.00227	0.062	0.0272	0.0363	-0.0401	0.0378
178.2	-0.0166	0.0235	0.0227	0.0318	-0.000757	-0.0227	-0.00681
178.3	-0.0144	0.0431	0.0492	-0.0129	0.0106	-0.00605	0.00227
178.4	-0.0568	0.0378	-0.0325	-0.0174	0.114	0.0779	0.0174
178.5	-0.00832	0.0106	-0.0371	-0.0462	0.0507	-0.0189	-0.0219
178.6	-0.0212	0.0106	0.00984	-0.00378	0.031	-0.0681	0.00303
178.7	0.0114	0.00757	-0.0227	-0.000757	0.00227	-0.0333	-0.0636
178.8	0.059	0.0151	-0.0371	0.0174	0.087	0.0053	-0.0333
178.9	-0.00681	0.0378	-0.0333	-0.0121	-0.0197	-0.0227	0.00908
179	-0.028	0.0658	-0.00454	-0.0537	0.000757	-0.00681	0.0197
179.1	0.0182	0.00757	-0.0242	-0.0257	-0.0114	-0.0212	0.00151
179.2	-0.0235	0.0386	-0.0325	0.0219	-0.0189	-0.00757	-0.0356
179.3	-0.00227	0.0257	-0.053	-0.025	0.00378	-0.00908	0.0318
179.4	0.00908	-0.0197	0	-0.056	0.0333	-0.0174	0.0537
179.5	-0.000757	0.0151	-0.00303	-0.0454	-0.00908	-0.0568	0.0371
179.6	-0.00303	-0.0484	-0.0212	0.0393	0.0166	0.00908	-0.00303
179.7	-0.0439	0.0159	-0.0689	0.0053	0.0219	-0.0189	-0.000757
179.8	-0.0053	0.0356	-0.00151	-0.0462	0.0893	-0.0235	-0.0371
179.9	-0.0462	0.0484	-0.053	-0.025	0.0288	-0.0114	-0.0386
180	-0.00227	-0.0356	-0.0393	-0.0431	-0.0613	-0.0341	0.0651
180.1	0.0318	-0.025	-0.0136	0.0409	0.0356	-0.00681	-0.0295
180.2	0.0151	-0.00605	0.0174	0.0235	-0.0189	-0.0265	0.025
180.3	-0.0454	0.0295	0.0106	-0.0325	-0.0121	0.00984	0.0469
180.4	0.00378	-0.0341	-0.028	-0.0272	0.0499	-0.0053	0.0174
180.5	0.0393	-0.0325	-0.0333	-0.0469	0.0333	0.031	-0.025
180.6	0.00227	-0.0136	-0.0605	-0.0189	0.0053	-0.0575	-0.0053
180.7	-0.0393	0.0182	0.00681	-0.0114	0.0522	-0.0204	-0.0235
180.8	-0.0204	0.031	-0.0356	-0.028	-0.0401	0.0174	0.0431
180.9	-0.00757	0.00681	-0.0484	-0.00454	0.0265	-0.00832	0.059
181	-0.0129	0.0106	-0.081	0.0272	0.0431	0.0272	0.00605
181.1	0.0288	-0.0257	-0.0318	-0.0159	0.0439	-0.0348	-0.0174
181.2	-0.00605	0.00303	0.00908	-0.0242	-0.0446	-0.0333	-0.0129
181.3	0.0272	-0.000757	-0.00681	-0.00227	-0.00378	0.00681	-0.00681
181.4	0	0.0265	-0.0469	-0.0212	0.053	-0.0242	-0.0151
181.5	-0.0462	0.0235	-0.0446	0.00378	-0.0227	-0.0114	-0.0151
181.6	-0.0469	-0.00681	-0.00757	-0.000757	0.0605	-0.0235	-0.00227
181.7	0.0106	-0.0469	-0.0726	-0.00605	-0.00757	-0.0568	-0.00227
181.8	0.0189	-0.0393	-0.0416	0.00832	0.0197	-0.0356	0.00605
181.9	0.0341	-0.0333	0.00757	0.031	0.0197	0.0386	0.0295
182	-0.0545	-0.0114	-0.0257	-0.0219	0.0484	0.0151	0.031
182.1	-0.00681	-0.000757	-0.0764	-0.0439	-0.00303	-0.00984	0.00681
182.2	-0.0446	0.00908	-0.0643	0.0356	-0.0454	0.025	-0.0749
182.3	-0.0303	0.0182	-0.0288	-0.0545	-0.025	-0.0303	-0.0174
182.4	0.025	-0.0151	0.00151	-0.025	0.0288	-0.00605	-0.00378
182.5	-0.0151	0.0257	-0.0295	-0.0341	0.0363	0.0174	0.0515
182.6	0.00984	0.0348	-0.0454	-0.0053	0.0174	0.00908	0.031
182.7	-0.0288	-0.00303	-0.0174	-0.031	0.0295	0.0121	-0.0378
182.8	-0.114	0.00151	-0.0333	0.00378	0.0288	0.0053	-0.00757
182.9	-0.0673	0.12	-0.053	-0.0257	0.0416	-0.000757	0.0325
183	-0.00605	0.0272	-0.0272	-0.0053	0.00832	-0.0106	0.0643
183.1	-0.059	-0.0477	-0.00151	0.00681	0.0189	-0.0552	-0.0401
183.2	-0.0341	0.0341	0.0121	0.025	-0.00378	-0.0303	-0.0325
183.3	-0.0386	-0.0114	0.025	-0.0439	0.0197	-0.0378	-0.00757
183.4	0.0106	0.00378	0.00681	-0.0174	0.0462	0.0257	-0.0114
183.5	0.0106	0.00227	-0.0371	-0.000757	-0.0182	0.0242	0.0704
183.6	-0.0462	-0.0106	-0.0515	0.0295	0.0151	-0.0552	0.00681
183.7	-0.0371	0.0325	0.0272	-0.0151	0.0121	0.00227	-0.0401
183.8	-0.00151	-0.0265	0.0174	-0.0643	0.0409	-0.0416	-0.0333
183.9	0.0136	-0.00227	-0.0144	-0.00605	-0.0288	-0.0151	0.0159
184	-0.0189	0.0159	0.0182	-0.0129	0.0166	0.00151	-0.0114
184.1	-0.0114	0.0272	0.0409	-0.0333	-0.0174	-0.00303	0.0106
184.2	-0.0333	-0.000757	-0.0288	0.0545	-0.00378	0.0325	0.0356
184.3	0.00757	0	0.0182	-0.056	0.0431	0.000757	0.0136
184.4	0.00757	0.00832	-0.0288	0.0212	-0.0204	-0.0416	-0.0114
184.5	-0.0106	0.0166	-0.0847	0.0235	-0.00681	0.00303	0.0242
184.6	-0.0288	-0.0182	-0.0212	-0.0288	-0.0719	-0.0114	0.0288
184.7	0.0401	-0.00605	0.0189	-0.0227	-0.0446	0.0227	-0.0197
184.8	-0.0333	0.00303	0.0303	-0.0136	-0.0552	0.025	-0.0393
184.9	-0.0265	0.0507	-0.00378	-0.0144	-0.0121	-0.0363	0.000757
185	-0.00151	-0.00378	-0.0227	0.0318	0.0174	0.00303	-0.0477
185.1	0.0159	0.00605	0.0144	-0.0166	0.00605	0.0053	0.0235
185.2	-0.0749	0.0356	-0.0219	0.000757	-0.0288	-0.0212	-0.0409
185.3	-0.0325	0.0189	-0.0129	0.031	-0.0409	-0.0507	-0.0136
185.4	-0.0144	-0.00151	-0.0204	-0.0295	0.0462	-0.0537	0.00151
185.5	-0.0605	-0.031	0.0704	0	0.0303	0.0439	-0.0333
185.6	0.0356	-0.0182	-0.00378	0.0136	0.0053	-0.0484	0.0151
185.7	0.0189	-0.0454	-0.0166	0.00454	0.0114	-0.000757	0.00681
185.8	-0.0212	-0.00908	-0.00984	0.00378	-0.0446	-0.0151	0.0371
185.9	-0.0303	0.0212	-0.00984	-0.0219	-0.059	-0.0348	0.00757
186	0.00378	0.0166	0.0371	0.0219	0.0439	0.0053	-0.00605
186.1	0.0197	-0.00303	-0.0136	-0.00984	0.0333	-0.0356	-0.00984
186.2	-0.0386	0.0272	-0.0598	-0.0537	0.0393	-0.0492	-0.0151
186.3	-0.0144	-0.0272	-0.00378	-0.028	-0.0499	-0.0303	0.0144
186.4	-0.0114	0.0439	0.0151	0.00303	-0.0484	0.0136	-0.0318
186.5	0.0704	-0.0151	-0.0628	0.00757	-0.0257	-0.0537	-0.00832
186.6	0.0265	0.0227	-0.0431	0.0159	0.0318	0.0189	0.0469
186.7	0.0356	0.0704	-0.0734	0.00227	-0.0189	-0.0166	0.0409
186.8	-0.00303	0.0272	-0.0166	0.0197	-0.0166	-0.0681	-0.0288
186.9	0.0265	0.0318	0.00605	-0.0114	-0.00757	-0.053	0.0144
187	-0.0136	-0.0242	-0.0764	0.0106	0.0151	0.0136	-0.0242
187.1	-0.0673	0.0318	-0.0189	-0.0537	0	-0.0356	-0.0575
187.2	0.0378	0.0288	-0.0689	-0.0114	0.00227	0.00984	0.0212
187.3	-0.0288	-0.00303	-0.0242	0.0242	-0.00908	0.0129	0.00378
187.4	-0.0166	-0.0129	0.0492	0.0212	0.000757	-0.0424	-0.0598
187.5	-0.0136	0.0325	0.0265	0.028	-0.00908	0.0462	0.0257
187.6	-0.0325	0.00151	0.0166	-0.0219	-0.0515	0.00227	0.0272
187.7	0.00984	0.00681	-0.0772	-0.0378	0.0166	0.000757	-0.0431
187.8	0.0053	0.0121	-0.0795	-0.025	0.0673	-0.0288	-0.00984
187.9	0.0568	0.0431	-0.0053	-0.00454	0.00757	-0.0257	0.031
188	0.0159	-0.00605	-0.0144	0.0295	-0.0386	0.00681	-0.0598
188.1	-0.00303	-0.0416	-0.00832	0.0325	-0.0265	0.0545	0.0991
188.2	-0.0424	0.0151	-0.0144	-0.025	-0.031	0.0446	0.0219
188.3	0.0257	0.00151	0.0174	-0.0537	0.0121	-0.00227	-0.0409
188.4	0.0416	-0.0106	-0.0371	-0.00908	0.0431	0.0182	-0.0484
188.5	0.0144	-0.0235	-0.0129	-0.0166	0.0658	-0.0053	0.00378
188.6	-0.00454	-0.00984	-0.0159	0.0136	0.031	-0.025	-0.0325
188.7	-0.031	-0.0053	0.0227	-0.0363	-0.0636	-0.00454	0.00832
188.8	-0.0341	0.0318	-0.059	-0.00151	0.00454	-0.0174	0.0144
188.9	-0.00984	0.00681	-0.15	-0.0469	0.0832	0.0341	0.0288
189	-0.0325	-0.028	0.00984	-0.00681	0.025	-0.0386	0.00832
189.1	0.0189	0.0166	-0.00378	0.0363	0.0393	-0.0288	0.000757
189.2	0.00832	0.0053	0.028	0.00227	0.00832	-0.0416	-0.0174
189.3	-0.056	-0.00605	0.00454	-0.028	-0.0356	-0.031	-0.0151
189.4	-0.0424	-0.059	-0.0522	-0.0681	-0.00605	-0.0257	0.0424
189.5	-0.0053	0.00757	-0.0953	-0.0121	0.0348	0.0212	0.0197
189.6	-0.0121	0.0507	-0.0393	-0.0204	0.0219	0.0431	0.00984
189.7	0.0265	-0.0303	-0.0378	0.00378	-0.0378	-0.0197	-0.0265
189.8	-0.0174	0.0144	0.0446	-0.0341	0.00757	-0.00378	-0.00227
189.9	-0.0348	-0.0227	-0.0197	0.0295	0.0114	-0.0053	-0.00605
190	-0.0431	0.00303	-0.0484	-0.0144	-0.0227	0.0136	0.0446
190.1	-0.0454	-0.0129	-0.0454	-0.0144	-0.0129	0.0159	0.0303
190.2	0.0121	0.0295	0.0499	-0.0348	0.00984	0.0265	0.0235
190.3	-0.0348	-0.0916	-0.0386	0.000757	-0.0265	-0.0341	-0.0325
190.4	-0.056	-0.0295	-0.0265	0.00605	-0.00151	-0.0356	-0.0515
190.5	0	-0.00757	-0.0537	0.0166	-0.0545	0.0235	0.0182
190.6	-0.0386	-0.00227	0.0106	0.00832	0.0325	0.0515	-0.00757
190.7	-0.101	0.0325	-0.0159	-0.00757	0.00984	0.0545	0.0136
190.8	-0.0658	0.0235	-0.0212	-0.0537	-0.0121	-0.0583	0.0257
190.9	-0.0235	-0.0719	-0.0235	-0.0348	0.0583	0.0235	-0.0454
191	0.0114	-0.00378	-0.0219	-0.00605	-0.0401	-0.0446	0.0484
191.1	-0.0424	-0.0272	-0.0424	0.00227	-0.0477	0.0431	0.000757
191.2	-0.0643	-0.0242	0.00757	0.0242	0.0424	0.0227	-0.0726
191.3	-0.0742	-0.000757	-0.00378	0.0227	-0.0219	-0.0341	-0.028
191.4	-0.0477	0.00454	-0.0401	-0.0303	0.0166	-0.00832	0.0227
191.5	-0.0393	0.0189	-0.0333	0.0151	0.0166	-0.0265	0.00227
191.6	-0.00605	0.025	0.0106	0.0144	-0.0492	0.0136	-0.0303
191.7	-0.0159	-0.0605	-0.00454	-0.00681	-0.0424	0.0129	-0.0204
191.8	0.000757	-0.0855	-0.00832	-0.00984	-0.0363	-0.0227	0.0446
191.9	-0.0174	0.00454	0.0166	-0.0757	-0.0114	-0.00908	0.00303
192	-0.0401	0.0613	-0.0484	-0.0628	-0.0272	0.0439	-0.0227
192.1	0.0106	-0.0151	0.025	-0.0356	-0.059	-0.00454	-0.0325
192.2	-0.0189	0.0454	0.00151	0.0371	0.00908	0.0272	0.00378
192.3	0.0424	-0.0477	0.0212	0.0378	0.0454	0.0053	-0.0136
192.4	-0.0537	-0.0386	-0.00908	0.00605	0	-0.0204	-0.0197
192.5	-0.0295	0.0658	-0.0666	-0.0931	0.0757	-0.0189	-0.0212
192.6	-0.0242	0.0704	0.0151	-0.0568	-0.0151	-0.025	-0.00757
192.7	-0.0144	0.0348	0.0363	0	0.0378	-0.00303	-0.0106
192.8	0.025	-0.0568	-0.0454	0.0121	0.00984	0.0295	0.0371
192.9	0.00303	0.00832	-0.0136	0.00757	-0.0257	-0.025	-0.0356
193	-0.0151	0.0537	0.0227	0.00151	-0.0227	0.0333	-0.0393
193.1	-0.0507	0.00832	-0.00757	0.0227	0.0136	-0.00984	-0.0863
193.2	-0.0356	0.00757	0.0477	0.00303	-0.0393	-0.0341	0.0212
193.3	-0.00303	0.0166	-0.0348	-0.00605	-0.0393	-0.0212	-0.0393
193.4	0.0212	-0.0454	-0.0742	0.00605	-0.00303	0.0219	0.0515
193.5	-0.025	0.00605	-0.0129	-0.0431	0.0341	-0.0121	0.0416
193.6	-0.0204	0.0393	0.0507	0.0189	0.062	0.00757	-0.0651
193.7	-0.0325	-0.0242	0.0136	-0.0363	-0.0144	0.0144	-0.0189
193.8	-0.031	0.00832	0.0212	0.0288	-0.0424	0.0182	-0.025
193.9	-0.0151	0.0121	0.0189	-0.0378	0.0114	-0.0401	-0.0371
194	0.0446	0.00984	-0.0325	-0.00605	-0.00757	-0.0409	0.0303
194.1	0	0.0356	-0.0371	0.00908	-0.00151	-0.00605	-0.0121
194.2	-0.0174	0.0371	0.00378	-0.059	-0.00605	0.0182	-0.0144
194.3	0.00908	0.0189	-0.0197	-0.0219	-0.0363	0.000757	-0.031
194.4	-0.0704	0.0318	0.0484	0.0114	0.0787	0.0212	-0.0197
194.5	-0.0469	-0.0053	-0.0341	-0.00378	0.00832	-0.0166	-0.0507
194.6	-0.0711	0.00227	-0.0522	-0.0371	0.00757	0.0136	-0.00605
194.7	-0.0204	0.0212	-0.031	0.0174	-0.00681	0.0197	-0.0053
194.8	0.00151	0.0764	-0.0114	-0.0106	0.0151	-0.0136	0.0136
194.9	-0.00984	0.053	0.025	-0.000757	-0.0219	-0.0197	0.00227
195	-0.0431	-0.0159	-0.0219	-0.00454	0.0454	0.0144	-0.0605
195.1	-0.0121	-0.00151	-0.0802	0.00605	0.0325	0.00681	-0.0053
195.2	0.0159	-0.0333	-0.0734	-0.0182	0.0295	0.0189	-0.00378
195.3	-0.00151	0.0439	0.0053	-0.0182	-0.0333	-0.0197	-0.0197
195.4	-0.0151	-0.0318	0.00832	-0.0182	0.00984	-0.0363	-0.0189
195.5	-0.00757	0.00378	-0.0129	0.0265	-0.0174	-0.0204	0.0265
195.6	0.00303	0.025	0.0212	0.0318	-0.0401	-0.00303	-0.00757
195.7	0.0166	-0.0446	0.00757	-0.056	-0.0341	-0.0106	-0.0378
195.8	0.00605	0.0136	-0.0144	-0.00605	-0.059	0.00151	-0.0121
195.9	-0.0363	0.0446	0.0159	-0.0325	0.0257	-0.0348	0.056
196	0.0257	0.0174	-0.0182	-0.0136	0.0341	-0.0552	0.00908
196.1	0.0431	-0.0325	-0.000757	-0.0636	-0.0053	-0.0114	-0.0053
196.2	0.0477	-0.00378	-0.0325	-0.0272	-0.0568	-0.00151	-0.0734
196.3	-0.0129	-0.0174	-0.0151	-0.0204	-0.0341	0.0257	-0.0711
196.4	-0.0749	0.00151	-0.0477	0.0817	-0.00681	0.0242	-0.00151
196.5	0.00757	0.0469	-0.0212	-0.0174	0.0053	-0.0136	0.00605
196.6	-0.0166	0.0446	-0.0484	-0.0658	-0.0401	-0.0053	-0.00605
196.7	0.0341	0.025	-0.00605	-0.059	-0.000757	-0.0454	0
196.8	-0.056	0.0189	-0.0114	0.0114	-0.028	0.0288	-0.00378
196.9	-0.0257	-0.104	-0.0764	0.0242	-0.0288	0.000757	0.0348
197	0.00303	-0.0235	0.00454	0.0295	-0.0114	-0.0341	-0.0295
197.1	-0.0265	-0.000757	-0.0446	-0.00908	0.00757	-0.0424	0.0477
197.2	-0.0219	0.0613	-0.0053	-0.0575	-0.00227	-0.00757	-0.0159
197.3	0.0242	-0.00151	-0.0598	0.0114	0.0197	0.00227	-0.0242
197.4	0.00757	-0.105	-0.00605	-0.0257	0.00605	-0.00681	-0.0265
197.5	-0.0341	0.0552	0.00151	-0.0515	-0.053	-0.00151	-0.00757
197.6	-0.00605	0.0446	-0.00378	0.00757	0.0106	-0.00832	-0.00227
197.7	0.0159	0.00605	-0.0144	-0.00227	0.0522	0.0136	0.0242
197.8	-0.0227	-0.0212	-0.0212	-0.0931	0.0613	-0.0386	0.0129
197.9	0.00908	-0.00378	0.0197	-0.0174	0.0507	-0.0174	-0.0242
198	-0.00681	-0.0681	-0.0787	0.0378	0.0265	-0.0295	0.0454
198.1	-0.0341	-0.0235	-0.062	-0.0386	0.00681	-0.0424	-0.0416
198.2	-0.0439	0.00227	0.0189	-0.0151	0.0386	-0.062	-0.0151
198.3	0.0318	0.0121	-0.0515	-0.0568	0.028	0.0522	-0.0356
198.4	-0.0401	0.0121	-0.025	-0.0288	0.0114	-0.0136	-0.000757
198.5	-0.031	0.0431	-0.0136	0.0719	0.00908	-0.0053	0.0393
198.6	-0.0219	-0.0666	-0.0114	0.00303	0.0235	0.0174	0.0121
198.7	-0.0121	-0.0507	-0.0212	-0.0182	0.0916	0.0136	-0.0795
198.8	-0.0401	0.0416	-0.0469	-0.0151	0.0356	-0.0348	-0.0197
198.9	-0.0605	0.0499	-0.0969	-0.00227	-0.00681	-0.0742	-0.0174
199	-0.0931	0.0651	0.0401	-0.0106	0.0401	0.0469	-0.0114
199.1	0.0182	-0.0288	0.0212	-0.0129	0.0969	0.00681	-0.00757
199.2	-0.0401	0.0318	0.0371	-0.0257	0.0424	-0.0129	0.053
199.3	-0.0114	0.0204	-0.0916	-0.0393	0.0681	-0.000757	-0.0318
199.4	-0.0189	0.0378	-0.0333	-0.0136	0.0908	-0.0182	-0.0636
199.5	-0.0545	0.0182	-0.0454	-0.0212	0.00227	-0.00681	-0.00151
[truncated: 104 more rows]

## Sheet: Fig.S1B
Fig.S1B
	HsNaV1.5 current (nA)
	Saline	STX concentration
Time (ms)		8.2 nM	24.7 nM	74 nM	222 nM	666 nM	2 µM
0	0.0547	0.0448	0.082	0.0364	0.0273	0.0698	0.0175
0.1	0.0433	0.0524	0.0387	0.0744	0.0251	0.0835	0.0175
0.2	0.0334	0.0342	0.0569	0.0607	0.0372	0.0326	0.0159
0.3	0.0152	0.0562	0.0569	0.0395	-0.00835	0.0402	0.0471
0.4	0.0524	0.0562	0.0736	0.0372	0.0539	0.0683	0.0228
0.5	0.0835	0.0357	0.0509	0.0539	0.0402	0.0547	0.0501
0.6	0.0228	0.019	0.0357	0.0478	0.00531	0.0585	0.0121
0.7	0.0425	0.0729	0.00759	0.0494	-0.0137	0.0281	0.0281
0.8	0.0326	0.0342	0.0357	0.0228	0.0182	0.0289	0.0281
0.9	0.0273	0.0281	0.0547	0.0577	0.0167	0.022	0.000759
1	0.0281	0.0524	0.00835	0.0531	-0.00607	0.0402	0.0251
1.1	0.0273	0.0342	0.0364	0.0197	0.0121	0.0653	0.0121
1.2	0.00987	0.00987	0.038	0	0.0342	0.0326	-0.0144
1.3	0.00911	-0.00835	0.0387	0.0152	0.00456	-0.00683	0.0387
1.4	0.0167	0.0258	0.0235	0.0448	0.0228	0.0706	0.0372
1.5	0.0182	0.0319	0.0281	0.0653	0.0676	0.0395	-0.0106
1.6	0.0228	0.0175	0.0683	0.0228	0.00456	0.00152	0.0175
1.7	0.0342	0.0152	0.0197	0.0129	0.0159	0.0205	0.00759
1.8	0.0349	0.0228	0.0281	0.0326	0.00987	0.0645	0.0243
1.9	-0.0167	0.0357	0.06	0.0357	0.0304	0.041	0.00531
2	0.0213	0.0372	0.00759	0.0311	-0.000759	0.0273	0.00607
2.1	0.00456	0.0258	0.0387	0.0304	0.0106	-0.0228	0.00987
2.2	0.0159	0.0425	0.0782	0.0326	0.0456	0.044	0.0418
2.3	0.00531	0.0623	0.0296	0.0167	0.00759	0.00759	-0.00683
2.4	0.0228	0.0167	-0.00304	0.0281	0.0402	0.0137	0.0387
2.5	-0.00607	0.022	0.0433	0.0289	0.0152	0.0471	-0.0106
2.6	-0.00987	0.00987	0.0592	0.0326	-0.0266	-0.00835	0.00304
2.7	0.0304	0.00228	0.0175	0.00228	0.0395	0.00835	0.019
2.8	-0.0129	0.0395	0.00759	0.0281	-0.0494	0.0129	0.00987
2.9	0.0175	0.0159	0.0433	0.044	-0.0159	0.00911	0.00228
3	-0.0205	-0.00152	0.0144	0.0342	0.0364	0.0266	0.00683
3.1	0.038	0.00835	0.0326	0.0152	-0.0129	0.0266	-0.0205
3.2	0.0129	0.0175	0.0402	0.0357	-0.0121	0.0251	0.0463
3.3	-0.0182	0.0167	0.0433	0.0319	0.0402	-0.0137	-0.00456
3.4	0.0326	0.0121	0.0121	0.022	0.0228	-0.00456	0.0296
3.5	0.00607	0.0273	0.0326	0.0167	-0.00987	0.0243	0.0175
3.6	0.0205	0.0121	0.0425	0.0159	-0.0114	0.022	0.00835
3.7	0.00987	0.0266	-0.0364	0.0137	0.00304	-0.00683	-0.0137
3.8	0.00456	0.0228	-0.0129	0.0152	-0.0159	-0.0038	-0.0213
3.9	-0.0175	0.0266	0.0767	0.00683	-0.00683	-0.0114	0.022
4	-0.0121	0.0334	-0.00683	0.0547	0.0342	0.019	0.0228
4.1	-0.00456	0.0364	0.0372	-0.00607	0.00152	0.00759	-0.0114
4.2	0.0273	0.0121	0.0509	-0.0167	-0.0167	0.0205	0.0167
4.3	0.0258	0.0205	-0.0213	0.0175	-0.00228	0.0364	-0.00152
4.4	-0.0038	-0.000759	0.0273	0.00987	0.0129	-0.00987	0.0121
4.5	0.00607	0.0251	0.0456	-0.0114	0.00531	0.0159	0.0106
4.6	-0.0235	0.0137	0.0387	0.0326	-0.00152	0.0144	0.0121
4.7	-0.0387	-0.00228	0.0251	0.0235	0.0296	-0.0038	0.0228
4.8	0.0137	-0.0038	0.0205	0.00683	0.0167	-0.00911	0.00228
4.9	-0.00607	0	0.00607	-0.00531	0.0425	0.0683	0.0334
5	-0.00987	0.0273	-0.0258	0.00304	0.0038	0.0448	-0.0296
5.1	0.0228	0.0205	0.00759	-0.00835	0.0106	-0.0296	-0.0243
5.2	-0.0121	0.00911	0.0251	0.0251	-0.0463	0.0311	0.0289
5.3	-0.0152	-0.00304	0.0478	0.00987	0.00987	0.0539	-0.0349
5.4	-0.0167	-0.00152	0.0243	0.0182	-0.00683	0.0167	-0.0243
5.5	0.00152	0.00835	0.00456	0.0129	-0.0144	0.00911	0.0121
5.6	-0.022	0.0167	0.0311	0.0106	0.0364	0.0144	-0.0182
5.7	-0.0281	0.00911	0.0342	-0.0182	-0.0137	-0.00456	0.0281
5.8	-0.00987	-0.0281	0.0175	0.0281	0.0182	0.00304	0.0213
5.9	0.00456	-0.019	0.0129	0.00987	-0.0304	0.0182	-0.0167
6	0.0106	0.0205	0.00835	-0.00759	0.019	0.0205	0.0038
6.1	0.000759	0.0137	0.0395	0.00607	-0.00911	-0.00607	0.0197
6.2	0.00304	-0.0152	-0.00683	0.0197	0.0304	-0.0144	-0.00987
6.3	0.0137	0.0425	0.0038	0.00911	0.00456	0.0281	0.000759
6.4	0.0289	0.0152	0.0114	-0.0144	-0.0243	0.0471	-0.0235
6.5	0.0334	-0.0326	0.0159	0.0425	0.00607	0.022	0.0106
6.6	0.019	-0.000759	0.00531	-0.0038	-0.0213	-0.00607	0.0289
6.7	0.0782	0.0121	0.0137	0.0121	0.0228	0.0387	-0.0137
6.8	0.0714	-0.00228	-0.00456	-0.00152	-0.00759	0.00911	0.0539
6.9	-0.0364	0.0334	0.0281	0.0296	0.0121	0.0121	0.0114
7	-0.0167	-0.000759	0.00683	0.00911	0.0228	-0.0228	0.0425
7.1	0.00304	-0.0448	-0.00683	0.0137	0.0144	0.000759	-0.0106
7.2	-0.0175	-0.00456	0.0494	0.000759	0.0349	0.0129	0.00683
7.3	-0.0144	0.00456	-0.0129	0.0258	-0.0266	0.00759	0.0144
7.4	0.0281	0.00759	0.0273	-0.0357	-0.00304	0.0311	-0.0038
7.5	0.038	0.0129	0.0038	0.00152	0.0281	-0.0106	0.00683
7.6	0	-0.00835	0	0.0106	-0.0304	0.0326	0.00531
7.7	-0.0175	0.0418	0.0152	0.0509	0.0121	0.00683	-0.0296
7.8	0.000759	-0.022	0.0258	0.0433	0.0129	-0.0159	0.0311
7.9	-0.00759	0.0038	0.041	-0.0213	0.00683	-0.00152	0.0311
8	0.00835	0.0197	0.00911	-0.00456	-0.0258	0.00456	-0.0038
8.1	0.0159	0.0289	-0.0197	0.0342	0.0129	0.0304	-0.0326
8.2	0.00759	0.0296	0.022	0.0114	0.0266	0.00759	0.0114
8.3	-0.019	-0.0205	0.0387	-0.0144	0.019	0.0289	0.00911
8.4	0.0175	0	0.0114	0.00607	0.0349	0.0144	-0.019
8.5	0.0524	-0.0152	-0.0296	0.0289	-0.00531	0.00835	0.038
8.6	0.0243	0.0395	-0.0144	0.0243	-0.00987	0.0182	0.0258
8.7	0.038	0.0167	0.0159	-0.0433	-0.022	-0.0243	0.00911
8.8	0.0554	-0.00531	-0.00228	0.0289	0.0121	-0.0197	0.0357
8.9	-0.0038	-0.0038	0.0205	0.0106	0.00835	-0.0418	0.0121
9	0.00683	0.00911	0.0167	0.0494	-0.0106	0.0121	-0.022
9.1	0.00683	0.0205	0.00228	0.0418	-0.000759	-0.0137	0.0364
9.2	-0.00152	0.00987	0.00683	-0.00683	-0.00683	0.0456	0.0304
9.3	0.0038	-0.0114	-0.0129	-0.0137	-0.00228	-0.0167	0.00759
9.4	0.019	0.0296	-0.0235	-0.038	0.0433	-0.00987	-0.0213
9.5	0.0266	0.038	0.0144	-0.0228	0.0121	0.000759	0.00759
9.6	-0.00531	-0.0304	0.0418	0.041	0.0539	0.00683	-0.0137
9.7	-0.00607	-0.019	-0.00835	0.038	-0.0175	0.0402	0.00683
9.8	0.00304	0.0175	0.0152	0.0387	-0.0038	-0.0319	0.0266
9.9	0.00607	0.0129	-0.0395	0.00987	-0.0213	0.0258	-0.0182
10	0.0243	0.0159	0.00987	-0.00987	0.00911	-0.0121	0.0137
10.1	0.022	0.0114	-0.0106	0.0106	0.0182	0.0372	0.00304
10.2	0.0137	0.00835	0.0182	-0.0121	0.0243	0.0273	0.0372
10.3	-0.00607	0.00531	0.0205	0.0258	0.00759	0.0311	0.0175
10.4	-0.00304	0.0159	0.00304	0.0372	0.0167	0.0182	-0.0129
10.5	0.0395	-0.00607	0.0228	0.0106	0	0.0152	0.022
10.6	0.0524	-0.00607	0.0159	0.0038	0	0.00607	0.00531
10.7	0.0319	-0.0038	0.00304	-0.0038	0.0182	0.00683	0.00152
10.8	0.0235	0.0197	-0.0159	0.0433	0.0129	0.022	0.00835
10.9	-0.00456	0.0296	-0.00683	-0.0281	0.0205	0.0205	0.0137
11	0.0585	-0.00531	-0.000759	0.0228	-0.0235	0.0213	-0.0121
11.1	0.0038	-0.000759	0.00607	0.0152	-0.00456	0.0235	0.0114
11.2	0.0266	-0.0175	-0.0137	0.0114	0.0197	0.000759	-0.00911
11.3	0.0653	0.0592	-0.0167	0.0243	0.00759	0.00152	-0.0038
11.4	0.00531	-0.00228	0.00683	-0.022	0.00607	0	-0.0205
11.5	0.0114	0.0304	0.0228	0.041	0.022	0.0372	0
11.6	0.0251	-0.022	0.0213	-0.0205	0.0175	0.0326	0.00304
11.7	-0.00304	0.0129	0.0159	0.0038	0	0.0456	0.00228
11.8	0.0258	0.0258	-0.00759	0.00304	-0.0159	0.00228	0.00683
11.9	0.0676	0.00759	0.0311	0.0182	0.0258	0.0129	-0.0121
12	0.0418	-0.0281	0.0137	0.0137	0.0319	0.0273	0.0251
12.1	0.0159	-0.0137	0.0266	0.0152	-0.0364	-0.0243	-0.0106
12.2	0.00835	0.0258	0.000759	0.0175	0.0144	0.0152	0.0205
12.3	0.0349	0.0296	0.0159	0.0258	-0.019	0.0342	0.0213
12.4	0.0516	-0.00607	-0.0121	0.0258	0.0152	0.0205	0.00683
12.5	0.0114	-0.00835	0.044	0.00987	-0.0121	0.0114	0.00759
12.6	0.0106	-0.0106	0.00456	0.0342	-0.0213	0.0129	-0.00531
12.7	0.00683	-0.000759	0.0418	0.0038	-0.0159	0.0038	0.0296
12.8	-0.0251	0.0167	0.0334	-0.019	-0.0175	-0.00835	0.0349
12.9	-0.0114	0.0144	0.0273	-0.000759	-0.00228	0.0038	-0.0152
13	0.0342	0.0137	0.0182	-0.00228	0.00152	0.0205	0.00304
13.1	-0.0121	0.00683	-0.0213	0.0494	-0.0395	0.0266	0.0106
13.2	0.0038	0.0205	-0.0152	0.00228	-0.0182	0.00456	0.0129
13.3	0.00987	0.0038	-0.0266	0.0144	0.0129	0.0106	-0.0281
13.4	-0.0137	0.0175	0.0266	0.0539	0.038	0.00152	0.0342
13.5	-0.00228	0.0038	-0.00304	-0.0159	0	0.0159	0.0129
13.6	-0.00152	0.0205	0.0334	-0.0137	-0.0433	0.0349	-0.0038
13.7	-0.00835	0.0152	0.0129	0.0159	-0.0129	-0.0114	0.0213
13.8	0.0387	-0.022	-0.0129	-0.0342	-0.00304	-0.0266	0.00531
13.9	-0.0106	0.0273	-0.00228	-0.00456	0.00683	0.0372	-0.00456
14	-0.00683	0.00152	0.0258	-0.0137	0.0228	-0.000759	0.019
14.1	0.00683	-0.00456	-0.0289	0.0251	0.0182	0.00456	0.0129
14.2	0.0433	0.0152	0.0182	0.00304	0.00228	-0.022	-0.00304
14.3	0.0243	0.0349	0.0175	0.000759	0	-0.00683	0.0289
14.4	-0.0524	-0.0258	0.041	0.00759	-0.0357	0.0478	-0.00456
14.5	-0.0152	-0.00304	0.0152	0.0159	-0.00835	-0.00304	-0.00531
14.6	0.0638	0.0182	0.0129	-0.00759	0.0137	-0.0106	-0.0334
14.7	0.0334	-0.0258	0.0106	0.00607	-0.000759	0.00911	0.0273
14.8	0.019	0.00531	0.0251	0.0456	0.00835	0.0152	0.00835
14.9	0.0197	0.00911	-0.0304	-0.0213	-0.00228	0.038	-0.00531
15	-0.00304	-0.00152	0.00531	-0.0129	0.0205	0.000759	-0.0129
15.1	0.0448	-0.0106	0.0357	-0.0129	-0.0114	-0.00835	0.00152
15.2	0.0121	0.0395	0	-0.00759	0.00835	-0.0304	-0.0182
15.3	-0.0349	0.0456	-0.00607	0.00228	-0.000759	0.00987	-0.0273
15.4	0.0425	-0.00456	-0.0205	-0.00911	-0.0175	0.0213	0.000759
15.5	0.0159	-0.0311	-0.00531	-0.0326	0.0364	0.0311	0.0395
15.6	0.000759	0.0494	0.00228	-0.00835	0.00456	-0.00228	-0.0182
15.7	0.0273	-0.0326	-0.0152	-0.0167	0.0395	-0.00683	0.00152
15.8	0.00835	-0.0114	0.00531	-0.0304	0	0.00759	-0.0319
15.9	-0.0167	0.0137	-0.0038	-0.0129	-0.00152	-0.00759	-0.00152
16	-0.00456	-0.000759	0.0137	-0.00987	0.00304	-0.00456	-0.0121
16.1	0.0106	0.0167	-0.0175	0.0144	0.0152	0.0213	0
16.2	0.0197	-0.022	-0.00835	0.0106	0.0038	-0.0273	0.0114
16.3	-0.00683	0.000759	-0.0364	-0.00911	0.0349	-0.0349	-0.0418
16.4	0.0395	-0.0235	0.0038	0.00228	0.00456	0.0144	-0.00304
16.5	-0.0182	-0.00152	0.0144	0.00607	-0.0311	0.0182	0.0402
16.6	-0.00987	0.000759	-0.0304	-0.0235	0.00835	0	0.0387
16.7	0.0144	0.0129	-0.00531	-0.0129	0.0494	-0.0106	-0.022
16.8	0.0266	0.0296	-0.0243	0.0106	-0.00987	-0.0251	0.0152
16.9	-0.0281	0.00607	0.0175	-0.0152	-0.0623	0.0144	-0.0289
17	0.00228	0.0319	-0.00759	0.00835	0.041	-0.0114	0.0114
17.1	-0.00607	-0.0197	0.00152	-0.000759	0.00607	-0.0038	-0.0167
17.2	-0.0038	-0.00304	0.0433	0.0281	0.0456	0.00304	-0.0152
17.3	-0.0144	-0.0402	-0.0129	0.0038	0.00228	-0.00531	-0.00152
17.4	0.0159	-0.00759	0.0197	0.038	-0.0243	0.0144	0.00835
17.5	-0.0402	0.0471	-0.00228	-0.00911	0.0243	-0.0243	0.00835
17.6	-0.0175	0.0167	0.0175	-0.00304	-0.0364	-0.00607	-0.0144
17.7	0.0258	0.000759	0.0258	0.00607	-0.0273	0.0289	-0.00228
17.8	0.00228	0.0175	-0.00607	-0.00531	0.0152	0.00987	-0.00835
17.9	-0.0106	0.041	-0.022	-0.00607	0.0114	0.00531	-0.0121
18	0.0213	-0.0395	-0.0182	0.0182	0.00987	-0.0342	-0.0258
18.1	-0.0531	-0.0547	0.00152	0.00987	0.00456	-0.00911	0.0038
18.2	0.00987	-0.00607	0.00456	-0.0228	0.0243	0.0121	0.0197
18.3	0.0159	-0.00911	-0.00683	-0.063	-0.00228	-0.0205	0.00835
18.4	0.0448	0.0175	0.0114	-0.00987	0.0235	0.00683	-0.0547
18.5	-0.0167	0.00759	0.00835	0.0357	-0.00911	0.0144	0.0121
18.6	-0.0137	-0.0114	0.0289	0.0137	-0.0509	0.0175	0.0144
18.7	-0.0372	-0.00304	-0.0372	0.000759	0.0235	-0.00456	0.00911
18.8	-0.0456	0.00987	0.00911	-0.00531	0.0137	-0.0182	0.0205
18.9	-0.00835	0.019	0.0205	-0.00835	-0.00835	-0.019	-0.000759
19	0.0235	0.00531	0.0175	0.0152	0.0258	-0.000759	0.00456
19.1	-0.000759	-0.00683	-0.0273	0.00531	0.00304	0.00911	0.0152
19.2	0.00607	-0.0182	0.0266	0.0213	-0.00987	0.0509	0.00456
19.3	-0.0258	0.00152	0.00304	0	-0.0175	-0.0106	0.022
19.4	0.0114	-0.00607	0.00759	-0.0159	0.0342	-0.022	-0.0289
19.5	-0.00911	0.0159	0.0182	0.0121	0.0258	0.0114	-0.00607
19.6	0.0114	0.00759	0.0228	0.0342	-0.0205	0.0205	-0.000759
19.7	0.00456	0.00835	0.0281	0.00987	0.019	0.00987	0.00228
19.8	-0.0182	-0.00835	0.00835	-0.00835	-0.022	0.0205	0.0334
19.9	0.0273	-0.0182	0.00152	-0.0144	-0.00607	-0.00456	-0.0243
20	0.0106	0.0182	0.0326	-0.0266	0.0121	-0.00304	-0.0167
20.1	0.0281	-0.0038	0.00304	0.0228	0.00152	0.00152	-0.0266
20.2	0.0281	0.0205	-0.00607	0.022	0.019	-0.00911	-0.00683
20.3	0.00456	0.0182	0.00835	-0.0137	-0.0144	0.00683	0.0182
20.4	-0.0228	0.019	0.0258	-0.0251	0.00987	0.0106	0.0319
20.5	0.0205	-0.0266	0.0539	-0.0038	0.0266	0.0334	0.019
20.6	-0.0266	0.0205	0.0251	0.00987	0.00683	0.0433	0.00607
20.7	-0.0144	0.0228	0.00531	0.0144	-0.0129	0.00456	0.00683
20.8	-0.0387	0.0311	0.00683	0	0.00228	-0.0357	0.0258
20.9	0.0349	-0.0311	0.0205	-0.019	0.00835	-0.00987	0.00683
21	-0.022	-0.0289	0.0182	-0.00456	0.0463	0.00987	0.0289
21.1	-0.0197	0.0228	0.0137	0.000759	-0.00304	0.00987	-0.0129
21.2	-0.022	0.0137	-0.0197	0.0205	0.0129	0.0038	0.00835
21.3	0.0038	0.019	0.00304	0.0114	-0.0494	-0.00304	0.0243
21.4	0.041	0.00911	0.0213	0.0205	-0.00304	0.0418	0.00228
21.5	0.0562	0.00228	0.000759	-0.019	0.00911	0.00607	-0.022
21.6	0.0144	0.00683	0.00531	-0.0456	-0.00456	0.0547	-0.00304
21.7	0.00456	0.00531	-0.0159	-0.00607	0.0038	0.0106	0
21.8	0.079	0.0205	0.00152	0.0038	0.0782	-0.00228	-0.0258
21.9	0.00759	0.0251	0.0592	0.0152	-0.0159	-0.00759	0.0175
22	0.0342	-0.00607	0.0342	-0.0144	-0.0289	0.0334	0.0342
22.1	0.0843	-0.0531	-0.000759	0.00456	-0.00835	0.00607	-0.038
22.2	0.022	-0.00228	0.00911	-0.00152	-0.019	0.00152	0.00304
22.3	0.0296	0.0334	-0.00152	0.0167	-0.0129	0.0114	0.0357
22.4	0.0235	-0.000759	0.0516	0.00304	0.0494	0.0038	-0.0486
22.5	0.0623	-0.00531	0.0281	0.0213	0.0387	-0.0213	0.019
22.6	0.0486	0.0304	0.00911	-0.0228	-0.000759	0	-0.0159
22.7	0.0539	-0.0129	-0.0129	0.0137	-0.00607	-0.0197	0.0273
22.8	0.0471	-0.0197	-0.0213	-0.0197	-0.00304	0.06	0.0121
22.9	0.0137	-0.0357	0.0137	-0.0311	-0.00304	0.00911	-0.00228
23	0.0463	0.0152	0.0311	0.0159	0.0152	-0.0334	-0.00607
23.1	0.00152	0.00304	0.0251	0.0137	0.00152	0.00304	-0.0114
23.2	0	0.00911	0.0585	-0.000759	0.0121	0.00304	-0.0258
23.3	0.019	0.0395	-0.0304	-0.00456	-0.0144	0.022	0.022
23.4	0.063	0.0175	-0.0152	-0.0205	0.0121	-0.0197	-0.0418
23.5	0.0243	-0.0311	-0.0197	-0.00987	0.0213	-0.0258	0.0243
23.6	0.0273	-0.0349	0.019	0.0038	-0.00304	0.0167	-0.00531
23.7	0.0425	0.0509	-0.00304	0.0144	-0.0038	0.0038	-0.0152
23.8	0.0121	0.00304	-0.022	0.00456	0.0205	0.00911	0.0197
23.9	-0.0159	0.0387	0.0114	0.00304	0.00456	0.0311	0.00987
24	0.0486	-0.00152	-0.0114	0.00759	0.00987	0.019	-0.0258
24.1	0.0266	-0.0235	0.0478	0.00228	0.0106	0.0281	0.00228
24.2	-0.0197	-0.0106	0.063	-0.0121	-0.00759	-0.00835	0.0159
24.3	-0.0243	0.0152	-0.0357	0.0167	0.0456	-0.00911	0.0121
24.4	-0.00683	0.0304	0.00531	0.0205	-0.022	0.0273	-0.0213
24.5	0.0349	-0.00759	0.0357	-0.00456	-0.00228	-0.0137	0.0266
24.6	-0.0167	0.00607	-0.0197	0.0114	-0.00683	0.00835	-0.0121
24.7	-0.0266	-0.0235	-0.0357	-0.0167	0.00304	0.00911	-0.000759
24.8	0.0106	-0.0152	0.00531	0.0281	0.0228	0.00228	-0.0197
24.9	0.00835	-0.0175	-0.0258	-0.0418	0.0182	0.0175	0.0296
25	-0.00759	0.00911	0.0106	-0.0038	0.0137	0.00911	-0.00304
25.1	0.00531	0.0243	0.00683	0	-0.0121	-0.0152	0.0197
25.2	0.0137	0.0364	-0.0038	-0.0114	-0.0266	0.0258	-0.0448
25.3	-0.00835	-0.00683	-0.0129	0.0121	0.0106	-0.00456	-0.0137
25.4	0.0152	0.0197	-0.0205	0.0228	0.0106	0.0038	0.0228
25.5	-0.022	-0.0319	0.0038	-0.00987	-0.0243	0.00683	0
25.6	-0.0486	0.0251	0.00987	-0.00835	0.0121	-0.00304	-0.0478
25.7	0.00531	-0.0159	-0.0182	-0.0175	-0.0167	-0.0197	0.0326
25.8	0.00911	-0.044	-0.00987	0.00759	0.0152	-0.0182	-0.0304
25.9	-0.0456	0.0516	-0.022	-0.0114	-0.0175	0.0137	0.038
26	0.000759	0.0364	-0.0106	-0.00456	-0.00531	-0.0175	-0.00228
26.1	0.0175	-0.0205	-0.00228	0.0213	-0.0129	-0.0114	-0.0213
26.2	-0.000759	0.0137	-0.0228	0.0326	0.0273	0.0106	-0.0038
26.3	0.0228	-0.022	-0.0121	0.0289	0.0144	-0.019	0.00987
26.4	0.00304	0.0319	-0.0319	0.0144	0.0213	0.00531	0
26.5	-0.0281	0.0038	-0.00152	0.00607	0.00456	0.00607	-0.0114
26.6	-0.00531	-0.0342	-0.0304	-0.00607	0.022	-0.0106	0.0205
26.7	-0.0372	0.0197	0.0334	-0.0433	0.00987	-0.0197	-0.0319
26.8	-0.0281	0.0205	0.00683	0.0182	-0.0395	0.0106	-0.0326
26.9	-0.0364	0.0228	0.0243	-0.0106	0.00911	0.0304	0.00835
27	-0.0266	-0.00607	-0.0524	0.00835	-0.0144	0.0357	0
27.1	-0.0304	-0.0251	-0.00759	0.00759	-0.0334	0.0129	-0.0387
27.2	-0.022	0.0326	0.0311	0.0197	-0.0182	-0.0251	-0.00683
27.3	-0.0463	-0.00607	-0.0501	-0.0197	-0.000759	0.00304	-0.0129
27.4	0.00759	-0.00911	-0.0121	0.0304	-0.00911	0.00607	-0.0486
27.5	-0.0205	-0.0144	-0.00607	-0.0304	0.0106	-0.0364	-0.0175
27.6	0.0205	-0.0038	0.0121	-0.0144	-0.00152	-0.0243	0.0144
27.7	0.0228	0.00835	-0.00835	-0.022	-0.000759	0.0152	0
27.8	-0.0251	0.00759	-0.0296	0.000759	-0.000759	0.00456	-0.0258
27.9	0.000759	-0.000759	0.000759	-0.0038	-0.0319	-0.00228	-0.0456
28	-0.0159	-0.0235	0.0547	-0.0152	0	-0.0137	0.0296
28.1	-0.0273	0.00911	-0.0273	0.0547	-0.000759	0.0266	-0.0197
28.2	0.0213	-0.0372	-0.0114	0.00987	0.0243	-0.0281	-0.0319
28.3	-0.00228	-0.0425	0.0463	-0.041	-0.0342	0.0159	-0.00228
28.4	0.0106	0.0121	-0.0471	-0.0175	0.0243	-0.0205	0
28.5	-0.0038	0.00987	0.0137	0.00456	-0.0304	0.0258	0.0038
28.6	-0.00456	0.0281	-0.00683	-0.00228	-0.0554	-0.0273	0.0258
28.7	0.0228	-0.00759	0.0304	-0.022	0.0311	0.038	-0.0167
28.8	0.00228	-0.0326	0.0501	0.0205	0.00456	0.0114	-0.0114
28.9	-0.0258	-0.0334	0.00911	-0.0144	-0.0372	-0.0319	-0.00835
29	0.0144	0.0175	-0.00531	0.0304	0.0433	0.00531	-0.00456
29.1	0.00456	0.0326	-0.0311	-0.0296	0.00683	0.0129	0.00304
29.2	-0.0205	-0.0038	-0.00987	0.000759	0.00304	0.0304	0.0152
29.3	0.0463	-0.0433	-0.0159	0.0243	-0.00531	0.0152	0.000759
29.4	0.019	0.0273	0.0296	-0.00531	-0.00304	-0.0501	-0.0129
29.5	0.0213	-0.00759	0.0364	0.00683	0.00987	0.00911	-0.0137
29.6	-0.0106	0.0114	0.00228	0.0038	-0.00456	0.00228	0.0205
29.7	0.0228	0.00304	0.0129	0.0137	-0.0304	0.0364	0.022
29.8	0.019	0.019	-0.00531	-0.0175	-0.00456	-0.0114	0.00759
29.9	0.0038	-0.00456	0.0319	-0.0144	-0.0129	-0.0402	0.0175
30	-0.0144	0.00456	0.00683	0.00911	-0.0114	0.0509	0.0296
30.1	-0.000759	-0.0129	-0.0159	0.0159	0.000759	0.00228	-0.0114
30.2	-0.00911	-0.000759	0.00304	0.00835	-0.0387	-0.0448	-0.00911
30.3	0.00152	0.00835	-0.00531	-0.00228	0.00531	-0.0137	-0.0152
30.4	-0.0121	0.0387	0.0144	0.00683	0.0577	-0.00835	-0.00456
30.5	-0.0197	0.0175	0.022	-0.0167	0.022	0.0349	0.0205
30.6	-0.0114	-0.0235	0.00911	0.019	-0.00759	0.0197	0.0121
30.7	0.0273	0.00759	0.0114	0.0478	-0.0326	0.00759	0.0258
30.8	0.0289	-0.0213	0.0311	-0.0281	-0.0152	0.0334	-0.00759
30.9	0.0311	-0.000759	0.0038	0.0228	-0.0114	-0.0228	-0.00607
31	0.0547	0.019	-0.0334	0.00835	-0.0281	-0.0349	0.019
31.1	0.0235	-0.000759	0.0289	-0.041	-0.0304	0.0121	-0.0129
31.2	-0.022	0.0144	-0.0159	0.019	-0.0137	-0.0357	0.0342
31.3	0.00304	-0.00456	0.0509	-0.0205	-0.0281	0.0159	-0.000759
31.4	0.0137	-0.0152	-0.00228	0.0334	0.00683	0.0114	-0.0372
31.5	0.0516	0.0182	-0.00456	-0.00987	0.0289	-0.0205	0.0494
31.6	-0.0258	-0.00683	0.000759	-0.0326	0.00683	-0.0319	-0.00607
31.7	0.0167	0	-0.0137	0.00607	-0.00456	0.0121	0.0129
31.8	0.0547	-0.0144	0.0167	0.0129	-0.00304	-0.00304	0.0182
31.9	0.00835	-0.0129	-0.022	0.00304	-0.0144	-0.0205	0.00911
32	0.00835	-0.00304	0.00683	-0.0175	0	-0.0258	0.0213
32.1	-0.00304	0.00683	-0.00607	0.0243	0.0152	-0.00228	-0.00456
32.2	-0.0228	0.0334	0.0486	-0.0501	0.022	0.00531	0.0038
32.3	-0.0387	0.0228	0.0289	-0.0251	0.0205	0.00304	-0.00835
32.4	-0.0106	0.00531	-0.038	-0.00835	-0.00607	0.00152	-0.0175
32.5	-0.00228	0.0372	-0.0137	-0.0159	-0.0235	-0.00152	0.00152
32.6	-0.0418	-0.0243	-0.0114	0.00683	0.0152	-0.0175	-0.0175
32.7	-0.0243	-0.000759	-0.000759	0.0243	0.022	-0.00607	-0.0258
32.8	-0.0144	0.0182	-0.044	0.0182	0.0281	0.0266	-0.0159
32.9	0	-0.00228	-0.0129	-0.00607	0.0129	0.0167	-0.00911
33	-0.0144	0.0213	0.00911	-0.0144	-0.0144	0.022	0.00683
33.1	0.0137	0.00835	-0.0167	-0.0266	0.00152	-0.00228	-0.0251
33.2	0.0137	-0.0144	-0.0205	-0.0152	0.0205	0.0251	-0.0342
33.3	-0.038	0.0273	0.00228	0.0114	0.0311	0.0129	0.00759
33.4	-0.0137	-0.044	0.0326	0.00456	0.00911	-0.0159	-0.00304
33.5	0.0425	-0.00456	-0.0137	-0.00228	0.0175	0.0038	0.0395
33.6	-0.0463	-0.0395	0.022	-0.0258	-0.0251	-0.00456	0.00531
33.7	0.00759	0.00987	-0.0144	0.0152	0.0326	0.00683	0.000759
33.8	-0.0296	0.0334	-0.00456	-0.0038	-0.0289	0.00683	0.0273
33.9	0.0531	-0.019	0.0213	0.00456	0.019	-0.0152	0.00304
34	0.00456	-0.0289	0.00683	0.00456	0.00759	0.00152	-0.0281
34.1	0.0228	0.0289	0.000759	0.00456	-0.00759	-0.022	-0.0289
34.2	-0.0121	0.0167	0.0175	-0.00304	-0.0152	-0.00304	0.00607
34.3	0.0106	-0.019	0.0175	-0.00152	0.00759	-0.00987	0.0228
34.4	-0.0038	-0.00683	-0.0137	-0.00228	0.00987	0.0129	-0.041
34.5	-0.0235	-0.00835	0.00152	0.0197	-0.0251	-0.0197	-0.0251
34.6	-0.0137	-0.0228	-0.00228	-0.0038	0.0258	-0.019	-0.00759
34.7	-0.0258	0.0251	-0.0281	0.0137	-0.0402	0.0334	0.0311
34.8	0.0213	0.0266	-0.0167	0.00456	0.0129	0.00456	0.0258
34.9	0.00987	-0.0197	-0.00987	-0.0501	0.0319	0.0137	0.019
35	0.00304	-0.0182	0.0311	-0.0296	0.0205	0.0478	0.00607
35.1	-0.019	-0.00607	-0.0038	0.0342	-0.0106	-0.0152	-0.0357
35.2	-0.0106	0.00607	0.0137	0.0273	-0.0228	0.00152	0.0395
35.3	-0.0334	0.0387	-0.0418	-0.00911	0.0114	0.0121	0.0144
35.4	0.0433	-0.0038	-0.0304	-0.0121	-0.00911	-0.019	-0.0266
35.5	-0.0243	-0.0509	0.0273	-0.0311	-0.00531	-0.0114	-0.00759
35.6	-0.00304	0.0235	0.0121	0.0258	0.0106	0.0304	0.000759
35.7	-0.0311	-0.0296	-0.00911	-0.022	0.0152	-0.00607	-0.0296
35.8	-0.0167	0.00304	0.00759	-0.0273	0.000759	-0.00987	-0.0326
35.9	0.000759	-0.0114	-0.0038	0.0167	0	-0.00304	0.0205
36	0.0167	-0.0197	-0.0137	0.00531	-0.019	0.0167	-0.00531
36.1	0.0334	-0.0197	-0.00152	0.0235	0.0114	-0.00456	-0.00911
36.2	0.0129	0.00911	0.0121	0.00304	-0.0433	0.0243	-0.000759
36.3	-0.0228	0.00152	0.00228	0.0349	-0.0137	-0.022	-0.0152
36.4	0.0038	-0.0159	-0.0501	-0.0167	-0.0144	-0.0121	-0.00911
36.5	0.0137	0.00228	0.0167	0.0175	-0.0144	-0.00456	0.00683
36.6	-0.0121	-0.0213	0.0554	-0.0205	-0.00152	0.0205	0.0144
36.7	0.0205	0.00683	0.0038	0.0106	0.0175	0.0106	-0.0402
36.8	0.0296	-0.0197	-0.00607	0.00607	-0.0296	0.0129	-0.0137
36.9	-0.00304	0.022	-0.00531	0.0281	0	0.00456	-0.00304
37	-0.0342	0.0342	0.000759	0.0121	0.0334	0.0038	0.00987
37.1	-0.0121	-0.0661	-0.0425	-0.0152	-0.0463	-0.0258	-0.0342
37.2	-0.00607	0.0509	0.0471	0.00531	0.0289	0.00987	-0.00531
37.3	0.000759	0.0159	-0.00531	0.0334	-0.00152	0	-0.0182
37.4	0.0144	-0.0463	0.0106	-0.0213	0.0137	-0.00531	-0.0121
37.5	0.0205	0.0281	-0.0342	-0.0038	-0.0873	-0.0152	-0.0182
37.6	0.00835	0.0114	-0.019	-0.0258	0.0258	-0.00456	0.0114
37.7	-0.000759	0.0273	0.0182	0.00835	-0.0251	0.0266	0.0106
37.8	0.0258	-0.0197	-0.022	0.00228	-0.0334	-0.00304	0.0152
37.9	0.00683	-0.0342	-0.0289	-0.0159	-0.0144	-0.00911	0.0106
38	0.0038	-0.00987	0.00228	-0.0243	-0.00987	-0.00228	-0.0129
38.1	0	0.0296	0.0197	0.00304	-0.0137	-0.0182	-0.019
38.2	0.00152	0.00304	0.0372	-0.0182	0.00759	-0.0121	0.0258
38.3	0.00835	-0.00987	-0.0182	0.00683	0.00607	0.00152	0.0152
38.4	0.0243	0.0425	-0.0258	-0.00531	0.00456	0.044	-0.0539
38.5	-0.0342	-0.0273	0.0167	0.0266	-0.0585	0.0205	-0.000759
38.6	0.00152	-0.0137	0.000759	0.00456	-0.0289	0.0349	-0.0235
38.7	0.00456	0.0372	0.00607	-0.0129	0.0372	0.0251	0.00835
38.8	0.0182	-0.0364	0.0167	-0.0281	-0.0281	0.0106	-0.00456
38.9	0.0144	-0.0304	0.0364	0.0326	0.00304	-0.0304	0.0235
39	-0.0114	0.0281	-0.0159	0.0175	0.0577	0.022	0.00607
39.1	0.0273	0.0114	-0.00759	0.0304	0.0342	-0.022	-0.019
39.2	0.00683	0.00456	0.00987	-0.0182	0.0357	-0.00835	-0.00607
39.3	-0.00607	-0.019	0.00456	-0.00304	-0.0266	0.0243	0.0273
39.4	0.00228	0.038	-0.0213	-0.0395	0.0167	0.00835	-0.0152
39.5	0.0213	-0.0531	0.0418	-0.0159	-0.00152	0.0304	0.0114
39.6	-0.0494	-0.00304	-0.0349	0.0251	-0.0038	0.0463	-0.0251
39.7	0.0175	0.0106	0.0304	-0.0152	0.00759	0.00911	0.00228
39.8	-0.0144	-0.00835	-0.00987	-0.0266	0.00152	-0.00759	-0.00304
39.9	-0.00456	0.0326	0.0144	0.00152	0.00911	0.00987	0.0418
40	0.00911	0.0304	0.0175	0.019	-0.00531	-0.0509	0.00911
40.1	-0.0106	-0.0182	0.0273	-0.0129	-0.00304	-0.00759	0.0289
40.2	0.0114	-0.0281	-0.00456	-0.00987	0.0167	-0.0266	0.0562
40.3	-0.0311	-0.0182	0.0152	0.0152	0.0144	-0.00152	0.00152
40.4	-0.0235	-0.00607	-0.00607	0.0197	0.0266	0.0106	0.00304
40.5	-0.0251	0.0364	0.0121	-0.00987	0.00759	-0.0228	-0.0106
40.6	-0.019	0.0137	-0.00835	-0.00987	-0.00835	0.00152	-0.0281
40.7	0.0319	0.0289	-0.00228	0.0387	0.0334	0.0273	0.00607
40.8	0.000759	-0.0342	-0.0137	-0.00152	0.0167	0.00683	-0.022
40.9	-0.00152	-0.00228	-0.041	0.00152	0.0167	-0.00683	0.00759
41	0.00683	-0.00911	0.0038	0.00531	-0.00835	0.00835	0.0121
41.1	0.00456	-0.0281	-0.0296	-0.00456	-0.019	0.0038	-0.0251
41.2	0.0152	-0.0387	-0.0159	0.000759	0.00228	0.0402	0.00683
41.3	-0.0114	0.0281	-0.0182	-0.0235	-0.00759	-0.0159	0.0114
41.4	0.0319	-0.0167	-0.0213	-0.0144	0.0175	-0.0175	0.0137
41.5	0.0152	-0.000759	-0.00152	0.0152	0.0304	-0.0266	-0.0114
41.6	-0.00835	-0.00228	-0.00987	0.00759	0.00456	0.00152	0.0137
41.7	-0.0175	0.00152	-0.0349	0.0213	-0.0038	0.0137	0.0547
41.8	-0.0235	-0.00304	0.0326	0.0144	-0.019	-0.0296	-0.0478
41.9	-0.0182	0.00911	0.0167	0.0129	-0.0235	0.0137	0.0197
42	0.0311	-0.0159	-0.0197	0.0114	0.022	0	-0.0205
42.1	0.0334	0.0243	-0.00759	-0.0038	0.0121	-0.000759	0.0182
42.2	-0.0266	-0.00228	0.0281	0.0243	0.00152	-0.0197	-0.0038
42.3	-0.0364	0.0387	0.00304	0.041	0.0235	-0.00911	0.022
42.4	-0.0251	0.00607	0.00683	-0.0152	-0.0205	0.000759	0
42.5	0.0251	0.0289	0.0114	-0.0425	-0.0175	0.0266	-0.00456
42.6	-0.00835	-0.0152	-0.0152	-0.0038	0.0106	-0.0137	0.00456
42.7	-0.00228	0.00152	-0.0251	-0.00835	-0.0372	-0.0478	0.0167
42.8	-0.0235	-0.0281	-0.0281	-0.0251	0.0364	-0.0121	0.0129
42.9	0.0038	0.0251	0.0167	-0.00456	-0.0182	-0.00228	-0.00456
43	0.00531	0.00456	-0.00759	0.0258	0.00683	0.00759	0.00759
43.1	-0.0121	-0.0137	-0.00228	-0.0038	-0.00531	0.0463	-0.00759
43.2	0.0182	0.0106	0.00759	-0.00987	0.0114	-0.00987	0.0182
43.3	-0.00683	0.0159	0.0129	0.00683	-0.0152	0.000759	0.0258
43.4	-0.038	0.0433	0.00835	0.0175	-0.0182	-0.0319	0.00683
43.5	0.0175	-0.00683	0.00759	0.0197	0.00911	-0.00759	-0.0121
43.6	0.0167	-0.0243	0.000759	0.0213	0.0175	-0.0114	0.0152
43.7	-0.0235	-0.0266	-0.00759	0.00304	-0.00531	-0.0243	-0.0152
43.8	-0.00304	0.0175	0.0167	-0.00152	-0.0038	-0.00228	0.0205
43.9	-0.0349	-0.0235	-0.00456	-0.00607	0.00531	-0.00683	0.000759
44	-0.00228	-0.0129	-0.0251	-0.0304	-0.00456	-0.0251	-0.0197
44.1	-0.00456	0.0516	-0.00835	0.0425	-0.0038	-0.00759	-0.0251
44.2	-0.0159	-0.00304	-0.0144	-0.00607	0.022	-0.0106	-0.0228
44.3	0.0167	-0.00987	0.019	-0.022	-0.0289	-0.00228	-0.0205
44.4	0.00683	-0.0235	0.0197	-0.019	0.0243	-0.0197	-0.0121
44.5	0.00911	-0.0121	-0.0615	-0.0175	0.0182	0.0106	0.0137
44.6	0.0425	0.0319	0.0235	0.00683	-0.0296	-0.000759	-0.0114
44.7	-0.0152	-0.0152	0.00607	-0.0144	-0.0159	0.000759	0.00607
44.8	-0.0038	0.0326	0.0251	-0.00683	0.0289	-0.00531	-0.00228
44.9	0.0197	-0.0304	0.00607	0.00759	-0.0167	0.0144	0.00987
45	-0.0281	0.0243	0.00835	0.00911	0.0144	-0.00228	0.00152
45.1	0.022	-0.0349	-0.0258	-0.00228	-0.00304	-0.0334	-0.0319
45.2	-0.0144	0.00759	0.0106	-0.0539	-0.0676	0.0273	0.044
45.3	-0.0258	-0.0289	-0.00228	0.0349	0.0342	0.000759	0.0038
45.4	-0.019	-0.00228	0.00607	-0.0106	0.00911	-0.0296	0.000759
45.5	0.0334	-0.0258	-0.0106	-0.0167	-0.00531	0.00835	0.00228
45.6	-0.0289	-0.0175	0.0114	0.000759	0.00759	0.0129	0.0175
45.7	-0.0357	-0.0326	0.00152	0.0121	0.00228	-0.0266	-0.0319
45.8	0.0205	-0.044	0.0114	0.0159	0.0121	-0.0372	0.00531
45.9	0	-0.00759	0.0175	0.000759	-0.0334	-0.0266	0
46	-0.0243	0.00759	0.0114	-0.0251	-0.0395	-0.022	-0.0228
46.1	-0.0311	-0.0121	0.00607	-0.0213	0.00683	0.0471	-0.0258
46.2	-0.022	-0.0357	-0.0266	-0.0213	-0.0114	0.00759	0.0129
46.3	0.0159	0.0243	0	-0.00835	-0.0152	0.00911	0.0304
46.4	-0.00987	-0.0159	0.0129	-0.00304	-0.00987	-0.0357	-0.0121
46.5	-0.00911	0.0182	-0.0106	0.0159	0.0114	0.00304	-0.00759
46.6	-0.00911	-0.0357	-0.0038	-0.0304	-0.00759	0.00531	0.0342
46.7	0.0167	-0.0364	0.00152	-0.00304	0.0159	-0.0144	-0.0387
46.8	-0.00911	-0.00228	-0.0273	-0.0144	-0.0311	-0.0129	-0.0197
46.9	0.0235	0.0038	0.0273	-0.0121	0.0144	0.00835	-0.0038
47	-0.00911	-0.0121	-0.00531	0.0304	-0.00607	0.00456	0.00835
47.1	0.00835	-0.0273	0.022	-0.0501	-0.00987	0.00911	0.00228
47.2	-0.00304	0.0266	0.0516	-0.00607	0.00304	-0.0456	-0.00456
47.3	-0.0311	-0.00911	-0.00456	0.0121	-0.022	-0.00835	-0.0175
47.4	0.0121	-0.0182	-0.00304	-0.0243	-0.0205	0.0395	-0.00152
47.5	-0.000759	0.0106	-0.0106	-0.0175	-0.022	-0.022	0.000759
47.6	0.0547	0.0266	-0.00835	-0.0121	0.0137	-0.0152	0.022
47.7	-0.0205	-0.0159	0.00683	0.00683	0	-0.00987	-0.044
47.8	-0.0281	-0.0175	0.00228	-0.00228	0.0281	-0.0038	0.0152
47.9	-0.022	-0.00152	0.0357	-0.00683	-0.0144	-0.0213	0.0266
48	-0.0205	0.00683	0.0304	0.0213	-0.00152	0.0121	-0.00607
48.1	-0.0121	0.0311	0.022	-0.0129	0.0137	-0.0129	-0.00531
48.2	-0.0152	0.00911	0.00835	-0.0167	0.00607	-0.019	0.0175
48.3	0.00759	-0.0167	0.0152	-0.0418	-0.0144	-0.0395	0.022
48.4	-0.00987	0.00607	0.0175	-0.00759	0.0319	0.00456	-0.041
48.5	-0.0402	0.00304	0.00759	0.0121	-0.0175	-0.00228	0.00835
48.6	0.00683	-0.0197	-0.00987	0.0213	-0.0213	-0.00304	0.00531
48.7	-0.00304	-0.00152	0.0197	0.0114	0.0197	0.0418	0.00987
48.8	-0.00531	-0.0402	-0.019	-0.0266	-0.0349	-0.0137	0.0121
48.9	0.00759	-0.00531	-0.0349	-0.0137	-0.00835	-0.0349	0.0281
49	0.00152	-0.0152	-0.019	-0.00152	0.00607	-0.00835	-0.0106
49.1	0.0106	0.0106	-0.0266	-0.00228	0.019	-0.0228	0.00683
49.2	0.00759	-0.00228	-0.00304	0.0106	0.0334	0.0228	0.00152
49.3	0.0106	-0.0251	-0.00456	0.0121	-0.022	-0.00456	-0.00911
49.4	-0.0547	0.000759	-0.00911	-0.019	0.0159	-0.0235	-0.000759
49.5	-0.0137	0.0106	-0.0159	-0.0251	0.00152	0.0342	0.0144
49.6	-0.0182	0.0205	-0.0289	-0.00304	0.00607	0.00456	-0.019
49.7	-0.0273	0.00152	0.0289	0.00835	-0.0152	0.0159	-0.00304
49.8	-0.0175	-0.00456	-0.00228	0.0159	-0.0144	-0.00987	-0.00228
49.9	-0.0289	-0.0182	-0.0137	0	-0.0251	-0.00607	-0.0152
50	0.0167	-0.0243	0.0258	-0.00683	0.0106	0.0038	0.00607
50.1	-0.0152	0.00835	0.00759	0.0167	0.0167	-0.0402	-0.022
50.2	0.00835	0.0364	0.0812	0.0471	-0.0281	0.0562	-0.0243
50.3	0.0456	0.0349	-0.00304	0.0228	-0.0471	0.0251	0.0114
50.4	0.0038	0.0182	-0.0137	0.0577	0.0258	-0.0137	-0.00304
50.5	0.0494	0.0289	0.0114	-0.00607	0.0418	-0.0266	-0.0736
50.6	-0.0129	-0.022	0.00607	-0.0903	0.0152	0.00683	0.044
50.7	0.0137	-0.000759	-0.0129	0.0471	0.00607	-0.00456	0.0137
50.8	0.00607	0.00835	0	0.0311	-0.0243	-0.0167	0.00456
50.9	0.0121	-0.0197	-0.0182	-0.0311	0.0281	0.00759	-0.0175
51	0.0714	0.00683	-0.0349	0.0114	0.0114	0.0349	-0.019
51.1	0.0334	-0.0273	0.0114	0.0402	0.0038	-0.00531	0.00759
51.2	0.00152	-0.0114	-0.0235	-0.019	0.00987	-0.00152	0.019
51.3	0.000759	0.00835	-0.0197	-0.00152	0.0159	0.0342	-0.0121
51.4	0.0137	-0.0175	-0.00304	-0.00759	-0.00304	0.0159	0.0137
51.5	0.0205	0.000759	0.0106	-0.00304	-0.0152	0.0175	-0.0129
51.6	0.00835	-0.0106	-0.0205	0.0205	-0.0266	0.00456	0.0106
51.7	-0.00607	-0.0167	0.0372	0.0304	0.0387	-0.0114	0.0304
51.8	0.0137	0.0038	0.0106	0.00987	0.038	-0.0251	0.00304
51.9	0.0038	0.00228	-0.00456	0.0478	-0.00304	0.0296	-0.0372
52	0.000759	0.0205	0.00456	-0.0129	0.00911	0.0213	-0.00152
52.1	0.0577	0.00531	0.0175	0.0121	-0.0273	0.0349	0.0129
52.2	-0.0121	0.000759	0.0273	-0.0304	0.0387	0.0509	0.0038
52.3	0.0152	0.0205	-0.022	0.0182	-0.0114	-0.0114	-0.022
52.4	0.0486	0.000759	0.00152	0.0106	0.00304	0.0121	0.0311
52.5	0.0258	-0.00607	-0.0152	0.00759	0.0038	-0.00531	-0.0137
52.6	0.0494	0.0167	0.0213	0.0106	0.00456	-0.00531	-0.00759
52.7	0.0205	-0.0121	-0.0106	0.00152	-0.0137	0.0311	0.0167
52.8	0.0273	-0.00759	-0.019	-0.0137	0.0114	-0.00835	0.0289
52.9	0.0311	0.0175	-0.000759	0.0167	0	0.00152	0.0137
53	0.00911	-0.00531	-0.0387	0.000759	-0.0182	0.0501	0.0326
53.1	0.0395	0.0114	0.0137	0.0433	0.0205	-0.0342	0.00683
53.2	-0.00456	-0.0486	-0.0144	0.0121	-0.0144	-0.00152	0.0129
53.3	0.0114	-0.0258	0.0038	-0.0311	-0.0121	-0.0038	-0.0137
53.4	-0.0144	-0.0182	0.0167	0.0175	0.0038	-0.00304	0.0456
53.5	-0.00228	0.0137	0.000759	-0.00228	-0.019	0.0175	-0.00759
53.6	-0.0228	-0.00911	0.000759	0.00987	0.00531	0.0387	-0.00683
53.7	-0.0175	0.0433	0.0569	0.0205	-0.00911	-0.0144	0.000759
53.8	0	0.0197	-0.0152	0.0273	-0.0182	0.0121	-0.0175
53.9	0.0251	-0.0038	0.0281	-0.0235	0.00683	0.0038	0.0114
54	-0.0402	-0.00531	0.0197	0.0167	-0.022	-0.00759	0.00759
54.1	0.0038	-0.0152	-0.0038	0.00531	0.0175	-0.0114	0.00531
54.2	0.0114	0.0137	0.00152	-0.0197	-0.0144	0.0235	0.0228
54.3	-0.0357	-0.0258	0.0213	-0.0228	-0.00152	-0.0175	0.022
54.4	-0.0175	-0.0038	-0.0137	-0.0121	0.0114	0.00607	-0.0167
54.5	0.019	0.0121	-0.00607	-0.0167	-0.00759	0.0243	0.00759
54.6	-0.0121	-0.022	-0.0106	0.0395	-0.0266	0.0159	-0.0258
54.7	-0.0038	0.0129	-0.00152	0.00531	-0.00683	0.00987	0.00607
54.8	-0.022	0.0159	0	0.000759	0.022	-0.0228	0.0144
54.9	-0.0213	-0.0364	-0.0205	-0.0182	0.0121	-0.0106	0.00759
55	0.00987	-0.00759	-0.0137	-0.0175	-0.00911	0.0289	0.0304
55.1	0.0296	-0.00759	0.00228	0.00607	-0.0121	0.019	-0.0114
55.2	0.022	0.0175	0.0524	-0.0357	-0.0562	0.0182	0.0114
55.3	0.0463	0.0266	-0.000759	0.00228	0.0448	-0.0159	0.00152
55.4	0.0144	-0.0319	-0.019	0.00304	-0.0326	-0.0243	0.0175
55.5	-0.0137	-0.0137	-0.0038	-0.0144	-0.0326	0.00683	-0.00228
55.6	0.00456	0.0273	-0.00531	0.0213	-0.00607	0	0.000759
55.7	-0.00228	-0.0137	0.00759	0.00835	-0.00456	-0.0106	-0.0159
55.8	0.0273	0.00228	0.0167	-0.0114	-0.0334	0.00683	-0.00456
55.9	-0.00835	-0.0418	0.0197	0.00456	-0.0121	-0.0167	-0.00456
56	0	0.00835	-0.0478	0	0.019	-0.0167	0.000759
56.1	-0.0106	-0.0038	-0.0175	-0.0524	0.00456	-0.0159	-0.0121
56.2	0.00531	0.0357	0.0137	-0.044	0.00683	0.0577	0.0129
56.3	0.00911	-0.00759	0.0213	0.0235	-0.0175	0.041	-0.0569
56.4	0.0387	-0.0213	-0.000759	0.00987	0.000759	-0.038	-0.00304
56.5	0.022	-0.0326	-0.0357	0.0494	-0.00228	-0.0243	-0.00304
56.6	0.0296	0.0121	0.0205	-0.0273	-0.0159	-0.0258	0.0129
56.7	0.0342	-0.0243	-0.0114	0.0167	0.0326	0.0205	-0.0395
56.8	-0.00683	0.0296	-0.0106	-0.0159	-0.0159	0.0205	-0.0121
56.9	0.00607	-0.00683	-0.0197	0.0334	0.000759	-0.0266	-0.00683
57	-0.0319	0.00759	0.0167	-0.0137	0.00607	-0.0129	-0.00607
57.1	0.0228	-0.0266	-0.0387	-0.0296	-0.00228	-0.00456	0.0585
57.2	0.0235	0.0038	0.000759	-0.0137	0.00456	-0.0038	0.00531
57.3	0.0304	-0.0273	-0.00987	0.0175	-0.0114	-0.0311	0.00531
57.4	0.0372	0.00835	-0.0144	0.0273	0.00683	0.0349	-0.0175
57.5	0.0205	-0.00607	-0.00759	-0.0326	0.0167	-0.0258	0.0243
57.6	0.0129	0.0296	0.0182	-0.00607	0	0.00835	0.0228
57.7	-0.0243	-0.0038	-0.0213	-0.0137	-0.0144	0.00683	-0.0289
57.8	-0.00228	0.000759	0	-0.0121	0.0289	0.00531	-0.00152
57.9	0.0342	0.0159	0.0364	0.00835	-0.00911	-0.00531	0.00456
58	0.0494	0.0038	0.00835	-0.0167	0.0349	0.0121	0.00759
58.1	-0.0205	0.0137	-0.0213	0.022	-0.00228	0.019	-0.0038
58.2	-0.0167	-0.0402	0.0258	0.0349	-0.0251	0.0121	-0.00759
58.3	0.0167	-0.0182	-0.0144	-0.0144	0.00607	-0.0144	0.00228
58.4	0.0266	0.0152	-0.0342	-0.022	0.0182	-0.00835	-0.0114
58.5	0.00152	-0.0486	0.0387	0.019	-0.0114	0.0319	0.0152
58.6	0.0395	-0.0159	-0.0205	-0.0213	-0.0569	0.0167	0.0251
58.7	0.00607	-0.00228	0.0281	-0.0167	0.0402	0.0357	0.0129
58.8	-0.0289	-0.0129	0.0243	0.0159	0.0106	0.0387	0.0152
58.9	0.0296	-0.0395	0.0228	-0.0205	-0.0121	0.0129	0
59	0.0258	0.0448	-0.0281	-0.00456	0.0121	0.0137	-0.00456
59.1	0.0251	0.00304	-0.0273	-0.00987	-0.0159	-0.00304	-0.00683
59.2	0.00531	-0.0129	-0.0159	0.00607	0.00987	0.0509	0.00531
59.3	0.00304	-0.00152	0.00456	0.0121	-0.0342	-0.00456	0.0418
59.4	-0.0326	0.00987	0.0213	0.0387	0.0289	-0.0114	-0.0228
59.5	-0.0159	-0.000759	0.0258	-0.00228	0.0167	0.0387	0.0334
59.6	0.0433	-0.00683	0.00456	0.0175	0.00228	-0.0197	0.00304
59.7	-0.0266	-0.022	-0.00911	0.0243	0.00304	0.0311	-0.00911
59.8	0.0251	-0.0144	-0.000759	0	0.00531	-0.0038	0.00531
59.9	0.00683	0	0.0159	0.0228	-0.00835	0.0159	0.0114
60	-0.00607	0.00911	-0.00835	0.0228	-0.00152	0.0159	-0.0144
60.1	0.000759	-0.0395	-0.0159	-0.0121	-0.0038	0.00835	-0.00835
60.2	-0.0319	0.00152	0.0114	0.000759	-0.00531	0.0038	0.0167
60.3	-0.0038	0.0418	-0.0251	0.0243	-0.00228	0.00835	-0.0106
60.4	-0.00152	-0.0137	0.0137	0.0121	-0.0159	-0.00152	0.00607
60.5	0.00759	0.00835	0.041	0.0281	-0.0159	-0.0106	0.00607
60.6	-0.0273	-0.0281	-0.0205	-0.00911	0.0456	0.00607	0.00456
60.7	-0.0106	0.0144	0.00607	0.0129	-0.00987	-0.0038	0.0486
60.8	0.00607	-0.00911	-0.00683	-0.0182	0.0114	0.0144	0.00607
60.9	-0.0463	-0.00759	-0.0038	0.00228	0.0175	0.0289	-0.0121
61	-0.0175	0.0182	-0.00304	0.0243	-0.000759	0.0114	-0.0205
61.1	-0.00531	-0.0175	-0.0197	0.0228	-0.00304	0.00152	0.041
61.2	0.000759	-0.0205	0.0258	0.00759	-0.0228	0.0524	-0.00456
61.3	-0.019	-0.0235	-0.00607	0.00607	-0.00835	-0.0463	0.0266
61.4	-0.041	0.0251	-0.0114	0.0137	0.0175	0.0334	0.0213
61.5	0.0175	-0.00759	-0.00304	-0.00607	0.0114	0.0182	-0.00911
61.6	0.0106	0.0197	-0.00607	0.0114	0.00683	0.0326	0.00607
61.7	0.0038	-0.0038	-0.0281	0.0372	-0.0106	0.0159	-0.022
61.8	0.0106	0.00456	0.0152	0.041	0.0144	-0.00835	0.00228
61.9	0.0243	0.0167	-0.00683	0.019	0.00911	-0.000759	0.0175
62	-0.0106	0.0167	0.00152	0.0387	0.0334	-0.00152	-0.00607
62.1	-0.0129	-0.00911	0.00304	0.0319	0.000759	0.0175	0.0524
62.2	0.00759	-0.0205	0.00987	-0.0114	0.00987	-0.00835	0.00304
62.3	-0.0114	0.00456	0.00531	0.00456	0.0114	0.0243	0.00456
62.4	0.0137	-0.00683	-0.0182	-0.0175	0.00228	0.0121	-0.0289
62.5	0.000759	-0.0137	0.022	-0.0281	0.022	0.0213	-0.00911
62.6	-0.0402	0.0121	0.0121	0.019	-0.019	0.00152	0.022
62.7	-0.0372	-0.0167	0.0266	0.0213	0.00304	0.0364	-0.0213
62.8	-0.0121	-0.0152	0.0228	0.0304	0.0228	0.0038	-0.00683
62.9	0.00456	0.0205	-0.0137	0.00456	-0.00607	0.000759	-0.0137
63	0.0106	0.0129	-0.0038	-0.00531	-0.0121	-0.0159	0.00759
63.1	0.0531	-0.00531	0.0137	0.0311	0.0243	0.0114	-0.0038
63.2	-0.0349	0.0144	0.0167	0	-0.0038	0.0197	0.0531
63.3	-0.0159	0	0.0418	0.0137	0.0607	0.0152	0.0273
63.4	0.00607	-0.0144	0.0137	-0.0167	-0.038	0.00531	-0.0205
63.5	0.0167	-0.019	0.00304	0.00683	0.0228	-0.00759	0.0228
63.6	0.00152	-0.0167	-0.0213	0.00304	0.041	0.0304	-0.0273
63.7	0.00531	0.0251	0.022	-0.00304	-0.00607	-0.0258	0.00683
63.8	-0.0281	-0.00835	-0.0137	0.0213	0.0182	-0.00304	-0.0121
63.9	-0.0228	-0.00304	0.041	0.00911	0.00152	0.0418	0.0266
64	-0.0471	-0.0281	-0.0167	0.00987	0.022	0.00456	-0.00228
64.1	-0.00456	-0.0114	-0.00911	0.00304	-0.0038	0.0121	0.0137
64.2	0.00987	0.00835	-0.022	0.0137	0.0167	0.00987	0.00304
64.3	-0.00759	-0.0342	-0.00152	-0.0304	-0.00228	0.0175	0.0144
64.4	0.00987	-0.019	0.0114	0.0235	0.0235	-0.00228	-0.00835
64.5	0.0319	0	0.0433	0.00835	0.00987	-0.0235	-0.00152
64.6	-0.0182	-0.0304	-0.0235	0.0418	0.0121	-0.00228	0.0121
64.7	-0.0516	-0.0106	0.0038	-0.00152	-0.00683	-0.00683	-0.0235
64.8	-0.0175	-0.0106	-0.0114	-0.00228	0.00531	0.0273	0.00835
64.9	0.0114	0.0266	-0.0182	-0.0175	0.00683	0.00987	0.0251
65	-0.0342	-0.0266	-0.0121	-0.0114	-0.0038	-0.00987	0.00607
65.1	-0.0326	0.00228	-0.00683	0.0296	0	-0.0289	-0.0205
65.2	-0.00531	0.0038	-0.00607	-0.0501	-0.0175	0.00759	0.0334
65.3	-0.0197	0	-0.0478	-0.0228	0.0478	-0.0152	-0.0144
65.4	0	-0.0137	-0.0182	0.019	0.00456	-0.0281	-0.0251
65.5	-0.00304	0.00531	0.0448	0.0038	-0.0372	0.00683	0.00456
65.6	0.0106	0.0038	-0.0289	-0.0182	-0.0159	0.0121	-0.0121
65.7	-0.0038	-0.0364	-0.00759	0.0182	0.0296	-0.0228	-0.0144
65.8	0.0213	-0.0395	0.0152	-0.0182	-0.00304	-0.0152	0.00987
65.9	-0.0516	-0.0266	-0.0167	0.0038	-0.044	0	0.0137
66	-0.000759	0.0121	-0.0342	0.0175	-0.00759	0.0289	-0.019
66.1	-0.000759	-0.0137	-0.0243	-0.0213	0.00531	0.00531	-0.000759
66.2	0.00607	0.0258	0.022	-0.0213	0.0182	0.00304	0.0273
66.3	-0.0159	-0.0342	-0.0167	-0.0144	0.0129	0.0235	0.0175
66.4	-0.0372	0.00456	0.00531	-0.0197	-0.0289	0.00531	0.00835
66.5	0.00835	-0.0304	-0.0395	0.0281	0.0129	-0.0106	0.00607
66.6	0.0357	-0.00987	-0.0197	-0.00987	-0.0114	0.0289	0.0273
66.7	0.0501	0.00683	-0.0121	-0.0038	0.0448	-0.0152	-0.0175
66.8	-0.019	0.0251	0.0334	-0.00456	-0.0228	0.0137	0.00835
66.9	-0.0197	0.00835	-0.0266	0.0159	-0.00683	-0.0167	-0.0038
67	-0.00607	0.0175	-0.00531	0.0121	-0.0258	0.0175	-0.0106
67.1	0.019	-0.0387	-0.0228	-0.0182	-0.0319	-0.0372	-0.00531
67.2	-0.00759	0.0281	0.0167	-0.0175	-0.0129	0.0266	-0.00683
67.3	0.00835	-0.022	-0.0402	0.0228	-0.00531	0.00683	-0.0228
67.4	-0.00228	-0.0106	0.00228	-0.0137	-0.0311	0.019	0.00911
67.5	-0.0137	-0.00759	-0.0235	0.00835	0.00152	0.00456	0.0167
67.6	-0.0167	0.0326	-0.00683	-0.00456	0.0319	0.0235	-0.0243
67.7	-0.0319	-0.0106	-0.0159	-0.00152	0.0273	-0.0357	-0.0281
67.8	0.0296	-0.0235	-0.00304	0.022	0.0334	0.0334	0.00228
67.9	0.0129	-0.0159	0.00835	0.000759	-0.0038	-0.00607	-0.00531
68	0.0182	0.019	-0.00683	0.0243	0.0106	-0.0235	0
68.1	0.00987	0.00228	-0.00228	0.019	0.00228	0.0387	-0.0159
68.2	0.0334	-0.00152	0.0182	-0.0334	-0.0182	0.000759	0.00683
68.3	0.00835	-0.00987	-0.00607	0.0144	0.0289	0.0129	0.0137
68.4	0.0266	-0.0228	-0.019	-0.0106	0.0175	-0.0121	-0.0121
68.5	-0.0334	-0.0121	0.00152	-0.0038	-0.00987	0.0615	0.0334
68.6	0.0273	-0.0251	-0.0137	0	-0.0167	0.00152	0.019
68.7	-0.022	0.0547	-0.00759	-0.019	0.0433	0.0114	-0.0121
68.8	0.0395	-0.00152	0.0144	0.0205	0.0296	-0.00456	0.00987
68.9	0.0387	-0.0167	0.0144	0.0144	-0.00683	0.00911	0.0387
69	0.0213	-0.0038	-0.0114	0.00683	0.038	0.0372	0.00987
69.1	0.0205	0.0114	0.0167	0.00835	0.000759	0.038	-0.000759
69.2	-0.0243	0.0372	-0.0167	0.0349	0.0266	-0.0197	-0.0235
69.3	0.0144	0.0235	-0.0114	0.0213	0.000759	0.0213	-0.0182
69.4	-0.0251	0.0281	0.0425	-0.0326	0.00304	0.0251	0.0289
69.5	0.019	-0.0114	-0.0114	-0.0152	0.0106	0.0281	0.0342
69.6	0.00683	-0.00531	-0.0205	0.0228	0.0258	-0.00759	0.0137
69.7	0.00987	-0.0121	0.0372	0.0266	-0.0251	-0.0106	-0.00987
69.8	0	0.00228	-0.038	-0.0129	0.0197	0.0486	0.00835
69.9	0.0152	0.0114	0.0114	-0.00607	0.0304	0.0281	0.00607
70	0.0289	0.00835	0.0205	0.00607	0.0349	-0.00987	0.0159
70.1	-0.0349	-0.0296	0.00987	-0.00456	-0.0448	-0.0152	0.0129
70.2	-0.000759	0.0213	0.0304	0.00228	0.00987	0.0334	0.0038
70.3	0.0569	0.022	0.0182	0.0182	-0.0144	0.0296	-0.044
70.4	0.0129	0.0251	-0.00987	0.00911	0.0418	0.0258	0.041
70.5	0.0296	-0.0167	-0.0129	0.0364	-0.00607	0.00152	0.0463
70.6	0.0038	0.0152	0.0129	0.00304	-0.0129	0.0235	0.00987
70.7	0.0258	0.00304	-0.0289	0.00531	-0.0463	0.00835	0.00531
70.8	0.0144	-0.0509	-0.0129	0.0471	0.00152	0.0251	-0.00456
70.9	0.00456	-0.0175	0.0152	0.0159	0.0121	0.019	0.0038
71	0.00835	0.0121	0.0213	0.0205	0.0228	-0.00531	0.000759
71.1	-0.00531	-0.0387	0.00759	-0.0144	0.0129	0.0311	0
71.2	-0.000759	0.00759	-0.00759	-0.0547	0.00304	-0.00607	0.0106
71.3	0.0266	-0.00607	-0.0167	-0.0228	0.00911	0.0235	0.0038
71.4	0.0182	-0.0152	0.0273	0.0243	0.00152	0.0311	0.0251
71.5	0.0349	0.00152	0.0038	0.0137	0.019	-0.0197	-0.00531
71.6	-0.038	-0.0334	-0.0326	-0.00456	0.0235	0.00304	-0.0228
71.7	-0.0038	-0.000759	-0.00304	0.0228	0.00607	0.0342	-0.00152
71.8	0.0129	-0.00456	0.0129	-0.00759	-0.0038	0.00531	0.00152
71.9	-0.0129	-0.0266	0.0038	0.0182	0.00456	0.0182	0.0106
72	0.038	0.00228	-0.0121	-0.0129	-0.0114	0.0592	0.00911
72.1	-0.00152	0.0114	-0.00456	0.0547	-0.00152	0.0456	-0.00456
72.2	-0.0349	0.0311	0.0258	0.022	0.0425	0.0182	0.00987
72.3	0.0175	-0.00152	0.0387	0.0144	-0.0159	-0.00987	-0.0281
72.4	-0.0251	-0.0175	0.0311	-0.044	-0.022	0.00228	0.0592
72.5	0.00228	0.0258	0.0144	0.000759	0.0372	-0.00759	-0.0106
72.6	0.0357	-0.0175	-0.0349	-0.00607	-0.00531	0.00456	0.0129
72.7	-0.0205	-0.00607	0.00152	-0.0137	0.0182	0.0304	-0.019
72.8	0	-0.0106	0.0167	0.00911	0.0106	0.0175	-0.0266
72.9	0.0197	-0.00987	0.0251	0.0129	-0.00987	0.0175	0.00759
73	-0.0213	0.0182	-0.0547	0.00456	-0.0289	0.00456	-0.0038
73.1	0.00911	0.00835	-0.0038	-0.00152	-0.0266	0.00607	0.0152
73.2	-0.00152	0.00987	-0.00911	-0.0289	0.0137	-0.00456	-0.00683
73.3	-0.0167	-0.0243	0.00835	0.00835	0.00228	0.0395	0.0326
73.4	-0.00759	-0.0114	-0.00911	-0.0106	-0.0129	-0.0304	-0.0281
73.5	0.00987	0.00304	-0.0175	0.00987	-0.0364	-0.00456	0.0175
73.6	-0.0152	-0.0213	-0.00607	0.00456	0.019	-0.0114	0.0175
73.7	-0.0167	-0.0038	0.0251	-0.0235	-0.00531	-0.0281	-0.0175
73.8	-0.00835	0.0137	-0.0129	0.00304	0.00759	0.0577	-0.0144
73.9	-0.00911	-0.0205	-0.0289	0.00607	-0.0228	0.00152	-0.0038
74	0.00759	-0.0121	-0.0106	0.0251	-0.00152	0.0463	-0.0326
74.1	-0.00911	-0.00911	-0.00759	-0.0205	-0.00228	0.0562	-0.00683
74.2	-0.0137	-0.0235	-0.0137	0.00228	0.00304	-0.0326	-0.00683
74.3	0.0197	0.0266	-0.0516	0.0159	0	-0.00759	-0.00683
74.4	-0.00456	0.000759	0.0304	0.0159	0.0137	-0.0182	-0.0205
74.5	-0.0243	0.00911	-0.0182	0.0319	-0.0463	-0.0137	-0.0547
74.6	-0.0577	0.0205	-0.0349	0.0281	0.0251	0.0182	0.0213
74.7	0.0137	-0.0448	-0.0319	0.0038	0.0289	-0.00987	0.00911
74.8	0.00835	0.0114	0.00835	0.0144	-0.00607	0.0539	-0.00304
74.9	-0.0213	0.00456	-0.00835	-0.000759	-0.00228	0.00987	0.00456
75	-0.00228	0.00152	-0.0129	0.00304	0.0106	-0.00987	-0.0137
75.1	-0.0334	0.0395	0.00152	0.0197	-0.0182	-0.0159	-0.0418
75.2	-0.0121	0.0266	-0.00152	-0.0342	-0.0516	0.00531	0.0273
75.3	-0.0289	0.0152	0.0137	-0.00835	-0.00759	0.000759	-0.00456
75.4	0.0554	-0.000759	-0.00911	-0.0106	0.0197	-0.0372	-0.00683
75.5	-0.0349	-0.00456	-0.0167	-0.0121	-0.0129	0.0266	-0.00911
75.6	-0.0273	0.00835	-0.0326	0.0137	0.0114	-0.0106	0.00987
75.7	-0.000759	-0.0433	-0.0501	0.0258	-0.00987	-0.0106	0.00683
75.8	-0.0319	-0.00683	0.00987	-0.000759	-0.0266	-0.0167	-0.0159
75.9	-0.00911	-0.0372	0.00531	-0.0304	-0.0281	0.0516	-0.041
76	0.038	0.0167	-0.0478	0.019	0.0167	0.0129	-0.0235
76.1	0.0175	0.000759	0.00911	0.00759	-0.0319	0.0137	0.0106
76.2	-0.0266	-0.0243	-0.0304	-0.0319	0.0251	0.00456	-0.00607
76.3	0.00835	-0.00304	-0.00987	0.0266	0.0114	-0.0334	0.0159
76.4	0.0478	0.0114	-0.0258	0.0289	-0.0304	0.0304	-0.022
76.5	0.0319	0.00987	-0.00228	0.0152	0.0137	0.0364	0.0213
76.6	-0.0159	-0.0494	-0.0121	-0.0357	0.0159	0.0121	0.00911
76.7	0.0152	-0.00759	0.0266	0.000759	0.0395	0.000759	-0.0213
76.8	-0.0326	-0.0387	-0.0311	0.0144	-0.0289	-0.00911	0.0235
76.9	-0.0319	0.0213	0.0478	0.0296	-0.00987	0.00304	0.0213
77	-0.00304	0.0197	-0.0296	0.00304	-0.00531	0.0197	-0.00607
77.1	0.0144	0	-0.0349	0.0038	0.0114	-0.0281	0.00152
77.2	0.0251	-0.00683	0.000759	0.0137	-0.0197	0.00835	0.00228
77.3	-0.0144	-0.0289	-0.0289	-0.00531	-0.0182	-0.0334	0.00152
77.4	-0.0114	-0.0228	-0.0197	-0.0197	0.0106	0.019	0.00683
77.5	0.00759	-0.0197	0.0319	0	-0.0296	0.0106	-0.0577
77.6	0.0197	-0.00987	-0.0273	0.0152	-0.0251	-0.00228	-0.022
77.7	-0.0114	0.0296	-0.00456	0.0296	-0.0137	0.00911	-0.00607
77.8	-0.00152	-0.0228	0.00987	-0.00607	-0.0175	0.00911	0.0304
77.9	0.0038	0.0038	-0.00835	-0.0159	-0.0296	0.022	0.0144
78	-0.019	-0.0129	-0.00304	-0.00835	0.00152	0.00456	0.00228
78.1	0.0114	-0.00531	-0.0235	0.0129	0.0205	0.00152	-0.0304
78.2	-0.0167	-0.022	0.0167	0.0243	-0.0258	0.00228	-0.019
78.3	-0.00531	0.000759	0.0243	-0.022	0.00835	-0.00911	0.022
78.4	-0.0038	-0.0121	0.019	-0.0213	0.0213	-0.0152	-0.0152
78.5	0.00987	0.000759	-0.0243	-0.00987	-0.00683	0.0144	0.00987
78.6	0.0197	-0.0038	-0.0653	0.00911	-0.0289	-0.0152	0.0266
78.7	-0.0114	-0.0106	0.0137	0.00759	0.0129	-0.00152	0.0129
78.8	-0.0258	0.0251	0.0038	0.0137	-0.0296	0.00987	-0.0334
78.9	0.0114	-0.0296	0.0106	-0.00987	-0.00987	0.0357	0
79	-0.0456	-0.00152	0.0144	0.0592	-0.0106	-0.0129	-0.0433
79.1	0.00759	0.0281	0.0144	-0.0121	-0.0106	-0.0364	0.00835
79.2	0.00911	-0.0402	-0.0205	0.00683	0.0304	0.00152	-0.00304
79.3	-0.0213	0.00456	0.0357	-0.0364	0.0167	0.0311	0.0235
79.4	-0.0402	-0.0114	0.0159	0.00531	-0.00835	-0.00152	-0.00531
79.5	-0.00304	-0.0144	0.0319	0.0402	-0.0205	-0.0205	-0.0273
79.6	-0.00152	-0.0175	-0.0235	0.00759	0	0.0121	0.0114
79.7	-0.0152	-0.00228	-0.0304	-0.0038	0.00531	0.0258	-0.00456
79.8	-0.0167	-0.0251	-0.019	-0.00531	-0.0418	0.00607	-0.0349
79.9	0.0243	0.0167	-0.0205	0.00152	-0.0114	0.0683	0.0289
80	-0.0364	-0.038	-0.00835	0.0152	-0.00607	0.0197	-0.0235
80.1	0.0213	-0.0114	0.0433	0.0213	0.00304	-0.000759	-0.0121
80.2	0.0273	-0.0137	-0.0167	-0.0289	0.00835	-0.00759	-0.0251
80.3	-0.00152	-0.019	-0.00607	0.0175	0.00987	0.0121	0.0235
80.4	-0.0235	-0.00228	0.038	0.00531	-0.00304	0.0258	-0.0106
80.5	-0.019	0.0106	0.0197	0.0038	-0.00152	0.0235	0.0137
80.6	-0.00835	-0.0235	-0.0289	-0.0175	0.00304	0.00531	-0.0342
80.7	-0.00304	0.0038	-0.0038	0.0182	-0.0038	0.0144	-0.0213
80.8	0.0266	0.0175	0.0152	-0.00607	0.0289	0.0235	0.0152
80.9	0.0235	-0.00911	0.0129	0	-0.00456	0.00911	0.0349
81	-0.00607	-0.00759	-0.0205	0.00304	-0.0182	-0.0235	-0.00607
81.1	0.0038	0.00987	0.0205	0.00759	-0.0311	-0.0197	-0.0197
81.2	0.022	0.0114	0.00152	-0.0159	0.00835	-0.0038	0.0387
81.3	0.000759	-0.00683	-0.0137	0	-0.0311	-0.0334	-0.0235
81.4	0.0137	-0.019	-0.0114	-0.00987	0.0197	0.0121	-0.00683
81.5	0.044	0.0448	-0.0129	0.00304	0.0281	-0.00228	0.0228
81.6	0.00228	-0.0281	0.0038	0	0.00911	-0.0152	0.0106
81.7	0.0182	-0.0364	0.00228	-0.00835	-0.0258	0.0175	0.0463
81.8	-0.0121	-0.00759	-0.0114	0.00228	0.000759	-0.00759	-0.00683
81.9	0.038	-0.0402	0.0167	-0.00987	0.0357	0.0349	-0.0402
82	0.0289	0.0182	0.00304	0.019	-0.00456	0.00531	-0.022
82.1	0.00911	-0.0137	-0.0175	0.0038	-0.0114	0.0205	-0.00456
82.2	0.00835	-0.0562	-0.0121	0.0334	-0.0129	-0.0501	-0.00987
82.3	-0.00456	0.00531	-0.00531	-0.0129	-0.0304	-0.0243	0.0129
82.4	-0.0159	0.0175	-0.019	0.00987	0.0121	0.00759	-0.000759
82.5	-0.0144	0.000759	0.0038	-0.0129	0.0038	0.0326	-0.0251
82.6	-0.0456	-0.019	0.022	0	0.0152	0.0175	0.0038
82.7	0.00304	-0.00531	-0.0144	0.0175	0.0243	0.000759	0.0121
82.8	0.0152	-0.00911	-0.00835	-0.0152	0.00683	-0.0258	-0.0129
82.9	0.0175	0.0106	0.0129	-0.00911	-0.0152	-0.0175	-0.0121
83	0.00759	0.0144	-0.0243	0.0182	0.0159	-0.0258	0.00228
83.1	-0.0531	-0.0205	-0.0228	-0.0144	-0.00152	-0.000759	0.00456
83.2	-0.0326	-0.0235	0.0182	0.0425	-0.0281	-0.0205	-0.0235
83.3	-0.0114	-0.00531	-0.0281	0.0137	-0.0114	0.00987	0.0273
83.4	0.0251	-0.00987	-0.0137	-0.00304	-0.0121	-0.0281	0.00228
83.5	0.00987	-0.0273	-0.0304	0.0486	0.0144	-0.00759	0.0129
83.6	-0.0213	-0.00835	-0.0205	-0.00607	0.0106	0.0296	-0.019
83.7	0.0304	-0.00607	-0.0159	0.0167	0.00456	0.0106	0.0387
83.8	-0.0273	-0.00835	-0.0159	0.000759	0.0243	-0.0266	0.0038
83.9	0.0175	-0.0471	0.0281	-0.00152	0.0144	-0.00835	-0.0197
84	0.0213	0.0121	-0.0342	-0.00304	0.0197	0.0387	-0.00228
84.1	0.0213	-0.00531	-0.0106	-0.00607	-0.022	-0.0235	0.019
84.2	-0.0235	0.00228	0.00607	0.0205	-0.0182	0.0334	0.0266
84.3	0.00304	-0.00531	0.0213	-0.00228	0.0152	0.0243	-0.0121
84.4	-0.0114	0.0205	-0.0243	-0.0205	-0.00911	-0.0159	-0.00607
84.5	-0.0228	-0.00683	-0.00607	-0.00683	-0.00759	-0.0213	-0.00683
84.6	-0.0387	-0.00304	0.0182	0.0038	-0.0038	0.0038	-0.0159
84.7	-0.0121	0.0251	-0.00228	-0.00152	0.000759	0.0167	0.019
84.8	-0.00911	-0.0281	-0.0159	0.0205	-0.0281	0.0448	0.00228
84.9	-0.0243	0.0137	-0.0281	-0.0304	0.0266	0.00607	0.0038
85	-0.0197	0.0304	-0.00683	0.0121	0.0387	-0.0197	-0.0281
85.1	-0.0296	-0.0425	0	-0.0038	-0.0129	0.00152	0.00531
85.2	0.0144	-0.00456	0.0121	-0.0144	0.0326	0.0038	0.022
85.3	-0.00987	0.0182	-0.022	0.00304	0.00607	0.0235	-0.0235
85.4	0.00987	-0.0342	-0.0182	-0.00759	-0.00835	-0.00304	-0.0357
85.5	-0.0144	0.00152	-0.0167	-0.0182	-0.0273	0.0106	-0.0152
85.6	0.0159	0.0296	-0.0289	-0.00304	-0.00456	0.0152	-0.00607
85.7	0.0175	-0.0615	-0.0114	-0.0349	-0.0289	-0.0182	-0.00759
85.8	-0.00987	0.00683	0.0038	0.00531	-0.00228	-0.00835	0.0175
85.9	0.0251	-0.0372	0.00683	0.0121	-0.0182	0.0152	-0.0494
86	0.0281	-0.0197	-0.0319	0.0258	-0.00683	-0.0197	-0.0251
86.1	-0.0182	-0.00152	-0.00304	-0.00304	-0.0433	-0.00607	0.0296
86.2	-0.00835	0.038	0.0144	0.00683	0.0159	-0.00152	-0.0114
86.3	0.00228	-0.00304	-0.0402	-0.0137	-0.00987	0.0152	0.0273
86.4	0.00987	-0.0235	-0.00228	-0.000759	0.0038	0.0182	0.0152
86.5	-0.0121	-0.0319	0.0805	0.044	-0.0159	-0.0205	-0.0159
86.6	0.0175	0.00228	0.0167	-0.0281	-0.0182	0.022	-0.0251
86.7	0.0121	0.00759	-0.0038	-0.0311	0.0235	0.0433	-0.00835
86.8	-0.0213	-0.00683	-0.0395	0.00152	-0.0304	-0.00152	0.0038
86.9	-0.00456	-0.0539	-0.00759	0.0281	-0.0197	0.0182	0.00531
87	0.0159	0.0418	0.0311	0.0509	-0.0228	-0.00304	0.00835
87.1	0.00531	-0.0152	0.0364	-0.0137	-0.0296	0.00987	0.00607
87.2	0.0243	-0.00759	-0.0289	-0.00911	-0.0235	0.0114	0
87.3	0.0213	-0.0311	-0.0342	-0.019	-0.00152	-0.00911	-0.00835
87.4	-0.0114	-0.00683	0.00683	0.0106	-0.00683	0.0349	0.0326
87.5	-0.0213	0.00456	0.0167	0.0137	-0.0213	-0.0304	0.00987
87.6	0.000759	0.000759	0.0448	0.0182	-0.0228	0.0266	0.0106
87.7	-0.0114	-0.0243	0.0114	0.0425	0.00835	-0.0129	-0.00911
87.8	0.0349	-0.00683	0.022	0.00683	0.0197	-0.00835	-0.00835
87.9	-0.00683	-0.0585	-0.00683	0.0304	-0.000759	0.0213	0.0205
88	-0.0585	0.0448	-0.00911	-0.0425	-0.0304	-0.000759	0.0342
88.1	-0.0402	0.0121	-0.0182	0.019	-0.0213	-0.0121	0.00759
88.2	0.000759	-0.0144	0.00152	0.0251	-0.0175	-0.0349	-0.00987
88.3	0.019	0.00987	0.0175	0.0402	0.00304	0.00456	0.0129
88.4	-0.0121	-0.0114	-0.00759	0.00304	0.0137	0.0182	-0.0258
88.5	-0.0144	-0.000759	0.022	0.0266	-0.0326	0.00531	-0.0144
88.6	-0.038	-0.0501	0.0137	0.00304	-0.0433	-0.0349	-0.00759
88.7	-0.0114	-0.00304	-0.0213	-0.0114	0.0235	0.0364	0.0501
88.8	-0.0159	-0.022	0.0167	0.019	-0.0281	-0.00456	0.0129
88.9	-0.0524	-0.0357	0.0167	0.0251	0.00456	-0.022	-0.0281
89	-0.0296	-0.00304	0.00607	0.0121	0.0304	0.00531	-0.0228
89.1	0.0144	-0.0121	-0.0121	-0.019	0.00835	0.00456	0.00456
89.2	-0.0144	-0.00531	-0.0038	0.000759	0.00683	0.044	0.0038
89.3	0.0213	-0.00835	-0.00228	0.0235	-0.0243	0.0182	-0.0038
89.4	0.0106	-0.0251	-0.019	-0.0213	-0.00987	0.00456	0.00531
89.5	0.00759	-0.0213	-0.00531	0.00987	0.00683	-0.022	-0.00531
89.6	-0.0114	-0.0235	-0.00456	0.0228	-0.0038	-0.00759	0.019
89.7	-0.0114	0.00304	0.0159	0.0175	-0.0159	0.0137	0.00835
89.8	-0.0714	-0.0547	-0.0235	0.0114	-0.0213	-0.0129	-0.0311
89.9	0.0243	0.0129	0.0448	0.0159	0.000759	0.0342	0.00304
90	-0.0228	-0.00683	0.00228	-0.022	-0.00683	0.0106	-0.0258
90.1	-0.00456	-0.0456	-0.038	0.022	0.0357	0.00531	-0.0228
90.2	0.0372	0.00607	-0.00607	0.0243	-0.000759	-0.0144	-0.00228
90.3	-0.041	-0.0175	-0.0296	-0.00531	0.00911	0.00683	0.0121
90.4	-0.0121	-0.00228	-0.019	-0.00911	0.0182	0.0372	-0.0281
90.5	0.00304	0.0311	0.0289	0.0152	-0.0182	-0.0167	-0.0167
90.6	0.00759	-0.0319	0.0038	-0.00911	-0.00228	0.0175	0.0213
90.7	-0.0159	-0.000759	-0.0235	0.0106	0.0197	-0.0175	0.0129
90.8	-0.0342	-0.00456	0.00987	0.00228	0.0205	-0.0137	0.00835
90.9	-0.0137	-0.00456	-0.0296	0.0402	-0.0106	0.0182	-0.0349
91	-0.022	0.0152	-0.00456	0.00683	0.0357	0.000759	-0.0175
91.1	-0.00228	-0.0129	-0.0152	0.00835	-0.00304	0.0114	0.00228
91.2	0.0334	-0.0289	-0.0228	-0.00228	0.0448	0.00152	0.0433
91.3	-0.00152	-0.00987	0.00152	-0.0213	-0.00683	-0.0137	0.0106
91.4	0.00835	-0.0152	-0.0228	0.0311	-0.0159	-0.00835	-0.00228
91.5	-0.00987	-0.00987	-0.0281	0.00835	0.0137	0.0152	-0.0175
91.6	0.0243	-0.0205	-0.0342	0.0456	-0.00987	0.0425	-0.0121
91.7	-0.022	-0.0258	0.00152	0.044	0.0456	0.0402	0.0167
91.8	-0.00835	-0.0228	-0.0129	-0.0235	-0.0038	0.00456	0.000759
91.9	-0.0175	0.00304	-0.0296	0.000759	0.0114	0.0038	-0.0205
92	0.000759	0.00304	0.00835	0.0387	0.00228	0.0289	-0.019
92.1	-0.019	-0.0228	-0.00835	0.0167	0.022	0.0326	-0.0304
92.2	0.00531	0.00987	0.0311	-0.00456	-0.022	-0.0243	0.0144
92.3	-0.0296	-0.00987	-0.0516	-0.000759	-0.00911	0.0182	0.0144
92.4	-0.0364	-0.0182	-0.0289	0.00759	0.00607	0.0433	0.0235
92.5	-0.00683	-0.00607	-0.0387	0.0137	0.0228	0.000759	0.0106
92.6	0.0137	-0.0167	-0.0106	0.0205	0.0281	-0.019	0.00911
92.7	-0.0342	0.0258	-0.00152	0.00835	0.00835	-0.0334	-0.0425
92.8	-0.00759	0.0129	0.00607	0.00987	-0.0159	-0.0167	0.000759
92.9	-0.0311	-0.0342	-0.0152	0.0228	-0.0114	0.0326	-0.019
93	-0.0289	-0.0243	0.0243	0.0402	0.00987	0.0357	-0.00683
93.1	-0.00607	0.0159	-0.0258	-0.0319	0.0311	-0.0121	0.0258
93.2	-0.000759	0.0228	0.00152	0.00152	0.0311	0.0266	0.00835
93.3	-0.0243	-0.0114	-0.0137	0.0106	-0.0114	0.00835	-0.0228
93.4	-0.0152	-0.0228	0.00987	0.0144	0.00228	-0.00759	0.0243
93.5	-0.00152	0.00911	-0.00228	0.019	0.0121	0.0182	0.0137
93.6	-0.0114	-0.0129	-0.0266	0.0251	0.0152	0.0319	0.00456
93.7	-0.0182	0.0159	0.0114	-0.0387	0.0144	-0.00607	0.0243
93.8	-0.0326	-0.00911	-0.0311	-0.0197	0.0159	-0.0114	-0.00987
93.9	0.0038	0.00683	-0.0137	0.0326	0.0137	-0.0175	0.0334
94	-0.0387	0.00759	-0.00456	0.00456	0.0228	0.00304	0.0311
94.1	-0.0258	-0.0159	0.0258	-0.0144	-0.0281	0.00683	-0.0228
94.2	-0.0114	0.0182	0.0205	0.0137	0.00835	-0.0228	0.0137
94.3	0.00607	0.0266	0.0243	0.0152	-0.0144	0.0038	-0.00228
94.4	0.00759	-0.0197	0.0137	0.0038	-0.0152	0.0418	0.0114
94.5	-0.0342	-0.00987	-0.0175	-0.0121	-0.0213	-0.0144	0.0251
94.6	-0.0159	0	-0.00987	0.0144	-0.0121	0.0144	0.00531
94.7	0.0038	-0.0152	-0.00228	0.0251	-0.0349	0.0372	0.022
94.8	-0.0289	-0.0486	0.0251	-0.00987	0.0038	0.019	0.0213
94.9	-0.022	-0.022	-0.0175	-0.00531	0.0235	0.00531	0.00456
95	-0.0266	-0.000759	-0.00835	-0.00304	0.019	0.00228	-0.00607
95.1	-0.0266	0.0213	-0.0038	0.0228	-0.0319	0.00607	0.00456
95.2	-0.0038	-0.0205	-0.0144	0.00759	-0.0372	0.0372	-0.00683
95.3	-0.0334	0.00304	-0.00228	-0.0197	0.0304	0.0213	-0.0213
95.4	-0.0243	-0.0159	0.0167	-0.00304	-0.00987	0.00152	0.0251
95.5	-0.0342	-0.00531	0.000759	0.0182	-0.00531	-0.0152	-0.0349
95.6	-0.00683	-0.0281	-0.0121	-0.0144	0.00911	0.0159	-0.00228
95.7	0.0144	-0.0319	-0.0038	-0.0144	0.0182	-0.00759	-0.0129
95.8	0.0137	-0.00456	-0.00911	0.00228	-0.00304	-0.022	-0.0228
95.9	-0.0638	-0.00304	0.0182	0.00304	0.00683	-0.00228	0.0114
96	-0.0205	-0.00228	-0.0106	0.0137	0.0106	0.0114	-0.022
96.1	-0.0342	-0.00911	-0.022	0	0.0182	-0.00607	-0.0167
96.2	0.00304	-0.0144	-0.00683	-0.0038	0.0121	-0.00531	-0.0137
96.3	-0.000759	-0.0114	-0.0197	-0.0167	-0.0106	0.00456	-0.0144
96.4	-0.0106	-0.0296	-0.0114	0.0372	-0.0114	0.041	-0.019
96.5	0.0121	-0.00304	0.000759	0.0607	0.0152	0.00835	-0.041
96.6	-0.00987	-0.0197	0.0463	-0.0569	0.00456	0.0106	0.0311
96.7	0.022	-0.0364	-0.0114	-0.00304	0.0387	0.0038	-0.06
96.8	-0.0235	-0.0289	0.0129	-0.0342	-0.0144	-0.000759	-0.00759
96.9	-0.0213	0.0159	-0.0106	0.00759	-0.00835	-0.0243	0.00456
97	-0.0266	0.00987	-0.0137	-0.000759	-0.0144	0.0349	-0.0364
97.1	-0.000759	-0.0235	-0.019	0.022	-0.0205	0.0152	-0.038
97.2	-0.00304	0.0349	0.00152	0	-0.00152	-0.00683	0.00835
97.3	-0.00152	0.00683	-0.00531	0.00304	-0.0273	-0.0159	-0.0106
97.4	0	-0.0114	-0.00152	0.0205	-0.0235	0.0144	-0.00683
97.5	0.0137	0.0213	0.00531	-0.00152	-0.00456	-0.0121	-0.00759
97.6	-0.06	0.00607	0.00607	-0.0167	-0.0235	-0.0349	-0.000759
97.7	-0.019	-0.0182	-0.0258	0.00456	-0.0197	-0.00228	0.0137
97.8	-0.0304	0.00531	-0.00531	0.00152	0.00228	-0.0273	-0.0387
97.9	-0.00987	-0.044	-0.0213	0.0266	0.0038	0.0159	0.00456
98	-0.0456	-0.0251	0.0251	-0.0228	-0.0106	-0.0129	-0.00456
98.1	-0.0038	0.0281	0.00152	0.00607	-0.00835	0.000759	-0.0289
98.2	-0.00987	-0.00456	-0.0213	-0.019	0.00456	0.022	-0.00607
98.3	0.00152	0.00987	0.00304	-0.0121	-0.00835	0.0152	0.00987
98.4	-0.0569	0.00987	0.00987	-0.00228	0.0577	0.0121	-0.00152
98.5	0.0129	-0.0349	-0.00531	0.0251	-0.0235	0.0038	-0.00456
98.6	-0.0296	-0.0539	0.00759	-0.00987	0.00759	-0.0235	-0.0152
98.7	0.0273	-0.0372	-0.0266	0.0152	-0.0182	0.00304	0.0129
98.8	-0.0205	0.00456	0.022	0.00911	0.0258	0.00759	0
98.9	0.0038	-0.0137	0.0251	0.00152	-0.0395	-0.00987	0.0213
99	-0.0182	0.0273	0.0197	0.00759	0.0281	-0.0197	-0.044
99.1	0.0167	-0.00531	-0.00607	0.0296	-0.0478	-0.0106	0.0266
99.2	0.0175	-0.0137	0.0152	0.0266	0.0159	0.0182	-0.0152
99.3	0.00607	-0.038	0.0342	-0.0106	-0.0106	0.0197	0.00607
99.4	-0.0387	0.0273	-0.0114	0.022	0.00456	0.00835	0.00531
99.5	-0.019	0.00531	-0.0106	-0.0175	-0.0114	0.0129	-0.00835
99.6	-0.0197	0.00456	-0.0159	0.0258	0.0251	-0.0296	-0.0121
99.7	-0.0114	0.00152	0.0159	0.0326	0.0038	0.00531	-0.0144
99.8	-0.0304	-0.0038	-0.000759	0.0038	-0.0175	0.0038	0.00304
99.9	0.00304	0.0334	-0.0334	0.0228	0.0114	-0.0326	-0.00456
100	-0.0326	0.0137	0.0144	-0.00683	0.0137	0.0114	0.0433
100.1	-0.0205	-0.0258	-0.0038	0.0228	0.00152	0.0402	0.00683
100.2	-0.082	-0.144	-0.0782	0.0554	-0.0433	-0.0471	-0.0683
100.3	-0.145	-0.0554	-0.00683	0.0152	-0.0638	0.00152	0.0167
100.4	-0.085	-0.129	-0.079	-0.165	-0.041	-0.0509	-0.0243
100.5	-0.449	-0.607	-0.58	-0.468	-0.402	-0.219	0.0638
100.6	-1.17	-1.33	-1.3	-1.06	-0.788	-0.421	-0.184
100.7	-1.72	-1.9	-1.79	-1.59	-1.05	-0.58	-0.225
100.8	-2.06	-2.15	-2.05	-1.81	-1.22	-0.652	-0.284
100.9	-2.18	-2.22	-2.13	-1.87	-1.31	-0.746	-0.296
101	-2.16	-2.14	-2.03	-1.79	-1.26	-0.707	-0.256
101.1	-2.05	-1.97	-1.9	-1.63	-1.18	-0.673	-0.279
101.2	-1.81	-1.75	-1.72	-1.44	-1.05	-0.594	-0.283
101.3	-1.65	-1.59	-1.53	-1.31	-0.967	-0.552	-0.239
101.4	-1.42	-1.39	-1.37	-1.17	-0.866	-0.527	-0.218
101.5	-1.24	-1.21	-1.16	-1.06	-0.772	-0.423	-0.153
101.6	-1.04	-1.09	-1.04	-0.884	-0.656	-0.405	-0.197
101.7	-0.957	-0.957	-0.907	-0.79	-0.58	-0.321	-0.144
101.8	-0.763	-0.828	-0.803	-0.668	-0.529	-0.273	-0.144
101.9	-0.645	-0.698	-0.691	-0.632	-0.453	-0.281	-0.112
102	-0.572	-0.601	-0.59	-0.56	-0.429	-0.246	-0.134
102.1	-0.519	-0.542	-0.544	-0.464	-0.348	-0.197	-0.0995
102.2	-0.44	-0.497	-0.447	-0.468	-0.294	-0.168	-0.06
102.3	-0.383	-0.432	-0.465	-0.443	-0.254	-0.161	-0.0676
102.4	-0.362	-0.371	-0.371	-0.32	-0.272	-0.15	-0.0683
102.5	-0.27	-0.423	-0.359	-0.281	-0.22	-0.14	-0.0228
102.6	-0.31	-0.311	-0.298	-0.269	-0.192	-0.1	-0.0782
102.7	-0.257	-0.279	-0.29	-0.294	-0.158	-0.104	-0.0691
102.8	-0.263	-0.283	-0.232	-0.237	-0.185	-0.0881	-0.0402
102.9	-0.235	-0.23	-0.214	-0.203	-0.165	-0.0812	-0.0653
103	-0.165	-0.255	-0.207	-0.193	-0.146	-0.0683	-0.041
103.1	-0.188	-0.188	-0.189	-0.169	-0.137	-0.0509	-0.0342
103.2	-0.166	-0.2	-0.197	-0.14	-0.0987	-0.0471	-0.0334
103.3	-0.145	-0.162	-0.163	-0.152	-0.128	-0.0645	-0.022
103.4	-0.179	-0.128	-0.142	-0.134	-0.0995	-0.082	-0.0395
103.5	-0.159	-0.179	-0.143	-0.168	-0.0866	-0.0774	-0.0137
103.6	-0.147	-0.164	-0.102	-0.113	-0.082	-0.0744	-0.0577
103.7	-0.125	-0.159	-0.137	-0.129	-0.0759	-0.0896	-0.0349
103.8	-0.137	-0.0858	-0.176	-0.107	-0.0326	-0.0334	-0.0243
103.9	-0.0957	-0.115	-0.114	-0.0964	-0.0638	-0.0251	-0.022
104	-0.123	-0.141	-0.0896	-0.101	-0.11	-0.0577	-0.0638
104.1	-0.128	-0.125	-0.0888	-0.14	-0.0418	-0.0805	-0.0152
104.2	-0.0987	-0.0957	-0.0714	-0.11	-0.0562	-0.0289	-0.0425
104.3	-0.0957	-0.0919	-0.0797	-0.0577	-0.0729	-0.0478	0.0106
104.4	-0.085	-0.0903	-0.0638	-0.0873	-0.0843	-0.0213	0.00759
104.5	-0.0835	-0.14	-0.101	-0.0911	-0.0281	-0.0197	0.00531
104.6	-0.0911	-0.0972	-0.0683	-0.0592	-0.0159	-0.0281	-0.0463
104.7	-0.0995	-0.108	-0.038	-0.0585	-0.0752	-0.0311	-0.00152
104.8	-0.0539	-0.0987	-0.0319	-0.0828	-0.0228	-0.0319	0.00304
104.9	-0.0797	-0.109	-0.0866	-0.112	-0.0539	0.00304	-0.0273
105	-0.0881	-0.0881	-0.0843	-0.0828	-0.0418	-0.019	-0.0038
105.1	-0.0668	-0.041	-0.0736	-0.0387	-0.0585	-0.0463	-0.0509
105.2	-0.0828	-0.0858	-0.0387	-0.0645	-0.0531	-0.0251	-0.00759
105.3	-0.0896	-0.0782	-0.0797	-0.0995	-0.0334	-0.0372	-0.0137
105.4	-0.0828	-0.0698	-0.0539	-0.0342	-0.0562	-0.0463	0.0121
105.5	-0.082	-0.0866	-0.0516	-0.0311	-0.0311	-0.0516	-0.0531
105.6	-0.0554	-0.0623	-0.0425	-0.0949	-0.041	-0.0326	-0.0524
105.7	-0.0623	-0.103	0.0121	-0.044	-0.0372	-0.0349	-0.0228
105.8	-0.0774	-0.0995	-0.0152	-0.0645	-0.0326	-0.0387	0.00759
105.9	-0.0995	-0.0463	-0.0676	-0.0448	-0.0767	-0.0228	0.00683
106	-0.0342	-0.0744	-0.0623	-0.0607	-0.0182	-0.0463	0.0137
106.1	-0.0623	-0.0957	-0.0387	-0.0152	-0.0501	0.00759	-0.0197
106.2	-0.041	-0.0228	-0.0228	-0.0714	-0.0509	-0.019	-0.00683
106.3	-0.0797	-0.0896	-0.0577	-0.0251	-0.0433	-0.0425	-0.0478
106.4	-0.0395	-0.0463	-0.0471	-0.0418	-0.0281	-0.00987	-0.0387
106.5	-0.0471	-0.0494	-0.0494	-0.0357	-0.0402	-0.0167	0.00304
106.6	-0.063	-0.0767	-0.0668	-0.0607	-0.0114	-0.0342	0.0266
106.7	-0.0623	-0.0349	-0.0364	-0.0106	0.019	-0.0395	-0.0326
106.8	-0.0683	-0.0539	-0.0334	-0.0607	-0.0471	-0.0296	0.0121
106.9	-0.0554	-0.0516	-0.0418	-0.00987	-0.0235	-0.00987	-0.0137
107	-0.0478	-0.0273	-0.0615	-0.0213	-0.0235	-0.00683	-0.0349
107.1	-0.0774	-0.0471	-0.0569	-0.041	-0.0676	-0.019	-0.022
107.2	-0.0486	-0.019	-0.0387	-0.0585	0.0144	-0.0152	-0.00759
107.3	-0.0805	-0.0661	-0.0554	-0.0182	-0.0319	-0.0273	-0.0494
107.4	-0.0501	-0.0668	-0.0205	-0.0471	-0.0289	-0.0501	-0.0167
107.5	-0.0486	-0.0471	-0.0501	-0.0668	0.000759	-0.0547	0.00759
107.6	-0.0638	-0.0311	-0.0668	-0.0334	-0.00759	-0.0266	-0.0273
107.7	-0.0691	-0.0152	-0.0235	-0.0243	-0.0342	-0.0144	-0.0129
107.8	-0.0615	-0.0645	-0.0569	-0.019	-0.0311	-0.00607	-0.00531
107.9	-0.0494	-0.0402	-0.0266	-0.0615	-0.0106	-0.0585	-0.0159
108	-0.0828	-0.063	-0.0752	-0.0235	0.00456	-0.000759	-0.0114
108.1	-0.0311	-0.0516	-0.0289	-0.0167	-0.0281	-0.000759	-0.0167
108.2	-0.0547	-0.0668	-0.0645	-0.0266	-0.0167	-0.0152	-0.0562
108.3	-0.0342	-0.0326	-0.0418	-0.00607	-0.00531	0.0182	0.0524
108.4	-0.0448	-0.0471	-0.019	-0.0175	-0.022	0.00456	0.00152
108.5	-0.0562	-0.0516	-0.0342	-0.063	0.0114	-0.00683	-0.0152
108.6	-0.0448	-0.0463	-0.0683	-0.0425	-0.0289	-0.0402	-0.0251
108.7	0	-0.00759	-0.00759	-0.0326	-0.0175	0.00759	-0.00228
108.8	-0.0638	-0.022	-0.0463	0.00531	-0.00152	-0.0304	-0.0205
108.9	-0.0805	-0.0304	-0.0402	-0.0258	-0.0197	0.0372	-0.0243
109	-0.0228	-0.041	-0.0402	-0.0486	-0.0304	-0.0463	0.0326
109.1	-0.0456	0.00607	-0.0448	0.0152	-0.022	-0.0364	0.0121
109.2	-0.019	-0.0592	-0.0433	0.00531	-0.0114	-0.0213	0.0114
109.3	-0.0714	-0.0562	-0.0129	-0.00228	-0.00683	0.000759	-0.00304
109.4	-0.0478	-0.0463	-0.0205	-0.0251	-0.041	-0.0129	-0.00911
109.5	-0.0425	-0.0395	-0.038	-0.0554	0.00456	0.022	0.00304
109.6	-0.0281	-0.0463	-0.0281	-0.0304	-0.0425	-0.0175	-0.00607
109.7	-0.038	-0.0304	-0.0129	-0.0197	0.00835	0.0121	0.019
109.8	-0.0418	-0.0137	0.00152	-0.0258	-0.0364	-0.00835	-0.0159
109.9	-0.00456	-0.0516	-0.0425	-0.0228	-0.0197	-0.0159	0.0372
110	-0.044	-0.0311	-0.00456	-0.022	0.019	0.00228	0.0144
110.1	-0.0623	0.0175	-0.0433	-0.00987	-0.038	-0.0205	-0.00987
110.2	-0.0364	-0.00759	-0.0509	-0.0152	0.0182	-0.0235	-0.000759
110.3	-0.0456	-0.0509	-0.0175	-0.0129	-0.044	0	0.022
110.4	-0.019	-0.0319	-0.0114	-0.0387	-0.0402	-0.0144	-0.0167
110.5	-0.0266	-0.0334	-0.0144	-0.022	0.0144	-0.00683	-0.00304
110.6	-0.0372	-0.00759	-0.0349	-0.0395	0.0144	0.022	-0.0251
110.7	-0.00759	-0.0296	-0.0326	-0.0258	-0.041	-0.0205	-0.0326
110.8	0	-0.0501	-0.00456	-0.0144	-0.00456	0.0159	-0.00911
110.9	-0.0585	-0.0175	-0.00759	-0.0175	-0.0251	0.0175	-0.00683
111	0.0129	-0.00152	-0.0478	0	-0.00304	0.0304	0.00304
111.1	-0.0463	-0.019	0.00911	-0.0425	-0.0281	-0.0144	-0.0038
111.2	-0.0645	-0.0296	-0.0349	-0.0349	-0.0281	-0.0121	0.0213
111.3	-0.0266	-0.0319	-0.041	-0.063	0.00607	-0.0159	-0.00607
111.4	-0.0304	-0.0289	-0.0372	-0.00759	0.00531	-0.0304	-0.0448
111.5	-0.0205	-0.0281	-0.00456	0.0121	-0.0114	0.0319	-0.022
111.6	-0.041	-0.0486	-0.022	-0.0159	-0.0182	0.0159	0.0281
111.7	-0.0311	-0.0205	-0.0167	-0.00683	-0.0228	0.00911	-0.0456
111.8	-0.0167	-0.0372	-0.0114	-0.0418	-0.0038	-0.0296	0.0243
111.9	-0.0251	-0.038	-0.0471	-0.022	-0.022	0.00835	-0.00911
112	-0.0425	-0.0243	-0.0364	0.00759	-0.0106	0.022	-0.00607
112.1	-0.0304	-0.0159	-0.000759	0.0258	-0.00683	-0.0182	-0.0251
112.2	-0.0281	-0.00607	-0.0114	-0.00228	-0.0114	0.0395	0.00456
112.3	-0.0569	-0.00911	0.00456	-0.0228	-0.0106	0.0106	0.0167
112.4	-0.0334	-0.0524	-0.0038	-0.00759	-0.00835	-0.00456	-0.00987
112.5	-0.0311	-0.0243	0.0243	-0.00304	-0.00759	-0.0167	-0.0213
112.6	-0.0038	-0.0296	-0.0372	-0.0326	-0.019	0.0182	0
112.7	-0.0311	-0.0289	-0.0266	-0.00228	-0.0319	0.0273	0.00152
112.8	-0.0235	-0.0478	-0.00304	0.0319	-0.0311	-0.00304	-0.0121
112.9	-0.0402	-0.022	-0.0319	0.00228	-0.00531	-0.0228	-0.0121
113	-0.0418	-0.0531	0.038	-0.0258	0.00759	0.000759	0.00304
113.1	-0.022	-0.00759	-0.00683	-0.00607	-0.00228	0.000759	-0.0251
113.2	-0.0326	0.0266	-0.0524	-0.019	0.00531	0.00152	-0.0501
113.3	-0.0197	-0.022	-0.0326	-0.0106	-0.00531	-0.0205	0.00531
113.4	-0.0311	-0.0554	-0.00835	-0.0144	-0.0418	-0.0167	-0.0152
113.5	-0.00835	0.00152	-0.0402	0.00531	-0.0311	-0.0167	0.0243
113.6	0.00835	0.000759	-0.0349	-0.0182	-0.0418	-0.00456	0
113.7	-0.0235	-0.0592	0.0144	-0.0273	0.00607	-0.0273	-0.0167
113.8	-0.0501	-0.063	-0.0326	-0.0266	-0.0038	-0.0144	-0.0213
113.9	-0.00228	-0.0448	-0.0114	-0.0296	0.000759	-0.0106	-0.0342
114	-0.0463	-0.00607	-0.0235	0.0144	-0.022	0.0266	-0.00228
114.1	-0.00759	-0.00911	0.0349	-0.0395	0.00987	0.0266	-0.000759
114.2	-0.000759	0.00228	-0.0425	-0.038	0.0159	0.019	0.0251
114.3	-0.0167	-0.0714	-0.0623	-0.0152	0.0152	-0.000759	-0.00304
114.4	-0.00304	-0.0334	-0.0471	-0.0364	0.0137	-0.019	-0.0251
114.5	0.00987	-0.0106	-0.00531	-0.00152	-0.0258	-0.00835	-0.0471
114.6	-0.00456	-0.00683	0.00759	-0.0137	-0.0106	0.00759	-0.00531
114.7	0.0114	0.00607	0.00531	0.0289	0.0266	-0.0228	0.0304
114.8	-0.00228	-0.0038	0.0486	0.0175	0.00152	-0.0144	-0.0106
114.9	-0.0372	-0.0159	-0.0228	-0.0364	0.0159	-0.0144	-0.0038
115	-0.044	-0.0311	-0.0387	-0.0144	-0.0114	-0.00835	-0.0326
115.1	-0.0349	-0.00683	-0.0144	0.0167	-0.0289	-0.00607	0.00683
115.2	-0.0319	-0.0418	0.00228	-0.0243	-0.00987	0.0137	-0.0121
115.3	-0.0205	-0.00759	-0.00152	-0.0319	0.00835	0.000759	0.0106
115.4	-0.0433	-0.0364	-0.0175	0.0038	-0.00228	-0.00456	-0.0342
115.5	-0.0235	-0.0304	-0.0395	-0.0144	-0.0266	-0.0152	-0.0144
115.6	-0.0812	-0.00531	0.0175	-0.0114	-0.0319	-0.0167	0.0129
115.7	-0.0243	-0.0433	-0.0311	-0.000759	-0.0304	-0.044	-0.0182
115.8	-0.0197	-0.0273	-0.00835	-0.0395	-0.0387	0.00456	-0.0243
115.9	0.00607	0.0159	-0.00987	-0.0289	0.00683	0.038	-0.00228
116	-0.0334	-0.0114	-0.0228	-0.00911	-0.00228	-0.0182	-0.0372
116.1	-0.0319	-0.0182	-0.00911	-0.0319	-0.0144	-0.00531	0.0357
116.2	0.0038	-0.0228	-0.0121	-0.0038	-0.0175	-0.0228	-0.0121
116.3	-0.0387	-0.0501	0.00228	-0.0448	-0.00531	0.0137	-0.00911
116.4	0.00835	-0.019	-0.0342	-0.00835	-0.00987	-0.0137	-0.0372
116.5	0.0243	-0.0691	-0.0273	-0.00456	-0.0228	0.00228	-0.0114
116.6	-0.0144	-0.00607	-0.038	-0.041	-0.038	0.0364	0.0289
116.7	-0.0304	-0.0266	-0.019	-0.0121	0.000759	-0.0524	-0.0251
116.8	0.019	-0.019	-0.0243	-0.00456	-0.0213	-0.0175	-0.0228
116.9	-0.00835	-0.0235	0.000759	-0.0448	0.00531	-0.000759	0
117	-0.0509	0.0175	0.0106	-0.00228	-0.0425	0.00456	-0.00456
117.1	-0.0418	-0.0866	0.0159	-0.0266	0.00152	0.000759	-0.0137
117.2	-0.0311	-0.0235	-0.0281	-0.0167	-0.00987	-0.0167	0.0205
117.3	-0.0569	-0.06	-0.0281	-0.00987	-0.0137	-0.0213	-0.0129
117.4	-0.0137	-0.0418	-0.0213	-0.0197	-0.0121	0.0197	-0.0038
117.5	-0.0342	-0.019	0.0038	-0.06	-0.0243	0.00759	0.00987
117.6	-0.0296	0.0228	0.0038	-0.0501	-0.0159	-0.019	0.0121
117.7	-0.0114	-0.0372	-0.0501	-0.0357	-0.0228	-0.0137	-0.0243
117.8	-0.00683	-0.00228	-0.0296	0.0205	-0.00987	0.0152	-0.0129
117.9	-0.0038	-0.0167	-0.0038	-0.00607	0.0106	-0.0342	-0.0137
118	-0.041	-0.0235	-0.0531	-0.00911	-0.022	-0.0038	0.00759
118.1	-0.0577	0.0152	0.0121	0.00228	-0.0038	0.00911	-0.0456
118.2	-0.0167	-0.0448	-0.0326	-0.0159	-0.0175	0.0137	0.00456
118.3	-0.0152	-0.0281	-0.0182	-0.0296	-0.0547	-0.0152	0.00759
118.4	-0.0661	-0.0387	0.00228	-0.0342	0.00304	-0.0159	-0.0273
118.5	-0.00911	-0.0349	-0.0228	-0.0304	-0.0144	0.0182	0.00607
118.6	-0.0228	-0.0251	-0.00456	0	-0.0114	0.00304	0.0121
118.7	-0.0547	0.00531	0.00531	0.0137	-0.00911	-0.00531	-0.00835
118.8	-0.0562	-0.0144	-0.019	0.0296	-0.0228	-0.0266	0.0121
118.9	-0.0463	-0.038	0.0175	-0.0152	-0.0372	-0.0106	-0.00607
119	-0.0296	0.0038	-0.0114	0.00987	0.0121	-0.00911	-0.0289
119.1	-0.0653	0.0182	-0.0106	-0.00835	0.019	-0.0038	-0.0197
119.2	-0.0197	-0.0159	-0.0486	-0.0357	0.00607	-0.0304	0.00304
119.3	-0.0547	0.0129	-0.0319	-0.0243	-0.0175	0.0531	-0.0182
119.4	-0.0289	-0.0273	-0.0205	-0.0326	-0.0152	-0.0364	0.0114
119.5	-0.00683	-0.0319	0.00152	-0.0349	-0.0175	-0.0038	-0.0296
119.6	-0.0289	-0.0364	-0.000759	0.00228	-0.00456	-0.0319	-0.0425
119.7	-0.0197	0	-0.00304	-0.0304	-0.0243	0.0152	0.0364
119.8	-0.0205	-0.00759	0.0175	-0.0266	-0.0152	0.00987	-0.00683
119.9	-0.0258	0.00152	-0.0114	-0.0114	0.0175	0.00304	-0.0289
120	-0.0258	-0.00152	-0.0197	-0.00152	-0.0266	-0.0448	-0.0251
120.1	-0.0364	-0.038	0.019	-0.0228	-0.022	0.00456	-0.0251
120.2	-0.022	-0.0144	-0.0182	-0.0319	0.00152	-0.00911	-0.0159
120.3	-0.0364	-0.0235	0.00835	0.00911	0.0114	0.00683	0.0251
120.4	-0.0243	-0.0167	-0.00835	-0.0251	-0.0152	0.00683	-0.0228
120.5	-0.0228	-0.00987	0.0205	-0.0334	-0.0258	-0.0304	-0.000759
120.6	0.00152	-0.0175	0.0197	-0.0038	-0.00835	0.0205	-0.00607
120.7	-0.0114	-0.0167	-0.0296	0.0425	0.00987	-0.0159	-0.000759
120.8	-0.0425	-0.00759	0.00531	0.0213	0.00835	-0.0121	-0.0243
120.9	-0.019	-0.0251	-0.0129	-0.0167	-0.0152	-0.00683	-0.0326
121	-0.00304	-0.0182	-0.00835	-0.0289	-0.00531	-0.0159	-0.0228
121.1	-0.0106	0.00152	0.0281	-0.00607	-0.0114	-0.0281	-0.0494
121.2	-0.0395	-0.0319	-0.0334	0.0129	-0.0258	-0.00759	-0.00607
121.3	0.019	0.0038	0.00228	-0.0197	-0.00759	-0.000759	0.000759
121.4	-0.0554	-0.0213	-0.0197	0.0311	-0.00152	0.000759	-0.0281
121.5	-0.0273	-0.00835	-0.0425	0.00228	-0.0251	-0.0197	-0.00531
121.6	0.0121	-0.0494	-0.019	-0.00987	0.0175	-0.0137	-0.0121
121.7	0.00531	-0.00911	-0.0106	0.0159	-0.0182	0.0152	-0.00152
121.8	0.0243	-0.0114	-0.0319	-0.0182	-0.0129	-0.022	-0.000759
121.9	-0.0197	0.00607	0.0114	-0.0243	0.0228	0.0106	0
122	-0.0478	-0.0129	-0.0167	0.00759	0.0144	-0.0114	-0.0311
122.1	0.00683	-0.0137	-0.0213	0	-0.0152	-0.00683	-0.0114
122.2	-0.00911	-0.0258	0.0289	0.00911	0.0114	-0.0531	0
122.3	-0.0539	-0.00607	-0.0205	-0.0159	-0.00607	0.00304	0.0213
122.4	-0.0152	-0.00683	0.00228	0.00835	-0.00911	0.00911	-0.0205
122.5	-0.00456	-0.0137	-0.000759	0.0106	-0.0364	-0.0038	0
122.6	-0.0387	-0.0395	-0.0372	-0.0137	0.00228	0.00835	-0.0159
122.7	-0.0342	0.0144	0.00987	0.00304	-0.00759	-0.0114	-0.00228
122.8	-0.00911	-0.0235	-0.00987	0.00683	-0.0114	-0.00607	0.00835
122.9	-0.0144	-0.0342	-0.0326	-0.00987	0.0334	0.00683	-0.00531
123	0.00607	-0.0114	-0.0167	0.0106	-0.0106	-0.0121	0.00607
123.1	-0.0159	-0.0501	-0.0273	0.00683	-0.0402	0	0.0152
123.2	-0.0486	0.00759	-0.0152	-0.000759	-0.0228	-0.0372	0.00607
123.3	-0.0289	0	0.0167	-0.00531	-0.0137	-0.0349	-0.0334
123.4	-0.0326	-0.00456	-0.0213	-0.0137	-0.00607	0.00987	0.0281
123.5	-0.0456	-0.0516	-0.0387	-0.00456	0.0144	0.00152	0.019
123.6	-0.00835	-0.0197	-0.0167	-0.0182	-0.00304	-0.0038	-0.0167
123.7	-0.0106	-0.0152	-0.0159	-0.0554	-0.0114	-0.0326	0.0114
123.8	-0.0342	0.00531	-0.019	-0.0228	-0.0531	-0.0243	-0.0357
123.9	-0.0364	-0.0289	0	0.00911	0.00607	-0.00835	0.0372
124	-0.0334	0.00759	0.000759	0.0175	0.00228	-0.0395	-0.00152
124.1	-0.0516	-0.0387	0.00531	0.00531	-0.0349	-0.0129	0.00683
124.2	-0.0486	0.00456	-0.00531	-0.0137	-0.019	0.0235	0.00987
124.3	-0.0213	-0.0661	-0.0364	-0.00607	-0.000759	0.00152	0.0159
124.4	-0.0524	-0.0326	0.019	-0.0266	-0.0175	-0.00531	-0.0342
124.5	-0.00228	-0.0213	0.0296	0.00683	0.0304	0.000759	-0.0326
124.6	-0.0668	-0.0372	-0.0456	0.0121	-0.0266	0.0175	-0.00456
124.7	-0.019	0.0106	-0.041	0.022	0.00304	-0.0266	-0.0038
124.8	0.0197	-0.0175	-0.0114	-0.000759	0.00304	0.0121	-0.0114
124.9	-0.0205	-0.0311	-0.0372	-0.0121	0.000759	-0.0304	-0.0114
125	-0.041	-0.0152	-0.00456	-0.0372	-0.00152	0.0349	-0.0258
125.1	-0.0501	0.0296	-0.0159	0.0304	-0.0235	0.00683	-0.0251
125.2	-0.0615	-0.00987	-0.00531	-0.0562	-0.0197	-0.0038	0.0402
125.3	-0.0433	-0.0334	-0.0456	-0.0387	-0.000759	-0.0357	-0.0137
125.4	0.0038	-0.019	0.00759	0.0144	-0.0228	-0.0197	-0.0311
125.5	-0.0258	-0.0812	0.00456	-0.00835	-0.0448	0.0243	-0.00228
125.6	-0.0205	0.0311	-0.0281	0.00304	-0.0038	0.00531	-0.0121
125.7	-0.0494	-0.019	-0.0258	-0.0152	0.0129	-0.0121	-0.0197
125.8	-0.0182	-0.0539	-0.0167	0.0296	-0.00759	-0.0433	-0.0121
125.9	-0.0289	-0.0296	-0.00607	-0.0129	0.00304	0.0137	-0.0159
126	0.00228	-0.0531	-0.0129	0.0175	-0.0175	-0.00759	-0.00911
126.1	-0.0213	-0.0418	-0.0137	0.00607	-0.00152	-0.00607	0
126.2	0.0175	-0.0304	-0.0121	0.0258	0.00987	-0.00607	-0.0159
126.3	-0.0494	-0.0167	-0.0205	0.0258	-0.0243	0.0038	-0.0129
126.4	-0.0342	-0.0251	-0.0182	-0.0129	-0.00531	-0.0577	-0.00835
126.5	-0.0471	-0.0182	-0.0144	0.00531	-0.0152	-0.0304	0.022
126.6	-0.000759	-0.0213	-0.0311	-0.0387	0.00683	0.00152	0.00835
126.7	0.0106	-0.0547	-0.0349	0.022	0.0205	-0.00304	-0.0706
126.8	-0.0289	0.00683	-0.0304	-0.0319	-0.0258	0.0197	-0.0205
126.9	-0.0418	0.00304	-0.0296	0.0175	-0.00228	-0.0364	0.00607
127	-0.000759	-0.0235	-0.0243	-0.041	-0.0251	0.00759	0.00228
127.1	-0.0387	-0.0357	0.0326	-0.0433	-0.00228	0.0159	-0.0653
127.2	-0.00987	0.00835	-0.0159	0.0121	-0.0311	-0.022	-0.0114
127.3	-0.0266	-0.038	-0.0213	-0.0364	0.0121	-0.0197	0.0205
127.4	-0.0304	-0.0114	-0.0311	-0.0213	-0.0357	0.00456	-0.0159
127.5	-0.0326	-0.00683	-0.0501	-0.0235	-0.0251	-0.00304	-0.0106
127.6	-0.0539	-0.022	-0.0296	-0.0289	0	0.0319	0.00456
127.7	-0.0524	-0.000759	0.0114	0.0144	-0.0334	0.00228	-0.0152
127.8	-0.0197	-0.00683	-0.0121	-0.0129	0.00531	-0.00911	0.00607
127.9	-0.0289	-0.0296	0.00987	-0.00607	-0.019	-0.0038	-0.00911
128	-0.0235	-0.0364	-0.00304	-0.019	-0.0463	0.0266	0.00456
128.1	-0.00531	-0.0213	-0.00987	-0.00456	0.0273	-0.0159	-0.0152
128.2	-0.0129	-0.00607	-0.0266	0.0137	0.0038	0.0129	0.0197
128.3	-0.0357	0.0228	-0.0281	-0.0266	-0.0197	-0.0121	0.0289
128.4	-0.0213	0.00759	0.00152	-0.00683	-0.0137	-0.0129	0.000759
128.5	-0.041	0.00987	0.0273	0.0251	-0.0372	-0.0289	-0.0137
128.6	-0.0539	0.00911	0.0175	0.0106	-0.0144	-0.00531	-0.0137
128.7	0.0197	-0.0296	-0.00683	-0.0114	-0.0182	-0.00759	-0.00152
128.8	-0.0273	-0.00152	-0.00987	0.0152	-0.0038	-0.0319	0.0144
128.9	-0.0448	-0.0152	-0.0289	0.0106	-0.00683	-0.00456	-0.00987
129	-0.0213	0.0038	0.0175	-0.0418	-0.00304	-0.0463	-0.000759
129.1	-0.0402	-0.0243	-0.00835	-0.0228	-0.0152	-0.0311	0.0114
129.2	-0.019	-0.019	-0.0281	-0.00228	-0.0182	0.00304	-0.022
129.3	-0.00759	0.00683	-0.0129	-0.0197	-0.000759	0.0273	-0.00987
129.4	-0.0152	0.0175	-0.00835	0.000759	0.0114	-0.0182	-0.0486
129.5	0.00152	0.00531	-0.0137	-0.00304	-0.00911	0.0326	0.0152
129.6	-0.0213	-0.00228	0.00304	0.00835	0.0243	0.0114	-0.0038
129.7	0.0213	-0.0258	-0.0311	0.00228	-0.0266	-0.0235	0.0395
129.8	0.0213	-0.0478	-0.0038	0.0296	-0.0197	0.00228	-0.0349
129.9	-0.0258	0.0038	-0.0266	-0.0448	-0.0266	-0.0038	0.0182
130	-0.0152	-0.0121	-0.00759	-0.00987	-0.00759	-0.0038	0.0296
130.1	-0.0159	-0.0144	0.00152	0	0.0228	-0.00683	-0.00152
130.2	-0.0273	-0.0175	-0.022	-0.0144	-0.000759	-0.0175	0.00228
130.3	-0.00304	-0.0235	0.0311	0.000759	0.00456	-0.00607	-0.00228
130.4	-0.0494	-0.0167	-0.0197	-0.0144	0.00607	0.022	-0.00152
130.5	-0.0357	-0.000759	0.0038	-0.00152	-0.00152	-0.00911	-0.0456
130.6	-0.00683	0.0349	-0.0129	-0.0349	-0.0152	0.0038	-0.0182
130.7	0.00683	0.00304	-0.00228	-0.0114	0.00304	0.00911	0
130.8	-0.0524	-0.00835	0.00152	-0.0243	0.0159	-0.0137	0.00304
130.9	-0.0304	-0.00987	0.0387	-0.00152	0.00683	-0.0114	-0.0357
131	-0.00456	0.00456	-0.00835	-0.0121	0.000759	-0.0106	0.0152
131.1	-0.0501	-0.0266	-0.041	0	-0.022	-0.0289	-0.0281
131.2	0.00531	0.019	0.0114	-0.00304	-0.0319	-0.00607	0.00531
131.3	0.044	-0.022	-0.00759	-0.0114	0.00607	0.0258	0.0152
131.4	0.0121	-0.00835	0.0144	0.0213	-0.0364	-0.0106	0.0456
131.5	0.00835	-0.0281	-0.0144	-0.0372	-0.0228	-0.0152	-0.00987
131.6	-0.00987	-0.00304	-0.0152	0.0182	0.0038	0.00987	-0.0235
131.7	-0.00911	-0.0494	-0.0197	0.0144	-0.0402	-0.00911	-0.0038
131.8	-0.00987	-0.0213	-0.00911	-0.0167	0.0326	-0.00683	0.0144
131.9	-0.038	-0.00228	-0.0167	-0.00911	-0.0137	-0.0182	-0.0159
132	-0.00683	0.00228	-0.00987	-0.00835	-0.000759	-0.00607	0.0129
132.1	-0.0205	-0.0334	0.00228	0.0197	0.0137	-0.0273	-0.00987
132.2	-0.00456	-0.0364	0.0235	-0.00456	-0.0471	0.000759	0.00987
132.3	0.0159	-0.0364	-0.0266	0.0311	0.00607	0.0243	0.0159
132.4	0.00456	0.00911	-0.00987	-0.0144	-0.0175	-0.0235	0.00683
132.5	-0.000759	-0.0334	-0.00228	-0.0281	-0.0243	0.0144	-0.0319
132.6	-0.0494	0.0038	0.00531	0.0137	0.0152	0.00304	-0.0182
132.7	-0.0516	0.0364	-0.0205	-0.0167	-0.0273	0.0235	0.00152
132.8	-0.0319	-0.0182	-0.0038	-0.0152	0.000759	-0.0152	0.0205
132.9	0.0228	-0.0106	-0.0319	0.00228	-0.0311	-0.0357	-0.0114
133	-0.00683	0.0273	-0.00683	0.00228	-0.0213	-0.00987	-0.0137
133.1	0.00987	0.0334	-0.0418	-0.00911	0.019	-0.0266	0.0281
133.2	-0.00228	-0.0129	-0.0197	-0.00456	0.00607	0.0106	-0.0349
133.3	-0.0235	-0.0372	0.0114	-0.0258	-0.0159	-0.0296	-0.0129
133.4	-0.0577	-0.00683	-0.0159	0.00759	-0.00683	0.00456	0.0197
133.5	-0.00152	-0.00456	-0.0418	0.0114	-0.00456	-0.0205	-0.00304
133.6	-0.00228	-0.00987	-0.00835	0.00304	0.0281	-0.00304	-0.0038
133.7	0.00304	-0.0448	-0.00152	-0.0372	0.000759	-0.00228	-0.0137
133.8	-0.00228	-0.00683	0	-0.00911	0.019	-0.0251	0.0144
133.9	-0.0311	-0.0106	-0.019	-0.0258	0.00683	-0.00759	-0.0334
134	-0.000759	0.0205	-0.00835	-0.0121	-0.0425	0.0197	0.00456
134.1	-0.0159	-0.0121	0.00456	-0.00228	-0.022	0.0258	0.0159
134.2	0.00152	-0.0235	-0.0205	0.0137	0.00835	-0.0418	-0.00835
134.3	0.0159	0	0.0326	0.00607	0.00304	-0.0782	-0.0159
134.4	-0.0235	-0.000759	-0.0569	0	0.0281	0.00683	-0.00607
134.5	-0.0478	0	-0.0114	0.00531	-0.0251	0.00683	-0.00304
134.6	0.000759	-0.0266	-0.0205	-0.0106	-0.0182	-0.0289	0.041
134.7	0.00456	-0.0281	0.0114	0.0251	-0.00683	-0.0106	-0.00987
134.8	-0.0296	0.0182	0.0152	-0.0395	-0.0273	0.00531	0.000759
134.9	0.0159	-0.0425	-0.0251	-0.0289	-0.00607	0.0235	-0.00683
135	-0.0159	-0.0463	0.00456	-0.0167	-0.0159	-0.00228	0.00607
135.1	-0.0418	0.0137	0.00531	-0.0372	-0.0281	-0.0137	-0.0167
135.2	-0.0357	0.0137	-0.00456	-0.0235	-0.0524	-0.00152	-0.0114
135.3	-0.0144	-0.0175	-0.000759	-0.0304	0.0038	0.00456	-0.00759
135.4	0.0121	-0.00152	-0.000759	0.0152	-0.0342	-0.0235	-0.019
135.5	-0.0182	-0.0357	-0.00607	0.0152	0.00152	0.0167	0.0175
135.6	-0.0486	-0.0304	-0.0372	0.0205	-0.00228	-0.0129	-0.0349
135.7	0.0387	0.00228	-0.0038	-0.019	0.0243	-0.00987	0
135.8	-0.00304	-0.0433	-0.0235	-0.00531	-0.00987	0.00683	-0.00531
135.9	-0.0106	-0.0114	-0.0038	-0.0197	0.0144	0.0159	0.00607
136	-0.0334	-0.0197	0.0159	-0.0175	-0.0349	0.0197	-0.0364
136.1	0.00607	0.00835	0.0197	0.0235	-0.0197	-0.00911	-0.0235
136.2	-0.00304	-0.0129	0.000759	0.00304	0.0243	-0.022	-0.0326
136.3	-0.0486	0.0213	-0.0129	0.0121	-0.00683	-0.0402	0.0197
136.4	-0.0448	-0.0463	-0.0273	-0.00531	-0.0273	0.0251	-0.0137
136.5	0.00152	-0.00683	0.0114	0.0402	-0.00456	0.00835	-0.00304
136.6	-0.0281	-0.00304	0.0121	-0.0585	-0.0296	0.0152	-0.0197
136.7	-0.0251	-0.0273	0.0197	-0.00304	0.0114	-0.0106	-0.0372
136.8	-0.022	-0.0258	0.0182	-0.00835	-0.0509	-0.00683	0.0228
136.9	-0.0334	-0.0251	0.0289	-0.0266	0.00683	-0.00607	-0.019
137	-0.0425	0.0228	-0.0296	-0.0129	-0.0152	0.0387	-0.00304
137.1	0.0281	-0.0281	-0.019	0.0311	-0.00228	0.0197	-0.0326
137.2	-0.0182	0.0106	0.0357	0.00835	0.00456	0.00531	-0.0334
137.3	0.00683	-0.00911	-0.0243	-0.0311	-0.041	-0.022	0.00228
137.4	-0.0106	-0.0334	-0.00152	-0.0251	-0.00987	0.00987	-0.00759
137.5	-0.0243	-0.00683	0.00531	-0.00987	-0.0273	-0.0152	0.0213
137.6	0	-0.0159	0.00456	-0.00531	-0.0121	-0.00607	-0.0509
137.7	-0.00304	-0.00304	-0.0038	-0.0038	-0.0167	-0.0137	0.0137
137.8	-0.0326	-0.0228	0.0114	-0.0205	-0.00835	0.00456	-0.022
137.9	-0.0251	-0.0266	0.0334	0.00911	-0.00987	-0.0106	-0.00835
138	-0.0289	-0.0326	-0.0167	-0.0289	0.0235	-0.0129	0.00987
138.1	-0.0266	0.0159	-0.0235	-0.0349	-0.000759	0.0152	0.0144
138.2	0.00456	0.00152	-0.0364	0.00987	-0.0159	-0.0289	0.00759
138.3	-0.0159	0.00911	0.0289	-0.00911	-0.022	-0.019	-0.0197
138.4	0.0167	0.00531	-0.000759	-0.0281	0.0114	0.0159	-0.0266
138.5	-0.00152	0.0281	0.0152	-0.0319	0.00531	0.0296	-0.0182
138.6	-0.000759	-0.0289	0.0159	0.00987	-0.00152	0.0106	0.00152
138.7	0.00152	0.0106	0.022	0.0038	-0.00152	-0.0228	0.0144
138.8	0.0167	-0.0235	-0.00759	0.0137	-0.00456	0.0121	-0.0418
138.9	-0.0433	-0.041	0.0349	0.00456	-0.0334	-0.0228	0
139	-0.00456	0.0243	0.0114	0	0.0114	0.0197	-0.0228
139.1	0.00683	0.0296	-0.00228	-0.00228	-0.0273	-0.0478	-0.000759
139.2	-0.00304	0.00835	-0.0129	0.00911	-0.0121	0.0342	-0.0167
139.3	-0.0167	-0.0349	0.0463	-0.00228	0.00531	0.00683	-0.0121
139.4	0.0205	-0.000759	0.0038	-0.019	-0.0266	-0.019	-0.00228
139.5	-0.00304	0.0121	-0.000759	-0.0258	-0.0243	0.0152	0.00152
139.6	-0.0364	0.0144	-0.0213	-0.00456	-0.0326	-0.00304	-0.0281
139.7	-0.0038	-0.0175	0.022	-0.00759	-0.0213	-0.00683	-0.00152
139.8	0.0106	-0.00607	0.00607	-0.0182	0.00531	-0.022	0.0159
139.9	-0.0228	-0.00456	-0.0372	-0.00759	-0.0159	-0.0448	-0.00759
140	0.0121	-0.0129	0.0159	0.0106	-0.00987	-0.0585	-0.00835
140.1	-0.044	-0.0205	0.0326	-0.0167	-0.0311	-0.00456	0.00835
140.2	-0.0471	-0.0167	0.0357	-0.00228	0.00683	-0.0121	0.0129
140.3	0.0152	-0.0334	-0.0152	0.00759	-0.022	-0.0258	0.0364
140.4	0.0152	-0.00531	-0.0311	-0.0137	-0.00987	-0.0167	-0.0038
140.5	0.022	0.0167	-0.00607	0.0038	-0.00531	-0.0144	-0.0159
140.6	0.0038	-0.00607	-0.0152	0.000759	0.0152	0.0175	-0.0418
140.7	0.00531	-0.0251	0.000759	-0.00228	-0.0213	-0.000759	-0.0182
140.8	-0.00152	-0.0387	-0.0273	-0.00456	-0.06	0.0137	-0.0159
140.9	-0.0182	-0.00911	-0.00152	-0.0228	-0.00228	0.0387	0.00456
141	-0.00835	-0.00607	0	0.0106	-0.0296	0.019	0.0182
141.1	-0.0289	-0.00456	-0.0471	-0.0319	0.00759	-0.00607	-0.0167
141.2	-0.0364	-0.0402	-0.0334	-0.00607	-0.0357	-0.0281	-0.0463
141.3	-0.0167	-0.0197	0.00835	0.00607	-0.0213	0.000759	0.00531
141.4	-0.00152	-0.0387	0.00531	0.00531	-0.0235	0.022	-0.0114
141.5	0.0296	-0.0205	-0.0129	-0.0114	0.00456	-0.0296	0.0524
141.6	-0.00835	0.0258	-0.0228	0.0121	-0.0038	-0.0137	0.00835
141.7	-0.0137	0.00835	-0.038	0.00456	-0.0266	-0.0296	-0.0205
141.8	-0.0152	-0.0494	0.0137	-0.00456	0.0152	0.0281	-0.0471
141.9	-0.0554	-0.00911	-0.00152	-0.0296	-0.00304	-0.00987	-0.00683
142	0.00683	-0.0311	-0.0349	0.0289	-0.00607	-0.00531	0.0121
142.1	0.00835	0.0038	-0.00456	-0.0258	-0.0319	-0.0273	0.0106
142.2	-0.0311	0.00531	-0.0228	-0.0266	-0.0289	-0.00152	0.000759
142.3	0.0243	0.00152	-0.0137	-0.022	-0.0038	-0.0304	-0.0372
142.4	-0.063	-0.0289	-0.0106	0	-0.0159	-0.00456	-0.00987
142.5	-0.0607	-0.0273	-0.0524	-0.0159	-0.0144	-0.0478	-0.00759
142.6	-0.0152	0.00228	-0.0114	-0.00987	0.0167	-0.0167	-0.0114
142.7	0.00152	0.00835	0.0197	-0.00987	-0.0273	-0.0144	0.00152
142.8	-0.0114	0.00683	-0.0311	-0.00683	0.00683	0.0562	0.0357
142.9	-0.019	-0.0129	0.00304	-0.00304	-0.0038	-0.00911	0.0137
143	-0.0319	-0.0266	-0.022	-0.00987	0.019	-0.00607	-0.019
143.1	-0.0121	0.00456	-0.0159	0.0228	-0.0418	0.0038	0.0129
143.2	-0.0395	-0.0175	-0.00987	-0.00759	-0.000759	0.00607	-0.0121
143.3	-0.0296	0.0159	-0.00531	-0.0425	0.00152	0.00987	0.00911
143.4	0.00456	-0.0334	-0.019	-0.0448	-0.00607	-0.00228	-0.0159
143.5	-0.0228	-0.0167	0.00152	0.0243	-0.0243	-0.0281	-0.00835
143.6	-0.0494	-0.0182	-0.0182	0.00607	-0.019	-0.0289	0.00531
143.7	-0.0106	-0.0114	0.00759	0.00835	-0.00835	-0.0167	0.0205
143.8	-0.0676	0.00456	-0.0182	-0.0326	-0.000759	-0.0326	0.0137
143.9	-0.0289	0.00759	0.00683	0.0106	0.0152	0.0311	-0.0334
144	0.0182	-0.0038	-0.00228	0.000759	0.00456	-0.0326	0.0258
144.1	0.00304	-0.0205	0.0251	0.0038	0.00152	0	-0.00152
144.2	-0.0266	-0.00304	-0.0235	-0.0418	-0.0129	0.0167	-0.0281
144.3	-0.0281	-0.0372	0.0281	-0.0387	-0.00987	0.022	-0.0281
144.4	-0.0228	-0.0144	-0.00152	0.00911	-0.0243	-0.0038	0.00228
144.5	-0.0167	0.019	-0.00987	0.038	0.00228	-0.0349	0.0167
144.6	-0.0205	0.00152	-0.038	0.00228	-0.00456	-0.0228	0.00531
144.7	0.0486	-0.0038	-0.00607	0.00228	0.0114	-0.00683	-0.00456
144.8	0.0121	-0.038	0.019	-0.0129	-0.0182	0.00683	0.0038
144.9	0.000759	-0.0273	0.0311	-0.00607	-0.0129	0.0129	0.00607
145	-0.00759	-0.00456	0.00683	-0.0402	0.00152	0.00987	-0.0038
145.1	-0.0144	-0.00304	-0.0364	0.0258	-0.0213	-0.0114	0.0129
145.2	-0.0121	-0.0228	0.0038	-0.0137	-0.0205	0.00228	0.00911
145.3	-0.0114	-0.0425	0.019	-0.0129	0.00152	-0.0159	-0.0463
145.4	-0.00456	0.00683	0.0334	-0.0349	-0.0319	0.000759	0.0251
145.5	-0.0562	0	-0.0205	-0.0121	-0.0668	0.0137	0.0228
145.6	-0.019	-0.0137	-0.0266	-0.00531	-0.00911	-0.0182	0.0311
145.7	-0.00456	-0.0364	0.00607	0.000759	-0.0289	-0.0326	0.0326
145.8	-0.0106	-0.0402	0.0311	-0.0243	-0.00304	-0.0494	-0.0038
145.9	-0.0554	-0.0038	-0.0152	-0.00607	0.0425	-0.00531	-0.0402
146	-0.0258	-0.0144	0.00911	0.0228	-0.022	0.00987	-0.0114
146.1	-0.00531	-0.0106	-0.038	0.0251	-0.022	-0.0167	-0.0235
146.2	-0.0395	-0.0121	0.0289	-0.0357	-0.0175	0.0106	0.0038
146.3	0.0175	0.00456	0.0182	-0.0167	-0.0296	0	-0.0152
146.4	0.0471	-0.0106	-0.0144	0.0129	-0.0106	0.00152	-0.019
146.5	-0.0364	0.00683	0.0273	-0.00152	-0.0463	-0.0235	-0.00531
146.6	-0.0486	-0.0197	-0.0531	-0.0501	-0.0334	-0.00152	-0.0205
146.7	-0.0213	-0.0243	0.0266	0.00152	-0.000759	0	-0.0607
146.8	0.00304	-0.0197	0.0129	-0.0349	-0.0577	-0.0137	-0.0137
146.9	-0.0494	-0.0433	-0.0167	-0.0129	-0.0159	-0.0106	0
147	-0.0175	-0.0152	-0.00531	0.00607	-0.00987	0.0121	0.00911
147.1	0.00835	-0.0334	0.0121	-0.019	-0.0114	-0.0501	0.00228
147.2	-0.0387	0.041	-0.022	-0.00759	-0.0205	0.0159	0.00531
147.3	-0.0144	-0.019	-0.0152	0.00987	-0.0425	0.0038	-0.0167
147.4	-0.0425	-0.0251	0.0152	0.00304	0.0213	-0.00607	-0.0197
147.5	-0.0334	0.00152	0.00683	-0.022	-0.0319	-0.0471	-0.0569
147.6	-0.0349	-0.0152	0.0144	-0.0182	0.00152	-0.0326	-0.019
147.7	-0.0228	-0.0038	0.0114	-0.00759	-0.000759	-0.00683	-0.0296
147.8	-0.0228	0.0159	-0.0266	-0.00835	-0.0144	-0.0213	0.0205
147.9	-0.0137	-0.0167	-0.0296	-0.0144	0.000759	-0.0205	-0.0251
148	-0.0281	-0.000759	0	-0.0243	-0.0281	-0.0289	-0.0289
148.1	0.00152	0.0167	-0.0273	-0.00607	-0.0121	-0.0114	-0.00759
148.2	-0.0273	-0.0334	0	0.00456	0.000759	-0.0129	0.000759
148.3	-0.0114	0.00683	-0.0235	-0.0463	0.0326	0.0038	0.0175
148.4	-0.0213	-0.0638	-0.0494	0.0137	0.0121	0.00228	-0.0175
148.5	-0.0357	-0.0372	0.0258	-0.00456	-0.00228	-0.000759	-0.00987
148.6	-0.0114	-0.0175	0	0.00987	-0.0402	0.0205	0.0121
148.7	0	0.0129	-0.0106	-0.00607	0	0.00456	-0.00456
148.8	-0.0524	0.0114	-0.0326	-0.00607	0.0433	-0.0205	-0.00456
148.9	0.00152	-0.0577	-0.00683	-0.0114	-0.0175	-0.0114	-0.0137
149	0.00911	0.0144	-0.0129	0.000759	0.000759	-0.00683	-0.0167
149.1	-0.0167	-0.00607	-0.019	0.0296	0.00456	-0.0531	0.00911
149.2	0.00152	0.0243	-0.0501	0.0144	0.00531	-0.00987	0.0129
149.3	-0.0501	-0.0402	-0.0213	-0.0137	-0.00683	0.00152	-0.0266
149.4	-0.0106	-0.00759	-0.0205	0.0258	0.0197	0.00835	-0.0159
149.5	-0.0152	0.022	0.00683	-0.00759	-0.0349	0.00456	-0.0243
149.6	-0.00683	-0.0478	0.00152	-0.00456	0.0121	0.00607	0.0144
149.7	0.0129	0.0197	-0.0349	-0.0159	-0.000759	-0.0357	0.0319
149.8	-0.0182	0.0251	-0.0273	0.00531	-0.0038	0.00911	-0.038
149.9	-0.0152	-0.0326	-0.0159	-0.00607	0.00228	0	0.00683
150	-0.0137	0.0106	-0.00228	-0.0106	-0.0152	-0.0456	0.0197
150.1	-0.0516	0.00304	0.00911	0.0425	0.000759	0.0197	-0.0213
150.2	0.0144	-0.0273	-0.0167	0.00304	-0.0159	0.0167	0.0197
150.3	-0.0266	-0.00683	0.0144	-0.0106	0.0038	-0.0273	0.0326
150.4	-0.00228	0.00683	-0.0478	-0.0319	-0.00835	-0.00456	0.00152
150.5	0.00228	-0.0106	-0.0516	0.00228	-0.00987	-0.00304	-0.00304
150.6	-0.00835	-0.0357	-0.0129	-0.0144	-0.00607	0.00531	0.00228
150.7	-0.0129	0.0129	-0.0243	0	0.0342	0.00607	0.0273
150.8	0.0129	-0.0372	-0.0152	-0.0205	-0.0121	0.0326	0.00607
150.9	-0.00531	0.0243	0.00987	0.00683	0.0349	-0.00152	0.00683
151	0.0243	0.00531	-0.00759	-0.0395	-0.0159	-0.0144	0.00152
151.1	-0.00531	-0.0273	-0.0114	-0.022	-0.0289	0.0197	-0.0175
151.2	0.0258	-0.00835	-0.0129	-0.0266	0.00152	-0.00759	0.0311
151.3	0.00152	-0.00911	-0.00531	0.00835	-0.000759	-0.0273	0.00683
151.4	-0.019	-0.0273	-0.0334	-0.0516	-0.00228	0.00228	0.0281
151.5	0.00152	-0.00911	-0.0228	0.0243	0.0197	0.019	0.0114
151.6	0.00304	-0.0501	0.00456	-0.0235	-0.00152	-0.0137	-0.00304
151.7	0.00683	-0.00228	-0.0152	-0.00152	-0.00987	-0.0159	-0.0175
151.8	-0.0395	-0.0357	-0.0197	0.0205	0.0144	0.00456	0.0106
151.9	-0.0205	-0.0106	0.00152	-0.0334	0.0273	-0.0243	0.000759
152	-0.0638	-0.000759	-0.0152	0.00456	-0.0311	0.0197	-0.0038
152.1	-0.0478	-0.000759	0.0251	0	-0.0106	0.00607	0.000759
152.2	0	-0.0273	0.0213	-0.0357	0.0129	0.0121	-0.0342
152.3	-0.0197	-0.0228	-0.0319	-0.00835	0.0144	-0.0129	0.00304
152.4	-0.0471	-0.0235	-0.0114	-0.00759	0.0281	-0.00531	-0.0182
152.5	-0.0304	0.00759	0.0289	0.0114	-0.0106	-0.00911	-0.000759
152.6	0.0144	-0.0137	-0.0228	-0.00152	-0.019	-0.0258	0.0175
152.7	-0.0167	-0.0197	-0.0167	-0.0251	-0.00911	0.0228	-0.00228
152.8	0.00304	0.0235	0.0175	0.00683	-0.0319	0.00152	0.00531
152.9	-0.000759	-0.0471	-0.00456	0.00607	-0.0235	-0.0159	0.0137
153	-0.0205	0.0121	-0.0402	-0.0159	0.0266	-0.00304	0.0372
153.1	-0.0304	-0.00911	-0.00911	-0.0144	-0.00228	-0.00911	0.00531
153.2	-0.00759	0.00683	-0.0129	0.0144	0.0364	-0.0197	0.0144
153.3	0.00304	0.022	-0.0106	0.0152	-0.0296	-0.00531	0.0121
153.4	0.00152	-0.0494	-0.00987	0.0038	-0.0213	0	-0.0235
153.5	-0.0144	-0.0357	0.019	-0.041	0.00456	0.0258	-0.0273
153.6	-0.0281	0.00683	0.0106	-0.0326	-0.0175	0.0106	0.0159
153.7	0.00759	0.0129	-0.0144	-0.0418	0.00152	0	-0.0106
153.8	-0.0456	0.0129	-0.0182	-0.0243	-0.00228	0.0342	0.0152
153.9	-0.0456	-0.0258	0.041	0.0167	-0.0129	-0.0167	-0.0106
154	-0.022	-0.0144	0.000759	0.0129	-0.0152	0.00304	-0.0144
154.1	-0.0357	-0.0311	0.0182	-0.0159	-0.00987	-0.0159	-0.0137
154.2	-0.0251	-0.0159	0.0334	-0.0311	0.0159	-0.0364	0.0159
154.3	0.00683	0.00911	-0.00835	-0.0349	0.0668	0.0311	-0.0144
154.4	-0.000759	-0.0228	-0.0137	-0.0152	0.0357	0.022	-0.00152
154.5	-0.0304	-0.0167	-0.0144	0.0106	-0.0159	0.00228	-0.0129
154.6	0.0152	-0.0213	-0.0182	-0.00607	0.019	-0.00456	-0.0121
154.7	0.00683	-0.0106	-0.0121	-0.0121	0.00304	-0.0159	-0.00607
154.8	-0.0159	-0.0129	-0.0281	0.00607	0.0273	-0.00835	0
154.9	0.00835	-0.000759	-0.0342	-0.0509	0.0296	-0.0144	-0.019
155	-0.0038	-0.0235	-0.0251	-0.0106	0.00835	-0.00228	-0.000759
155.1	-0.019	-0.0281	0.0144	0	0.0304	-0.022	-0.0273
155.2	-0.00911	0.00759	0.00304	-0.0182	-0.0235	-0.0228	-0.00607
155.3	-0.0251	-0.00531	0.00683	-0.0106	0.0152	0.0463	-0.00531
155.4	-0.0531	-0.00911	0.00835	-0.00835	-0.0311	-0.0175	-0.0289
155.5	-0.0213	-0.0387	0.0175	-0.0311	-0.0129	-0.0258	-0.0197
155.6	-0.0501	0.00607	-0.0281	0.0106	-0.0334	-0.00683	0.019
155.7	0	-0.00152	-0.00304	-0.0311	0.019	-0.00759	-0.0243
155.8	-0.0425	-0.00683	0.00304	-0.0319	0.00607	-0.0547	0.0197
155.9	-0.0402	-0.019	-0.0235	-0.0106	-0.00835	0.0182	0.00683
156	-0.00987	-0.0114	0.0364	-0.00152	0.00304	-0.0334	-0.00835
156.1	0.019	-0.0129	-0.0038	0.0137	0.0251	-0.0205	-0.0106
156.2	-0.0106	-0.0167	-0.00759	-0.063	-0.00911	0.0144	0.00987
156.3	-0.0175	-0.0106	-0.0243	-0.00152	0.00228	0.0159	0.00228
156.4	0	0.00304	-0.0456	-0.00911	0.044	-0.0251	-0.0281
156.5	-0.0319	-0.0159	0.0121	0.00152	0.00304	-0.0258	0.00987
156.6	-0.0235	-0.0326	0.00759	0.00531	-0.0296	-0.0175	0.0296
156.7	-0.0334	-0.0494	-0.0326	-0.0197	0.0235	-0.0304	-0.0289
156.8	-0.0144	-0.0182	-0.0243	-0.0509	-0.0319	-0.0266	0.0152
156.9	0.00456	0.0213	0.00152	0.00607	-0.00835	-0.00304	0.044
157	-0.0114	0.0402	-0.0349	-0.0106	0.00911	-0.00228	-0.0106
157.1	-0.00456	-0.0205	0	-0.00683	0.00304	-0.0615	0.00911
157.2	-0.0645	0.0167	-0.0137	0.00759	-0.0197	-0.0167	0.00987
157.3	-0.0516	-0.0159	-0.00531	-0.041	-0.0334	-0.00304	-0.0106
157.4	-0.0334	-0.0182	-0.00152	0.0038	0.00304	0.00683	0
157.5	-0.06	0.00531	0.00759	0.0289	0.0342	-0.00911	0.0106
157.6	-0.0402	-0.0251	0.00304	-0.0258	0.0144	-0.0152	-0.00304
157.7	-0.0121	-0.00531	-0.0235	-0.022	0.0167	0.00607	-0.0121
157.8	-0.0281	-0.00683	-0.0266	0.00683	-0.019	-0.0372	-0.0129
157.9	-0.0319	-0.00152	0.0144	-0.00683	-0.00531	-0.0266	0.0137
158	-0.0478	-0.00987	0.0228	-0.0121	0.0106	-0.00531	0.000759
158.1	-0.0197	-0.0152	-0.0205	-0.00911	0.00987	0.0235	-0.00759
158.2	-0.0114	-0.0167	-0.0152	0	-0.00607	-0.00304	-0.0106
158.3	-0.00683	-0.0387	-0.00607	-0.00228	-0.00759	-0.0736	0.0342
158.4	-0.0509	-0.0319	-0.00228	-0.0159	-0.0197	-0.0197	-0.0152
158.5	-0.0752	0.0175	-0.00607	-0.0266	0.0175	0.00759	-0.00759
158.6	-0.0243	-0.0289	-0.00911	-0.00152	-0.019	-0.00759	-0.00152
158.7	0.0129	0.0129	0.0152	-0.0137	0.019	0.0258	0.0137
158.8	-0.0235	-0.0213	0.0175	-0.022	0	0.0144	0.00228
158.9	-0.0471	-0.0524	-0.0228	-0.0129	0.00759	-0.019	-0.0258
159	-0.0243	0.0258	-0.0433	-0.0228	0.0144	-0.00607	0.019
159.1	-0.0554	0.019	-0.041	-0.0235	0.0319	-0.00228	0.0106
159.2	0.000759	0.0152	-0.0266	-0.0402	0.0258	0.0296	-0.0524
159.3	-0.0304	-0.00152	-0.00835	-0.0251	-0.000759	0.000759	0
159.4	-0.0349	0	0.0357	0.00759	0.00835	-0.0235	0.00304
159.5	0.0296	0.0197	-0.0418	-0.0554	0.00911	-0.000759	-0.0273
159.6	-0.0326	-0.00456	-0.0228	0.0213	-0.0152	-0.0182	0.0106
159.7	-0.0357	0.0167	0.00228	-0.0114	-0.000759	0.0197	-0.0121
159.8	-0.00607	0.0152	-0.0425	-0.0175	0.0213	-0.0251	-0.0121
159.9	-0.0129	-0.0129	0.00759	-0.0304	-0.00759	-0.0152	0.00531
160	-0.0296	-0.0159	-0.041	0.0038	0.022	0.0357	-0.00759
160.1	0.0121	-0.00835	-0.0266	-0.0623	-0.0281	-0.00152	0.00456
160.2	0.00835	0.0304	0.0129	-0.0494	0.0152	0.0486	0.00531
160.3	-0.0471	-0.0486	0.00456	-0.0304	0.00152	0.0805	-0.0159
160.4	0.0364	-0.0585	-0.0106	-0.0524	-0.0311	-0.0418	-0.111
160.5	-0.00683	-0.00531	0.0038	0.0311	0.0144	-0.00683	0.00228
160.6	0.0114	-0.0152	0.00835	-0.00759	0.0129	0.00911	0.00456
160.7	-0.0304	-0.0144	-0.0251	-0.0129	-0.00531	-0.0114	0.0273
160.8	0.00152	-0.0304	0.00911	-0.0197	0.0402	-0.0562	-0.00228
160.9	-0.0137	-0.0167	0.0357	-0.0197	0.022	0.00911	-0.0152
161	0.0152	-0.0114	0.0213	0.0121	0.0311	0.0121	0.0137
161.1	0.00911	0.00456	-0.00531	0.00531	0.0372	0.0326	0
161.2	0.0364	0.0038	-0.00531	-0.0197	-0.0281	0.0159	0.0281
161.3	0.0114	0.0296	-0.0038	-0.0137	-0.0326	0.0129	-0.00304
161.4	-0.000759	0.0152	0.0167	0.00607	-0.0137	0.0038	0.00683
161.5	-0.00152	-0.0456	-0.00987	0.0159	0.0243	0.0159	0.00835
161.6	-0.0281	-0.0319	-0.00759	-0.0182	0.0273	-0.00228	-0.0038
161.7	0.0296	0.0258	-0.0114	0.0251	-0.0175	0.00607	-0.00911
161.8	-0.0182	-0.00835	0.00531	-0.00531	0.0175	-0.0205	0.0159
161.9	-0.0395	-0.00304	0.00835	-0.000759	0.00456	-0.0289	-0.0539
162	-0.0144	0.00759	-0.0251	0.00304	0.0182	-0.00531	0.0273
162.1	-0.0273	0.00759	-0.0357	-0.000759	-0.00228	-0.0175	0.0524
162.2	-0.0114	-0.000759	0.00152	-0.0121	-0.00835	0.00228	0.0144
162.3	-0.0516	-0.0205	0.0357	0.000759	0.00531	-0.00607	-0.0182
162.4	-0.00987	-0.022	0.00911	-0.0106	0.063	-0.0121	-0.019
162.5	-0.00456	0.0304	-0.0167	-0.00835	0.0478	0.0197	0.00987
162.6	-0.0152	-0.00911	0.0106	0.0129	-0.0304	-0.0144	0.0129
162.7	-0.000759	0.0137	-0.0425	-0.000759	-0.0266	-0.022	0.00456
162.8	-0.0273	0.000759	-0.0114	0.0129	-0.00152	0.0106	0
162.9	-0.0372	0.00304	-0.0167	0.00987	-0.00228	0.00835	0.0486
163	0.0213	0.00304	0.0121	-0.0273	-0.0152	-0.0106	0.0137
163.1	-0.0342	0.000759	0.0197	-0.0387	0.0106	0	-0.00683
163.2	-0.0395	0.00759	0.00759	0.0319	-0.00607	-0.00152	-0.041
163.3	-0.0668	-0.019	-0.00987	0.0129	0.00607	0.00987	0.0144
163.4	0.022	-0.0418	0.00531	-0.0129	0.0501	-0.00304	0.0266
163.5	-0.00607	-0.0038	-0.0182	0.0395	0.00835	0.0137	-0.00456
163.6	-0.0402	0.00304	0.0289	-0.00456	0.0281	-0.00835	-0.00759
163.7	-0.0304	0.0114	0.00987	-0.00835	-0.00683	-0.0038	-0.0129
163.8	-0.0106	-0.019	0.00607	-0.0129	0.0494	-0.0251	0.0395
163.9	-0.0577	0	-0.00835	0.00304	0.0342	0.022	-0.00152
164	-0.0266	0.0235	0.00607	0.0395	0.0144	-0.0364	-0.0137
164.1	-0.0402	-0.00607	-0.0349	-0.0197	0.0175	0.0175	0.0364
164.2	-0.0213	-0.0531	-0.0175	0.022	0.0167	0.0121	0.0129
164.3	-0.0228	-0.0266	-0.00911	-0.0152	0.0676	-0.0144	-0.0258
164.4	-0.0357	-0.0334	-0.0258	-0.0266	0.0175	-0.00607	-0.00835
164.5	-0.0106	-0.00531	-0.00456	0.00228	-0.000759	-0.0342	0.00152
164.6	-0.00228	-0.00835	0.00152	0.00759	0.0258	0.0418	0.0137
164.7	-0.0175	-0.0607	-0.00987	-0.019	0.0266	0.0205	-0.0114
164.8	-0.0121	-0.000759	0.0038	-0.00607	0.0494	-0.00911	-0.00304
164.9	-0.0137	-0.00152	0.00759	-0.00835	0.0425	0.00228	-0.00607
165	-0.0137	-0.0167	0.00607	-0.0182	0.0463	0.0106	-0.0251
165.1	-0.0372	-0.041	0.00759	0.00531	0.0456	-0.00987	0.0137
165.2	-0.0326	0.0167	0.0106	-0.0144	0.0243	-0.0205	0
165.3	-0.0243	0.0289	-0.0121	0.0289	0.0653	0.0152	-0.00835
165.4	0.022	-0.00456	-0.038	-0.0182	-0.0304	0.0137	-0.0114
165.5	-0.0592	-0.0319	-0.00456	-0.0197	-0.0152	0.0114	-0.0129
165.6	-0.0175	0.0683	-0.0471	0.00304	0.0205	0.00911	-0.000759
165.7	-0.0311	-0.041	0.0448	0.0038	0.0266	-0.019	0.00456
165.8	-0.0319	-0.0311	0.00911	-0.0372	0.0342	-0.0486	-0.0038
165.9	-0.0547	-0.0304	-0.0167	-0.0121	0.0167	0.0159	0.038
166	0.0197	0.00987	-0.044	-0.0357	0.0691	0.0273	-0.0456
166.1	0.0289	0	-0.0137	-0.00456	0.00683	-0.00607	-0.0501
166.2	-0.0213	-0.022	-0.00228	-0.0121	0.0129	0.0137	0.00531
166.3	-0.0471	-0.0137	0.00759	0	0.0205	-0.0114	0.00987
166.4	-0.0121	-0.0106	-0.022	-0.019	0.0304	0.0167	-0.0182
166.5	-0.0524	0.00152	0.0152	0.0152	0.00607	-0.0106	-0.0342
166.6	-0.0471	-0.038	0.00531	-0.044	-0.0175	-0.0228	0.0342
166.7	0.00911	-0.019	-0.00456	0.0197	0.0311	0.00683	-0.0357
166.8	0.0152	-0.00607	-0.0235	0.0387	0.0159	0.0281	-0.038
166.9	-0.022	-0.00531	-0.00456	-0.0235	-0.00911	0.0364	-0.0258
167	-0.0357	-0.00456	0.0167	-0.0235	-0.00835	-0.0121	0.0159
167.1	-0.00607	-0.0509	0.000759	-0.00228	0.0258	0.00228	-0.0159
167.2	-0.0433	0.0167	0.0182	0.0121	-0.0167	-0.0038	-0.00835
167.3	-0.0334	0.00531	-0.044	-0.00228	-0.0106	0.0289	-0.00987
167.4	-0.0243	-0.0129	0.0152	0.00607	-0.0175	0.0319	-0.00835
167.5	-0.0121	-0.041	-0.0159	-0.0418	0.022	0.00759	-0.0364
167.6	0.0182	0.00987	-0.00759	-0.00683	0.00228	-0.00683	-0.00304
167.7	-0.0304	-0.0152	-0.0038	0.0121	-0.00835	-0.00683	0.00835
167.8	-0.0137	0.00683	-0.0159	0.00456	0.0235	-0.00911	-0.0114
167.9	-0.0205	0.0342	-0.00456	0.00987	-0.00607	-0.000759	-0.0106
168	-0.0114	-0.022	0.019	-0.0228	0.00152	-0.00152	-0.0213
168.1	-0.0395	-0.0357	0	-0.00304	-0.0296	0.0304	-0.0182
168.2	-0.0448	-0.00607	0.000759	-0.000759	-0.00531	-0.0114	0.0159
168.3	0.0197	-0.00607	0.0448	0.0266	0.00228	0.00304	0.0395
168.4	-0.0197	-0.019	-0.0205	-0.0289	0.00683	0.0326	-0.0456
168.5	-0.0243	0.0364	-0.0304	0.00304	-0.019	0.0129	0.0342
168.6	-0.0235	-0.0167	-0.0296	0.0516	0.038	0.0326	-0.0038
168.7	-0.0137	0.0175	-0.0144	-0.0152	0.00607	0.0129	0.00607
168.8	-0.0281	-0.00835	0.00152	-0.00531	-0.0296	0.0144	-0.0114
168.9	0.00304	-0.0304	0.0258	0.0243	0.00911	-0.0106	-0.019
169	0.00607	-0.0144	-0.0562	0.0114	0.0258	-0.0213	0.019
169.1	-0.0213	0.0129	0.0159	0.019	-0.0144	0.0251	-0.0106
169.2	-0.022	0.000759	0.00152	0.0387	0.0342	-0.0129	-0.00987
169.3	-0.0144	-0.00911	0.0471	-0.00683	-0.0144	0.0342	-0.0175
169.4	-0.00987	0.00228	-0.0296	-0.00987	0.0114	0.0159	0.00683
169.5	0.00152	-0.022	0.000759	-0.0736	0.00456	0.0266	-0.0433
169.6	0.0106	-0.00531	0.00531	0.0387	-0.0038	0.0152	0.022
169.7	0.0121	-0.0144	-0.0038	0.0213	0.00759	0.0159	-0.00911
169.8	-0.0357	0.0152	0.00456	0.0364	-0.00759	-0.0175	-0.0144
169.9	-0.0395	-0.00456	-0.00759	0.019	-0.00835	0.00304	0.00304
170	0.00759	-0.00152	0.0137	0.00152	0.00607	0.0205	0.0668
170.1	0.000759	-0.0167	0.0251	0.0182	0.0296	-0.00683	-0.00531
170.2	0.00607	0.0129	0.0038	0.0137	-0.00607	-0.00835	-0.00987
170.3	0.0251	0.0167	0.0129	0.00531	-0.00911	-0.000759	-0.0167
170.4	0.00152	0.0182	-0.00531	-0.0129	0.0137	0.0311	-0.0159
170.5	-0.0281	-0.00683	0.00531	-0.0273	0.0137	0.0114	-0.0311
170.6	-0.0038	-0.0296	0.0228	0.0144	0.00228	0.0235	0.00456
170.7	0.0137	-0.0668	0.00607	0.0106	0.0137	0.00228	-0.0205
170.8	0.00304	0.0152	0.0342	0.0106	0.0334	0.0235	-0.022
170.9	0.00835	0.0159	-0.00152	0.0114	0.0448	-0.022	-0.00607
171	-0.000759	0.0273	-0.00531	0.00228	-0.00228	-0.0213	-0.0129
171.1	-0.0296	0.000759	0.000759	-0.00152	0.0106	-0.00531	0.0243
171.2	-0.0129	0.0106	0	-0.00152	0.00607	0.00304	0.00607
171.3	-0.000759	-0.0281	0.00531	-0.0258	0.0448	0.0273	-0.0175
171.4	-0.00987	0.00531	-0.0175	-0.019	0.0243	-0.00531	0.0121
171.5	-0.0167	0.0235	0.00456	0.0243	0.0456	0.00911	-0.0349
171.6	0.00456	-0.022	0.00911	0.00304	0.0585	-0.00531	0.0038
171.7	0.00228	0.0213	-0.0228	-0.00607	0.00152	0.0326	0.0121
171.8	-0.0175	-0.00607	-0.00304	0.0273	0.00456	0.0266	-0.00304
171.9	0.0106	0.0311	-0.0235	0.00759	-0.00835	0.00228	0.00304
172	-0.0251	-0.00759	0.00835	-0.0235	0.00759	-0.00456	-0.0159
172.1	-0.0304	-0.0266	-0.0137	0.00759	-0.0129	-0.0038	0.00531
172.2	0.00456	0.0129	-0.0197	-0.0319	-0.0213	0.0152	-0.00835
172.3	0.0167	-0.0175	0.022	0.0144	0.0137	0.00683	0
172.4	-0.00228	0.0258	-0.0152	0.0038	0.0364	-0.0289	-0.00911
172.5	-0.000759	-0.0167	0.0175	0	0.0235	0.0501	-0.00304
172.6	-0.038	0.0159	-0.022	-0.00835	0.0243	0.0311	0.0357
172.7	-0.00835	-0.022	-0.00835	0.00835	0.000759	-0.0311	0.0175
172.8	0.0539	0.019	0.00304	-0.0235	0.00304	0.0205	-0.0296
172.9	0.0342	0.0106	-0.0144	0.00911	0.0121	0.0182	0.0266
173	-0.041	-0.00228	0.0144	-0.00228	0.0486	0.0349	-0.00987
173.1	-0.038	-0.0334	-0.0137	0.0251	0.0357	-0.00759	-0.00759
173.2	-0.00304	-0.00228	-0.00759	-0.0121	0.0121	0	-0.0235
173.3	0.0289	0.0289	-0.0038	-0.000759	-0.0129	0.0289	-0.00683
173.4	0.0289	0	-0.0167	0.00531	-0.0114	0.0167	0.0349
173.5	0.0205	-0.0106	-0.0197	-0.0121	-0.00835	-0.0213	0.0152
173.6	0.00456	-0.00759	-0.0159	0.00835	0.0319	-0.0228	0.0478
173.7	0.00456	-0.0106	-0.0175	-0.00531	0.0144	0.0182	-0.019
173.8	-0.0144	0.00607	0.00456	-0.00531	-0.00987	0.0144	0.0129
173.9	0.0296	-0.0137	-0.022	0.00683	0.0402	0.0106	0.0326
174	0.00607	-0.00683	-0.019	0.00531	0.00835	0.022	-0.00835
174.1	0.00835	-0.00304	0.00152	-0.0144	-0.00531	0.000759	0.0213
174.2	-0.00607	-0.0197	0.00152	0.0304	0.00759	-0.00456	-0.00835
174.3	0.00456	-0.00759	-0.00152	0.00987	0.00456	-0.0152	0.0205
174.4	-0.0121	0.0266	-0.0167	0.0213	-0.0213	-0.00759	0.0372
174.5	-0.00456	-0.0106	0.0144	0.0137	-0.00531	0.0289	-0.0137
174.6	-0.0251	-0.00607	0.000759	-0.00456	0.0235	0.00683	-0.0433
174.7	0.0228	-0.0106	-0.0197	-0.041	0.0357	-0.0357	0.0182
174.8	-0.0334	-0.0372	-0.0205	-0.00152	0.0342	0.0273	0.00759
174.9	-0.00683	0.0213	-0.0114	-0.0197	0.0137	-0.0273	0.022
175	0.0175	-0.0197	-0.0433	-0.0266	-0.00835	0.0372	0.0258
175.1	0.0243	-0.0205	0.00835	0.0182	-0.00683	0.00759	-0.019
175.2	-0.0152	-0.00911	0.0144	-0.019	0.0106	-0.0137	-0.00228
175.3	0.0121	0.0342	-0.0137	-0.0243	0.000759	-0.0137	0.0281
175.4	0.0433	0.0106	-0.0137	-0.00456	0.0152	0.0121	-0.0585
175.5	-0.019	-0.0213	-0.0349	-0.00456	0.0152	0.00228	-0.0213
175.6	-0.022	0.0456	-0.041	-0.0038	0.0121	0.0319	-0.0334
175.7	0.0547	-0.063	-0.0266	0.019	-0.00607	-0.0425	0.0364
175.8	0.0205	-0.0106	0.0228	-0.0266	0.00228	-0.0531	-0.00911
175.9	0.0144	-0.0319	-0.0129	0.0121	-0.00607	-0.000759	0.0121
176	0.0372	0.00607	-0.0121	0.00456	-0.00152	0.00835	-0.0289
176.1	0.0197	0.0357	-0.00835	-0.0205	0.0357	-0.00607	-0.00683
176.2	0.0402	-0.0129	-0.0342	0.00152	0.0251	0.0129	0.0228
176.3	-0.0296	-0.0251	-0.06	-0.000759	0.0448	0.0357	-0.0243
176.4	-0.00759	-0.0296	0.00607	0.000759	0.0402	0.00228	-0.00835
176.5	0.0357	0.00911	-0.00987	-0.0213	0.0387	-0.0418	-0.0129
176.6	0.0144	-0.00683	-0.0266	-0.0152	0.0357	-0.022	0.00759
176.7	0.022	0.00683	-0.000759	0.0167	-0.022	0.0478	-0.0152
176.8	-0.00835	-0.0205	-0.0159	0.00911	0.0129	-0.0159	-0.00531
176.9	-0.00759	-0.0114	-0.0395	0.00683	0.0311	-0.022	-0.0152
177	-0.0266	0	0.00835	0	-0.00531	0.0319	-0.0668
177.1	-0.0319	-0.00152	0.0121	0.00987	0.0554	-0.00911	-0.000759
177.2	-0.0266	-0.0038	-0.0402	-0.00152	0.0114	0.0129	-0.0334
177.3	0.00987	0.00228	-0.0129	-0.0114	0.00759	0.0106	-0.0167
177.4	-0.00835	-0.00835	-0.0372	-0.0228	0.00759	0.041	-0.0159
177.5	0.0296	0.00683	0.00304	-0.0311	-0.0289	0.0159	0.0402
177.6	-0.0106	-0.0114	0.022	0.0418	0.0144	0.00759	0.0152
177.7	0.0258	-0.00304	0.0129	-0.038	-0.0364	-0.000759	-0.0311
177.8	0.0106	-0.0121	0	0	-0.0129	0.00683	-0.0159
177.9	0.00835	-0.00759	-0.0152	-0.0243	0.0258	0.0235	0.00835
178	-0.0258	0.00607	-0.0114	-0.0129	0.0175	-0.00607	0.0228
178.1	-0.0349	-0.00911	-0.00456	0.0334	-0.00152	-0.00152	-0.0364
178.2	-0.00531	-0.0471	-0.0235	-0.00152	-0.000759	0.0129	0.0296
178.3	-0.0144	-0.000759	0.00456	0.0205	0.0213	0.0038	0.0311
178.4	0.019	-0.000759	0.0167	-0.00607	0.0372	0.0372	-0.0182
178.5	-0.0114	-0.0251	-0.0197	0.00683	0.00683	0.0152	0.0038
178.6	-0.0319	0.0547	-0.00607	-0.00152	-0.0486	0.00987	-0.0152
178.7	-0.0251	-0.0235	0.0251	-0.0304	-0.00304	0.00835	-0.0273
178.8	-0.0137	0.0129	-0.0243	-0.00759	0.0501	-0.0159	-0.0243
178.9	-0.0357	-0.00683	-0.00607	0.00835	0.0289	0.0038	-0.0349
179	-0.0478	0.00456	-0.00456	0.0372	0.0251	0.0129	0.00531
179.1	-0.0402	0.00835	0.0038	0.019	0.0228	0.0281	0.00683
179.2	0.0144	0.0304	-0.00911	0.00835	-0.0137	0.0334	-0.022
179.3	0	0.00911	-0.0167	0.0228	0.00152	0.00228	0.0137
179.4	-0.0228	-0.0425	0.0144	0.0106	0.0182	0.00607	0.0114
179.5	-0.044	-0.00228	-0.000759	-0.0311	0.00683	-0.0182	-0.0197
179.6	-0.00835	-0.00228	-0.0159	-0.00152	-0.00987	0.00607	-0.0038
179.7	-0.0182	-0.0205	0.019	-0.000759	0.0243	0.0235	0.0448
179.8	-0.0326	-0.00531	0.0258	-0.00304	-0.00987	-0.000759	-0.00683
179.9	0.0266	-0.00835	-0.0152	0.0137	-0.00835	0.00835	0.0114
180	-0.0402	-0.000759	-0.0182	-0.00531	0.00607	0.0182	0.00607
180.1	-0.0296	0.00531	0.000759	-0.0364	-0.044	0.00683	0.00531
180.2	0.00456	0.0182	0.0038	-0.019	0.0159	-0.00456	0.00835
180.3	-0.0395	0.0144	0.0296	-0.00456	0.0114	0.0364	0.0038
180.4	-0.0372	0.0152	0.0038	0.00683	0.00304	-0.00304	0.0213
180.5	-0.0137	0.00759	0.00911	-0.0205	-0.000759	-0.0159	-0.019
180.6	-0.00228	0.0121	-0.00152	-0.0342	0.0137	0.0304	-0.0273
180.7	-0.0311	-0.0129	-0.0478	0.0281	-0.000759	-0.000759	-0.0213
180.8	0.0213	-0.0273	0.00152	0.0425	-0.0228	-0.0205	0.00607
180.9	-0.0418	0.0213	0.0296	-0.0038	-0.0106	-0.000759	-0.0129
181	-0.0425	-0.0144	-0.0129	0.0106	-0.0547	0.0357	-0.0129
181.1	-0.0349	0	-0.0159	0	0.0471	-0.00683	0.0114
181.2	-0.00456	-0.0144	-0.0152	-0.044	0.0372	-0.0038	-0.0137
181.3	-0.0243	-0.00987	-0.0205	-0.00987	0.00152	-0.000759	0.0038
181.4	-0.0311	0.00531	-0.0144	0.0349	0.0038	0.0114	0.019
181.5	0.0266	0.0129	0.0175	0.0152	-0.0281	0.0243	0.00531
181.6	-0.0395	0.0182	-0.022	0.00228	0.0395	0.0197	0.00228
181.7	-0.0114	-0.0326	0.0129	0.00304	-0.00531	-0.0137	0.000759
181.8	-0.0121	0.0463	0.000759	-0.0106	0.000759	-0.0121	0.00304
181.9	0.0159	-0.00304	-0.019	0.0266	0.0342	0.0387	-0.0152
182	0.00531	0.0038	0.00607	-0.0387	0.022	0.0129	0.00683
182.1	-0.00987	-0.0159	0.00531	-0.0349	0.00835	-0.00759	-0.000759
182.2	0.0159	-0.000759	0.0296	0.0114	0.0251	-0.0159	-0.0137
182.3	-0.06	-0.00911	-0.0296	-0.022	-0.0258	0.0228	-0.000759
182.4	-0.000759	-0.0167	-0.0167	-0.0197	0.0372	0.0296	0.0114
182.5	0.0159	0	-0.0144	0.00835	0.0213	0.00683	-0.0167
182.6	-0.0175	0.0471	0.000759	-0.0159	-0.0266	0.00456	-0.00911
182.7	0	0.00152	0.0175	0.019	-0.0137	0.0152	-0.0402
182.8	-0.0106	-0.00987	0.0228	0.019	-0.000759	-0.0258	0.0402
182.9	-0.0137	0.00152	0.00228	0.0213	0.00531	0.0205	0.0038
183	-0.0349	-0.0304	-0.0478	-0.00152	0.0615	-0.00456	-0.0425
183.1	0.0121	0	-0.0182	0.00152	0.0463	0.0372	0.0106
183.2	-0.0235	-0.00911	-0.0114	0.0121	0.0243	0.0243	-0.00152
183.3	0.0524	-0.0463	0.0106	0.00456	0.0418	0.022	0.000759
183.4	0.0235	0.0182	-0.0486	-0.00531	0.00607	0.0273	0.0266
183.5	-0.00456	0.0038	-0.0129	-0.0152	0.0038	0.0129	0.0129
183.6	-0.0357	-0.0175	-0.0159	-0.0228	-0.00607	0.0418	0.00228
183.7	-0.0235	-0.0121	0.00531	0.022	-0.0342	0.0364	0.0456
183.8	-0.00304	-0.00228	-0.0197	0.00683	0.00835	0.0243	0.000759
183.9	-0.0182	0.0114	-0.0349	0.00911	0.0114	0.0235	-0.0197
184	-0.0144	0.00152	0.0144	0	0.00987	-0.00835	0.0175
184.1	-0.00304	-0.0038	0.00683	-0.00152	0.0235	0.0144	0.00304
184.2	-0.0228	-0.0182	-0.0281	-0.00607	-0.0258	0.00835	-0.0273
184.3	-0.0152	-0.0213	-0.0258	-0.0213	-0.0129	0.0471	0.00987
184.4	-0.0159	0.000759	-0.00152	0.0175	0.00683	-0.0121	-0.0175
184.5	-0.0266	-0.0152	-0.0144	0.00683	-0.0471	-0.0137	-0.00228
184.6	0.00987	-0.0038	0.0228	-0.0106	0.0304	0.00835	-0.00911
184.7	0.00683	-0.00152	-0.0372	0.0387	0.0175	0.0152	-0.0182
184.8	-0.00835	0.0486	0.0205	0.0319	0.0334	0.022	0.022
184.9	-0.00835	-0.0243	-0.0114	-0.0273	0.0273	-0.00835	-0.0175
185	-0.00987	0.00683	-0.00759	-0.00607	-0.0387	-0.00228	0.0569
185.1	-0.0197	-0.019	-0.00304	0.00683	-0.00152	0.0251	0.0235
185.2	-0.00987	0.00835	-0.00607	0.0137	-0.0137	-0.0106	0.00987
185.3	-0.0418	-0.0501	0	-0.00607	-0.0137	-0.0205	0.00607
185.4	0.0182	-0.0554	-0.00152	-0.0175	-0.0129	0	-0.0364
185.5	-0.0319	-0.00911	0.0228	-0.00835	0.0121	-0.00228	-0.00304
185.6	-0.019	0.00987	0.0243	-0.0038	-0.022	0.0319	-0.0121
185.7	-0.00987	-0.0539	-0.0152	-0.00456	0.00987	-0.022	-0.0137
185.8	-0.0456	-0.0448	0.0342	0.0289	-0.00456	-0.0121	-0.00987
185.9	-0.000759	0.0106	-0.0471	-0.00987	0.0129	0.0471	0
186	-0.0137	0.0273	-0.00607	-0.0562	0.00683	-0.0387	0.0258
186.1	-0.0144	-0.0342	0.00456	0.0114	0.0167	-0.0235	-0.0152
186.2	-0.0638	-0.022	0.0486	0.0144	0.0106	-0.0486	0.00835
186.3	-0.0463	0.0106	-0.0129	-0.0243	-0.0152	0.00835	0.000759
186.4	-0.0182	0.0038	-0.00607	-0.00304	0.0129	0.0258	0.019
186.5	-0.0235	0.000759	0.0205	0.0228	0.00531	-0.0456	-0.0205
186.6	0.00304	-0.00531	-0.00911	-0.0235	-0.000759	0.0615	-0.00607
186.7	-0.00531	0.00456	0.0213	0.0357	-0.0387	0.0159	-0.0273
186.8	-0.0243	-0.0243	0.0182	-0.0167	-0.0159	0.0228	-0.00304
186.9	-0.0531	-0.00304	0.0106	0.0167	0.0326	0.0448	-0.00228
187	-0.0213	-0.00531	0.0304	-0.0395	0.0266	0.00152	-0.0038
187.1	0.00152	-0.0197	0.0243	0.0228	-0.0463	-0.044	0.0144
187.2	-0.0668	-0.0197	-0.00304	0.0114	-0.0243	-0.0326	-0.0106
187.3	0.00152	-0.0478	-0.0235	0.00683	-0.0273	0.0281	0.00759
187.4	0.0266	-0.00759	0.00987	-0.00228	-0.0433	0.00456	0.0167
187.5	-0.0121	0.0258	-0.0144	-0.0311	0.00531	-0.041	-0.0175
187.6	-0.0251	-0.00911	0.0213	-0.0175	0.0326	0.00531	-0.044
187.7	-0.00987	0.00531	0.00531	0.0121	-0.0129	0.019	-0.0281
187.8	0.0038	-0.00152	0.00228	-0.0137	-0.00683	-0.0114	-0.0182
187.9	0.00911	-0.00911	-0.00835	0	0.0205	-0.0144	-0.0182
188	-0.0205	-0.0387	-0.00759	-0.00683	-0.0114	-0.00987	-0.0433
188.1	-0.00835	0.00152	0.00759	0.0289	0.0197	-0.022	-0.00835
188.2	-0.0228	0.0311	0.0418	0.00987	0.0197	0.00607	-0.0296
188.3	0.00304	0.0471	0.0175	0.00228	-0.0106	0.00304	0.00683
188.4	0.0266	0.0463	0.0159	-0.00304	-0.00683	0.0167	-0.0539
188.5	0.0114	-0.0182	-0.0205	-0.0266	-0.0167	0.0213	0.0159
188.6	-0.038	-0.0197	0.0501	0.0213	-0.0129	-0.0213	0.000759
188.7	0.038	-0.0235	0.0205	0.0213	-0.0121	0.00911	0.0251
188.8	-0.0326	-0.00911	-0.00987	-0.00759	0.0281	-0.0175	0.0159
188.9	-0.00987	-0.0357	0.00607	0.00759	0.00531	-0.0471	-0.00911
189	-0.0251	-0.00607	-0.019	0.00228	0.0106	0.0554	-0.0129
189.1	0.0152	-0.00607	-0.0281	-0.0311	0.0114	-0.00683	-0.0106
189.2	0.0114	-0.0266	-0.0554	0.00911	0.019	-0.00607	0.0129
189.3	-0.0114	0.0296	0.0159	0.0182	0.0129	0.0175	-0.0038
189.4	0.00683	-0.0387	0.0311	-0.0167	0.0911	-0.0129	0.0114
189.5	0.00456	0.00607	-0.0038	0.00456	0.00531	-0.0144	-0.0364
189.6	-0.0304	-0.0281	-0.00228	-0.000759	0.00683	0.0106	0.00835
189.7	-0.041	-0.0197	-0.0137	0.0471	-0.0121	0.0266	0.000759
189.8	-0.0387	-0.0562	0.0197	-0.00531	-0.00683	-0.0182	0.00152
189.9	0.0402	0.0266	-0.0038	0.0182	0.0205	0.0152	0.0311
190	0.0311	0	0.0516	0.0501	0.0144	-0.0326	-0.0175
190.1	-0.0281	0.0281	-0.0205	-0.0038	-0.00835	0.000759	0.0121
190.2	-0.0516	-0.00911	-0.00835	-0.0205	-0.0319	0.00683	-0.00228
190.3	0.0129	-0.00228	0.00228	-0.00304	0.0182	-0.00607	-0.0395
190.4	-0.0213	0.00911	-0.0121	0.0311	0.0129	0.00456	-0.00304
190.5	0.00531	-0.00987	0.0243	-0.00987	0.00607	-0.0114	0.0144
190.6	-0.0121	-0.0364	-0.00835	0.000759	0.0159	0.0266	-0.00911
190.7	-0.0167	0.0137	0.00607	0.0228	0.0182	0.0106	0.0228
190.8	-0.00152	-0.00228	-0.0235	-0.0121	0.00835	-0.00152	0.0638
190.9	0.00987	0.0304	-0.0387	0.00228	0.0038	-0.0213	-0.00911
191	-0.0152	-0.0205	-0.00835	-0.0182	0.0387	-0.0175	-0.00607
191.1	-0.0144	-0.0106	-0.00683	0.00683	-0.00531	-0.00835	-0.0114
191.2	-0.0395	-0.0304	-0.0357	0.00531	-0.0258	-0.0289	0.0213
191.3	-0.00683	-0.00152	0.0038	0.00228	0.00607	0.0395	0.0129
191.4	0.00152	-0.0121	-0.00835	0.0197	-0.00987	0.0106	0.00683
191.5	-0.0349	0.0463	-0.00987	-0.0266	0.0205	-0.0159	-0.00835
191.6	-0.0213	-0.0106	-0.0152	-0.038	-0.00759	-0.0289	0.0258
191.7	-0.0357	0.0121	-0.00683	-0.00228	0.0372	-0.00531	0
191.8	-0.0114	-0.0182	0.0334	0.0562	-0.0433	-0.0251	-0.0478
191.9	-0.0357	0.00607	-0.0144	-0.0364	0.0121	-0.0364	-0.000759
192	0.022	0.00456	-0.00911	0.0266	0.0258	0.00304	0.0281
192.1	-0.0114	0.000759	0.00152	0.00228	-0.0129	0.00835	-0.00531
192.2	-0.0137	-0.00228	0.0106	0.0273	0.00152	-0.0152	-0.0296
192.3	-0.0418	-0.00987	-0.0182	0.0243	-0.044	-0.00683	0.0152
192.4	-0.0364	-0.00152	0.0144	-0.0326	-0.00911	-0.00607	-0.00759
192.5	0.0106	-0.00607	-0.0121	0.0296	0.00228	0.0319	0.00531
192.6	-0.0273	0.00759	0.00683	0.00683	0.0121	-0.000759	-0.0251
192.7	-0.0175	0.0235	-0.00835	0.0182	-0.00228	0.0304	0.0273
192.8	0.00911	-0.0129	-0.0144	-0.0273	-0.022	-0.019	0.00683
192.9	0.000759	0.00987	0.00456	-0.00304	0.0228	0.0258	-0.0258
193	-0.0615	0.0038	-0.0159	0.0494	0.0205	-0.00911	0.0175
193.1	0.00531	-0.00531	-0.0266	0.00607	-0.00683	-0.0182	-0.00304
193.2	-0.0152	-0.0121	-0.0251	0.0137	-0.0159	-0.0167	0.0319
193.3	-0.0205	0.00304	0	0.00911	0	0.0197	-0.0357
193.4	0.0205	-0.0387	0.00531	-0.0213	0.0228	-0.00531	-0.0197
193.5	-0.00152	0.0114	-0.0205	0.0182	-0.0114	-0.019	0.000759
193.6	0.0281	-0.0296	0.0509	0.0311	0.0152	0.0114	0.00152
193.7	-0.019	0.022	0	0.041	-0.0235	0.0038	0.0106
193.8	-0.0114	0.00456	-0.00835	0.0129	-0.00835	0.0281	-0.0129
193.9	-0.0137	-0.0129	-0.00835	-0.000759	-0.0266	-0.00456	-0.0296
194	-0.06	-0.0577	-0.00987	-0.0114	-0.0167	-0.0114	-0.022
194.1	0.0106	0.000759	0.0258	0.0197	-0.00531	0.0144	0.0258
194.2	-0.0228	-0.0106	-0.00759	0.0281	0.00152	-0.0038	-0.0326
194.3	-0.0387	-0.0395	0.0038	-0.00152	0.0251	0.0205	0.000759
194.4	-0.0342	-0.0311	0.0152	0.00759	-0.0121	0.019	0.044
194.5	-0.00759	0.0258	-0.0251	0.038	-0.0182	0.0121	0.0167
194.6	-0.0182	0.0152	-0.00152	0.0228	-0.00304	-0.00759	0.00759
194.7	-0.0326	-0.0349	0.00759	0.0152	0.0387	0.0129	-0.0121
194.8	0.00152	-0.00835	-0.0205	0.0258	-0.0175	-0.0129	-0.0129
194.9	-0.0205	-0.0471	-0.00531	0.0106	0.0531	0.0121	-0.0144
195	-0.00683	-0.041	-0.00683	-0.0129	-0.00531	0.00456	-0.00987
195.1	-0.0114	-0.0182	-0.0372	0.0273	-0.0342	0.0106	-0.0243
195.2	-0.0266	0.0137	0.0235	0.0167	-0.0114	0.0182	-0.0585
195.3	-0.0456	0	0.0213	-0.0137	0.0592	0.0205	-0.0425
195.4	-0.00304	0.00987	0.022	0.00531	0.0251	-0.041	-0.0152
195.5	-0.0182	-0.0296	-0.0425	0.0281	-0.0281	-0.0213	0.0205
195.6	-0.0235	0.0129	-0.0129	0.0258	-0.0144	-0.0129	-0.0106
195.7	-0.0114	0.0144	0.0311	0.0258	-0.0106	-0.0038	-0.0159
195.8	-0.00152	-0.0258	0.0304	0.0304	0.00911	-0.0106	0.00607
195.9	-0.00911	-0.0152	-0.0137	-0.0258	-0.0213	0.0213	-0.00683
196	-0.0342	-0.0251	-0.0281	-0.000759	0.0349	-0.00152	-0.0038
196.1	-0.0402	-0.0418	0.0228	0.00304	-0.00683	0.0326	0.00304
196.2	-0.0326	-0.00304	0.0235	0.0304	0.0205	0.0296	-0.00911
196.3	-0.00228	-0.0121	-0.0273	0.019	0.0251	-0.0516	-0.00456
196.4	-0.0152	0.00759	-0.00911	0.022	-0.0418	-0.0197	0.0334
196.5	-0.0258	-0.0273	0.0289	0.0251	0.019	0.0167	-0.0152
196.6	-0.00911	-0.00456	0.0114	0.0114	0	-0.0144	0.0289
196.7	-0.0357	0.0387	-0.00911	-0.00456	0.0311	0.0106	-0.00304
196.8	-0.0167	-0.0334	0.0106	0.00456	-0.0456	0.0448	-0.0243
196.9	-0.0364	-0.0486	0.0197	0.0304	-0.0258	0.00531	-0.00152
197	-0.0106	-0.00607	-0.0205	0.0266	0.0106	0.0228	-0.00987
197.1	-0.00835	-0.022	0.0038	0.0106	-0.0205	-0.0167	0.00456
197.2	0.00531	-0.00759	0.019	0.00607	-0.0038	-0.0129	-0.0121
197.3	-0.0364	0.00683	-0.0258	-0.0213	-0.0235	0.0357	0.0228
197.4	-0.0418	-0.0182	-0.00228	0.0387	0.00683	0.00304	0.00759
197.5	-0.00228	-0.00531	0.0129	-0.00683	0.0319	0.0167	-0.00152
197.6	-0.0258	0.0197	0.0152	0.0334	-0.0106	-0.0129	-0.0342
197.7	-0.0357	-0.0175	0.0289	0.0213	-0.0258	-0.0182	0.00683
197.8	-0.0228	-0.00987	-0.00683	-0.0152	0.0106	-0.0175	0.00759
197.9	-0.00911	0.0152	0.0342	0.0235	0.00456	-0.00152	0.019
198	-0.0357	-0.0114	-0.00987	0.000759	-0.00683	-0.0228	-0.0296
198.1	-0.038	-0.00228	0.0129	0.00607	-0.0251	0.0235	0.00987
198.2	0.0182	-0.00228	0.0182	0.022	0.0167	0.0243	-0.0038
198.3	-0.0304	0.00683	0.00987	0.019	0.0266	0.0197	0.0456
198.4	-0.0372	-0.00683	0.00456	0.0167	0.0311	-0.0182	-0.0038
198.5	-0.00607	-0.0213	-0.00304	-0.0402	0.0152	0	-0.0213
198.6	-0.0205	0.00759	-0.00911	0.00304	0.0175	0.0114	0.019
198.7	-0.0197	0	-0.00759	0.0289	0.0251	-0.00987	-0.00987
198.8	-0.0281	0.00835	-0.0273	-0.0114	-0.0106	0.00987	-0.00683
198.9	-0.0235	-0.0364	-0.00911	0.00911	0.038	-0.00759	0.0038
199	0.0038	0.0159	-0.0121	0.0486	-0.0326	-0.00531	-0.00531
199.1	-0.0182	-0.019	-0.0137	-0.0539	0.00531	-0.0273	0.0334
199.2	-0.00304	-0.0152	-0.0228	-0.0121	-0.00152	-0.0326	-0.0129
199.3	-0.0038	-0.00228	-0.0137	-0.0228	0.0205	0.0243	0.0129
199.4	-0.0137	-0.0433	0.0273	-0.0372	-0.00152	0.00683	-0.0197
199.5	0.0114	-0.0182	-0.00304	0.000759	-0.00683	0.0137	-0.0304
[truncated: 2,604 more rows]

## Sheet: Fig.S1C
Fig.S1C
	HsNaV1.7 current (nA)
	Saline	STX concentration
Time (ms)		12 nM	37 nM	111 nM	333 nM	1 µM	3 µM	5 µM
0	0.0695	0.0688	0.107	0.0481	0.0856	0.0863	0.101	0.0802
0.1	0.136	0.0726	0.0489	0.0657	0.00993	0.0672	0.0741	0.0818
0.2	0.108	0.0749	0.0199	0.0672	0.0978	0.0741	0.0909	0.029
0.3	0.112	0.0756	0.0772	0.0665	0.094	0.0833	0.146	0.0986
0.4	0.12	0.042	0.0733	0.0657	0.0963	0.0581	0.117	0.112
0.5	0.0986	0.0229	0.0634	0.0565	0.0741	0.0191	0.0947	0.105
0.6	0.102	0.0565	0.0573	0.0657	0.0558	0.0764	0.0695	0.0596
0.7	0.0359	0.029	-0.029	0.0779	0.0428	0.0802	0.016	0.0535
0.8	0.0955	0.026	0.0581	0.0802	0.0986	0.0436	0.0359	0.0497
0.9	0.0856	-0.0252	0.0176	0.0535	0.0902	0.0359	0.0611	0.0688
1	0.068	0.00382	0.0634	0.0237	0.0489	0.0756	0.125	0.0947
1.1	0.102	0.0489	0.0741	0.0749	0.0642	0.0298	0.0726	0.0489
1.2	0.0329	-0.00764	0.0848	0.026	-0.00611	0.039	0.00458	0.0336
1.3	0.0986	0.026	0.068	0.0596	0.0627	0.0825	-0.00993	0.0565
1.4	0.0787	0.00382	0.0436	0.0474	0.0581	0.0428	0.0344	0.0818
1.5	0.0947	0.0199	0.0428	-0.0138	0.068	0.0267	0.0397	0.0413
1.6	0.0627	0.00993	0.0237	0.0237	0.0474	-0.00229	0.0222	0.0252
1.7	0.0535	0.0695	0.0802	0.0795	0.00153	0.0512	0.0336	0.081
1.8	0.0405	-0.0382	0.0252	0.0802	0.0084	0.029	0.00458	0.0413
1.9	0.0848	0.016	0.0321	0.0504	0.0474	0.0244	0.0428	0.0153
2	0.0466	0.0428	0.0374	0.0183	0.0382	0.0497	0.0267	0.0275
2.1	-0.00458	0.0466	0.0527	-0.00535	0.0497	0.0512	0.0879	0.042
2.2	0.0443	0.0718	0.0084	0.0604	0.0581	0.00917	0.0818	0.0642
2.3	0.0711	0.0321	0.0649	0.0649	0.0367	0.0497	0.0443	0.0611
2.4	0.0504	-0.0145	-0.00611	0.0428	0.0581	0.0199	0.0481	0.0489
2.5	0.0229	0.0367	0.0306	0.0229	0.0329	0	0.0329	0.00535
2.6	0.0428	0.0275	0.0222	0.026	0.039	0	0.0374	0.0321
2.7	0.0451	0.0359	0.0688	0.0176	0.0451	0.0649	0.052	0.0818
2.8	0.042	0.00764	0.0138	0.0642	0.0649	0.0405	0.0741	0.0596
2.9	0.0535	0.0481	0.016	0.0275	0.0367	0.0244	0.0145	0.0252
3	0.0527	0.0183	0.0443	0.0153	0.0542	0.0298	0.0604	0.0405
3.1	0.042	0.0199	0.0138	0.0359	0.0306	-0.0191	0.0443	0.0351
3.2	0.0436	0.0428	0.0665	0.055	0.0199	0.0413	0.0642	0.0283
3.3	0.0596	0.0336	0.0695	0.0481	0.0336	-0.0214	0.0581	0.00458
3.4	0.0405	0.0275	0.0206	-0.0115	0.0214	0.0428	0.0726	0.0344
3.5	0.0222	0.00382	-0.00917	0.016	0.0581	0.0481	0.0779	-0.0084
3.6	0.0489	-0.00306	0.0558	-0.00764	0.0222	0.0573	0.0321	0.0336
3.7	0.0802	0.0313	0.0535	0.0267	0.0374	-0.0115	0.0856	0.0397
3.8	0.0512	0.0176	0.0581	0.0298	0.0474	0.0122	0.0321	0.00764
3.9	0.0466	0.0443	0.0527	0.00611	0.0535	0.0229	0.00917	0.039
4	0.0237	-0.0168	0.0604	-0.00611	0.0336	0.0405	0.0382	0.0336
4.1	0.0672	0.00764	0.00688	0.00458	0.0458	0.00382	0.0596	0.00611
4.2	0.0627	0.0451	0.0199	0.0451	0.00688	0.0267	0.0649	0.0351
4.3	-0.00993	0.0191	0.0856	0.0481	0.016	0.0619	0.0695	0.042
4.4	0.0512	0.0283	0.0321	0.039	0.00611	0.00382	0.0558	0.0756
4.5	0.0267	0.0168	0.0298	0.016	0.0481	-0.0145	0.026	-0.00229
4.6	0.0267	0.016	-0.039	-0.000764	0.00458	0.00688	0.0466	-0.00688
4.7	0	0.0504	-0.00764	0.0222	0.0176	0.00458	0.0688	-0.00688
4.8	0.029	0.0176	0.0397	0.0267	-0.0138	-0.00611	0.0665	0.013
4.9	0.0367	-0.00458	0.0298	0.00688	0.0481	-0.016	0.0497	-0.016
5	-0.00917	0.00458	0.0489	0.0359	0.0542	-0.00688	0.0642	-0.0581
5.1	0.0436	0.0107	0.0222	-0.0176	0.0275	-0.0351	0.0863	0.0329
5.2	0.0329	0.0191	-0.00153	0	0.0374	-0.0275	0.0451	-0.0122
5.3	0.000764	0.0183	0.0329	0.026	0.0695	0.00229	0.0115	-0.0535
5.4	0.00382	0.00458	0.0275	0.0573	0.0229	0.0191	0.052	-0.0206
5.5	-0.0145	0.00917	-0.0107	0.0619	0.0229	0.00382	0.0367	0.00688
5.6	0.039	0.0306	0.0367	0.0481	0.0336	0.0313	0.052	0.0795
5.7	0.0107	0.00229	0.039	-0.00688	0.0405	-0.00153	0.0275	0.0298
5.8	0.029	-0.00917	0.0535	0.00382	0.0443	0.0604	0.0527	0.0344
5.9	0.0382	-0.0138	0.0329	0.0405	0.0504	0.0107	-0.00917	-0.0168
6	0.0581	-0.0313	0.00917	0.0581	0.0458	0.0107	0.00688	-0.0298
6.1	0.00917	0.00229	-0.0183	0.0283	0.00688	0.0489	0.0428	0.0458
6.2	0.0191	-0.0183	0.016	-0.013	0.0596	0.00458	0.0359	0.0382
6.3	0.052	-0.0413	0.0573	-0.00764	0.0619	0.0176	0.0336	0.084
6.4	0.0222	-0.042	0.0298	0.055	0.0619	0.0329	-0.013	0.0214
6.5	-0.0153	0.0183	-0.0329	0.0458	0.00611	0.0367	-0.0214	-0.0283
6.6	-0.00611	0.0107	-0.0252	0.00229	0.0222	0.0145	0.0596	-0.0191
6.7	-0.00535	-0.0145	0.00306	0.0306	-0.0168	-0.0504	0.00458	-0.000764
6.8	0.0634	-0.00535	0.000764	0.026	0.0619	0.0229	-0.0374	0.0764
6.9	0.0183	-0.0122	0.026	0.0107	0.0344	-0.0458	-0.00306	0.0229
7	-0.0153	-0.0153	0.0306	0.0711	0.0733	0.0779	-0.00153	0.00764
7.1	-0.00153	0.00764	0.0351	-0.0397	0.0329	0.0397	0.0283	0.013
7.2	0.0168	-0.0107	0.00993	0.0214	0.0168	-0.0229	0.00917	0.0115
7.3	0.0382	0.00993	0.0229	0.0252	0.0183	-0.0222	0.0535	0.016
7.4	-0.000764	0.00535	-0.0321	-0.000764	0.0512	0.013	-0.000764	0.0237
7.5	0.013	-0.00993	0.0237	0.0214	0.0252	0.029	0.00993	0.0497
7.6	-0.0344	-0.0344	0.029	-0.00611	0.0252	0.0145	0.0474	0.0115
7.7	0.00993	-0.0145	0.0267	0.00764	0.068	0.0168	-0.000764	-0.00611
7.8	0.084	0.0222	0.00611	0.00993	0.0222	0.0229	0.0756	0.0138
7.9	0.00458	0.00535	0.00917	0.0115	0.0458	-0.013	0.0107	0.0183
8	0.0153	0.00993	-0.0084	0.0252	0.0558	0.00917	0.013	0.0183
8.1	-0.0107	-0.039	0.00993	0.0344	-0.013	0.0611	0.0084	0.0581
8.2	0.000764	-0.00306	0.00382	0.029	0.0306	0.0084	0.00306	0.00535
8.3	0	-0.013	0.00688	0.0313	0.0168	0.0199	0.0145	0.0244
8.4	0.0413	-0.0306	0.0374	-0.0107	0.0222	0.0229	0.0466	0.0351
8.5	-0.0206	-0.0382	0.00917	0.00688	0.0413	0.00535	0.029	0.0504
8.6	-0.0168	0.0084	0.0397	0.0672	0.0604	0.0329	0.0145	0.0565
8.7	0.029	0.0374	0.0138	0.0542	0.0351	0.0344	-0.0267	0.0688
8.8	0.000764	0.00993	0.0191	0.00306	0.00917	0.0107	-0.0183	0.00306
8.9	0.0084	-0.0413	-0.00611	0.0191	0.0306	-0.0138	-0.00458	0.0199
9	0.0436	-0.026	0.0115	0.016	0.055	0.0138	-0.00153	0.00764
9.1	-0.0267	-0.0222	0.00688	-0.00535	0.029	0.0344	0.00917	0.00764
9.2	0.0153	0.0153	0.0237	0.0267	0.00153	0.0176	0.00917	0.0084
9.3	-0.00917	0.00382	-0.00153	-0.00917	0.0107	0.0084	0	0.0222
9.4	0.0275	-0.0206	0.016	-0.00611	0.0267	-0.0336	-0.000764	0.0351
9.5	-0.0115	0.0183	0.0329	0.0145	0.0229	-0.00688	0.013	0.0283
9.6	0.0329	-0.039	0.0267	0.0413	-0.00688	-0.0199	0.0122	-0.00306
9.7	0.0191	-0.026	0.0565	-0.0267	-0.00153	0.00382	0.0191	-0.00382
9.8	-0.0397	0.0138	0.00917	-0.0122	0.029	-0.0122	0.0237	-0.0183
9.9	0.0481	0.0199	-0.0153	0.00917	0.0145	-0.0382	0.0329	-0.00306
10	0.0206	-0.00153	0.029	-0.0153	-0.00688	-0.0122	-0.0344	0.0413
10.1	0.0199	-0.000764	0.042	0.00229	0.0298	0.0222	0.0458	0.0153
10.2	0.0237	0.00153	-0.016	-0.0306	0	-0.0329	0.0306	0.0382
10.3	-0.000764	-0.016	0.016	0.00917	0.016	0.00535	0	0.00764
10.4	-0.00458	-0.00917	0.0138	-0.029	0.0504	-0.0153	0.0176	-0.0199
10.5	0.00688	0.0283	0.00917	-0.026	0.0252	0.00306	-0.00382	-0.0405
10.6	0.00764	0.0115	-0.0367	0.00229	0.0283	-0.0145	0.00611	-0.0168
10.7	0.029	-0.0359	0	-0.0413	0.0374	0.016	0.0244	0.0229
10.8	0.00764	0.0183	-0.00917	0.00688	-0.0283	0.0229	0.0581	0.0298
10.9	0.0206	-0.0267	-0.0183	-0.00458	-0.000764	0.013	0	-0.0336
11	0.0344	-0.0535	0.0244	-0.0458	0.029	-0.0206	0.0436	-0.0359
11.1	0.0336	-0.0206	0.0374	0.00535	0.0428	-0.0558	0.0122	-0.0107
11.2	0.0153	-0.0588	0.00611	0.016	0.0665	-0.0107	0.00917	-0.0138
11.3	0.0229	-0.0298	-0.00993	-0.0321	0.00382	-0.00917	-0.039	-0.00229
11.4	-0.0344	0.00153	-0.0336	0.0336	-0.0237	-0.00993	-0.0107	0.0298
11.5	-0.000764	0.0298	0.00611	-0.0168	0.0138	-0.000764	0.0252	0.0344
11.6	0.0367	-0.00458	0.00306	-0.026	0.029	-0.000764	-0.0191	-0.00917
11.7	0.094	-0.0176	0.0283	0.0306	0.0206	-0.029	-0.0267	-0.0206
11.8	0.0313	0.00535	-0.0351	0.0206	-0.00535	-0.0275	0.0336	-0.0351
11.9	0.0237	-0.016	-0.0512	0.0199	0.0176	-0.00153	0.0206	-0.00688
12	0.00229	-0.0229	0.029	0.0145	0.0275	0.0451	0.016	0.00535
12.1	0.00764	0.0374	0.0206	-0.0382	0.0183	0.00535	0.0222	0.00306
12.2	0.0436	-0.00917	0.0374	-0.0779	0.00688	-0.00917	0.0275	0.0466
12.3	0.0313	-0.00688	0.0351	-0.00764	0.00917	-0.0382	0	0.00382
12.4	-0.00153	-0.0191	-0.0596	0.0351	0.0413	-0.039	-0.00306	-0.0107
12.5	0.0084	-0.00611	-0.0298	0.0413	0.0298	0.0489	0.039	-0.0306
12.6	-0.0176	-0.0474	-0.029	0.00535	-0.00993	0.0206	0.0443	0.0275
12.7	0.0565	-0.0084	0.016	0.0145	0.0176	0.0084	0.0413	0.0283
12.8	0.0604	0.016	0.0298	0.00535	-0.0138	-0.0199	0.00993	0.0237
12.9	-0.013	0.00764	0.0336	0.0176	0.0443	-0.0405	-0.00153	-0.0244
13	0.0122	0.0122	-0.0176	0.00917	0.00611	0.00229	0.0351	-0.0382
13.1	0.0138	-0.0138	0.0199	0.0206	0.00229	-0.0107	0.0397	0.0107
13.2	0.0176	0.00611	0.026	0.00229	0.0451	0.0229	-0.00688	-0.000764
13.3	0.0351	-0.013	0.0313	-0.0237	0.042	0.00306	0.0283	0.0237
13.4	0.0306	-0.0115	0.0596	0.0145	-0.0298	-0.0199	0.00229	0.0138
13.5	-0.0084	0.0115	0.00688	0.0428	-0.0145	-0.00229	0.00229	-0.00688
13.6	-0.00535	0.0237	-0.00917	0.000764	0.00688	0.0222	0.0145	0.00458
13.7	0.0542	0.0138	-0.0153	0.0252	0.0199	-0.0321	0.00764	-0.0191
13.8	0.00917	-0.00382	0.00229	0.0191	0.0374	0.0229	0.0237	0.00917
13.9	0.0176	-0.00688	0.0313	-0.00458	0.016	0.00611	0.0176	0.0252
14	0.00153	-0.0267	0.0397	-0.016	0.0084	-0.0443	-0.0122	-0.0107
14.1	-0.0145	-0.0313	0.0214	0.013	0.0145	-0.0153	0.00993	0.026
14.2	0.0199	0.00229	-0.0222	0	0.00153	0.0115	0.0267	-0.00688
14.3	0.039	-0.00306	0.0153	0.0138	0.0382	-0.013	0.0481	0.0183
14.4	-0.0252	0.0206	0.00993	0.0176	-0.00688	-0.00535	0.00917	0.0122
14.5	0.0481	-0.0176	0.0458	-0.00917	-0.0176	-0.013	0.00611	0.0153
14.6	0.00229	-0.016	0.0206	-0.0466	-0.00382	0.00153	-0.00382	0.00153
14.7	-0.0122	0.00153	0.00382	-0.00382	-0.0252	-0.00917	0.055	-0.000764
14.8	-0.00535	0.0428	-0.00382	-0.000764	0.0107	-0.0168	0.0649	0.00458
14.9	0.0084	0.052	0.0267	-0.00993	0.0504	-0.0619	0.0107	-0.0145
15	0.0428	-0.00458	0.0374	-0.0275	0.0237	-0.0267	0.00229	-0.0672
15.1	-0.00688	-0.0168	0.00688	0.013	0.026	-0.0596	0.055	-0.0153
15.2	-0.0252	-0.029	-0.0107	-0.0145	0.013	-0.0237	0.0206	-0.00764
15.3	-0.00535	-0.0306	0.00993	0.0229	0.0504	-0.0405	0.0252	-0.0458
15.4	-0.0176	0.0115	0.013	-0.0115	0.0306	-0.00535	0.0711	-0.0191
15.5	0.00306	0.0145	0.00611	-0.0267	0.0313	0.0084	0.0244	-0.0107
15.6	-0.00382	-0.0413	0.00917	-0.00306	0.0229	-0.000764	0.0222	-0.0344
15.7	0.0413	-0.0168	-0.0237	0.0084	0.029	0.0313	0.00229	-0.0107
15.8	-0.00993	0.00688	-0.0084	-0.00153	0.0237	0.0176	0.00382	0.052
15.9	0.0206	-0.0252	0.0374	0.000764	0.00764	0.016	-0.00764	0.029
16	0.0153	-0.0329	0.0344	0.0672	0.029	0.00993	0	0.0176
16.1	0.00917	-0.00458	-0.0428	-0.0336	-0.00535	0.0107	-0.013	-0.00458
16.2	0.0351	-0.0527	-0.00382	-0.0413	0.0405	-0.0183	0.0199	-0.0351
16.3	0.013	-0.0084	-0.0206	-0.0351	-0.00458	0.0122	0.055	-0.00458
16.4	0.0374	-0.0428	0.0138	0.0329	0.00688	0.0466	-0.000764	0.0267
16.5	-0.0191	-0.00229	0.0252	-0.0122	0.0275	0.00993	-0.0458	0.0313
16.6	0.0191	0.0168	-0.0176	0.0138	0.0107	-0.013	-0.0367	-0.0183
16.7	0.0199	-0.0512	-0.0313	-0.00917	0.0405	-0.0413	-0.00306	-0.0374
16.8	0	-0.0413	-0.0206	-0.013	-0.0115	0.026	-0.0267	0.0397
16.9	-0.00993	-0.00535	-0.0237	-0.0222	-0.0107	0.00535	0.000764	-0.0244
17	-0.0237	-0.0176	-0.00993	-0.0382	0.0527	0.0237	0.0145	-0.00229
17.1	0.0359	-0.0191	0.0138	0.0191	0.0443	-0.0619	0.0115	-0.0199
17.2	0.0802	0.0183	0.00764	0.0206	0.000764	-0.0275	0.0458	-0.0191
17.3	-0.016	0.00917	-0.0168	0.0489	0.0115	0.0244	0.00993	0.0115
17.4	0.0405	-0.0191	-0.0084	-0.00993	0.0306	-0.00382	0.0229	-0.00306
17.5	0.0176	-0.00993	-0.0229	-0.00688	-0.00458	0.0214	0.0351	0.0153
17.6	-0.0084	-0.0122	-0.0115	-0.0191	0.0206	0.00229	0.0627	0.0214
17.7	0.0397	-0.00764	-0.0252	0.0329	0.0237	-0.0413	0.0267	-0.00458
17.8	0.0733	-0.026	0.0512	0.00993	0.026	0.00229	0.00382	-0.00229
17.9	0.0481	0.0115	0	-0.00917	0.0611	0.0321	0.00229	-0.029
18	-0.00993	-0.0306	0.0107	0.0122	0.0329	0.0764	0.016	0.0283
18.1	-0.0145	-0.0176	-0.0283	0.0222	-0.026	0.00764	-0.0145	0.0397
18.2	-0.00153	0.0084	0.00458	0.042	0.0237	0.00917	0.0267	0.00688
18.3	0.0306	0.0527	-0.00382	0.0733	0.0443	0.0443	0.0206	0.0138
18.4	0.0558	-0.00993	-0.00611	0.00611	-0.00306	0.00535	0.026	0.0481
18.5	0.0397	-0.0359	0.0374	-0.0199	0.0275	0.052	-0.00229	0.0481
18.6	0.0359	-0.0244	0.013	-0.0329	0.0244	0.00229	0	0.0222
18.7	0.00993	0.0168	-0.00458	0.0244	0.0115	0.0436	-0.000764	0.0359
18.8	-0.0206	-0.0115	-0.0153	0.0489	0.0252	0.039	0.00153	0.00764
18.9	0.0138	-0.039	0.026	0.0275	-0.0336	-0.0359	-0.000764	0.0382
19	0.0428	0	-0.00382	0.0902	0.0237	0.0374	0.0382	0.029
19.1	0.00382	-0.000764	-0.0451	-0.0084	0.0145	0.00153	-0.0115	0.0267
19.2	0.016	0.0145	0.0168	-0.00764	-0.00917	-0.0153	-0.0168	-0.0191
19.3	-0.00229	-0.0275	-0.0252	-0.0695	-0.0237	-0.026	0.0222	-0.0206
19.4	0.0275	0.0115	0	0.0168	-0.016	0.0252	0.039	0.0229
19.5	-0.0115	-0.0275	-0.0252	0.0229	0.0138	0.0199	0.0466	-0.0107
19.6	0.0115	-0.0428	0	0.00993	0.0183	-0.0344	0.0634	0.0237
19.7	0.0298	0.0138	0.0329	0.0115	-0.00917	-0.0168	-0.00993	0.0168
19.8	0.0122	0.00306	0.0451	-0.0298	-0.000764	0.016	0.00993	0.026
19.9	-0.00764	-0.0367	-0.0244	-0.00535	0	-0.00153	-0.00382	-0.00458
20	0.000764	-0.0313	-0.00611	0.0145	-0.00306	-0.0153	0.0359	0.0214
20.1	-0.0176	0.00764	-0.00382	0.00229	-0.00229	0.0183	0.042	0.0229
20.2	0.1	-0.0145	0.0222	0.00382	0	-0.0527	0.0122	-0.00917
20.3	-0.0183	-0.00764	0.0474	-0.0138	0.0458	0.00535	-0.0199	0.0145
20.4	0.00382	0.00229	-0.0115	-0.0222	0.013	0.00229	0.00382	0.0191
20.5	0.0367	0.016	-0.0558	-0.0481	-0.00535	-0.00153	0.0107	0.0168
20.6	0.0107	0.00535	-0.0321	-0.0359	0.0191	-0.0191	0.0145	0.00153
20.7	-0.0183	-0.0168	-0.0267	0.0359	-0.0191	-0.0138	0.0542	-0.0183
20.8	-0.0138	-0.0153	0.026	-0.0199	0	-0.0275	0.0199	-0.00917
20.9	0.055	-0.0237	0.00611	0.00688	-0.0145	0.000764	0.00993	0.00611
21	0.0183	-0.00993	-0.0122	-0.029	-0.0298	0.0367	-0.0107	0.016
21.1	0.00917	-0.0436	0.0313	-0.0283	0.042	0.00306	0.00764	-0.0107
21.2	0.0168	-0.000764	0.0405	-0.00764	0.0298	-0.0283	-0.0115	0.013
21.3	0.0283	-0.00764	-0.00688	-0.0115	-0.0107	-0.0321	-0.0206	0.0145
21.4	-0.00917	-0.0336	-0.013	-0.00306	0.0298	-0.0489	0.00688	0.0084
21.5	-0.0497	-0.0122	0.000764	0.0237	-0.0344	-0.0176	0.013	0.0336
21.6	-0.00993	-0.0229	0.0191	0.00382	0.0336	0.0451	-0.0367	-0.0122
21.7	0.0084	-0.0283	-0.0084	0.00764	0.0122	0.0145	-0.0344	0.0084
21.8	0.0176	-0.00153	-0.0229	-0.0428	-0.00306	-0.0558	-0.00229	-0.0329
21.9	-0.0107	0.00153	-0.0176	0.0229	0.00611	-0.0176	-0.0138	0.0168
22	-0.00458	-0.0359	-0.0336	-0.0382	-0.0183	0.0298	0.0267	0.0206
22.1	0.0176	-0.013	0.016	-0.0229	0.0199	0.0168	0.0237	-0.0084
22.2	-0.00458	-0.042	-0.0244	0.00382	0.00917	-0.0703	0.00229	0.00382
22.3	-0.00688	-0.0252	-0.000764	-0.00153	0.0222	-0.0199	0.00917	0.0382
22.4	-0.0122	-0.0222	-0.0237	-0.0413	-0.0168	0.0382	0.0298	-0.0138
22.5	-0.0428	-0.0351	-0.0199	-0.0199	0.00535	0.0237	0.016	-0.013
22.6	-0.00229	-0.0244	0.0115	-0.0145	0.0336	-0.00611	0.0405	-0.029
22.7	0.00764	-0.013	-0.0397	-0.00153	0.0168	0.0183	0.0252	-0.0565
22.8	0.0329	0.0306	-0.00611	0.00535	0.0115	0.00153	0.0267	0.0344
22.9	0.042	-0.00458	-0.00688	0.0359	-0.00458	0.0275	0.0222	-0.0138
23	0.00688	-0.0313	0.00764	0.0367	-0.00688	0.0107	0.0336	0.013
23.1	0.0138	-0.029	-0.0275	-0.0298	0.00382	0.0313	-0.0252	0.00611
23.2	0.0229	0.00688	-0.0283	0.0153	0.00611	0.00535	-0.00458	0.0382
23.3	0.0222	-0.0229	0.0306	-0.0176	0.00306	-0.0107	0.0542	-0.0138
23.4	0.0588	-0.0382	0.00764	0.0214	-0.0267	0.0138	0.0222	0.0107
23.5	0.0436	-0.00764	0.0321	0.0275	0.013	-0.00458	0.0237	0.00153
23.6	0.0688	-0.0252	-0.0244	0.0222	-0.0176	0.00764	0.00382	0.00382
23.7	0.00611	0	-0.0367	-0.0084	0.029	0.00993	-0.000764	-0.0283
23.8	-0.0504	-0.00993	-0.0458	-0.0252	-0.0138	-0.0115	0	0.0252
23.9	0.00611	-0.0275	0.0191	0.0107	0.00611	0.0382	0.00611	-0.0367
24	0.0199	-0.042	0.0451	0.0206	0.0481	0.0191	0.026	-0.00611
24.1	-0.000764	0.00229	0.0206	0.0695	0.00382	-0.00153	0.042	-0.00535
24.2	0.013	-0.0122	0.00535	0.0199	-0.0084	-0.0107	-0.0244	-0.0229
24.3	-0.0237	0.0351	-0.0275	-0.0397	-0.0703	0.0451	-0.00764	0.00306
24.4	0.0252	0.013	-0.00688	-0.0298	-0.0535	0.0138	-0.00764	-0.0306
24.5	0.0183	-0.0222	0.0168	-0.0359	-0.0237	0.0145	-0.0199	0.0298
24.6	-0.00382	0.00688	-0.0206	0.0145	0.0413	-0.0329	0.0283	-0.00153
24.7	-0.0497	0.0306	-0.0206	0.029	0.00229	-0.00611	0.0726	-0.00688
24.8	0.0084	0.0229	0.000764	0.0214	-0.0329	-0.000764	-0.0168	0.00306
24.9	0.0359	0.0344	0.0374	-0.052	-0.00764	-0.0665	0.00993	-0.0214
25	-0.00306	-0.00917	0.00917	-0.0191	-0.0298	0.0214	0.0176	-0.0833
25.1	-0.0428	0.0176	-0.00153	-0.0306	0	-0.0703	-0.000764	-0.016
25.2	-0.0191	0.00153	-0.0436	-0.0535	0.0244	-0.00688	0.0481	-0.0336
25.3	-0.0313	-0.0306	0.00535	0.00153	0.0604	0.00306	0.0344	-0.042
25.4	0.0374	-0.0642	-0.00764	0.0176	0.0191	-0.00306	-0.0122	0.0237
25.5	0.0565	-0.0558	0.042	-0.0191	0.0298	-0.000764	-0.0252	0.0214
25.6	0.00535	0.0183	0.0244	0.0153	-0.0145	-0.0244	0.0313	-0.0176
25.7	-0.0306	0.00917	0.0206	0.0153	-0.0107	0.055	0.0397	-0.0237
25.8	-0.0115	-0.0214	0.0237	0.0244	-0.00306	-0.00917	-0.00535	0.00535
25.9	-0.00458	-0.0267	0	-0.00458	0.00993	-0.039	-0.0214	0.0344
26	0.0084	-0.00993	0.0107	-0.0344	-0.0229	0.0122	0.00917	0.016
26.1	0.00917	-0.0489	0.0244	-0.0115	-0.042	-0.0199	0	-0.00993
26.2	0.0321	0.0183	0.0191	0.0153	0.0237	-0.026	-0.042	-0.00993
26.3	-0.0321	-0.000764	0	0.0298	0.0306	-0.00993	-0.016	0.00382
26.4	-0.00306	-0.0336	0.00229	0.0145	-0.00382	-0.0397	-0.00458	-0.0115
26.5	0	0.00306	-0.00229	0.0115	0.0153	0.0474	-0.0329	-0.00535
26.6	0.000764	-0.0321	-0.0183	-0.0436	-0.039	0.000764	-0.00153	0.0244
26.7	0.00535	-0.0084	0	0.00917	0.029	-0.00306	-0.0214	-0.0397
26.8	0.0153	-0.0313	0.00993	0.00229	0.0443	0.0481	0.00764	0.0512
26.9	-0.0176	0.00535	-0.00153	0.0466	0.0329	-0.0428	0.0275	0.0397
27	0.0214	-0.0489	0.00382	-0.00153	0.00306	0.0313	0.0176	0.039
27.1	0.00917	-0.0107	-0.0283	0.00229	-0.00688	0.00153	-0.0191	-0.013
27.2	0.0359	-0.00917	-0.016	-0.0275	-0.026	0.00688	-0.016	-0.013
27.3	-0.0145	0.00764	0.0115	0.0252	0.00458	0.0138	-0.0183	0.00611
27.4	-0.00535	0.0222	-0.00229	0.026	0.0237	-0.0329	0.0176	0.016
27.5	0.0084	0.0191	0.00764	0.0329	0.0176	0.00688	-0.016	-0.00764
27.6	-0.0222	0.0267	-0.00153	0.0252	0.039	0.00611	0.0107	0.0329
27.7	0.0428	-0.00458	-0.0229	-0.0313	0.0183	-0.0153	0.00993	0.0405
27.8	0.0436	0.016	0.0474	-0.0229	0.0229	0.0504	0.0214	-0.0122
27.9	0.0374	0.00535	0.0252	-0.00917	-0.00458	0.0565	-0.00535	0.042
28	0.0107	0.00382	-0.0405	-0.00153	0.0604	0	-0.029	-0.00535
28.1	0.0168	0.0329	-0.00458	0.0504	0.0084	-0.00611	-0.0206	0.0191
28.2	0.0214	0.016	0.0474	0.0176	0.0229	0.0115	0.00306	0.0535
28.3	-0.0275	0.0191	0.00764	-0.00535	0.016	0.0703	0.0191	0.0374
28.4	-0.0122	0.0382	0.0351	-0.000764	0.0222	0.0237	0.0153	0.0229
28.5	0.00153	-0.000764	-0.00993	0.00229	0.0474	-0.00611	-0.00917	0.0267
28.6	0.0596	-0.000764	0	0.0489	0.0122	0.0535	-0.000764	0.0122
28.7	0.0604	0.0222	0.00153	0.084	-0.0107	0.0428	0.0168	0.00917
28.8	0.016	0.00611	-0.0367	-0.00917	-0.00306	0.0443	0.0504	0.0527
28.9	-0.039	0.0115	-0.0382	0.00382	0.0145	0.0176	0.013	0.0084
29	0.00611	0.039	0.0084	-0.0153	0.0344	-0.00229	-0.00229	0.0168
29.1	0.016	0.0665	0.0825	-0.00535	-0.0115	-0.00611	-0.00535	0.00611
29.2	0.0122	0.0879	-0.0306	0.00688	-0.0107	0.0336	0.0374	0.013
29.3	0.0122	0.0596	-0.0359	-0.00229	0.00917	0.0504	-0.016	0.00153
29.4	0.00229	0.0397	-0.016	-0.0183	-0.00993	-0.0244	0.00688	0.0115
29.5	0.0122	0.029	-0.0168	0	-0.0451	0.00535	0.0267	0.013
29.6	-0.0145	-0.00764	0.000764	-0.0229	-0.0244	-0.00611	0.0413	-0.00611
29.7	-0.0405	0.0275	-0.000764	0.0313	-0.029	0.00382	0.0344	-0.0413
29.8	0.013	0.0436	-0.0237	-0.0436	-0.0107	-0.0191	-0.0115	-0.0176
29.9	0.042	0.084	-0.0145	-0.00917	0.0275	0.00993	0.00458	0.000764
30	0.00764	0.0481	0.00458	-0.00306	0.0267	-0.00153	0.0115	0.0344
30.1	-0.0351	-0.00764	0.039	-0.0153	-0.00764	-0.0336	0.0153	-0.00229
30.2	-0.0153	-0.00535	0.013	-0.0199	-0.026	-0.00153	0.0183	0.00993
30.3	0.00764	-0.0382	0.00917	-0.0199	-0.00611	0.0527	0.0267	-0.00153
30.4	0.0619	-0.0122	0.0306	0.0275	0.0413	-0.0214	0.016	0.0084
30.5	0.0428	0.0183	-0.0451	-0.00229	0.000764	0.0222	-0.0084	0.0115
30.6	-0.0275	-0.0138	-0.0183	-0.00993	-0.000764	0.00458	0.0153	-0.029
30.7	0.00382	0.0145	0.0107	-0.029	-0.0107	0.0252	0.0329	-0.0504
30.8	0.00764	-0.00229	0.029	0.0107	0.00382	0.0359	-0.0237	0.0168
30.9	0.0222	-0.0665	0.00611	0.0244	-0.0084	0.00917	0.0145	-0.0229
31	0.0535	-0.0336	-0.00993	0.0214	-0.016	-0.0176	-0.00688	-0.00306
31.1	0.00229	0.00229	-0.0153	-0.00153	0.0237	0.0145	0.0267	-0.0107
31.2	-0.029	-0.0183	-0.0336	0.00382	0.00535	0.00917	-0.0084	-0.0336
31.3	0.0115	-0.0283	0.0199	0.00382	-0.0138	-0.0382	-0.042	-0.0428
31.4	0.0275	-0.0604	0.0199	-0.0176	0.0497	-0.026	-0.0183	0.00306
31.5	-0.0313	-0.0703	-0.0138	0.00764	0.00764	0.0596	-0.00535	0.0084
31.6	-0.0084	0.0283	-0.0153	0.0153	-0.0222	0.016	-0.052	0.0695
31.7	0.00382	0.0374	-0.00458	0.0321	-0.0237	0.00917	-0.055	0.0176
31.8	-0.0168	0.0474	0.0344	-0.0252	-0.013	0.0138	0	-0.00382
31.9	-0.0474	0.0214	0.0199	-0.00917	0.016	0.0115	0.0115	-0.0306
32	0.0244	-0.0344	0.00458	0.000764	0.0321	-0.0237	-0.0298	0.0191
32.1	0.00535	0.0138	-0.0191	-0.0222	-0.00611	-0.00993	-0.00535	0.00229
32.2	-0.0115	-0.0168	-0.00917	-0.0191	-0.0168	0.00306	-0.00306	0.0107
32.3	-0.0275	0.00229	0.0222	-0.0367	-0.00306	0.0229	-0.0115	0
32.4	0.00688	0.0405	-0.0153	0.0222	0.0497	-0.0244	0.00458	0.00306
32.5	-0.0252	0.00306	0.00917	0.0084	0.0214	0.0183	0.0122	0.00458
32.6	-0.00764	-0.068	0.00535	-0.0344	0.0183	-0.00382	-0.0321	-0.0405
32.7	0.0222	-0.000764	0.000764	-0.0084	0.0298	-0.0252	-0.0199	-0.00993
32.8	0.013	0.0283	0.00458	-0.0283	0.0244	0.0199	-0.0107	-0.0176
32.9	0.00688	0.0428	-0.00153	0.0145	0.00153	0.0474	-0.026	-0.00764
33	-0.00306	0.016	-0.0374	-0.039	-0.026	-0.0084	0.00306	0.00382
33.1	-0.0466	0.00229	0.0084	0.0222	0.00535	-0.0138	0.0298	0.00382
33.2	-0.0191	-0.00688	0.0176	-0.00382	0.0222	-0.0275	-0.0115	-0.0153
33.3	0.00229	-0.042	0.0122	0.00306	0.0206	-0.00764	-0.042	0.0222
33.4	0.0329	-0.0168	-0.0244	0.0298	0.0191	-0.0176	-0.0168	-0.026
33.5	0.0145	0.0374	-0.00993	0.0252	-0.0351	-0.026	0.0329	-0.00229
33.6	0.0306	-0.0267	-0.0206	-0.0451	-0.0329	0.0405	-0.00382	-0.000764
33.7	-0.00688	-0.0176	0.0275	-0.0115	-0.0527	0.00688	0.0168	0.013
33.8	-0.0115	-0.0168	-0.00306	0.0313	-0.00993	-0.0176	-0.00153	0.0382
33.9	0.00382	-0.0527	0.0267	0.00458	0.042	-0.016	-0.000764	-0.0283
34	0.0649	0.0214	0.0267	-0.0351	-0.0168	-0.00993	-0.0115	-0.0474
34.1	0.0382	0.0283	0.0084	0.0176	0.016	0.0397	0.00535	0.0206
34.2	-0.0214	0.0512	0.000764	0.0168	-0.0122	0.0222	0.0084	0.0199
34.3	-0.0183	-0.0122	0.016	0.0313	-0.0153	-0.0535	0.00458	0.0405
34.4	-0.0122	-0.0351	0.0535	0.0183	-0.0153	0.00993	0.0244	-0.00611
34.5	0.000764	-0.0306	0.0428	0.000764	-0.0267	0.013	0.00917	-0.016
34.6	-0.0298	0.0382	0.0229	0.0443	-0.0183	0.0214	0.0359	0.0138
34.7	-0.0214	0.013	-0.0145	-0.013	-0.0176	0.0252	0.0397	-0.0489
34.8	0.0138	-0.00229	-0.042	-0.00611	0.0107	-0.000764	0.0558	0.0229
34.9	0.0153	-0.0535	-0.0573	-0.052	-0.013	-0.0252	-0.00993	-0.0329
35	-0.00153	-0.0122	-0.0206	-0.0145	0.0107	-0.0336	0.0382	-0.0772
35.1	-0.0183	0.00382	-0.0115	0.00458	-0.0107	-0.0481	0.0206	-0.016
35.2	-0.0321	0.00688	0.0084	0.0122	-0.000764	-0.0306	-0.0084	-0.0451
35.3	-0.0214	0.00535	0.000764	-0.0512	0.0122	0.0122	-0.00764	-0.0581
35.4	-0.0229	-0.00764	-0.00153	-0.026	0.0168	-0.0298	0.0405	0.00458
35.5	0.016	-0.0183	-0.00764	0.0176	0.00458	0.0107	0.0397	-0.00917
35.6	-0.00458	-0.00458	-0.00764	0.0244	-0.0107	0.0504	-0.029	0.0252
35.7	-0.0397	-0.00993	-0.013	0.0275	0.0084	0.0107	0	-0.0214
35.8	-0.0229	-0.00306	0.0267	0.000764	-0.00611	0.00306	-0.0115	-0.000764
35.9	0	-0.00382	0.0153	0.0145	-0.00688	0.0183	-0.0191	-0.00993
36	0.0428	0.00917	-0.00382	-0.0115	-0.00535	0.0191	-0.0115	-0.00993
36.1	0.0107	-0.0115	0.0115	0.0359	-0.00535	-0.00306	0.0428	0.0084
36.2	-0.0313	0.0283	-0.0367	-0.00535	0.0115	-0.0504	-0.0382	0.0306
36.3	0.00993	-0.0214	0.00229	0.00382	0	0.0481	-0.0497	-0.016
36.4	-0.00458	-0.026	-0.000764	0.0252	0.0168	0.0275	-0.0367	0.00535
36.5	0.013	-0.0359	0.0199	-0.0122	0.0367	0.00153	0.0084	0.0306
36.6	0.0084	0.0229	-0.026	-0.0084	-0.026	-0.0191	0.0283	0.00688
36.7	-0.00153	0.00764	0.00382	-0.0153	-0.00229	-0.0168	-0.0344	-0.0573
36.8	0.0458	-0.0252	0.0084	0.00611	-0.00229	-0.00306	-0.0405	0.0306
36.9	-0.0206	-0.0313	-0.0084	0.013	0.000764	-0.0145	0.00917	0.0191
37	-0.0344	0.00993	0.0206	0.013	0.00153	0.0367	0.00229	0.0214
37.1	-0.0107	0.0214	0.00382	0.0252	0.00306	0.0267	0.0191	-0.0229
37.2	0.00611	0.0382	0.00611	-0.0199	0.0176	-0.0115	0.0107	0.0298
37.3	0.00458	-0.0306	-0.0191	-0.0283	-0.00382	0.0122	-0.0107	0.0115
37.4	0.0107	-0.0466	-0.00229	-0.0214	-0.0183	0.00306	-0.0176	0.0138
37.5	0.00382	0.00153	0.00458	0.0298	0.00688	0.0138	-0.0168	0.00535
37.6	0.0306	-0.0351	0.0252	0.0252	0.026	0.0428	0.0229	-0.0336
37.7	-0.00917	0.0176	0.0199	0.0244	0.0703	-0.0145	-0.00382	-0.0451
37.8	0.00458	-0.0145	-0.0252	-0.0428	0.00688	-0.0153	0	0.00306
37.9	0.00611	-0.0252	0.00917	0	-0.0275	0	-0.0084	0.0611
38	-0.00535	-0.0138	0.0252	-0.0183	-0.016	0.0458	-0.00535	0.013
38.1	-0.0168	0.0115	-0.00993	0.013	0.0153	0.00764	-0.00611	-0.00229
38.2	0.00535	0.0176	-0.0084	0.0222	0.0145	0.0504	0.00611	0.0489
38.3	0.0344	-0.0168	0.016	0.013	0.0191	0.0214	0.0191	0.0138
38.4	-0.000764	-0.0382	0.0107	-0.0252	0.0367	-0.0084	0.013	0.0795
38.5	-0.0153	-0.0458	-0.00764	0.00458	-0.000764	0.0504	-0.0229	0.0527
38.6	0.055	-0.0084	-0.039	0.0145	0.0084	0.0244	-0.0298	0.029
38.7	0.0329	0.0138	0.0244	0.0283	-0.0107	0.0344	0.000764	0.0183
38.8	-0.0138	0.0267	-0.0237	0.0176	-0.00688	0.0466	-0.00229	0.0298
38.9	0.0344	0.0244	0.0145	0.0107	-0.0153	0.00917	-0.00229	-0.0283
39	-0.0138	-0.0153	-0.0229	0.0298	0.0115	0.0214	0.00917	0.0298
39.1	-0.0344	-0.013	-0.016	0.029	-0.00535	0.00764	-0.00458	0.0153
39.2	0.00153	-0.00764	0.0107	-0.0183	0.00229	0.00688	-0.029	0.0183
39.3	0.0183	0.121	-0.00917	-0.00153	0.00306	0.0359	-0.026	0.00688
39.4	0.0084	0.0558	-0.00917	0.00458	-0.0481	-0.0237	0.00688	-0.0183
39.5	-0.0229	0.0122	0.0084	0.00458	-0.00611	0.00764	0.0214	-0.0283
39.6	0.00535	-0.0122	0.00764	0.000764	-0.000764	0.000764	-0.0107	0.0451
39.7	0.0397	0.0703	-0.00382	-0.0138	-0.039	-0.0191	-0.00229	0.0168
39.8	0.00688	0.0397	0.00382	-0.00382	0.013	0.0336	-0.0252	-0.0527
39.9	-0.0153	0.0138	0.0138	0.0283	0.00306	-0.00229	0.0443	-0.0199
40	0.00535	0.0413	0.000764	-0.0145	0.0237	-0.0138	0.0214	0.00229
40.1	-0.00993	0.0145	-0.00611	-0.0367	0.00306	-0.000764	0.0084	0.0252
40.2	0.00917	0.0565	-0.00764	0.0168	0.00306	-0.00306	0.00688	0.0275
40.3	0.00306	0.0222	0.0206	-0.0428	0.0122	0.0115	0.0206	-0.0344
40.4	-0.000764	0.0558	-0.0321	0.0138	-0.00535	0.013	0.0229	-0.0367
40.5	0.00153	0.039	-0.0382	-0.00535	0	-0.0481	0.00764	-0.0191
40.6	-0.0122	0.0229	-0.00458	-0.0107	-0.00382	0.00535	0.0168	-0.00764
40.7	0.0436	-0.00535	0.00229	-0.00917	0.042	-0.0168	-0.013	0.0252
40.8	-0.0229	0.0413	-0.0222	0.00611	-0.0168	-0.00458	0.00306	0.013
40.9	0.00153	0.0497	0.00611	0.0153	0.00993	-0.0122	-0.042	-0.0313
41	0.0214	-0.0176	-0.00611	0.00229	0	0.00764	-0.00382	-0.039
41.1	-0.00764	-0.0428	-0.0138	-0.0252	0.026	-0.0581	0.0558	0.0168
41.2	-0.00382	-0.0726	0.0428	-0.0359	-0.0237	-0.0634	0.00229	0.000764
41.3	-0.0138	-0.0627	0	0.0168	-0.0122	0.00688	-0.0313	0.0206
41.4	0.0298	-0.0191	-0.039	0.0214	0.00764	0.0244	-0.0581	0.0176
41.5	0.00382	0.0214	-0.0214	0.0382	-0.0084	0.00535	0.0084	-0.0229
41.6	0.0359	0.0718	-0.00688	-0.00382	-0.0176	-0.0451	-0.0672	-0.0267
41.7	0.000764	0.026	-0.00535	0.0145	-0.016	-0.00611	-0.000764	-0.00764
41.8	-0.016	-0.0191	0.0359	-0.0397	0.0145	0.00229	-0.0176	0.0229
41.9	-0.0252	0.013	0.013	-0.0176	0.0436	0.000764	0.00993	0.0344
42	-0.0359	0.0382	0.00917	0.0199	0.00458	-0.00306	-0.00306	-0.0176
42.1	0.00153	0.00764	-0.0107	0.0237	-0.0367	0.0145	0.00229	-0.00153
42.2	-0.0084	0.0298	-0.0267	-0.0222	-0.0145	-0.0474	0.0214	-0.0313
42.3	0.013	0.0382	0.00153	-0.0611	0.0321	0.016	0.0252	0.00917
42.4	-0.0237	-0.0138	-0.0344	-0.0359	0.0168	-0.00458	-0.00306	0.0405
42.5	-0.0504	-0.0191	-0.0535	-0.00229	-0.0397	-0.00535	-0.0413	-0.0122
42.6	-0.0252	0.0115	-0.0283	0.0153	0.00611	0.0153	0.00611	-0.016
42.7	0.00229	0.00306	-0.0214	-0.0153	-0.0084	0.013	-0.0115	-0.0176
42.8	-0.00535	-0.0084	0.0191	-0.00611	0.0229	-0.0214	0.0413	-0.026
42.9	0.0405	0.013	-0.00382	-0.000764	0.0474	-0.026	0.0145	-0.00993
43	-0.00917	-0.00458	-0.0138	-0.0183	0.0122	-0.00993	-0.0214	0.0413
43.1	0.0168	0.0397	-0.00917	-0.00611	-0.0474	-0.0138	-0.0329	0.00993
43.2	0.00229	0.00382	0.0168	0.042	0.00458	-0.0145	0.00917	-0.0443
43.3	-0.0138	0.013	0.0222	0.0466	-0.0138	0.0298	0.0229	-0.00306
43.4	-0.016	-0.0237	-0.00993	0.00764	-0.00917	0.00382	-0.0252	0.00382
43.5	-0.0229	-0.013	-0.0168	-0.0306	-0.00382	-0.026	0.0344	-0.0244
43.6	0	-0.0283	-0.0153	-0.000764	0.026	-0.00611	-0.0451	0.0084
43.7	-0.00382	-0.00306	0.0374	0.016	-0.0344	0.000764	-0.029	-0.00306
43.8	0.00229	-0.0329	0.000764	0.042	-0.0497	0.00229	0.0084	0.013
43.9	-0.0183	-0.00993	-0.00306	0.0214	-0.00688	-0.0466	0.00917	-0.0214
44	-0.0084	-0.0374	0.0397	-0.0306	0.0183	-0.0222	0.00535	0.00306
44.1	-0.0206	-0.00306	0.029	-0.0405	-0.0275	0.0107	-0.0084	-0.016
44.2	0.00535	0.0306	0.0107	-0.00153	0.0222	-0.00458	-0.0176	-0.000764
44.3	-0.0252	-0.0275	-0.00611	0.00688	-0.000764	-0.0329	-0.0115	0.039
44.4	0.0107	0.00306	0.0176	0.0176	-0.0237	-0.0474	0.0176	0.0244
44.5	0.00764	0.0176	0.0206	0.013	0.00993	-0.0244	0.0329	0.0313
44.6	-0.00993	-0.000764	0.016	-0.052	-0.0199	-0.00306	0.0244	0.0283
44.7	0.052	-0.0244	-0.016	-0.000764	-0.0611	-0.0145	0.0405	-0.0153
44.8	0.00229	-0.0199	-0.0474	-0.016	-0.00229	-0.0374	0.0458	0.00306
44.9	-0.0168	-0.013	0.042	0.0428	-0.013	-0.0397	0.0306	-0.00611
45	0.013	-0.0374	-0.00153	-0.029	0.0183	-0.052	0.00458	-0.0443
45.1	-0.00458	0.0237	-0.000764	-0.0115	0.00535	-0.0481	0.00764	0.0145
45.2	-0.00153	-0.0244	-0.0321	-0.0535	-0.0145	-0.0909	-0.0145	-0.052
45.3	0.00153	-0.00382	0.039	-0.00458	0.00917	-0.0283	-0.0084	-0.0382
45.4	-0.0542	-0.0252	-0.0244	-0.00153	-0.016	0.0382	0.0382	-0.0313
45.5	-0.0122	-0.0306	0.00458	-0.013	0.00764	-0.016	0.0183	0.0206
45.6	0.0084	-0.00153	-0.00917	0.0222	-0.00993	-0.016	0.0611	0.0168
45.7	0.0267	-0.0466	-0.026	-0.0275	-0.0168	-0.0176	-0.00611	-0.0191
45.8	0.00153	-0.0298	-0.0084	0.0244	0.0336	0.0436	-0.0695	0.0107
45.9	0.0214	0.0183	0.00306	0.0619	-0.0214	0.0351	0.00611	0.00382
46	0.0084	-0.0367	0.0199	-0.00917	0.00229	0.0542	0.0527	-0.0313
46.1	0.0237	-0.0367	0.0145	-0.029	0.00153	-0.0199	0.0351	0.00153
46.2	-0.0504	-0.0183	0.0138	-0.0428	0.0183	-0.0191	-0.00153	0.00993
46.3	0.0138	-0.0237	0.042	0.0275	0.0122	0	-0.029	0.0367
46.4	0.013	-0.016	0	0.0115	0.0306	0	0.00382	0.0397
46.5	-0.0122	-0.0451	0.00535	0.0107	0.026	-0.0283	-0.00306	-0.0382
46.6	0.0206	-0.00764	-0.0252	-0.0267	-0.00688	-0.00153	0.0283	-0.00382
46.7	-0.0214	-0.0642	0.0183	-0.0199	-0.0329	0.0359	0.00764	-0.00153
46.8	-0.0183	-0.0581	0.00535	0.0176	0.00153	0.016	-0.0581	0.0451
46.9	0.026	-0.0436	-0.00917	-0.00611	0.0153	-0.0749	0.00306	-0.00458
47	-0.00611	-0.0214	-0.0145	0.00688	0.0237	0.00611	0.0229	0.0199
47.1	0.0153	0.0214	-0.0145	-0.0458	0.0504	0.00535	-0.00382	-0.0145
47.2	0.00229	0.0229	0.00229	0.0199	0.0122	-0.0084	0.0244	0.00382
47.3	0.0222	-0.0359	-0.0199	0.0321	-0.016	-0.0107	0.0405	0.0122
47.4	-0.042	-0.0374	0.0481	-0.0122	0.016	0.0153	0.00382	0.00306
47.5	-0.0168	0.013	-0.013	0.0107	0.0191	0.0176	0	-0.0214
47.6	-0.0397	-0.00535	-0.0275	0.0214	0.0351	-0.0176	-0.016	-0.00993
47.7	0.00382	-0.00153	0.0336	-0.00917	0.0237	-0.00611	0.00535	0.00229
47.8	0.00993	-0.0474	0.00153	-0.0107	0.00688	-0.0138	-0.0145	0.0145
47.9	0.00611	-0.0351	-0.0138	0.0382	0.026	-0.0214	-0.00382	0.0244
48	0.013	0.016	0.00688	0.00535	0.0122	0.0107	-0.013	0.0206
48.1	0.039	-0.0298	-0.0275	0.0634	-0.0122	-0.00382	0.0252	0.0283
48.2	-0.0329	-0.0145	-0.0191	0.016	0.0565	-0.0191	0.026	-0.00535
48.3	-0.013	-0.0153	0.0267	0.0588	0.0267	0.0199	-0.000764	0.0237
48.4	0.0229	-0.0306	0.000764	0.0084	0.00382	0.0168	-0.00688	0.00993
48.5	-0.0183	-0.0237	0.00688	0.0153	0.0206	0.0115	-0.042	0.0374
48.6	0.0084	-0.0374	-0.016	-0.0107	-0.013	0.0565	0.0115	0.0573
48.7	-0.0206	-0.0474	-0.0313	0.0512	-0.00764	-0.00688	0.0229	0.00993
48.8	0.0329	-0.0413	-0.0489	-0.0122	0.0107	0.0695	0.029	0.00153
48.9	-0.0413	-0.00535	-0.00688	0.000764	0.000764	-0.0183	-0.00535	0.0374
49	-0.016	-0.00382	0.0267	-0.0084	0.0229	-0.0145	-0.0329	0.0756
49.1	0.0397	-0.0122	0.00382	0.00458	-0.0176	0.0115	-0.0451	0.0581
49.2	0.00306	-0.0344	0.0176	-0.0405	-0.0267	-0.00611	-0.0206	0.0466
49.3	-0.0397	-0.0237	-0.0374	0.00458	-0.00153	0.0237	0.0619	-0.000764
49.4	0.00688	-0.0252	0.0084	0.00917	0.000764	-0.0153	0.0321	-0.0443
49.5	-0.0367	-0.0176	0.0168	-0.0122	-0.0138	0.0145	-0.0527	-0.0183
49.6	-0.0267	0.0122	0.0527	-0.0122	-0.026	-0.0359	-0.0298	0.0367
49.7	-0.0382	-0.00229	0.0413	-0.0329	0.0115	-0.0642	-0.0535	-0.0237
49.8	-0.0107	0.00764	-0.0244	-0.00611	0.0115	0.0214	0.0405	0.0275
49.9	0.013	0.0199	0.000764	-0.0329	0.0084	-0.00153	0.0428	-0.016
50	0.0275	-0.0107	0.00535	0.0145	-0.00153	-0.00688	0.0267	0.000764
50.1	-0.0527	-0.0115	0.026	-0.0107	0.000764	-0.0359	-0.0145	0.016
50.2	-0.0405	-0.0504	0.084	-0.0153	0.0367	-0.118	-0.0428	0.0122
50.3	-0.0084	0.013	-0.0466	-0.0183	0.0565	-0.0405	-0.00153	-0.016
50.4	-0.0115	-0.0084	0.0497	0.0726	0.00535	-0.00229	0.029	-0.0199
50.5	-0.0718	-0.0917	-0.0397	0.026	0.0183	0.0405	-0.00229	0
50.6	-0.039	0.0397	-0.00611	-0.00153	-0.0138	0.0122	-0.0993	0.0833
50.7	0.00764	-0.0122	0.0443	-0.0374	-0.0726	-0.102	0.0283	-0.0542
50.8	-0.0107	-0.0214	-0.0313	-0.0451	-0.103	-0.016	-0.00993	-0.0183
50.9	-0.0329	-0.00917	-0.0573	0.00229	0.0413	-0.00611	0.0199	-0.00993
51	-0.0313	-0.0688	0.00993	0.0313	0.0451	0.000764	0.00993	-0.0191
51.1	0.0367	-0.0191	0.00382	0.016	-0.0222	-0.0313	-0.0084	-0.00153
51.2	-0.0382	-0.052	0.0168	-0.000764	-0.0413	0.00993	-0.00764	0.00764
51.3	0.000764	-0.0542	0.026	0.013	0.0206	0.0145	-0.0458	0.0588
51.4	-0.0199	0.00306	-0.013	-0.00229	0.0214	0.0329	0.00458	0.0115
51.5	-0.013	-0.0168	-0.0206	0.00764	0.0191	-0.00535	0.0122	-0.016
51.6	0.0283	0.0283	-0.0359	0.0206	0.00993	0.00229	-0.0306	0.0145
51.7	-0.016	-0.0115	0.0252	-0.0359	-0.0107	0.0344	-0.0489	0.0466
51.8	0.0176	-0.0283	0.0458	-0.0214	0.0244	0.00535	-0.00153	0.0229
51.9	0.0298	0.00764	-0.0145	-0.0229	-0.0367	-0.00993	0.0206	0.0115
52	-0.0665	0.00688	0.00229	-0.0489	-0.0153	-0.0229	0.0443	-0.0237
52.1	0.00153	-0.0237	-0.016	-0.0145	-0.0306	0.0176	0.0153	0.0176
52.2	0.00458	-0.0275	-0.00917	-0.029	0.0306	0.00153	0.026	0.0688
52.3	0	-0.0244	-0.00611	-0.0367	0.039	-0.0153	-0.00917	0.0206
52.4	-0.00229	-0.0397	-0.0573	-0.00458	0.00306	0.0191	-0.00306	0.0138
52.5	0.052	-0.00611	-0.00535	0.0176	-0.00382	0.00306	0.0374	0.00153
52.6	-0.0153	-0.0535	0	0.0481	0.00993	0.0283	0.016	0.00458
52.7	0.0252	-0.0497	-0.0397	-0.0084	0.0145	0.0244	0.0145	-0.00382
52.8	-0.042	0.0107	-0.039	-0.00306	0.0122	-0.016	0.0443	0.0756
52.9	-0.0237	0.0489	-0.0252	-0.000764	-0.0382	-0.0183	-0.0351	0.0176
53	0.0199	-0.0183	0.0122	-0.0336	-0.0336	-0.0153	-0.00993	-0.00153
53.1	-0.0145	0.0084	0.0321	0.016	0.00688	0.00993	0.0306	-0.0122
53.2	-0.0275	-0.0397	0.00382	0.00688	0.0359	0.00688	0.0122	0.0107
53.3	0.0321	-0.0474	-0.0237	-0.00611	-0.0199	-0.0374	0.0695	0.0466
53.4	0.00229	-0.00153	0.0138	-0.0443	0.0298	-0.0222	0.0451	0.00306
53.5	-0.0145	0.0237	0.0153	0.0267	-0.0382	0.00153	-0.0107	0.00229
53.6	-0.0153	-0.0183	0.0183	0.0138	-0.0191	-0.0168	-0.00535	0.00917
53.7	0.0359	-0.0145	0.0321	-0.029	0.0145	0.0183	-0.00229	0.0107
53.8	-0.0183	-0.0107	0.0336	-0.0565	0.0283	0.0168	0.0474	-0.0115
53.9	0.0145	0.0252	-0.0359	0.0183	0.0367	-0.0351	0.0252	-0.0443
54	-0.0275	-0.0428	0.026	-0.0168	-0.0183	-0.0374	0.0367	-0.0084
54.1	-0.0329	-0.00458	0.0138	0.0138	-0.0374	-0.0107	0	-0.00611
54.2	0.0267	0.00458	0.0107	-0.0107	0.0298	0.0138	0.00764	-0.000764
54.3	0.0237	0.0084	0.00764	-0.0183	-0.00535	-0.0306	0.0084	-0.0458
54.4	0.0267	0.0306	0.00764	-0.0138	0.00153	-0.00229	-0.0283	0.0153
54.5	-0.0367	0.00917	0.0199	-0.0512	-0.0329	-0.0336	0.00764	-0.0405
54.6	-0.00535	0.0374	-0.0466	-0.00229	-0.013	-0.0306	0.0306	-0.0267
54.7	0.0199	0.0168	-0.0214	0.0481	-0.055	0.00611	0.039	0.00611
54.8	0.0153	-0.0298	-0.013	-0.00917	0.0122	-0.0573	0.0206	0.0512
54.9	-0.00764	0.00993	-0.0367	-0.0351	0.0084	-0.0581	0.00153	-0.0397
55	-0.0275	-0.0336	0.00993	-0.016	0.0359	-0.0153	0.0244	-0.0848
55.1	0.00306	-0.0183	-0.0176	-0.0321	0.0275	-0.0413	0.0199	-0.0451
55.2	-0.000764	0.0344	0.00764	0.0084	0.013	-0.0818	0.0244	-0.0657
55.3	-0.0222	0.000764	0.0267	0.00458	0.026	-0.0458	0.0275	-0.0649
55.4	-0.0359	0.0237	-0.00535	0.00153	-0.0229	-0.0153	-0.0115	0.00306
55.5	-0.0267	-0.013	-0.0558	-0.0275	0.00535	0.0374	0.0084	0.0145
55.6	-0.0229	-0.0443	-0.00688	0.0405	0.0535	-0.00535	0.0481	0.00611
55.7	0.0229	-0.0283	0.0237	-0.00611	0.055	0.00458	-0.00153	-0.0107
55.8	0.000764	-0.0199	0.00764	-0.013	-0.00306	-0.016	-0.0428	0.0084
55.9	0.0107	-0.00153	-0.026	0.0122	-0.0084	0.0298	0.00917	-0.0336
56	-0.00458	-0.0214	-0.00382	0.0214	0.0176	0.00611	0.0298	0.0153
56.1	-0.0298	-0.026	0.0267	-0.0191	-0.00153	-0.0306	0.026	0.0344
56.2	0.00611	-0.0237	-0.0206	-0.0115	0.0199	-0.00764	-0.00611	0.00688
56.3	0.0138	-0.0779	0.0244	0.0306	0.00153	0.0397	0.00611	-0.0176
56.4	0.0283	-0.0367	-0.0535	0.0474	-0.0267	-0.0168	-0.000764	-0.0374
56.5	-0.0252	0.0153	0.000764	0.0122	0.0199	-0.00993	0.016	0.00382
56.6	-0.0512	-0.0237	0.026	0.026	0.0306	-0.00917	0.0138	0.0084
56.7	-0.0443	-0.0229	-0.0367	-0.0145	0.00153	-0.00153	-0.0168	0.0542
56.8	-0.016	-0.0672	-0.00229	-0.0138	-0.00306	0.0451	-0.0191	0.0153
56.9	0.00688	0.00688	-0.0275	0.00993	0.0436	-0.0214	0.00153	-0.0237
57	-0.0244	-0.00764	-0.0084	0.0657	0.0344	0.00382	-0.00153	-0.0176
57.1	0.0367	-0.00306	0.00535	0.0351	0.00306	-0.0176	-0.000764	0.0283
57.2	0.0222	-0.00993	0.00153	-0.0336	-0.0153	-0.0336	0.00153	-0.00229
57.3	0.00611	-0.0367	-0.013	-0.0871	-0.00458	-0.0115	-0.00993	0.0695
57.4	0.0267	-0.0558	0.013	-0.00688	0.026	0.0244	0.0145	-0.0084
57.5	0.039	-0.0107	-0.0122	0.0329	0.0359	-0.00382	0.0344	-0.0741
57.6	-0.0168	-0.0122	0.0115	0.0634	0.0244	0.00993	0.0313	0.0115
57.7	0.0237	0.0183	-0.013	0.0329	0.042	-0.0229	0.00382	0.0512
57.8	0.0145	0.000764	0.0153	-0.0374	0.0199	-0.00764	0.013	-0.0191
57.9	0.0214	-0.0122	-0.00382	-0.0214	-0.0267	0.0214	0.00611	0.0222
58	0.0176	-0.0489	-0.0283	-0.0191	0.0367	-0.00917	0.0153	0.00458
58.1	0.0145	-0.0252	-0.00382	0.0229	0.0329	0.0176	0.0138	0.0138
58.2	-0.0237	-0.0191	-0.00229	0.0726	0.0122	0.0214	-0.0252	0.00458
58.3	0.00153	-0.0176	0.0122	-0.00229	0.0336	0.0153	0.0329	0.0413
58.4	0.0237	-0.0183	-0.00764	-0.0298	-0.00153	0.013	0.0107	0.0481
58.5	0.0183	-0.0527	-0.0244	-0.0084	0.0542	-0.0122	-0.0176	0.00535
58.6	0.0367	-0.0466	-0.0229	0.0267	0.00688	0.0244	0.0374	0.000764
58.7	0.0306	-0.0481	0.0145	0.055	0.00611	-0.00535	-0.00535	0.0206
58.8	-0.0176	0.00229	0.0244	0.0214	-0.0229	0.0122	0.0199	0.0489
58.9	0.0252	0.0138	-0.00688	0.0115	-0.0222	-0.0115	-0.0206	0.0199
59	0.00535	0.0405	-0.0214	0.0153	0.0214	-0.0206	-0.0237	-0.0145
59.1	-0.029	-0.0733	0.026	0.0191	0.0183	0.0344	0.0199	0.0267
59.2	0.0122	-0.0596	0.016	-0.000764	0.0229	0.0397	0.0413	0.00458
59.3	0.0206	-0.00993	0.0115	-0.00764	0.0405	0.0535	0.0474	-0.00688
59.4	0.0267	0.00229	-0.0405	-0.00917	0.00993	-0.0741	0.0565	0
59.5	-0.00688	0.0397	-0.0313	0.0306	-0.0306	-0.0542	-0.0122	0.0367
59.6	-0.0183	-0.0199	0.016	-0.0115	-0.0145	-0.00917	-0.0267	0.0252
59.7	0.0451	-0.0413	0.000764	0.00306	-0.00382	-0.0138	0.0306	-0.00611
59.8	0.0145	-0.0756	-0.00917	0.0199	-0.0191	0.0214	0.026	-0.00993
59.9	0.0413	0.0229	0.0222	0.00611	0.0344	0.0191	0.0244	-0.039
60	-0.0344	0.0275	0.0413	-0.0237	-0.016	-0.00764	0.00688	-0.013
60.1	-0.0382	-0.00306	-0.00153	-0.0565	-0.00764	-0.0535	-0.0443	0.013
60.2	-0.00458	-0.00688	0.029	-0.0382	0.000764	-0.039	0.00306	-0.00382
60.3	-0.0168	-0.0489	0.013	-0.0183	-0.00535	0.00764	0.029	0.0107
60.4	-0.00993	-0.0344	-0.016	0.0206	-0.00382	-0.0321	0.0405	0.0199
60.5	-0.0222	-0.0283	-0.0138	-0.00382	0.00917	0.0122	0.0252	0.00535
60.6	0.00917	0.0107	-0.0344	-0.026	0.0122	-0.0084	-0.0115	-0.0214
60.7	0.0107	0.0176	0.0214	0.00611	-0.0329	-0.0214	-0.00611	-0.0084
60.8	0.0176	-0.0405	0.0107	0.00688	-0.0397	0.013	-0.0138	-0.0199
60.9	0.0107	-0.052	0.00611	-0.0222	0.0199	-0.0214	0.00382	0.0153
61	-0.00993	-0.0344	-0.0237	0.00688	-0.00229	0.0145	0.0206	-0.0168
61.1	0.0451	0.0183	-0.029	0.0229	0.00764	-0.0481	0.0344	-0.0267
61.2	0.0183	-0.0145	0.0306	0.0382	-0.00382	-0.00535	0.0191	0.0183
61.3	0.00611	-0.0542	0.0244	-0.0359	-0.00688	0.026	-0.0336	-0.00993
61.4	-0.0252	-0.026	-0.00993	-0.0206	0.0176	-0.0252	-0.0298	-0.00153
61.5	0.0283	-0.0466	-0.0382	-0.0206	0.0298	-0.0199	0.013	0.00229
61.6	0.00229	-0.0436	0.0222	0.00764	-0.0298	-0.0222	0.0168	0.00917
61.7	-0.000764	0.0115	0.016	-0.0191	-0.0145	0.0183	0.00611	-0.0436
61.8	-0.016	-0.0138	0.00764	-0.0115	-0.0214	0.00458	0.0237	0.00993
61.9	-0.0206	-0.0191	-0.0183	-0.0183	-0.0275	-0.0527	-0.0153	0.0298
62	0.0298	-0.0733	-0.00306	0.000764	0.0237	-0.00153	-0.00535	-0.0145
62.1	0.0306	-0.0902	0.00917	-0.00153	0.0084	-0.013	0.0206	0.00306
62.2	-0.0122	0.0367	0.0183	-0.0321	0.0084	0.0306	0.0565	-0.0107
62.3	-0.0183	0.052	-0.0298	0.00917	-0.0107	-0.016	-0.00153	0.0329
62.4	-0.013	-0.0138	-0.0176	0.016	-0.0283	-0.0267	-0.029	-0.000764
62.5	-0.0428	-0.0283	-0.0275	0.00153	-0.00993	-0.0176	-0.00535	-0.039
62.6	0.0138	-0.0634	0.016	-0.0084	0.0252	0.016	0.0329	-0.0122
62.7	0.0237	-0.00993	-0.0191	0.026	-0.0107	0.029	0.000764	0.00229
62.8	0.0504	0.0183	0.0176	-0.00688	0	0.00535	0.0374	0
62.9	-0.00153	0.0115	0.0336	0	-0.000764	0.00153	-0.00611	0.0451
63	-0.00688	-0.0351	0.0176	-0.00382	-0.00611	0.016	-0.0466	-0.0183
63.1	-0.0382	-0.042	-0.0115	0.00382	-0.0107	-0.0298	-0.00611	-0.0313
63.2	-0.00535	-0.0451	-0.00382	0.0084	0.0138	0.00993	0.0359	0.026
63.3	0.039	0.0122	0.0145	-0.0336	-0.0176	0.0244	0.029	-0.0413
63.4	-0.0084	-0.00153	0.0359	0.0176	-0.0122	0.0359	0.013	-0.0275
63.5	0.0565	-0.0306	0.0359	0.0244	-0.00458	-0.0168	-0.0229	-0.013
63.6	0.0206	-0.0084	-0.0267	-0.00229	0.00764	-0.0611	-0.000764	0.00382
63.7	0.042	-0.0145	-0.0153	-0.0267	-0.013	-0.0206	0.0168	0.0206
63.8	-0.0145	-0.000764	-0.00458	0.00611	-0.0084	-0.0168	0.0183	-0.00535
63.9	0.00229	-0.026	0.0642	0.00764	-0.00611	0.0329	0.0619	-0.0436
64	-0.0405	-0.039	0.0329	-0.013	-0.00764	0.0122	0.0122	-0.0122
64.1	0.0428	-0.00153	-0.0405	-0.00229	-0.0275	-0.0145	-0.0222	-0.016
64.2	0.0222	0	-0.029	-0.00917	-0.00688	0.00306	0.0145	0.0336
64.3	0.00229	-0.0199	0.00764	0.00458	-0.00382	-0.0283	0.0267	0.016
64.4	-0.0206	0.0199	0.0405	0.0313	-0.0451	0.029	0.055	0.00688
64.5	0.0199	-0.0588	0	-0.0229	0	0.00458	0.0214	-0.026
64.6	-0.0275	-0.00688	-0.039	0.0413	-0.0512	0.00535	0.0107	-0.00688
64.7	-0.0222	-0.0122	-0.00153	-0.00306	-0.0397	-0.026	-0.00688	0.0237
64.8	0.0084	0.00153	-0.00611	-0.0168	-0.0359	0	0.0344	0.0138
64.9	0.00153	-0.0267	0.000764	-0.0267	0.016	-0.0688	0.0512	-0.0382
65	-0.0145	-0.0336	0.0084	-0.0604	0.0229	-0.0542	0.0336	-0.00306
65.1	-0.0237	-0.0176	-0.00535	-0.0497	-0.0153	-0.0581	0.0298	-0.0252
65.2	-0.0535	-0.0283	-0.029	-0.0382	-0.000764	-0.0122	0.0527	-0.0458
65.3	0.0222	-0.0458	-0.0122	-0.016	-0.0267	-0.00153	-0.026	-0.0321
65.4	0.0359	-0.0344	0.00153	0.0298	0.00458	-0.00688	0.016	-0.00535
65.5	0.000764	0.0176	-0.042	0.00611	-0.0199	-0.00306	0.0168	-0.0252
65.6	-0.0145	-0.0535	0.00382	-0.00229	0.0084	0.0244	0.00764	0.0489
65.7	-0.0306	-0.0413	0.0176	0.0344	-0.00535	0.0138	0.0275	0.0405
65.8	0.013	-0.0512	0.0443	-0.00917	0.0367	-0.00382	-0.00535	0
65.9	0.0344	-0.0214	-0.0153	0.0688	-0.0252	-0.00535	0.029	-0.0145
66	-0.016	0.00229	-0.0138	0.0084	-0.0474	0.0138	-0.0321	0.0183
66.1	-0.0267	-0.0466	0.00229	-0.0222	-0.0191	0.016	0.0183	0.0489
66.2	0.00535	-0.0397	0.00764	-0.0267	0.0313	-0.0138	-0.026	0.0481
66.3	-0.00458	-0.055	0.0107	-0.00764	0.00688	-0.00306	-0.0122	-0.0275
66.4	-0.0244	-0.0672	-0.0527	0.0107	-0.0138	-0.00993	-0.0604	0.0344
66.5	-0.0122	0.000764	-0.00382	-0.0153	-0.00764	0.00306	-0.0504	0.0222
66.6	-0.00306	0.016	0.00382	0.039	-0.0176	0.0229	0.0336	-0.0145
66.7	-0.0122	-0.0214	0.00688	0.00764	0.0145	0.0084	0.00382	0.0115
66.8	-0.0206	-0.0542	-0.00611	-0.0115	0.0145	-0.0115	-0.0306	0.0229
66.9	-0.00382	-0.0558	-0.0267	-0.0275	-0.00993	-0.00611	-0.00153	0.0107
67	-0.042	-0.00535	-0.0397	-0.0176	-0.00688	0.00458	-0.0191	0.0367
67.1	-0.0107	-0.0336	0.00611	-0.00917	0.0222	0.0489	0.0229	0.0397
67.2	0.0107	-0.0336	0.0191	0.0199	0.0283	-0.0084	0.0199	0.0222
67.3	-0.0107	-0.000764	-0.00611	-0.00688	0.0115	0.0474	0.0237	0.00306
67.4	-0.0229	-0.0321	0.00382	0.0183	0.0244	0.00458	0.013	0.0145
67.5	-0.0214	-0.013	-0.0084	0.00535	-0.0298	0.0283	-0.00764	0.0436
67.6	-0.00458	-0.0122	0.00153	-0.0107	0.00917	0.0237	0.013	0.0436
67.7	0.00688	-0.0115	-0.0115	0.00458	0.0405	0.00917	-0.0321	0.0397
67.8	-0.00917	0.016	-0.013	0.0298	0.0275	-0.0229	-0.00306	0.0344
67.9	0.016	-0.0107	0.00993	-0.0451	0	-0.0573	0.0168	0.0122
68	0.00917	0.00306	-0.0138	-0.0382	0.00153	0.0252	0.0138	0.0229
68.1	-0.0458	-0.0466	0.0443	0.0283	-0.0222	0.0405	-0.00535	0.0344
68.2	-0.0474	-0.0351	-0.0252	0.0451	-0.0252	-0.00458	0.0176	0.0718
68.3	0.016	-0.0244	0.00535	-0.0084	0.0474	0.0107	0.0222	-0.0107
68.4	-0.00688	0.0107	-0.00688	0.0107	0.0138	-0.00458	0.00764	0.00458
68.5	0.0199	-0.0183	-0.00382	0.00229	0.0374	0.0382	0.0191	0.0458
68.6	0.0298	-0.0329	0.00611	-0.0107	-0.00306	0.0657	0.0359	0.0489
68.7	0.042	-0.0443	0.0138	0.00611	-0.0413	0.0359	-0.0351	0.0237
68.8	-0.0443	-0.026	-0.00993	-0.0084	-0.0115	0.0206	-0.0115	0.0428
68.9	0.0229	-0.00458	-0.0084	0.00688	0.029	0.0206	-0.0115	0.0703
69	0.0298	0.00764	-0.00229	0.0283	-0.00917	-0.0168	0.0367	-0.0199
69.1	0.0275	-0.0367	-0.0206	0.0145	-0.0183	-0.026	0.0115	-0.00764
69.2	0.0313	-0.00688	-0.0229	-0.0542	-0.016	0.013	-0.00917	-0.0145
69.3	-0.0214	-0.0374	-0.00153	-0.0252	-0.0237	0.00306	-0.0107	-0.0168
69.4	0.016	-0.0283	-0.0199	0.0168	0.0252	0.016	-0.0237	0.0222
69.5	0.0283	0.016	0.00229	0.000764	0.0351	0.0176	0.0275	0.00993
69.6	0.0229	-0.0436	0.00306	0.00458	0.00535	-0.0153	0.0329	-0.000764
69.7	0.0405	-0.0351	0.0199	-0.00382	-0.00917	-0.0222	-0.00611	-0.00611
69.8	-0.00993	-0.0436	0.029	-0.0359	-0.0145	0.0183	-0.0084	0.000764
69.9	-0.0336	-0.0565	0.00611	0.00458	-0.00611	-0.0084	-0.0237	0.0382
70	-0.0642	-0.0183	-0.029	-0.0413	0.016	-0.029	0.013	-0.0229
70.1	-0.013	-0.0199	-0.0283	0.0329	0.0084	-0.0145	0.0504	-0.0298
70.2	0.00917	-0.0153	0.0107	0.0115	0.0176	-0.000764	0.0306	0.0351
70.3	-0.0176	-0.0443	0.00306	0.00153	0.0145	-0.0183	0.00917	0.00535
70.4	-0.0183	-0.0588	0	-0.0436	0.000764	-0.016	0.0229	-0.00535
70.5	-0.0183	-0.0206	-0.0084	0.0153	-0.0619	-0.00535	0.00458	-0.0122
70.6	0.0329	0.0206	-0.0458	-0.00153	-0.0359	-0.0344	0.0634	-0.0191
70.7	0.0176	0.00688	-0.0359	0.0283	0.0329	0.00458	0.016	0.0122
70.8	0.0313	0.0206	-0.00458	-0.0336	0.052	-0.0191	0.00917	0.0107
70.9	-0.0222	-0.0565	0.0504	-0.0344	0.00764	-0.0481	-0.00458	0.00535
71	-0.0237	-0.0894	0.0199	0.0199	0.0115	0.0321	0.0115	-0.0443
71.1	-0.0183	-0.0596	-0.0222	0.0451	-0.0191	0.000764	0.0244	-0.0222
71.2	0.0183	-0.0374	-0.0244	0.026	0.0214	-0.0351	0.0329	-0.0176
71.3	0.0183	-0.106	-0.00535	-0.00535	0.016	-0.016	-0.0367	0.0275
71.4	0.0214	-0.0474	-0.0107	-0.026	0	-0.0298	-0.0176	-0.00764
71.5	-0.0382	-0.00229	-0.00153	-0.00306	-0.0252	-0.000764	-0.0122	0.00458
71.6	-0.0237	-0.0436	0.0183	0.0275	-0.0122	0.0283	-0.0955	-0.013
71.7	-0.0336	-0.0481	0.0138	0.00382	0.0451	-0.0306	-0.0298	-0.0138
71.8	0.0229	0.0176	0.00535	-0.00229	0.0145	-0.0115	0.0405	0.000764
71.9	0.0244	-0.00917	-0.00306	0.0107	-0.0367	-0.0115	0.0451	0.00611
72	-0.0267	-0.0084	0.00153	-0.0512	-0.0138	-0.0321	-0.0107	0.0191
72.1	0.0168	-0.000764	-0.0183	-0.0749	-0.0443	0.0138	-0.0237	-0.026
72.2	-0.0275	-0.0191	-0.0244	-0.00306	-0.0428	-0.0115	-0.0237	-0.00153
72.3	-0.0481	-0.0214	0.026	-0.0115	0.00535	-0.000764	0.0481	0.0107
72.4	-0.0122	-0.0489	-0.0283	-0.0183	0.0115	0.0206	0.0604	-0.00306
72.5	-0.00306	-0.0122	-0.0313	0.00382	0.0298	-0.00382	-0.0306	0.013
72.6	-0.0138	0.0176	-0.0481	-0.000764	-0.0191	-0.0183	0.0199	-0.000764
72.7	-0.039	-0.00764	-0.0115	-0.026	0	-0.0222	0.000764	0.0359
72.8	-0.00306	0.00917	0.0497	-0.0298	-0.0199	0.0084	0.0298	0.00764
72.9	0.00688	0.00458	0.0443	-0.0199	0.0336	0.0214	0.016	0.0168
73	0.00764	-0.0153	-0.0084	0.000764	0.0084	0.0283	-0.00153	0.0115
73.1	-0.0321	-0.0153	-0.039	-0.0153	-0.0397	-0.0214	0.0374	0.00382
73.2	0.0252	-0.029	-0.0168	-0.0252	0.00764	0.00535	-0.00306	0.00688
73.3	-0.00153	0.00611	0.0199	-0.0237	0.0489	-0.0382	0.00611	0.00688
73.4	-0.0443	0.00229	0.0168	-0.0191	-0.0199	-0.0145	0.0298	-0.00153
73.5	0.00382	-0.0535	-0.0244	-0.0306	-0.0359	0.0122	0.0206	-0.0359
73.6	0.0374	-0.0283	-0.0244	-0.0115	-0.0199	0.0237	-0.00458	-0.0153
73.7	0.0542	-0.0497	0.0542	-0.0489	0.0214	-0.0397	0.00153	0.0244
73.8	-0.0535	-0.00458	0.0267	0.0145	-0.0283	-0.0115	0.0474	0.00764
73.9	-0.0138	-0.0252	0.00229	0.016	0.00382	-0.0222	0.00993	-0.00993
74	0.00611	0.00535	0.00153	-0.0596	-0.042	-0.026	0.00688	0.00688
74.1	0.0374	0.0329	-0.0229	-0.0244	0.0306	0.0153	0.0542	-0.0604
74.2	0.000764	-0.029	-0.0176	0.0206	0.0382	0.0122	0.0222	0.0084
74.3	-0.0413	-0.0336	0.00535	0.0321	0.0199	-0.0657	0.0428	0.00229
74.4	-0.0443	-0.029	0.0443	0.0153	-0.0329	-0.0649	0.026	0.0214
74.5	0	0.00229	-0.0107	-0.029	-0.068	0.0298	0.0535	-0.0252
74.6	0.00917	0.0382	-0.0168	-0.0359	-0.0206	0.0436	0.016	-0.00764
74.7	0.00688	0.016	0.00917	0.0359	-0.00458	0.00611	0.0115	-0.00764
74.8	-0.00382	-0.0329	0.0084	0.00153	-0.0199	-0.052	0.0244	0.00535
74.9	-0.0367	-0.0214	0.0176	-0.013	0.0176	-0.0978	0.0787	-0.00306
75	-0.0351	-0.013	-0.0329	-0.00153	-0.0351	-0.0244	0.0382	-0.0741
75.1	0.00153	0.00688	-0.0283	0.0153	-0.0191	0.0176	0.00764	-0.0359
75.2	0.0267	0.00535	0.029	-0.0397	-0.0153	-0.0244	0.0122	-0.0229
75.3	-0.00688	-0.0115	0.0199	-0.0588	0.0191	-0.0321	0	-0.0764
75.4	-0.0115	-0.0382	0	-0.0145	0.0565	-0.0313	0.0275	-0.00458
75.5	-0.0336	-0.0374	-0.00153	-0.0199	0.029	0.0283	0.052	0.00611
75.6	-0.0115	0.0115	0.0367	0.0374	-0.042	0.0199	0.0428	0.00382
75.7	0	0.016	-0.00611	0.016	-0.0504	0.0321	-0.013	0.00611
75.8	-0.000764	-0.0244	-0.00917	-0.00688	0.0145	0.0474	-0.0474	0.039
75.9	0.0122	-0.0458	-0.00153	-0.0466	0.0436	-0.0283	0.00917	0.0229
76	-0.00688	-0.013	-0.0267	-0.013	-0.0122	-0.00535	0.0436	0.0665
76.1	-0.0581	-0.0244	-0.0168	0.0688	-0.0466	0.0191	0.0558	0.0214
76.2	-0.0359	-0.0229	-0.000764	0.029	0.0122	-0.0267	0.0321	-0.039
76.3	-0.042	-0.0627	0.013	-0.0428	0.016	0.0199	-0.0237	0.0145
76.4	0.0199	-0.0802	-0.0176	-0.00229	-0.0313	0.0206	-0.0115	0.00382
76.5	0.0397	0.00153	-0.00229	-0.0413	0.0084	-0.0283	-0.0199	-0.00764
76.6	-0.029	-0.0313	-0.0176	-0.0168	-0.0382	0.0084	0.00382	-0.0267
76.7	-0.0107	-0.0351	0.0359	0.0183	-0.0481	-0.0176	0	0.0306
76.8	-0.0359	-0.0581	0.013	0.000764	-0.0237	-0.00688	-0.0336	0.0474
76.9	-0.0168	-0.0283	-0.0237	0.0382	-0.00611	-0.039	-0.000764	-0.0451
77	0.00535	-0.0458	-0.0115	-0.0367	0.0084	-0.00917	-0.0283	0.0458
77.1	-0.0351	-0.0329	0.00458	0.00917	0.0176	-0.039	-0.00917	0.00306
77.2	-0.0298	-0.00993	0.0115	0.0122	-0.0275	-0.00993	-0.00535	0.0474
77.3	0.0107	-0.00229	-0.0145	-0.00458	-0.0183	-0.00382	-0.00993	0.0329
77.4	-0.0374	-0.0168	-0.000764	0.0145	-0.0214	-0.0382	0.0244	-0.00993
77.5	-0.0138	-0.029	0.00229	0.00458	-0.0397	-0.00229	-0.00764	-0.0138
77.6	-0.013	-0.0443	-0.0344	-0.0298	0.0428	-0.0321	0.0183	-0.00611
77.7	0.0413	-0.00611	0.00764	0.00917	-0.0107	-0.0329	0.00153	0.0237
77.8	0.0451	0.0084	0.0367	-0.0267	0.00306	0.0168	0.0206	0.0275
77.9	0	-0.013	-0.00764	0.013	0.026	0.00458	-0.0115	0.0283
78	-0.0252	-0.0321	-0.0527	0.0153	0.0275	0.0351	-0.0176	-0.00229
78.1	0.0153	-0.00688	-0.0428	0.0535	0.013	0.0283	-0.0344	-0.0168
78.2	0.00993	-0.0413	-0.00611	0.0107	0.016	-0.013	-0.0252	-0.00153
78.3	0.0374	-0.0107	0.0176	-0.0397	-0.0115	0.0153	0.0183	0.0741
78.4	0.0206	0.00688	0.00993	-0.0122	-0.0359	0.00611	0.0229	0.0374
78.5	-0.0199	-0.0183	-0.0474	0.00688	0.000764	0.0344	-0.0138	0.0474
78.6	0.0581	-0.0489	-0.00688	0.0298	0.026	0.0351	0.0153	0.052
78.7	0.00764	0.00153	0.0244	0.0367	-0.016	0.0206	-0.0283	0.0115
78.8	-0.0145	-0.016	0.0145	-0.0176	-0.0244	0.0168	-0.0237	0.00917
78.9	0.0367	-0.0298	-0.00306	-0.0229	-0.0153	-0.0298	0.0214	0.0206
79	0.013	-0.00229	-0.013	-0.0382	-0.0107	-0.0367	0.000764	0.0405
79.1	0.00535	-0.0176	-0.00688	0.0176	-0.0428	0.0214	-0.0191	0.0481
79.2	-0.00153	-0.0191	0.0275	0.0138	-0.0451	0.0856	-0.0168	-0.0244
79.3	0.0298	-0.0222	-0.0222	0.0168	-0.0222	-0.0183	0.0428	-0.0145
79.4	0.0199	-0.026	-0.0413	-0.0138	0.00993	-0.0275	-0.0145	-0.0176
79.5	-0.0214	0.00306	-0.0199	-0.0313	0.00153	-0.0558	0.0084	0.0153
79.6	0.00688	-0.00993	-0.0153	-0.0229	-0.0145	-0.0214	-0.0168	0.0336
79.7	0.00153	-0.00688	0.00535	-0.0359	0.0115	0.0222	-0.0474	0.0283
79.8	0.0168	0.0252	0.000764	-0.0115	-0.013	0.0122	-0.00611	-0.0451
79.9	-0.0329	-0.0306	0.0168	0.0489	-0.00993	-0.0176	0.00611	-0.0374
80	-0.00917	0	0.0451	0.0107	0.00917	-0.0267	0.0168	-0.0153
80.1	0.0237	-0.0275	0.0199	-0.0405	-0.00917	-0.0122	0.0764	-0.00535
80.2	-0.0275	-0.0191	-0.0474	-0.029	-0.0229	-0.000764	0.0336	-0.0115
80.3	-0.0229	-0.0214	-0.0084	-0.0145	0.00535	0.0168	-0.0359	-0.0252
80.4	0.00153	-0.00611	0.0168	-0.00993	-0.0206	0.0206	-0.00764	0.029
80.5	-0.0191	-0.0229	-0.0153	0.0542	-0.0199	-0.000764	0.016	-0.0183
80.6	-0.013	-0.0604	-0.00917	0.00153	-0.00611	0.00993	0.00764	0.00535
80.7	0.0267	-0.013	-0.0924	-0.00764	-0.016	0.0336	0.0436	-0.00993
80.8	0.0267	0.0122	-0.00611	-0.0283	-0.0237	0.00153	0.0191	-0.0329
80.9	-0.0138	-0.0634	0.0367	-0.0306	-0.0252	0	-0.039	0
81	0	-0.0336	-0.0237	0.0176	0.013	-0.039	-0.016	-0.0382
81.1	0.0153	-0.0451	-0.00917	-0.0153	0.013	-0.0283	0.00764	0.0153
81.2	-0.0145	-0.0367	-0.0153	0.000764	-0.0244	0.00306	0.0283	0
81.3	0.0222	-0.0634	0	-0.0214	-0.00764	0.0275	-0.0351	-0.00917
81.4	0.0244	-0.0374	0.00764	0.026	0.0176	0.0153	-0.0153	-0.00917
81.5	0.0199	-0.0306	0.0138	0.00764	0.00764	-0.0176	-0.0252	0.0306
81.6	-0.0084	-0.016	0.0267	-0.0512	0.0313	-0.0191	-0.0283	-0.0405
81.7	0.0176	0.00764	-0.013	0.0283	-0.0481	-0.0481	0.0122	0.0145
81.8	-0.0084	0.0107	-0.0497	-0.0145	-0.0183	0.00917	0.00382	0.0329
81.9	0.00229	-0.0688	-0.0222	-0.016	-0.039	0.0138	-0.0237	0.00382
82	-0.0145	-0.0413	0.029	-0.0199	-0.0222	-0.0428	-0.00382	0.0191
82.1	-0.0206	-0.0413	0.0176	-0.00611	0.00993	-0.00306	0.00688	-0.0214
82.2	-0.00382	-0.0168	0.0153	-0.00153	-0.0191	0	0.0489	-0.0176
82.3	-0.0206	0.0275	0.0115	-0.029	-0.00458	-0.0115	0.0191	-0.0321
82.4	-0.026	-0.00917	-0.0451	0.029	-0.0542	0.000764	0.00153	0.00611
82.5	0.0115	-0.0252	-0.0306	-0.0252	-0.0405	-0.026	0.00535	0.0344
82.6	0.00153	-0.0351	-0.0168	0.0329	0.0374	-0.00764	-0.0122	0.00535
82.7	0.0191	-0.0252	-0.0115	-0.013	0.0183	-0.0138	0.0084	0.00993
82.8	-0.00993	-0.000764	0.00535	-0.0313	-0.00229	-0.00993	0.0298	-0.0199
82.9	-0.029	-0.0206	-0.00917	-0.0313	0.0237	-0.00764	0.0107	0.0191
83	-0.0443	-0.0084	-0.0283	-0.0145	-0.0138	0.00764	-0.0115	0.029
83.1	0.0084	0.00917	-0.0458	0.00535	-0.0413	0.00458	0.0359	-0.00993
83.2	0.0229	-0.0474	0.0191	0.0183	0.029	-0.0138	-0.0267	0.0122
83.3	0.00688	-0.0306	0.0107	0.0214	0.0283	-0.0122	-0.00306	-0.0138
83.4	0.0176	-0.0512	0.0474	0.0183	-0.0367	-0.0206	0.00917	0.026
83.5	-0.0344	-0.0183	0.0145	-0.0237	-0.0856	-0.026	0.0611	0.039
83.6	-0.0183	0.00306	-0.0237	-0.0351	0.0244	0.0237	-0.0351	0.0321
83.7	-0.0153	-0.0405	0.00611	0.0176	-0.055	-0.013	0	0.013
83.8	-0.00153	-0.0397	0.0458	-0.0267	-0.0168	-0.00611	-0.00611	0.00306
83.9	0.029	-0.0733	0.0504	-0.00306	-0.0229	-0.0413	-0.0206	-0.0306
84	0.0107	-0.0344	-0.0107	0.00764	0.0298	-0.0206	-0.0413	-0.0244
84.1	-0.00458	0.0283	0.0191	0.0267	0.0084	-0.0313	0.0145	0.0252
84.2	-0.0428	0.00153	-0.0374	-0.00306	0.00688	0.00153	0.0107	0.0573
84.3	-0.00993	0	0.0176	-0.00993	0.00229	0.000764	-0.0183	0.0138
84.4	-0.0267	-0.0115	0.0306	0.0145	-0.094	-0.00993	-0.0107	-0.0191
84.5	-0.0275	-0.00688	0.016	-0.013	-0.026	-0.00688	-0.0183	-0.0145
84.6	-0.0115	0.00764	-0.00229	0.00458	-0.00611	-0.00993	0.0474	0.0443
84.7	0.026	0.0084	-0.0489	0.0222	-0.00153	-0.0413	0.0359	0.0374
84.8	-0.00306	-0.00993	-0.052	-0.0405	0.0321	-0.0336	0.016	-0.0313
84.9	-0.0344	-0.0107	-0.0222	-0.0283	-0.0244	-0.029	-0.00993	0.00229
85	-0.039	-0.0107	-0.00153	-0.0306	-0.055	-0.0206	0.0283	-0.0206
85.1	0.00306	-0.0374	0.0229	-0.0382	-0.0138	-0.0756	0.0359	-0.00764
85.2	-0.00688	-0.0359	0.0313	-0.0237	0.00764	-0.104	0.00917	-0.0405
85.3	-0.0214	0	-0.0466	-0.00764	0.0535	-0.039	0.000764	-0.0535
85.4	-0.0397	-0.0283	-0.00688	0.039	-0.00306	0.0344	0.0306	0.0168
85.5	-0.0191	-0.0481	-0.0168	0.00611	-0.00688	0.00688	0.00611	-0.00458
85.6	0.0138	0.0168	0.00458	0.00917	-0.0107	-0.00688	0.029	0.0267
85.7	-0.039	-0.0466	-0.00688	0.0107	0.00382	-0.042	0.0275	-0.0122
85.8	-0.016	-0.0428	0.000764	0.042	0.0275	-0.0298	-0.0107	-0.026
85.9	-0.00535	-0.052	0.0298	-0.0222	-0.0153	0.0244	-0.016	0
86	-0.0229	0.0145	0.00382	0.0153	-0.00688	0.0283	-0.00153	0.0359
86.1	-0.0244	0.0244	0.00382	0.0138	-0.0244	-0.0214	0.00458	0.0596
86.2	0.0084	0.0267	-0.00764	0.0206	0.00688	0.000764	0.0214	0.0122
86.3	-0.00153	-0.0176	0.000764	0.00688	0.0237	-0.026	0.0298	0.0168
86.4	0.0222	-0.0206	-0.0733	0.0283	0.0229	-0.00535	-0.0306	-0.0191
86.5	-0.0084	-0.052	-0.0222	0.0222	-0.00458	0.00306	-0.016	0.00535
86.6	0.0313	-0.0497	0.0237	0.00688	0.039	-0.0244	-0.0474	-0.0183
86.7	0.00229	-0.0229	-0.068	-0.0275	0.00229	-0.0199	-0.00229	0.00917
86.8	0.00153	0.0252	0.0084	0.0367	0.0107	0.0474	0.0306	0.00688
86.9	-0.0252	-0.0351	0.00229	-0.0153	-0.00993	-0.0313	0	-0.0474
87	-0.0436	-0.0306	-0.0351	-0.00917	-0.00382	-0.00458	-0.000764	0.00611
87.1	-0.0145	-0.0642	-0.00535	-0.0183	-0.0084	0.00688	0.013	0.00306
87.2	0.055	0.0298	0.0351	0.0176	0.00764	-0.00764	0.0107	0.0497
87.3	0.0199	0.00229	-0.00611	0.0344	0.00382	0.0122	-0.00229	0.0382
87.4	0.00688	-0.029	-0.0252	-0.0283	-0.0237	-0.0237	0.0306	0.0183
87.5	-0.016	-0.0191	-0.0229	-0.00917	0.0367	0.0443	0.0275	-0.0145
87.6	0.0222	0	-0.016	0.000764	0.0122	-0.0397	0	0.0359
87.7	0.016	-0.00917	-0.00153	0.00993	-0.042	-0.0336	-0.0458	-0.00611
87.8	0.0168	-0.068	-0.00611	0.013	0.00458	-0.0542	-0.0107	0.0229
87.9	0.0138	0.00917	-0.00306	0.0718	-0.0168	-0.0527	0.00917	0.0222
88	0.0298	-0.016	0.00611	0.00917	-0.00535	0.0176	0.0397	0.00688
88.1	0.00688	-0.00535	-0.00917	-0.0428	0.000764	0.0436	0.00535	0.00229
88.2	-0.00458	0.00382	-0.0267	-0.0466	0.00917	0.0374	0.0168	0.0627
88.3	0.0229	-0.0428	-0.0115	0.0275	0.0183	-0.00306	-0.016	0.0359
88.4	0.0176	-0.00382	0.00535	-0.0191	0.0244	-0.0237	-0.00382	0.0619
88.5	0.00306	-0.0382	-0.00611	0.0306	-0.0321	-0.00917	-0.00993	0.0711
88.6	0.0443	-0.0596	-0.042	0.0244	0.00611	0.0344	0.0298	0.00688
88.7	0.013	-0.0214	0.0313	0.0138	-0.00153	0.0351	0.0107	0.0397
88.8	-0.0298	-0.0191	-0.0252	-0.0168	0.0535	0.0267	0.00688	0.0252
88.9	-0.00993	-0.0443	0.00611	-0.00688	-0.026	0.00535	-0.0153	-0.0374
89	-0.0229	-0.0252	0.0237	0.0306	0.00458	0.00917	0.013	0.00917
89.1	0.0191	0.0183	-0.00153	0.0176	-0.0183	-0.0244	-0.00306	0.0451
89.2	-0.0168	-0.0298	-0.0145	0.00153	-0.0382	0.0115	0.00688	0.0367
89.3	0.00611	-0.0244	0.029	-0.0306	-0.0436	-0.0115	0.0298	0.052
89.4	0.0145	-0.0504	-0.0252	-0.0512	-0.00458	-0.0244	-0.0527	0.0138
89.5	0.00382	-0.00917	0.0222	-0.0115	-0.00153	0.0405	-0.0267	-0.0229
89.6	0.00382	-0.0413	0.00764	0.00993	-0.0183	-0.0466	0.000764	0.0252
89.7	0.016	-0.00229	0.0451	0.00993	0.0504	-0.0535	-0.00764	0.00458
89.8	0.00764	-0.013	-0.0084	-0.0298	-0.00153	0.00306	0.0374	0.0802
89.9	0.0168	-0.0145	-0.0206	-0.0138	-0.0306	-0.013	-0.0244	-0.0206
90	0.0267	-0.0283	0.026	-0.00153	-0.0711	-0.00382	0.0336	-0.0115
90.1	0.00458	-0.00611	0.013	-0.0176	0.0115	-0.0466	0.0153	-0.026
90.2	0.0428	0.0298	-0.000764	-0.013	-0.0229	-0.055	-0.0512	0.0168
90.3	-0.0237	-0.0627	-0.0145	-0.0145	0.0145	0.013	0.013	-0.013
90.4	-0.000764	-0.0535	0.00458	-0.000764	-0.0122	0.0298	0.00153	0.0267
90.5	0.00229	-0.0329	-0.00535	0.0115	0.0084	0.0107	-0.0351	0.0252
90.6	0.0252	-0.0214	0.0176	-0.0275	0.0222	0.0107	-0.0138	0.055
90.7	0.0726	-0.0214	-0.0512	-0.029	-0.00153	-0.0451	-0.0138	0.00688
90.8	0.0634	-0.0504	-0.0558	-0.0252	-0.029	0.000764	-0.0176	0.0275
90.9	0.039	-0.0833	0	-0.00458	-0.00764	-0.00458	-0.0413	-0.00306
91	0.0084	-0.0573	0.0191	-0.00688	-0.0084	0.0084	0.0344	0.0115
91.1	0.0359	-0.0306	-0.00688	-0.0306	0.0199	-0.00917	0.00306	0.0321
91.2	0.0512	-0.055	-0.00764	-0.029	-0.0206	-0.00764	-0.00688	0.0306
91.3	0.0642	-0.0329	-0.0413	0.00229	0.0115	-0.0611	-0.0588	0.013
91.4	0.0206	-0.0176	-0.0336	0.00229	0.0313	0.0115	0.0222	-0.0191
91.5	0.0107	0.000764	0.0229	0.00382	-0.0512	0.0344	-0.0214	0.00764
91.6	0.0611	-0.0283	0.0474	0.0191	-0.0382	-0.0107	-0.0795	0.00535
91.7	0.0535	0.0107	-0.0153	-0.0298	0.00458	-0.0321	0.00153	-0.0199
91.8	0.0481	-0.0336	-0.0275	-0.0222	-0.00535	-0.00306	0.00611	-0.00535
91.9	0.0084	0.00306	-0.0222	-0.0351	0.0481	-0.0176	-0.0115	0.0168
92	-0.0115	-0.00688	0	-0.00535	-0.013	-0.0458	-0.0313	0.00993
92.1	0.0214	0.026	0.00917	0.00535	-0.0115	0.0229	-0.0344	0.0275
92.2	0.0428	-0.0397	-0.0222	-0.0336	0.0138	0.000764	0.0222	-0.0191
92.3	0.0107	-0.0795	0.00229	-0.0237	-0.00153	-0.0306	0.0252	0.00458
92.4	0.00993	-0.0237	-0.0252	-0.0153	-0.0214	0.00153	0.0367	-0.00917
92.5	0.0474	0.00382	-0.0649	0.0344	-0.0176	0.0275	0.0206	-0.00306
92.6	0.0084	-0.0084	0.00688	-0.029	0.00917	-0.00764	-0.0374	-0.013
92.7	0.0199	-0.0084	-0.0168	-0.00153	-0.0084	-0.0183	-0.0206	0.0122
92.8	-0.0168	-0.0497	-0.0458	-0.00306	0.000764	0	0.0237	-0.00688
92.9	0.052	-0.0252	-0.0267	-0.0306	0.0244	0.00535	0.0306	0.0382
93	0	-0.0329	-0.0374	-0.0229	0.0122	-0.0153	-0.0176	0.0252
93.1	-0.000764	0.00382	0.013	0.0122	-0.00458	-0.0183	0.0199	-0.0306
93.2	0.0183	-0.0107	-0.0214	0.00535	-0.0199	-0.0122	-0.00382	-0.0138
93.3	0.0283	-0.00764	0.00611	-0.0153	-0.0168	-0.0306	-0.0107	0.0436
93.4	0.0344	-0.0367	-0.00306	-0.026	-0.0367	-0.00153	-0.0428	0.00458
93.5	0.0183	-0.0122	-0.00688	-0.0413	-0.013	-0.0252	-0.0206	-0.0115
93.6	0.0206	-0.013	-0.0237	0.0244	-0.0329	0.0374	-0.0313	0.0244
93.7	0.0313	-0.0168	0.000764	0.0115	-0.00611	0.0283	-0.0115	-0.0497
93.8	0.00229	-0.00382	0.0436	-0.0138	-0.00917	-0.0443	0.0504	-0.0382
93.9	0.00229	-0.00153	0.0351	0.00229	-0.0115	-0.0267	0.0084	-0.00611
94	0	-0.0413	-0.00917	0.00229	0.0176	-0.0145	-0.00688	-0.00306
94.1	0.0283	-0.0145	-0.013	0.00458	-0.0306	-0.00688	-0.00688	0.0267
94.2	0.0329	0.0275	-0.0351	0.00382	-0.00153	0.00153	-0.00306	-0.0306
94.3	0.0191	0.00688	-0.00688	0.0153	-0.016	0.00535	0.0237	-0.0856
94.4	-0.00229	-0.0397	0.0145	-0.0222	-0.0145	-0.0374	0.029	-0.00917
94.5	0.00306	0.00382	0.0222	-0.0344	-0.0481	-0.0428	0.000764	0.00458
94.6	-0.0397	-0.00229	-0.00153	0.00917	-0.0397	0.0115	0.0122	0.0374
94.7	0.029	0.0122	-0.0466	-0.00306	-0.0474	-0.029	-0.0458	0.0206
94.8	0.00382	0.0283	-0.0413	-0.0153	-0.00917	-0.0413	-0.0267	-0.00688
94.9	-0.0267	0.00688	-0.00229	-0.0497	-0.0153	-0.0512	0.0657	-0.042
95	0.0267	-0.0344	0.0206	-0.029	-0.00764	-0.0191	0.0458	-0.052
95.1	-0.00917	-0.013	-0.00993	-0.0199	0.00688	-0.0581	0.00153	0.0229
95.2	-0.00688	-0.0107	-0.00306	-0.0229	0.0183	-0.016	0.0115	-0.0168
95.3	0.00382	-0.0321	0.0084	0.00458	-0.00229	-0.0436	-0.0145	-0.0436
95.4	-0.0206	-0.016	0.0122	0	0.00917	-0.0237	0.0214	-0.0604
95.5	-0.00688	-0.0497	-0.0405	-0.00153	0.00611	-0.0527	0.0573	-0.00229
95.6	0.0252	-0.0214	0.0115	0.0405	-0.0306	-0.00688	0.0122	0.0283
95.7	0.00458	0.029	0.013	-0.00153	-0.0222	0.0214	0.00458	0.0466
95.8	0.0443	0.00153	-0.0183	-0.0359	0.00229	0.0298	-0.00993	-0.0183
95.9	0.00764	-0.0168	-0.0084	0.0191	0.0428	-0.0267	0.0283	0.013
96	0.0443	-0.029	-0.000764	0.0222	-0.00993	-0.0466	0.0153	-0.00458
96.1	0.00917	-0.0535	-0.0107	0.0329	-0.0466	-0.0267	-0.0397	0.00917
96.2	-0.00688	-0.0611	-0.0397	-0.0191	0	0.00306	0.00306	0.0176
96.3	0.0206	-0.029	-0.0535	0.00535	0.0168	0.0596	-0.0176	0.00535
96.4	0.0489	-0.026	-0.00229	-0.0512	0.0283	-0.00306	-0.0413	0.0084
96.5	-0.00535	-0.0672	-0.0084	-0.0306	-0.0214	-0.0329	-0.0229	0.0474
96.6	0.0298	-0.0649	-0.00917	0.00611	-0.0458	-0.0451	0.0222	-0.0115
96.7	0.0183	-0.0573	-0.0733	0.0481	-0.013	-0.00229	0.00153	0.00458
96.8	0.00993	-0.0168	-0.0229	-0.00458	0.0115	0.0107	-0.00764	0.0359
96.9	-0.0336	-0.0138	0.0115	-0.013	0.0206	-0.0107	-0.0497	-0.00382
97	0.0214	0.00306	-0.00306	-0.0497	-0.0176	0.0298	0.00764	-0.000764
97.1	0.052	-0.0138	-0.0344	-0.0107	-0.016	0.016	-0.00688	-0.00382
97.2	0.00993	0	-0.0153	-0.0298	-0.00764	0.0405	0.00306	0.00611
97.3	0.0191	0.0313	-0.0336	-0.0138	0.00153	-0.0199	-0.00993	0.00917
97.4	0.00229	0.052	-0.0405	0.0145	0.0588	0.00688	0.00306	-0.0153
97.5	0.029	0.055	-0.00993	-0.00688	0.0084	0.0283	0.0199	0.0138
97.6	0.0405	0.0565	0.0321	-0.00382	0.0168	-0.0191	-0.00229	0.0336
97.7	0.0397	0.0244	0.0199	0.00535	-0.0138	0.0107	0.016	0.0581
97.8	0.0604	0.0749	-0.00688	-0.039	0.0145	-0.00611	0.0222	-0.0199
97.9	0.0199	0.0458	-0.0436	0.0222	0.016	0.0405	0.0252	-0.0115
98	0.0504	0.0321	-0.0306	0.000764	-0.00306	0.0313	-0.0084	-0.0176
98.1	0.00153	0.0894	-0.00688	0.0298	0.0168	-0.00535	0.0237	0.0183
98.2	0.00535	0.0886	0.00917	0.0359	-0.0191	0.0275	0.00917	0.0619
98.3	0.0275	0.039	-0.0138	0.016	0.000764	0.0665	0.0382	0.0283
98.4	0.0642	0.0107	-0.0115	-0.0214	0.00611	0.0206	0.00382	0.0374
98.5	0.0267	-0.0275	-0.0168	-0.00458	0.0237	0.039	0.0405	0.00688
98.6	0.039	-0.013	-0.0229	-0.0168	0.0321	0.0199	0.00458	0.013
98.7	0.0695	0.0229	-0.029	-0.00917	-0.0145	-0.0084	-0.0122	0.00917
98.8	0.0351	-0.0542	-0.00688	0.0596	-0.0237	0.0107	0.0199	0.0367
98.9	0.0168	0.00535	0.0397	0.00458	-0.039	0.0359	-0.029	0.0229
99	-0.00993	-0.0306	-0.00764	0.00306	0.0359	0.0535	0.0191	0.0176
99.1	0.0298	-0.00917	-0.0382	-0.0168	-0.00306	-0.00229	-0.00611	-0.0321
99.2	0.0825	0.055	-0.0451	-0.00917	-0.0199	0.0298	0.0199	0.029
99.3	0.0176	-0.0122	-0.0107	0.00382	-0.0298	-0.000764	0.00764	-0.0153
99.4	0.0306	-0.0481	0.026	-0.0313	-0.0183	-0.0168	-0.0306	-0.00764
99.5	0.0222	-0.0481	0.00917	-0.0176	0.00917	0.0283	0.0206	0.029
99.6	-0.0206	0.0244	-0.0222	-0.00458	0.00611	-0.0191	-0.00535	0.000764
99.7	-0.00917	0.026	-0.00917	-0.00458	-0.0115	0.00306	-0.0321	0.0344
99.8	0.0206	-0.000764	0	-0.0107	0.0329	0.016	0.0313	-0.0283
99.9	-0.0199	-0.0084	-0.00458	-0.0252	-0.0573	0.0214	0.0565	-0.0138
100	0.0336	0.0138	0.0145	-0.0138	-0.0565	0.00993	0.0206	-0.013
100.1	0.00917	0.0252	0.0176	0.00458	-0.00229	0.00993	0.0451	0.0306
100.2	0.00993	-0.0306	-0.0191	-0.0329	0.0588	0.0176	-0.0497	-0.0176
100.3	-0.121	-0.0306	-0.132	-0.107	-0.115	-0.0902	-0.094	-0.0611
100.4	-0.184	-0.068	-0.0619	-0.0367	-0.0779	0.0191	0.00535	-0.00306
100.5	-1.36	-0.439	-0.407	-0.313	-0.254	-0.225	-0.0604	-0.0802
100.6	-3.03	-1.6	-1.4	-1.39	-0.966	-0.741	-0.219	-0.172
100.7	-3.82	-2.89	-2.68	-2.35	-1.86	-1.29	-0.383	-0.251
100.8	-3.73	-3.47	-3.25	-2.93	-2.27	-1.58	-0.58	-0.293
100.9	-3.24	-3.34	-3.15	-2.89	-2.32	-1.52	-0.555	-0.381
101	-2.66	-2.93	-2.78	-2.61	-2.1	-1.35	-0.536	-0.349
101.1	-2.1	-2.43	-2.31	-2.12	-1.79	-1.18	-0.475	-0.318
101.2	-1.63	-2	-1.88	-1.76	-1.57	-1.03	-0.413	-0.244
101.3	-1.32	-1.61	-1.5	-1.42	-1.22	-0.856	-0.359	-0.193
101.4	-1.05	-1.29	-1.17	-1.15	-0.968	-0.714	-0.342	-0.151
101.5	-0.847	-0.975	-0.954	-0.92	-0.773	-0.552	-0.275	-0.149
101.6	-0.679	-0.769	-0.754	-0.69	-0.64	-0.471	-0.241	-0.125
101.7	-0.513	-0.626	-0.652	-0.528	-0.526	-0.374	-0.152	-0.0825
101.8	-0.402	-0.535	-0.508	-0.445	-0.44	-0.348	-0.124	-0.0688
101.9	-0.319	-0.419	-0.39	-0.411	-0.334	-0.26	-0.0986	-0.0703
102	-0.309	-0.351	-0.339	-0.374	-0.249	-0.256	-0.131	-0.0619
102.1	-0.244	-0.294	-0.313	-0.309	-0.268	-0.231	-0.0451	-0.0451
102.2	-0.196	-0.312	-0.296	-0.294	-0.189	-0.16	-0.0665	-0.0665
102.3	-0.202	-0.239	-0.25	-0.212	-0.173	-0.117	-0.0283	-0.0275
102.4	-0.141	-0.214	-0.241	-0.199	-0.147	-0.151	-0.00611	-0.00306
102.5	-0.177	-0.164	-0.193	-0.154	-0.156	-0.157	-0.0329	-0.0351
102.6	-0.125	-0.141	-0.163	-0.0902	-0.164	-0.121	-0.0718	-0.0153
102.7	-0.0542	-0.152	-0.16	-0.12	-0.17	-0.105	-0.00382	-0.0588
102.8	-0.115	-0.112	-0.169	-0.121	-0.133	-0.0199	0.00382	-0.0138
102.9	-0.0542	-0.18	-0.17	-0.131	-0.0688	-0.0611	-0.0237	-0.00993
103	-0.1	-0.0978	-0.128	-0.152	-0.108	-0.0542	-0.0436	-0.00306
103.1	-0.0413	-0.108	-0.0795	-0.11	-0.126	-0.0917	-0.000764	-0.00688
103.2	-0.0138	-0.108	-0.117	-0.0795	-0.0902	-0.125	-0.0283	-0.042
103.3	-0.0382	-0.0596	-0.0902	-0.126	-0.0986	-0.0672	-0.0183	-0.0443
103.4	-0.0329	-0.0886	-0.0879	-0.0863	-0.0711	-0.0252	-0.0153	-0.0359
103.5	-0.00458	-0.0986	-0.097	-0.068	-0.084	-0.0711	0.0176	-0.042
103.6	0.0489	-0.0695	-0.0199	-0.0886	-0.0726	-0.039	-0.0481	-0.0229
103.7	-0.00306	-0.101	-0.0329	-0.0963	-0.0718	-0.0481	-0.00306	-0.0329
103.8	-0.0802	-0.0344	-0.0504	-0.0565	-0.0329	-0.0481	-0.0237	-0.0252
103.9	-0.0405	-0.0451	-0.0764	-0.0199	-0.0665	-0.0298	-0.00153	-0.00229
104	-0.0367	-0.0573	-0.0726	-0.0397	-0.0711	-0.0382	-0.0107	-0.0413
104.1	-0.0153	-0.0741	-0.0122	-0.0665	-0.0596	-0.000764	0.0267	0
104.2	-0.000764	-0.0428	-0.0863	-0.0787	-0.055	-0.0229	-0.00535	-0.00382
104.3	0.00688	-0.039	-0.0382	-0.084	-0.0642	-0.0229	-0.00306	0.00993
104.4	-0.0153	-0.0336	-0.0413	-0.0466	-0.0695	-0.0871	-0.00306	0.0222
104.5	-0.0351	-0.0252	-0.094	-0.0321	-0.0711	-0.0703	0.0252	-0.0604
104.6	-0.0397	-0.013	-0.0183	-0.0443	-0.0596	0.00764	0.039	-0.00917
104.7	-0.016	-0.0336	-0.039	-0.00917	-0.0856	-0.0283	0.00688	0.0138
104.8	0.00153	-0.0436	-0.0596	-0.068	-0.0802	-0.0497	0.0275	-0.0344
104.9	-0.0374	-0.0176	-0.0359	-0.105	-0.0451	-0.0306	0.0244	-0.0206
105	0.00153	-0.0199	-0.0573	-0.0665	-0.0481	-0.039	0.0344	-0.0718
105.1	-0.0298	-0.0199	-0.0329	-0.0703	-0.013	-0.0772	0.0206	-0.00153
105.2	-0.068	-0.0329	-0.0481	-0.0604	-0.016	-0.0596	0.0191	-0.0504
105.3	-0.0703	-0.0267	-0.0084	-0.0313	-0.0344	0.0283	-0.0306	-0.0512
105.4	-0.00993	0.00993	-0.0451	-0.0542	-0.0275	0	0.013	-0.0244
105.5	0.00688	-0.0688	-0.0802	-0.0405	-0.0084	-0.0122	0.0237	0.0168
105.6	-0.00458	-0.0115	-0.0458	-0.039	-0.0382	-0.0367	0.0382	0.0199
105.7	0.00611	-0.0138	-0.0764	-0.00229	-0.0252	-0.068	0.00458	-0.0497
105.8	-0.0115	-0.0627	-0.0214	-0.0344	0.00382	-0.0206	-0.0657	0.00153
105.9	-0.0321	-0.0596	0.0222	-0.0313	-0.00611	0.0183	-0.0122	0.0474
106	0.000764	-0.0588	-0.00306	-0.0428	-0.0512	-0.0168	0.00306	0.00535
106.1	0.0397	-0.013	-0.039	-0.0229	-0.00611	-0.0145	0.0168	0.00764
106.2	0.00611	-0.0451	-0.0428	-0.0321	0.00993	-0.0535	-0.00153	-0.0122
106.3	-0.0275	-0.0329	-0.0703	0.00229	-0.0252	-0.0138	-0.042	-0.0084
106.4	-0.0115	-0.0756	-0.0329	-0.0428	-0.0451	0.00535	-0.0367	-0.0138
106.5	-0.0199	-0.0634	0.00382	-0.0512	-0.0267	-0.0222	0.00688	-0.00993
106.6	-0.0359	-0.0451	-0.0351	-0.0321	-0.00917	-0.0138	-0.0313	-0.0405
106.7	-0.0351	-0.0191	-0.0527	-0.039	0.00382	-0.0084	-0.0344	0.0115
106.8	-0.0756	-0.0374	-0.0244	-0.0344	-0.0214	0.000764	-0.0558	0.0382
106.9	-0.0565	-0.0588	-0.0466	-0.0344	-0.029	-0.0191	-0.016	0.029
107	0.0229	-0.0351	-0.0267	-0.026	-0.0115	-0.0176	0.00229	-0.00917
107.1	0.00458	-0.0558	-0.00382	-0.0695	-0.0115	-0.00688	-0.0115	-0.0222
107.2	0.0138	-0.00382	-0.0244	0	-0.0244	-0.00153	-0.0115	0.0252
107.3	-0.0145	-0.0115	-0.0344	-0.0527	-0.0481	0.00306	0.0214	0.00535
107.4	-0.0298	-0.068	-0.0183	-0.0153	-0.000764	-0.00229	-0.0153	-0.0405
107.5	0.0145	-0.0688	-0.0298	-0.0145	-0.013	-0.0115	-0.016	-0.0458
107.6	-0.0122	-0.0351	-0.029	-0.0627	-0.0145	0.0153	-0.029	0.00153
107.7	0.0321	-0.0206	-0.0168	-0.0504	0.0306	-0.0413	-0.0512	0.0336
107.8	-0.0145	-0.0703	-0.0107	-0.0214	-0.0214	-0.026	0.00688	-0.013
107.9	-0.0107	-0.0451	-0.0397	0.000764	-0.0122	0.00611	0.0267	-0.0107
108	-0.000764	-0.0451	-0.0382	-0.0267	-0.00229	0.0191	-0.026	0.0199
108.1	0.0313	-0.00917	-0.0344	-0.0329	-0.00764	0.00306	-0.0275	0.0397
108.2	0.0138	-0.0527	-0.0176	-0.0229	-0.00764	0.0237	-0.068	-0.0107
108.3	0.0084	-0.00382	-0.0176	-0.0206	0.0229	0.029	-0.0283	0.000764
108.4	0.0504	-0.0321	-0.0153	-0.0275	-0.0252	-0.0298	-0.0138	0.00993
108.5	0.00153	-0.0733	-0.0733	0.0199	-0.0474	-0.0145	0.0237	0.0642
108.6	0.0512	-0.0856	-0.0374	-0.0145	0.0084	0.0183	-0.00153	0.0474
108.7	0.0481	-0.00611	-0.000764	-0.029	-0.0229	0.00611	-0.00993	0.0138
108.8	0.00535	0.00917	-0.0283	0.0191	0.000764	0.0321	-0.0191	0.0428
108.9	0.0214	-0.00306	0.0183	-0.0321	-0.0329	0.00458	-0.0466	-0.0237
109	0.00688	-0.0191	-0.026	-0.0711	-0.0359	-0.055	-0.0374	-0.0267
109.1	0.0336	-0.0619	-0.0321	-0.0168	-0.0206	-0.0275	0.0512	0.0115
109.2	0.0206	-0.039	-0.0313	0.0115	-0.0542	-0.0153	0.0313	-0.0183
109.3	0.0122	-0.016	0.00917	0.00229	-0.0115	-0.00917	-0.0183	0.0115
109.4	0	-0.0229	0.00535	-0.0199	-0.00306	0.0252	-0.0313	0.0329
109.5	0.039	0.0244	0.00229	-0.0604	-0.013	-0.0153	-0.0542	0.00458
109.6	-0.00382	-0.0237	-0.0458	-0.016	-0.0107	-0.00382	0.0176	-0.0244
109.7	0.0115	-0.0283	-0.0199	-0.0138	-0.0558	-0.00764	0.0206	-0.0176
109.8	0.0367	-0.0367	0.0191	-0.0405	-0.0542	-0.00688	-0.00688	0.0374
109.9	0.00382	-0.0718	-0.00382	-0.0321	-0.0443	0.013	0.0107	-0.00688
110	-0.0153	-0.0229	-0.0458	0.00458	0.00688	-0.0351	-0.0573	0.00688
110.1	-0.00688	-0.00993	-0.00993	0.0206	-0.00153	-0.0313	0.0138	-0.0611
110.2	0.0313	-0.0772	-0.0229	-0.0237	-0.0313	-0.0168	-0.00611	-0.0772
110.3	-0.0168	0.0275	-0.0321	-0.0443	-0.055	0.0222	0.0107	-0.026
110.4	-0.00688	-0.0359	-0.0436	-0.0145	-0.0321	-0.0535	0.0138	-0.0237
110.5	0.0115	-0.0122	-0.0542	-0.0168	-0.0275	-0.0405	-0.00917	0.0573
110.6	0.0138	-0.0382	-0.0313	-0.0199	0.00458	0	-0.0397	0.00917
110.7	0.0252	-0.0512	0.00688	-0.0244	-0.0084	-0.0313	-0.0244	0.00688
110.8	-0.000764	0.00993	-0.00306	-0.0405	0.00764	-0.0115	-0.0084	-0.0344
110.9	0.0252	-0.0856	-0.0451	-0.0199	0.0153	-0.026	0.0329	-0.0351
111	0.0237	-0.0718	-0.0588	-0.0344	-0.042	-0.0573	0.00993	-0.0458
111.1	0.00153	-0.0321	-0.0206	-0.00764	-0.0458	-0.0306	-0.0367	0.013
111.2	-0.0115	-0.0298	-0.0115	-0.039	-0.0084	-0.0176	-0.0183	0.0222
111.3	0.0183	-0.055	-0.0451	-0.0436	-0.0176	-0.0313	-0.0497	0.016
111.4	0.00611	-0.0313	0.0229	-0.0481	-0.0084	0.0153	-0.00153	0
111.5	0.0512	-0.0413	-0.00229	-0.00688	-0.0275	-0.0267	-0.0214	-0.0833
111.6	0.029	-0.026	-0.0604	0.00458	-0.0695	-0.0191	-0.0283	-0.0145
111.7	-0.0741	-0.0474	-0.0107	-0.0428	-0.0649	-0.0329	-0.0436	-0.0153
111.8	-0.0183	-0.0397	0.013	-0.00764	-0.0344	-0.0481	-0.00993	0.0168
111.9	0.0344	-0.0115	0.00306	-0.0688	0.0321	-0.00382	-0.0229	0.00688
112	0.039	-0.0229	-0.0795	-0.0199	-0.0122	-0.00229	0.026	-0.0267
112.1	0.00688	0.0084	0.00611	-0.0237	0	-0.0283	-0.00306	0.00535
112.2	0.0176	-0.000764	0.00535	-0.0474	-0.0688	0.000764	-0.0084	-0.013
112.3	-0.00153	-0.0489	-0.0191	-0.0413	-0.0443	0.0183	-0.0413	-0.00993
112.4	0.0313	-0.0711	-0.00611	-0.0145	-0.0183	-0.00229	0.000764	0.00993
112.5	0.0474	-0.0206	0.0359	-0.0359	-0.0298	-0.0313	-0.0367	-0.016
112.6	0.0466	-0.0428	0.0283	-0.026	-0.0168	-0.0183	0.0115	-0.0168
112.7	0.0405	-0.00993	-0.0313	0.00688	-0.00153	-0.00153	-0.0229	-0.00229
112.8	-0.0229	-0.0298	-0.0627	0.000764	-0.0214	0.0222	-0.00229	0.0122
112.9	-0.0313	-0.0481	-0.0222	-0.0283	-0.0329	-0.0122	-0.0443	0.0138
113	0.00688	0.013	-0.00993	-0.0451	-0.0336	-0.029	-0.0275	0.039
113.1	0.0183	-0.00917	0.0084	-0.0313	-0.0122	-0.0214	0.00611	-0.0627
113.2	0.0237	0	-0.00917	0.00535	-0.0237	0.000764	-0.013	-0.00229
113.3	0.0145	-0.0611	-0.0168	0.013	-0.0351	-0.0359	-0.00611	-0.0267
113.4	-0.016	-0.0489	0.0183	-0.0183	-0.0436	-0.0665	-0.0306	-0.00611
113.5	-0.0443	-0.094	0.0237	-0.0443	0.0176	-0.0252	0.026	-0.0214
113.6	0.0359	-0.0573	-0.0191	-0.0359	-0.016	0.00153	-0.00535	0.016
113.7	0.0199	-0.0458	0.0107	-0.0596	-0.0329	0.0107	-0.0138	0.0244
113.8	0.0405	-0.00688	-0.0138	0.0153	-0.0275	-0.0458	0.000764	0.0336
113.9	0.00993	-0.0084	-0.00688	-0.00458	-0.026	-0.042	-0.00535	0.0336
114	-0.0084	-0.0267	-0.0222	0.0344	-0.0329	-0.0489	0.000764	-0.00611
114.1	0.0176	-0.0298	0.0283	-0.0428	0.00458	0.00688	-0.0138	-0.039
114.2	-0.00153	-0.00153	0.0313	-0.0397	-0.0283	0.0183	-0.00611	-0.00993
114.3	0.0336	-0.052	-0.0267	-0.0527	-0.0321	0.0153	-0.0382	0.0237
114.4	0.016	-0.0275	-0.00535	-0.0168	-0.0596	-0.0138	-0.00535	0.0306
114.5	0.000764	-0.00764	-0.0199	-0.00688	-0.0183	-0.0428	0.0558	-0.00153
114.6	0.0267	-0.00229	0.0153	-0.0153	-0.0382	0.00688	0.0176	-0.0604
114.7	0.00917	-0.00382	-0.0191	-0.0527	-0.0321	-0.0542	0.00458	-0.0428
114.8	-0.0397	0.00382	-0.0313	-0.0558	-0.0199	-0.0397	0.0237	0.013
114.9	-0.0191	-0.029	-0.0298	-0.0382	0.0222	-0.0535	-0.0359	-0.00993
115	-0.0535	-0.0413	0.00688	-0.0405	-0.0168	-0.0955	-0.016	-0.042
115.1	0.0206	-0.0244	-0.0413	-0.0329	-0.039	-0.0924	0.0336	-0.0237
115.2	0.0199	-0.00764	-0.0298	-0.0665	-0.0351	-0.0497	0.026	-0.0542
115.3	0.00535	-0.0313	0.0199	-0.0244	0.00306	-0.0382	0.00993	-0.0336
115.4	0	-0.0581	-0.0191	-0.026	0.0206	0.00764	-0.0374	-0.0565
115.5	-0.00229	-0.0665	-0.016	-0.0267	0	-0.0153	-0.00458	-0.0206
115.6	0.039	-0.00993	-0.016	0.00458	-0.0191	-0.0244	0.0512	-0.016
115.7	0.0489	0.0183	0.00229	0.0229	-0.00153	0.0199	0.0122	-0.00153
115.8	0.0138	-0.0405	0.0359	0.0191	-0.0214	-0.0206	-0.0535	0.0153
115.9	-0.013	-0.0512	-0.0313	-0.00535	0	-0.00229	0.0191	0.0168
116	-0.0107	-0.0932	-0.042	-0.0222	-0.0321	-0.0313	0.0222	0.00153
116.1	0.0405	-0.0298	-0.0214	-0.0199	-0.0153	-0.0183	-0.00993	0.0359
116.2	-0.0222	-0.0191	-0.026	-0.0199	0.0405	0.0138	-0.0084	0.0206
116.3	0.029	-0.0497	0.0275	-0.016	0.00993	0.0329	-0.00458	0.0275
116.4	0.0451	0	-0.00382	0.0084	-0.0458	0.00535	-0.0237	-0.0176
116.5	-0.0382	-0.0665	-0.0298	-0.0138	-0.0451	-0.0711	-0.0558	0.0206
116.6	-0.0573	-0.0726	-0.0229	-0.0451	0.016	-0.0176	-0.00458	-0.0168
116.7	-0.0275	-0.0222	-0.0237	-0.0237	-0.0436	0.013	-0.0367	-0.0145
116.8	-0.0138	-0.0107	-0.0237	-0.000764	-0.0183	0.0428	-0.00229	-0.0084
116.9	0.00306	-0.00764	-0.029	0.00993	-0.0176	-0.0336	0.029	0.00688
117	-0.0084	-0.0665	-0.026	-0.016	-0.00382	-0.00611	-0.00993	0.0145
117.1	-0.00535	-0.039	0.0329	-0.0138	-0.0244	0.00153	0.00229	-0.0374
117.2	-0.0267	-0.0237	0.0183	-0.0611	-0.00688	-0.013	0	-0.0084
117.3	-0.0145	0.00153	-0.0558	-0.0542	-0.0237	-0.0458	-0.0359	-0.00535
117.4	-0.0138	-0.0527	-0.0489	0.0252	0.0122	-0.0183	-0.013	0.0374
117.5	-0.00535	-0.0642	-0.0122	0.00229	-0.0504	-0.016	-0.00993	-0.0183
117.6	0.0573	-0.0756	-0.026	0.00153	0.0237	-0.000764	0	-0.026
117.7	-0.0107	-0.0306	-0.0244	0.00229	0.0351	-0.0367	-0.0153	0.0107
117.8	-0.0168	-0.0183	-0.00688	-0.0122	-0.0183	-0.0329	-0.0481	0.052
117.9	0.00306	0.0084	-0.00306	-0.0183	-0.0512	0.0222	-0.0191	0.00764
118	-0.0214	-0.052	-0.0237	0.0115	-0.0489	-0.00688	-0.0214	-0.0145
118.1	-0.016	-0.0619	-0.0237	-0.0199	-0.00535	-0.026	0.00611	-0.00229
118.2	-0.039	-0.0397	0.00306	0.0237	0.0176	0.00382	0.0138	0.0336
118.3	0.00611	0.00535	0.029	-0.0084	0.0428	-0.0206	0	-0.0122
118.4	0.0275	-0.042	0.0145	0.00688	0.00917	-0.00764	-0.016	0.055
118.5	0.00688	-0.0642	-0.0665	0.0145	-0.0359	0.0397	-0.0749	0.0336
118.6	0.0306	-0.0145	-0.0313	-0.00153	-0.00611	0.00306	0.0206	0.0138
118.7	0.0145	-0.0214	-0.00917	-0.0107	-0.0504	-0.0405	-0.00153	0.0084
118.8	0.0283	-0.0222	0.00764	0.0252	-0.0084	-0.00458	-0.0336	0.0588
118.9	0.0275	-0.0436	-0.0153	-0.00382	0.00993	0.00688	-0.00458	-0.00764
119	0.00611	-0.0329	-0.0367	-0.000764	-0.016	0.00688	-0.0413	0.0145
119.1	-0.00229	-0.0604	-0.016	-0.0397	-0.0458	-0.00535	-0.0313	0.0176
119.2	-0.013	-0.0443	0.00229	-0.0527	-0.0206	-0.0359	-0.00535	0.0122
119.3	-0.0138	0.0122	0.0237	-0.055	-0.0145	-0.0336	-0.0122	0.013
119.4	0.0199	-0.00382	0.00917	0.00993	-0.0451	-0.00611	-0.0107	0.0313
119.5	0.042	0.00764	0.00229	0.0436	-0.00535	-0.0168	0.0252	-0.0176
119.6	0.026	-0.0504	0.00229	0.0321	-0.00993	-0.0084	-0.0176	-0.0214
119.7	0.029	0.00764	-0.0382	-0.0917	-0.0497	-0.0367	-0.068	-0.0214
119.8	-0.0084	-0.0115	0.00535	-0.0749	-0.00764	-0.029	-0.0214	0.00764
119.9	0.0229	0.013	-0.0321	-0.00764	0.00458	-0.0191	0.00306	-0.00535
120	0.0176	-0.0122	-0.0397	0.026	-0.039	-0.00917	-0.039	-0.013
120.1	-0.0084	-0.0451	0.0222	0.0749	-0.0428	-0.0397	-0.0107	0.000764
120.2	0.00306	-0.0214	-0.0214	-0.00917	-0.0359	0.00382	-0.0695	-0.0222
120.3	0.0657	-0.0206	-0.042	-0.0749	-0.026	-0.0329	-0.0222	0.00993
120.4	0.0367	-0.000764	0.00764	-0.0336	0.0214	-0.0397	0.0451	0.00764
120.5	-0.00458	0.013	-0.0428	0.0122	-0.00382	-0.029	0.000764	0.0168
120.6	0.013	-0.013	-0.013	-0.0214	-0.0306	0.00229	0.016	-0.0428
120.7	0.052	-0.0275	0.00993	0.0267	0.0138	-0.0313	-0.0168	-0.0252
120.8	0.0428	-0.0115	-0.0176	-0.026	-0.0374	-0.0252	-0.029	0.013
120.9	-0.00229	-0.0451	-0.0298	0.000764	-0.0183	-0.0764	-0.0145	0.00153
121	0.00764	-0.039	-0.013	-0.0329	-0.0634	-0.0168	-0.0199	-0.000764
121.1	0.013	-0.0802	0.029	-0.0298	-0.00764	0.00153	0.00458	-0.0489
121.2	0.0199	-0.0688	0.00229	-0.00229	-0.00764	-0.013	-0.0176	0.00153
121.3	0.0229	-0.0413	-0.0627	0.0237	-0.00688	-0.0466	-0.0619	-0.00535
121.4	0.0176	-0.0115	-0.039	-0.00688	-0.0214	-0.0191	-0.0214	0.0267
121.5	-0.00993	0.00917	-0.0283	-0.0283	-0.00535	-0.0405	-0.00382	-0.042
121.6	0.0153	-0.0138	0.0107	-0.0298	-0.0443	-0.016	-0.0107	-0.0374
121.7	0.0367	0.0084	-0.0199	-0.00458	-0.0283	-0.0229	0.000764	-0.0359
121.8	0.0183	0.0084	0.0267	0.0229	-0.0222	-0.0122	-0.029	-0.0321
121.9	-0.000764	-0.0367	-0.0772	-0.00535	-0.0298	-0.0191	-0.00382	0.0344
122	-0.0565	-0.026	-0.0206	-0.0443	-0.0138	-0.013	-0.00306	0.0191
122.1	0.00993	-0.026	-0.0275	-0.0191	-0.0298	-0.0405	0.0397	-0.0145
122.2	0.0267	-0.00688	-0.0107	-0.0451	-0.0703	-0.00229	0.00535	-0.0474
122.3	0.0138	-0.0084	-0.016	-0.0214	-0.0497	0.00306	-0.0474	0.00306
122.4	0.000764	-0.00229	-0.0413	-0.00306	-0.00764	-0.00229	-0.0604	-0.00688
122.5	-0.0168	0.00764	-0.039	-0.016	0.0374	-0.00458	0.0229	0.00306
122.6	0.0084	-0.0451	-0.0458	-0.0168	-0.0267	-0.0542	0.0573	-0.016
122.7	0.0283	-0.0298	-0.0237	-0.029	-0.0504	-0.0581	0.00382	0.00153
122.8	0.0153	-0.0107	0.0443	-0.0115	-0.0397	-0.00611	0.013	-0.0176
122.9	0.0344	-0.0573	-0.0168	0.0206	-0.000764	0.00535	-0.0466	-0.0321
123	0.00458	-0.00153	-0.0329	0.0206	-0.0458	-0.0145	0.0176	0.0183
123.1	-0.0283	-0.0122	0.00917	-0.0565	0.00764	-0.0367	-0.0275	0.0344
123.2	-0.0122	-0.026	0	-0.0474	0.00229	-0.0229	-0.0206	0.0405
123.3	0.084	-0.0183	-0.0351	0.00306	-0.0695	-0.0222	0	0.00229
123.4	-0.00153	-0.0168	-0.00458	0.00611	0.00764	-0.00535	0.00229	-0.0107
123.5	0.0436	-0.0825	0.00535	0.00535	-0.00535	-0.00535	-0.0176	0.0497
123.6	0.0313	-0.0244	0.013	-0.0115	-0.0244	-0.0145	-0.0229	-0.00306
123.7	0.0145	-0.0168	0.016	-0.00458	-0.0206	-0.0107	0.00611	-0.0267
123.8	0.0199	-0.0382	0.00382	-0.0382	-0.0535	-0.055	-0.0428	0.0336
123.9	0.00764	-0.0474	-0.00535	-0.0329	-0.0176	-0.0084	-0.0413	-0.013
124	0.0183	-0.0474	0.00229	-0.0374	0.000764	-0.016	0.0565	-0.00993
124.1	0.0122	-0.0336	-0.0252	-0.0405	-0.0451	-0.0191	0.0321	0.00993
124.2	0.0138	-0.0313	0.0657	0.0191	-0.0397	-0.0183	0.013	0.00993
124.3	0.0183	0.0306	-0.00688	-0.0115	-0.0176	-0.0672	-0.0115	-0.0153
124.4	0.00993	-0.0336	-0.0107	-0.0634	-0.00688	-0.00306	-0.0214	-0.029
124.5	0.0275	-0.0107	-0.0214	-0.0145	-0.013	-0.0298	0.068	0.0084
124.6	0.00229	-0.0321	-0.0199	0.00535	-0.0351	-0.0329	-0.0466	0.00229
124.7	-0.029	-0.0122	0.0336	-0.0351	-0.0428	-0.0122	0.0611	-0.0588
124.8	-0.0138	-0.00458	-0.00535	-0.0634	0.000764	-0.029	0.00458	-0.00688
124.9	-0.0107	-0.0084	0.0222	-0.042	0.00306	-0.0321	-0.0153	0
125	0.0237	-0.0168	0.0229	0.00306	0.0283	-0.0306	0.0206	-0.0535
125.1	0.00306	-0.0588	0.00688	-0.0153	-0.0176	-0.0183	0.00458	-0.0436
125.2	-0.0283	-0.0558	-0.0306	-0.0634	-0.0153	-0.084	0.0237	-0.0558
125.3	-0.0206	-0.0267	-0.00229	-0.0275	0.0115	-0.0374	0.0711	-0.0244
125.4	-0.0183	0.0115	-0.0145	0.00764	-0.00993	-0.000764	0.00153	-0.0252
125.5	0.0206	-0.00993	0.00153	0.00153	0.0222	-0.0145	-0.013	0.0214
125.6	0.00993	-0.1	-0.00306	0.00688	-0.0329	-0.00535	0.0107	-0.00688
125.7	0.016	-0.0818	-0.0206	0.0153	-0.0183	-0.026	-0.0244	-0.00229
125.8	0.000764	-0.0206	-0.0229	-0.0237	0.0168	-0.0413	-0.00229	0.0237
125.9	-0.0084	-0.00917	0.0367	0.00611	-0.00306	-0.0466	0.00535	0.0267
126	0.0176	-0.0115	0.0183	0.0283	-0.00611	0.00458	0.00764	-0.0359
126.1	-0.0321	-0.0504	-0.013	-0.00458	-0.0321	0.0084	0.00306	-0.00229
126.2	0.0306	-0.0443	-0.00993	0.00229	-0.026	0.026	-0.0497	0.00917
126.3	0.026	-0.0535	-0.0138	-0.029	0.0298	-0.0573	-0.0306	0
126.4	-0.0191	0.0084	-0.0405	-0.055	-0.00535	-0.0703	0.0138	0.0084
126.5	-0.0336	-0.0222	0.0199	0.0138	-0.0122	-0.0749	-0.00535	0.0084
126.6	-0.0374	-0.0191	-0.055	-0.0367	0.0321	0.0329	0.0138	-0.0183
126.7	0.00229	-0.0649	-0.0222	-0.00917	0.000764	-0.00306	-0.029	0.00764
126.8	-0.0229	-0.0856	-0.0168	-0.0275	-0.0336	0.0176	-0.0283	0.013
126.9	0.0267	0.029	-0.0222	-0.0321	-0.00917	-0.0244	-0.026	0.00382
127	-0.0359	-0.0206	0.00229	0.00458	0.013	0.00993	0.00306	-0.0145
127.1	-0.0367	-0.0367	-0.0275	0.0107	0.00764	-0.0084	0.0267	0.0183
127.2	-0.0244	-0.00917	-0.0428	0.00611	-0.00688	-0.0122	0.013	0.0634
127.3	0.0222	-0.0298	-0.0344	-0.013	-0.00764	-0.0436	0.0214	0.0206
127.4	-0.00382	-0.0451	-0.00458	0.000764	0.0229	-0.0321	-0.00611	0.013
127.5	0.0504	-0.0458	0.0138	-0.00917	-0.0153	-0.00458	0.0138	-0.0321
127.6	0.0168	0.00306	0.0145	-0.0222	0.0382	0.00153	-0.0206	-0.00688
127.7	-0.016	-0.0183	0.0115	-0.00535	0.00153	-0.00688	0.00382	0.0443
127.8	-0.013	-0.0909	-0.00611	0.0237	0.029	-0.00611	-0.0382	0.0168
127.9	-0.0168	-0.0336	-0.0351	0.0122	-0.0359	-0.0107	0.0382	-0.000764
128	-0.000764	-0.0336	-0.0229	-0.016	0.0168	0.0115	-0.0382	-0.0145
128.1	0.0443	-0.0451	-0.0115	0.00306	-0.0344	0.000764	0.000764	0.0229
128.2	0.0138	-0.0374	0.0275	0.0145	-0.0374	0.00764	-0.00153	0.0344
128.3	-0.0084	-0.0229	0.00993	0.0153	0.00458	0.0183	0.00153	0.0703
128.4	0.0222	-0.0168	0.00611	0.0138	0.0504	0.00306	0.029	0.0313
128.5	-0.0168	-0.039	-0.00153	0.00229	-0.013	0.0283	-0.000764	-0.0138
128.6	0.0298	-0.0298	-0.0183	0.013	0.0084	0.0329	-0.0214	0.0542
128.7	0.0634	-0.026	-0.0183	0.00764	-0.0413	-0.0084	-0.0122	0.0374
128.8	-0.00458	-0.0642	0.0138	-0.00764	-0.00535	-0.0122	-0.0183	0.0756
128.9	-0.0565	-0.0489	-0.00764	0.0107	0.00382	0.0214	-0.00688	0.0359
129	-0.0222	-0.0107	-0.0153	-0.00153	-0.0145	0.0237	0.0183	0.0252
129.1	0.0344	-0.0634	-0.0413	-0.000764	-0.0084	-0.00611	0.0145	-0.00153
129.2	0.0306	-0.0252	-0.0336	0.0168	0.0107	-0.0283	-0.00993	-0.00306
129.3	0.00153	-0.00458	0.0298	0.00382	-0.0145	-0.0329	0.0107	-0.00382
129.4	-0.0206	-0.0512	-0.0749	-0.0382	-0.00764	-0.0183	-0.0512	-0.00153
129.5	0.0183	-0.0214	-0.0512	0.0344	0.00229	-0.00229	0.013	0.0222
129.6	-0.0313	0.0367	-0.0084	-0.026	0.00611	-0.0176	0.0176	-0.00229
129.7	0.00458	-0.0313	0.0321	0.00458	-0.0351	0.00688	-0.0206	-0.0107
129.8	0.00153	-0.0665	0.00917	0.0084	-0.0267	-0.0711	0.0229	0.0153
129.9	0.00306	-0.0665	-0.0573	-0.0115	-0.0168	-0.00306	0.0374	0.0436
130	0.0107	-0.0298	-0.0458	-0.0122	-0.0374	-0.0244	-0.0642	0.0275
130.1	0.00764	0.000764	0.000764	-0.0382	0.00611	-0.0451	0.0458	0.0122
130.2	-0.00688	-0.0153	-0.00306	-0.00993	-0.0512	-0.000764	-0.00306	-0.0252
130.3	-0.0436	-0.00764	-0.0199	-0.00229	-0.0283	-0.0344	-0.0367	0
130.4	0.00306	-0.0275	-0.0176	0.00611	-0.0145	-0.0168	-0.0138	-0.0183
130.5	0.00535	-0.00382	-0.0397	0.00764	0.0214	-0.0573	-0.0214	0.0634
130.6	-0.013	-0.013	-0.0122	-0.0222	0.0283	0.00306	0.0237	0.0168
130.7	0.0397	-0.0329	-0.00993	-0.0535	-0.0428	0.00917	-0.0283	-0.029
130.8	0.029	-0.0214	-0.0344	0	0.0252	-0.0306	0.00688	0.0244
130.9	-0.0214	-0.0183	-0.0443	0.0413	-0.0405	0.00153	-0.029	0.0405
131	-0.0329	-0.0596	-0.0183	0.00306	-0.0145	-0.0627	0.00764	-0.0153
131.1	-0.00993	-0.0497	0.00153	-0.0183	-0.0428	-0.0359	0.0336	-0.0222
131.2	0.0313	-0.0397	-0.00917	-0.0413	-0.00611	-0.0504	-0.0122	-0.00993
131.3	0.0306	-0.0336	-0.0153	-0.0115	0.013	0.026	-0.0886	0.00917
131.4	0.0458	-0.0145	-0.0191	-0.00688	0.00535	0.0183	-0.0787	0.0382
131.5	-0.0214	-0.0145	-0.0413	0.0336	-0.0199	0.0214	-0.0397	0.0336
131.6	-0.0199	-0.0313	0.000764	-0.000764	-0.0344	-0.013	-0.0168	0.0298
131.7	-0.0329	-0.0405	0.00458	-0.039	-0.0199	-0.0321	0.0206	0.0145
131.8	-0.0306	-0.00611	-0.0405	-0.0497	0.0382	-0.016	-0.0138	0.00764
131.9	0.00917	0.0466	-0.0298	-0.00764	-0.016	-0.0329	-0.0229	0.0183
132	-0.0298	-0.00535	-0.0138	-0.0329	-0.00993	-0.0084	0	-0.00153
132.1	-0.0443	-0.0451	-0.0275	-0.00764	-0.0382	-0.0283	0.00153	0.013
132.2	-0.00382	-0.0428	0.013	-0.0244	-0.0367	0.0122	-0.029	0.0329
132.3	0.0237	-0.0986	-0.0359	-0.0206	-0.0374	0.00153	-0.0191	0.00153
132.4	0.0153	-0.00535	-0.00153	-0.0229	-0.00306	-0.0642	0.013	-0.0313
132.5	-0.0619	-0.00917	-0.0267	-0.0413	-0.000764	-0.00306	0.0222	-0.0489
132.6	-0.0176	0.0351	-0.0183	-0.0267	-0.0321	0.0214	0.00458	-0.0084
132.7	0.0321	-0.0573	-0.0206	0.00229	0.0153	-0.0199	-0.00917	-0.0115
132.8	0.0443	-0.0604	-0.0275	0.0397	-0.0183	-0.00764	-0.00688	0.0122
132.9	-0.0122	-0.042	-0.0359	-0.0084	-0.0122	-0.0115	-0.00688	0.0542
133	0.00764	-0.0115	-0.0367	-0.0336	0.000764	-0.0107	0.0321	0
133.1	-0.0168	-0.0122	-0.00611	-0.0122	-0.00611	-0.0191	0.00153	-0.0244
133.2	-0.0443	0.0176	-0.00993	-0.0206	-0.000764	0.000764	0.00688	-0.00153
133.3	0.0168	-0.0481	0.00917	-0.00764	0.00688	0.0153	0.00153	0.0229
133.4	-0.00458	-0.0779	-0.00993	0.016	-0.0191	-0.013	-0.0275	0.0367
133.5	0.0405	-0.026	-0.0443	0.00458	-0.0107	-0.0084	0.0351	-0.0313
133.6	0.0084	-0.0313	0	-0.0313	-0.00611	-0.0244	0.00688	-0.0122
133.7	0.0168	-0.0244	0.013	-0.016	-0.0199	-0.026	0.0168	0.0183
133.8	0.00688	-0.0244	-0.00535	-0.00993	-0.0252	-0.052	0.00764	-0.0313
133.9	0.00764	-0.0474	0.00764	0.0382	0.0122	-0.00993	-0.0206	-0.00535
134	-0.0344	-0.0627	-0.0206	-0.00306	0.0084	-0.0107	0.0244	0.0084
134.1	0.00458	-0.0604	0.026	0.0344	-0.00993	-0.0573	0.00458	-0.0237
134.2	0.00306	-0.00306	0.0244	-0.052	-0.00611	-0.0428	0.0267	-0.0115
134.3	0.00458	0.00688	0.0413	-0.0428	-0.0199	-0.0321	0.029	0.0138
134.4	-0.00764	-0.0329	0.00688	-0.0191	-0.026	-0.000764	0.0176	-0.0413
134.5	-0.0542	-0.029	-0.0443	0.016	-0.0138	0.026	0.0115	-0.055
134.6	-0.00688	-0.00611	-0.0351	0.0168	-0.00458	-0.0275	0.0191	0.0107
134.7	-0.0275	-0.0145	-0.026	0.0115	-0.0191	-0.0688	-0.0145	0.0466
134.8	0.00917	0.00917	-0.0115	-0.0321	-0.013	-0.0611	0.0275	0.0504
134.9	-0.00611	-0.026	-0.0176	-0.0604	-0.00611	-0.029	0.0604	0.0138
135	-0.0222	-0.0497	0.0267	-0.0497	-0.000764	-0.0275	0.0413	-0.0627
135.1	-0.0267	-0.013	-0.0252	0.0336	-0.0405	-0.0642	0.0138	-0.0222
135.2	0.00153	-0.0222	-0.0214	-0.0229	-0.0298	-0.0726	-0.00535	-0.029
135.3	-0.0436	-0.055	0.0214	-0.052	-0.00764	-0.029	0.0168	-0.013
135.4	-0.0542	-0.0321	0.00458	-0.0138	0.0107	0.00153	-0.0351	0.0298
135.5	-0.0115	-0.0252	-0.0436	0.00993	-0.0458	-0.00229	0.0351	0
135.6	0.0283	-0.0458	0.00153	0.0497	0.0183	0.0267	0.0627	-0.0222
135.7	-0.0183	-0.0512	-0.0222	0.0138	-0.0252	-0.00458	-0.00458	-0.0191
135.8	-0.0222	-0.0329	-0.0183	0	0.00229	-0.0558	-0.0153	0.00153
135.9	-0.0474	-0.0153	-0.0382	0.0237	0.00229	-0.00688	-0.0267	0.00993
136	0.0084	-0.016	-0.00688	-0.00688	0	-0.0336	-0.0313	0.0695
136.1	0.00382	-0.0413	0.00688	-0.00764	-0.0413	-0.0451	-0.00611	0.0283
136.2	-0.00688	-0.0359	-0.0084	-0.0145	-0.0138	-0.0481	0.00764	0
136.3	-0.00688	-0.0443	-0.0321	0.000764	-0.00153	-0.0176	0.0321	-0.016
136.4	-0.0107	-0.00917	-0.0191	0.00153	-0.0252	0.00458	-0.0206	-0.026
136.5	-0.0275	-0.0558	0.00535	0.00229	0.0084	-0.0138	-0.0512	0.0107
136.6	-0.0176	-0.00306	-0.0138	-0.0183	0.0688	0.0107	-0.0138	0.026
136.7	-0.0176	-0.0581	-0.0244	-0.0199	-0.0351	-0.0122	0.00688	0.00611
136.8	0.0199	-0.0344	-0.0252	-0.0107	-0.0183	0.013	-0.0115	0.0397
136.9	-0.0397	-0.0214	-0.052	0.0191	-0.0084	-0.0474	-0.026	-0.0405
137	-0.0718	-0.0443	-0.0206	0.00382	0.0267	-0.0436	-0.00229	0.0222
137.1	-0.0222	-0.0359	-0.0733	-0.0298	-0.00306	-0.0214	-0.0252	0.0252
137.2	0.0359	-0.0191	-0.0153	-0.0405	-0.000764	0.00688	-0.00458	0.0306
137.3	-0.000764	-0.0466	0.0176	-0.0145	0.0191	-0.039	-0.0084	0.0183
137.4	0.013	-0.0145	-0.0336	-0.0153	-0.0183	-0.0474	0.00535	-0.0237
137.5	0.0244	-0.0199	0.0168	-0.00382	-0.00535	0.0115	0.0183	-0.0145
137.6	-0.00764	-0.0558	0.00535	-0.016	0.0168	0.00535	0.0084	0.0229
137.7	-0.0351	-0.0115	-0.0512	-0.0122	0.00917	-0.0168	0.0183	0.0168
137.8	0.0107	0.00153	-0.0229	-0.0428	-0.00688	-0.0237	0.0138	-0.0084
137.9	0.0237	-0.0351	-0.000764	-0.0183	-0.0344	-0.0283	0.0122	-0.0183
138	-0.00306	-0.0428	-0.0214	0.0138	0.00229	0.00764	0.0298	0.00917
138.1	0.0191	-0.0573	-0.0367	0.0428	0.0153	-0.0237	0.00458	0.00993
138.2	-0.0252	-0.0504	-0.0122	-0.0183	0.0351	0.0145	-0.013	0.0214
138.3	0.00688	0.00153	-0.0306	-0.0145	-0.0275	0.00535	0.00993	0.0244
138.4	0.0313	-0.026	-0.0145	0.00382	0.000764	0	0.0611	0.0497
138.5	0.0329	-0.0733	-0.0153	0.0298	0.0466	0.00458	-0.00229	0.0336
138.6	0.0199	-0.0138	-0.0374	0.0795	0.0275	0.0122	0.0237	0.0542
138.7	0.0244	-0.042	0.0084	0.0168	-0.0267	0.00229	-0.0183	0.013
138.8	-0.0115	0.0138	0.0397	0.0267	-0.0413	0.00153	-0.00917	0.0222
138.9	0.0138	-0.0627	-0.00306	-0.026	-0.0176	-0.00458	0.0252	0.0451
139	-0.0122	-0.0351	-0.0413	-0.00153	-0.0153	-0.00306	-0.0229	0.00306
139.1	0.00993	-0.0436	-0.0244	-0.0145	0.0252	0.00917	-0.0329	-0.0267
139.2	0.00458	-0.0283	-0.013	-0.0267	-0.0153	-0.0313	-0.0229	0.0084
139.3	0.0176	-0.0443	0.00993	0.00306	0.00917	-0.0107	0.0252	-0.0145
139.4	-0.0458	-0.0206	-0.0084	0.0122	-0.0267	-0.00535	0.0199	0.0405
139.5	-0.00382	-0.0122	-0.0214	-0.0138	-0.0115	-0.0313	0.0336	-0.00229
139.6	0.0351	-0.0634	0.0145	0.00229	-0.0298	-0.042	-0.0672	-0.0168
139.7	-0.00917	-0.0436	0.00917	0.00458	-0.00764	-0.0138	-0.0183	-0.0321
139.8	-0.00153	-0.0474	-0.0298	-0.0351	0.0084	-0.0535	0.0199	-0.00917
139.9	0.0122	-0.0306	-0.0252	-0.0084	0.0206	-0.0237	-0.00306	0.0199
140	0.00917	0.013	-0.0168	-0.0267	-0.0183	-0.0229	-0.0107	-0.00764
140.1	-0.0329	-0.0306	0.013	-0.00688	-0.029	-0.0229	0.0382	0.0199
140.2	-0.0214	-0.0206	0.026	-0.0145	0	-0.0183	-0.00535	0.0115
140.3	-0.0229	-0.0244	0.0107	0.00688	-0.0107	-0.013	-0.00229	0.0183
140.4	0.0084	-0.0313	-0.00535	0.0183	0.00688	-0.039	-0.0145	0.00382
140.5	-0.0405	-0.0367	-0.0244	0.000764	-0.0138	-0.0275	0.013	-0.0145
140.6	0.026	-0.0504	-0.0527	-0.0359	-0.0397	0.0191	-0.0107	0.013
140.7	0.0191	-0.0336	-0.0627	-0.00611	-0.0206	-0.0466	0.00458	-0.016
140.8	-0.0115	-0.029	-0.00688	-0.00917	-0.0283	-0.026	-0.0313	-0.0283
140.9	-0.0138	-0.108	0.00458	0.0122	0.0298	-0.00993	0.0214	-0.0122
141	0.00306	-0.0413	-0.0237	-0.0206	0.0199	-0.026	-0.0374	0.0145
141.1	-0.00917	-0.068	-0.0153	0.0199	-0.0138	-0.0565	-0.00764	-0.0313
141.2	-0.052	-0.0481	-0.00993	0	-0.0199	0.00993	-0.0275	-0.0138
141.3	-0.0351	-0.0833	0.0153	-0.0405	0.0115	-0.0451	-0.029	0.0283
141.4	-0.00153	-0.0367	-0.00993	-0.0711	-0.039	-0.039	-0.0214	-0.0199
141.5	0.00306	-0.0581	-0.0145	0.0244	0.0084	-0.0191	-0.0275	-0.0145
141.6	0.0115	0.00917	-0.0657	0.0466	0.0176	-0.0527	-0.0313	0.0176
141.7	-0.0252	-0.00993	-0.0122	-0.00535	-0.0199	-0.00458	0.0214	0.013
141.8	0.0237	-0.0527	0.0107	-0.0397	-0.00535	-0.00229	-0.0168	-0.000764
141.9	0.0283	-0.029	-0.00688	-0.00611	0.00229	-0.0275	-0.0367	-0.0374
142	-0.0558	0.00993	0.00535	0.00764	-0.00688	-0.0397	-0.0512	-0.0374
142.1	0.00917	-0.0359	-0.0298	-0.00535	0	-0.0573	0.0084	-0.00688
142.2	-0.0084	-0.0436	-0.0649	-0.0176	-0.0191	-0.0374	-0.00611	0.00458
142.3	-0.0191	-0.000764	-0.00764	-0.0084	-0.026	0.0115	-0.000764	0.0115
142.4	-0.0298	-0.0199	0.0168	0.00611	-0.0122	-0.0581	-0.00993	-0.0351
142.5	0.0107	0.00535	-0.0206	0.00611	-0.0222	-0.0183	0.00611	-0.013
142.6	-0.00382	-0.0672	-0.0244	-0.0222	-0.026	0.0191	-0.0084	0.00611
142.7	0.013	-0.039	-0.0481	0.0191	0.00306	-0.013	0.00764	0.00306
142.8	-0.0183	-0.0237	0.0084	-0.0222	-0.016	-0.0527	0.0191	-0.00306
142.9	-0.013	-0.0336	-0.0596	0.0176	-0.00764	-0.039	-0.0168	0.0237
143	-0.0115	-0.00764	0.0138	-0.0107	-0.026	-0.0504	0.0183	0.00535
143.1	-0.0115	-0.0443	0.00153	0.0138	0.0214	-0.00611	-0.016	0.00458
143.2	-0.0168	-0.0336	-0.0191	-0.0229	-0.00458	-0.00382	-0.0344	-0.00917
143.3	-0.0275	-0.0825	-0.0222	0	-0.0772	-0.0451	0.0451	-0.0336
143.4	-0.0183	-0.0443	0.00611	0.00382	-0.0451	-0.0504	0.0153	-0.0489
143.5	0.0283	-0.0313	0.0275	-0.0367	-0.0168	-0.055	0.0382	0.0191
143.6	0.039	-0.00917	-0.0168	-0.0428	0.0229	-0.0199	-0.0237	0.0329
143.7	0.0138	-0.0176	0.00764	-0.00611	-0.0145	-0.0428	0.00611	0.0153
143.8	-0.0107	-0.0206	-0.0428	0.016	-0.0176	0.000764	0.00764	-0.0084
143.9	-0.016	-0.0321	0.00229	0.0436	-0.0298	-0.0237	-0.00306	-0.00458
144	-0.0206	-0.00306	0.00153	0.00382	-0.0138	-0.0298	-0.00382	0.00917
144.1	0.00229	-0.0428	-0.00153	-0.026	-0.0397	-0.0642	0.0199	-0.000764
144.2	0.0825	-0.0458	-0.0382	-0.000764	0.052	-0.0329	-0.016	-0.0313
144.3	-0.0145	-0.0168	0.0115	-0.0168	-0.0443	0.00917	0.00611	-0.0107
144.4	-0.0535	-0.0267	-0.0306	0.00917	-0.0321	0.0313	0.00688	0.0183
144.5	-0.0267	-0.00229	-0.00306	-0.0436	-0.0481	-0.000764	0.0497	-0.0542
144.6	0.00688	0.0084	0.00153	-0.0206	-0.029	-0.055	0.0351	0.00153
144.7	0.0535	0.00153	0.0275	-0.00458	0.0115	-0.0252	-0.0145	-0.00611
144.8	0.000764	-0.039	-0.0191	-0.0283	-0.0191	-0.0642	-0.0344	0.00764
144.9	-0.0183	-0.0466	-0.0542	-0.0382	-0.00229	-0.0336	-0.0611	-0.0183
145	0.0252	0.00535	-0.026	-0.0512	-0.0466	-0.0115	-0.00917	-0.0749
145.1	-0.0359	0.0107	-0.0344	-0.0489	-0.0351	-0.0581	0.0374	-0.0229
145.2	0.00382	-0.0275	0.00153	-0.0428	0.0405	-0.0894	0.0382	-0.00688
145.3	-0.0298	-0.0244	-0.000764	-0.0153	0.013	-0.00153	0.0336	-0.0283
145.4	-0.0374	0	-0.0145	0.0336	-0.0504	-0.0199	-0.0115	-0.0244
145.5	-0.0183	-0.0382	-0.0581	0.00611	-0.0084	0.000764	0.00993	0.0458
145.6	0.000764	-0.0336	-0.0321	0.0214	-0.0206	-0.00611	0.029	-0.0115
145.7	-0.0267	-0.0634	0.00535	0.00611	0.0336	-0.0267	-0.0138	-0.0122
145.8	-0.0153	0.016	-0.0306	-0.0497	-0.0351	-0.0191	-0.0237	0.00382
145.9	0.00229	-0.0214	0.00458	-0.00688	-0.0115	-0.0183	0.00306	0.0168
146	0.0283	-0.0321	-0.0183	-0.0267	0	-0.029	0.0115	0.00611
146.1	0.0497	-0.0351	0.016	0.0229	0.0107	0.0283	0.00458	0.000764
146.2	0.00764	-0.0527	-0.00153	-0.013	-0.00611	-0.0413	0	0.026
146.3	-0.0244	-0.029	-0.0107	-0.0084	0.0252	-0.039	-0.0306	0.0573
146.4	0.00458	-0.0535	-0.00535	-0.00535	-0.0474	-0.0115	-0.0237	-0.013
146.5	-0.00229	-0.0497	-0.0115	0.00306	0.0145	-0.0344	0.00764	0.0229
146.6	0.0145	-0.0397	-0.0436	-0.0153	-0.0214	0.0329	-0.0145	0.0206
146.7	0.00993	-0.0244	-0.0229	0.00153	-0.00153	-0.029	0.0206	-0.0229
146.8	0.0397	-0.00306	-0.0191	0.0084	-0.00611	0.00764	-0.0497	0.0611
146.9	-0.0436	-0.0168	0.0138	-0.0436	-0.0145	-0.0405	0	0.0191
147	-0.0313	-0.0359	-0.00993	-0.0145	0.0115	-0.0145	-0.0604	0.0321
147.1	-0.0229	-0.0214	-0.0542	-0.00688	-0.00229	-0.0199	-0.00153	0.0275
147.2	0.0191	-0.0756	-0.0313	-0.0084	0.0122	-0.0122	-0.00535	0.0267
147.3	0.0405	-0.013	-0.00382	0.0115	0.0298	-0.0115	-0.00306	0.0581
147.4	-0.0138	-0.0237	-0.0183	-0.0321	-0.0504	-0.0115	-0.00458	0.0229
147.5	-0.00611	0	0.0145	0	0.0206	-0.0283	-0.0222	0.0374
147.6	-0.0313	-0.0428	0.00688	-0.0115	0.0329	-0.0168	0.000764	0.0222
147.7	0.00458	-0.0497	-0.026	-0.0153	0.0084	0.029	-0.00688	0.0252
147.8	0.0351	-0.0344	-0.0191	0.00458	0.0138	-0.0199	-0.0298	0.0107
147.9	0.0351	-0.0168	-0.00153	0.00993	0.000764	-0.00688	-0.0313	0.00611
148	0.00458	-0.0183	-0.0351	-0.0413	-0.00153	-0.00458	0.0222	-0.00306
148.1	-0.0122	0.0397	0.0176	-0.0298	0.0267	0.0397	0.0168	0.0466
148.2	-0.0306	-0.016	-0.0374	-0.0206	0.013	0.0107	-0.0214	0.0359
148.3	0.0298	-0.0237	-0.0122	0.016	0.0237	0.0084	-0.0306	-0.00153
148.4	0.00611	-0.0374	-0.00153	0.0214	-0.0283	-0.00993	0	0.0466
148.5	-0.0199	-0.0336	-0.0344	0.00688	0.0107	-0.00306	0.0176	0.0512
148.6	0.0611	-0.0267	-0.0168	-0.00306	-0.00917	0.00917	0.0138	0.0214
148.7	0.0336	-0.016	0.00611	0.00611	-0.0122	-0.00611	-0.0153	0.0321
148.8	0.0107	-0.0382	-0.0176	0.00153	0.0436	-0.039	-0.0374	0.0413
148.9	-0.0222	-0.0565	-0.0443	-0.0397	-0.026	0.0107	-0.068	0.0176
149	-0.0428	-0.0512	-0.00229	-0.00458	-0.0306	-0.00153	-0.00229	0.0565
149.1	-0.026	-0.00688	0.0321	0.00688	-0.00229	-0.0275	0.0222	0.00764
149.2	0.00993	-0.0206	0.00535	0.0871	0.0344	0.0176	0.0214	-0.00382
149.3	0.00458	-0.0649	0.00382	-0.00764	-0.0153	-0.0168	0.0306	0.0191
149.4	-0.0199	-0.0382	0	-0.0382	0.00229	-0.0176	-0.0466	-0.00153
149.5	0.0115	-0.0344	-0.00382	-0.0298	-0.0283	-0.0329	-0.0397	0.00688
149.6	-0.0367	-0.026	-0.0222	0.0267	-0.0138	-0.0237	0.000764	-0.0321
149.7	0.0107	0.00153	0.052	0	0.0084	-0.068	-0.0107	0.0199
149.8	0.00229	-0.0222	0.00688	-0.00535	-0.039	-0.0138	0.013	0.0191
149.9	-0.00764	-0.0244	-0.0191	0.0145	0.0206	0.00458	0.0237	-0.00611
150	-0.0344	-0.0306	0.000764	-0.0611	-0.026	0.0367	0.00153	-0.00458
150.1	-0.000764	-0.0382	0.0222	0.00611	0.00535	0.0138	0.0244	-0.0306
150.2	-0.00993	-0.0145	-0.0359	0	-0.0229	-0.0711	0.0359	-0.00993
150.3	0.0374	0.00229	0.00917	-0.00382	-0.055	-0.0382	0.0229	0.0497
150.4	0.0504	0.00153	-0.00917	-0.0206	0.013	0.0267	-0.0237	0.0825
150.5	0.00688	-0.0122	-0.00458	0.00382	0.016	-0.00993	-0.0145	-0.0107
150.6	0.00153	-0.0298	-0.013	-0.0153	-0.0107	-0.0397	0.00535	-0.0107
150.7	-0.0374	-0.0703	-0.0428	-0.0733	-0.0604	-0.0306	0.0145	0
150.8	-0.0267	-0.0565	-0.0504	-0.0244	-0.0153	-0.00764	0.000764	0.0176
150.9	0.0183	-0.0741	-0.0275	0.0115	-0.0283	-0.0267	-0.000764	0.0428
151	0.0344	-0.0871	-0.00153	-0.0138	0.00306	-0.052	-0.0153	0.0168
151.1	0.0191	-0.0627	0.0252	-0.0107	0.0222	-0.0657	-0.00306	0.00229
151.2	0.0229	-0.055	-0.0176	-0.0275	-0.0214	-0.00917	0.0283	0.042
151.3	-0.0222	-0.0107	-0.00306	-0.0382	-0.0244	0	-0.016	-0.0115
151.4	-0.00917	-0.0924	-0.0229	-0.0275	-0.0206	-0.0168	-0.0405	-0.0344
151.5	-0.00764	-0.0115	-0.0344	0.00611	0.0115	-0.0084	-0.0329	0.0466
151.6	0.0298	-0.00306	0.00764	0.0428	-0.016	-0.0336	-0.0214	0.0634
151.7	-0.00764	-0.0382	0	-0.0206	0.00535	-0.0611	-0.00611	-0.00688
151.8	0.0214	-0.0665	-0.0283	-0.0122	-0.0176	0.0206	-0.00535	-0.0397
151.9	-0.00993	-0.00382	0	-0.0283	-0.0222	-0.0252	-0.0138	-0.00688
152	-0.016	-0.0451	-0.0306	-0.0405	-0.0596	-0.0275	-0.0428	-0.00458
152.1	-0.00535	-0.0359	0.0084	-0.0153	-0.00688	-0.0115	0.0183	0.016
152.2	-0.0298	-0.084	-0.00306	-0.00153	0.0275	-0.0627	-0.00153	0.0244
152.3	0.00535	-0.0275	-0.0321	0.0176	-0.0168	-0.0611	0.029	-0.0115
152.4	0.0481	-0.00458	-0.0168	-0.0413	-0.00535	0.0229	-0.0153	-0.0084
152.5	-0.026	0.0183	0.0122	-0.0176	-0.0329	-0.0649	-0.0405	0.0176
152.6	-0.000764	-0.013	-0.0512	-0.00535	-0.0237	-0.0222	-0.0489	0.0275
152.7	-0.0535	-0.0596	-0.026	0.00458	-0.0138	0.00993	-0.00993	0.039
152.8	-0.0153	0.0168	-0.0458	-0.0168	-0.0222	0.00535	0.0237	-0.0336
152.9	0.026	-0.0428	-0.029	-0.026	0.00993	-0.052	0.000764	-0.0229
153	0.0787	-0.0183	0.0183	-0.0306	0.0222	-0.0237	-0.00993	0.00764
153.1	-0.0443	-0.0321	0.0252	0.000764	-0.00306	0.0084	-0.0726	-0.00764
153.2	-0.0344	-0.0344	0.0145	-0.0405	-0.00611	-0.000764	-0.0336	-0.0138
153.3	-0.013	-0.0329	-0.0558	0.00458	-0.0344	-0.0359	-0.0191	-0.0237
153.4	0.0588	-0.0283	-0.0283	0	-0.00535	-0.0359	-0.0153	0.00993
153.5	0.0665	-0.0458	0.0084	-0.0573	-0.0145	-0.0451	0.0191	0.00458
153.6	0.0183	-0.00611	0.0558	0.0222	0.00917	-0.00688	-0.0374	0.0436
153.7	0.0298	0.0183	0.00764	0.000764	-0.0451	-0.00535	-0.0344	-0.00993
153.8	0.00229	-0.0176	-0.0604	-0.0374	-0.0359	-0.00688	0.0237	-0.0298
153.9	0.0122	-0.0642	0.0107	-0.0176	-0.026	-0.055	-0.00306	0.00153
154	0.0122	-0.0481	0.00458	-0.029	0.0283	-0.0413	0.0222	0.0191
154.1	0.00764	-0.0535	0.0596	0.00917	-0.039	-0.0176	-0.0153	-0.00153
154.2	-0.00458	-0.0214	-0.0107	-0.0351	0.0313	-0.0191	-0.026	-0.00153
154.3	0.0726	-0.0107	0.00382	-0.0168	-0.00993	-0.00535	-0.042	-0.00917
154.4	0.0688	-0.0321	-0.00688	-0.0122	-0.0642	-0.0153	-0.0397	-0.0344
154.5	0.0351	0.0115	-0.00382	0.00306	-0.0497	0.0267	0.026	-0.000764
154.6	-0.016	-0.0382	0.0306	-0.00229	-0.052	-0.068	0.0321	-0.00458
154.7	0.0283	0.000764	-0.0176	-0.0138	-0.029	-0.0107	0.0252	0.013
154.8	0.00153	0.0168	-0.0237	-0.0497	0.0191	-0.0336	-0.0351	0.013
154.9	0.0481	-0.00153	0.0145	-0.0436	-0.0199	-0.0176	-0.0405	-0.039
155	-0.00917	-0.0451	-0.0527	-0.0267	-0.0176	-0.0481	0.00535	-0.0772
155.1	-0.0153	-0.0084	-0.0344	-0.0145	-0.013	-0.0902	-0.0122	-0.0252
155.2	0.016	0.00993	0.0229	-0.118	0.0336	-0.0436	0.0199	-0.0428
155.3	-0.0122	-0.0214	0.0275	0.013	0.00993	-0.0787	0.0206	-0.0619
155.4	0.0313	-0.0581	0.00153	0.0115	-0.000764	-0.0199	0.0244	-0.0596
155.5	0.0374	-0.0497	-0.0313	0.00917	-0.00993	-0.00535	0.0413	-0.0183
155.6	0.0542	-0.0627	-0.0229	0.0176	-0.0138	-0.013	-0.0267	0.052
155.7	0.0359	-0.00458	-0.0298	-0.00611	0.00229	0.00917	-0.0183	-0.00993
155.8	0.0321	-0.0145	0.0344	-0.0176	-0.0153	-0.0122	0.00535	-0.0145
155.9	0.0229	-0.0428	-0.0382	-0.0206	0.0115	-0.00611	0.0107	-0.0214
156	0.0298	-0.055	-0.0199	-0.016	-0.0199	-0.0359	-0.00611	0.0374
156.1	-0.0168	0.00611	-0.016	-0.0229	-0.013	-0.0244	-0.0183	0.0252
156.2	-0.0222	-0.0252	0.00688	-0.0138	0.0275	-0.00306	-0.0336	0.00306
156.3	0.0374	-0.0856	-0.0504	-0.0374	-0.0107	-0.00993	-0.0214	-0.00535
156.4	0.052	-0.097	-0.042	0.0168	-0.0153	-0.00688	-0.0397	-0.0313
156.5	-0.0321	-0.0856	-0.0481	-0.0497	0.00306	-0.0481	0.00535	-0.00229
156.6	-0.0382	-0.0405	-0.0237	-0.0565	0.0229	0.00764	0.0458	0.0367
156.7	0.016	-0.0351	-0.081	0.029	-0.0138	-0.0267	0	0.00535
156.8	0.0214	-0.00993	-0.029	0.0275	-0.0413	-0.0336	-0.0611	0.00229
156.9	0.000764	-0.0665	0.0115	-0.00993	-0.016	-0.052	-0.0596	0.00153
157	-0.0183	-0.055	-0.00535	-0.000764	-0.0084	0.0298	-0.0084	-0.0367
157.1	-0.0191	0	-0.0176	0.0306	0.016	0.0153	0.0183	0.0191
157.2	0.0351	-0.0344	-0.0107	-0.029	0.0115	-0.0145	0.000764	0.0458
157.3	0.0222	-0.0237	0.0153	-0.0481	-0.013	-0.0267	0.00306	0.00764
157.4	0.0329	-0.042	-0.00382	-0.0115	0.0153	-0.0191	-0.0397	-0.00993
157.5	0.0611	-0.0489	0.0374	0.00153	-0.0191	0.0199	-0.0107	-0.0329
157.6	-0.0558	-0.0351	0.00306	-0.0176	0.00153	-0.0115	-0.0283	0.0481
157.7	0.0351	0.0145	-0.0138	-0.0206	0.0237	-0.0244	-0.0084	0.0481
157.8	0.0451	-0.0535	0.0267	-0.016	0.0138	-0.0122	-0.0397	0.00458
157.9	0.0206	-0.0199	-0.0321	-0.0313	0.00382	-0.00229	0	0.029
158	0.016	-0.0542	-0.0275	-0.00229	0.0252	-0.0168	0.0191	-0.0206
158.1	0.0306	-0.0497	0.00229	0.00917	-0.00153	0.0199	-0.000764	0.0298
158.2	-0.0214	-0.0428	-0.0176	0.00917	-0.0329	-0.0115	0.0344	0.0428
158.3	-0.00535	-0.0107	-0.0084	-0.00306	0.00993	0.0336	0.0306	-0.0222
158.4	0.026	-0.0252	-0.0168	-0.00153	0.0313	-0.0222	-0.00229	-0.00153
158.5	0.0336	-0.0153	-0.0153	-0.00382	-0.00382	-0.0489	-0.0183	0.0657
158.6	0.0306	-0.0397	0.0206	0.0275	-0.00382	-0.0321	0.00917	0.0351
158.7	-0.0183	-0.0497	-0.0122	0.0214	-0.0313	-0.00764	-0.0206	0.0405
158.8	-0.0405	-0.0436	-0.0229	0.000764	-0.0428	0.0604	-0.0199	0.0267
158.9	0.0206	-0.0451	-0.0199	-0.0176	-0.0115	0.0191	-0.0688	0.0321
159	0.0481	-0.0458	-0.0168	-0.00306	0.0084	-0.0351	-0.0344	-0.000764
159.1	0.0252	0.0436	-0.0649	-0.00229	0.0145	-0.042	0.0122	0.00458
159.2	-0.0306	-0.0168	-0.0138	-0.0512	-0.0344	-0.0229	0.0122	0.00229
159.3	0.0267	-0.0672	0.0336	-0.0206	-0.0183	-0.000764	0.0138	0.0489
159.4	-0.0382	-0.0413	0.0115	-0.0206	-0.0313	0.0138	-0.0604	0.0527
159.5	-0.00458	-0.029	-0.026	0.0252	-0.0153	0.00993	-0.0413	0.026
159.6	0.0428	-0.0275	-0.0367	-0.00306	0.0321	-0.039	0.0275	0.0191
159.7	0.0206	0.0222	-0.0153	-0.0397	0.0107	-0.0443	-0.0275	-0.0344
159.8	0.00688	-0.0604	-0.0107	-0.0267	-0.055	-0.0955	-0.00611	-0.0183
159.9	-0.0214	-0.00535	-0.00382	0.00688	0.0214	-0.0252	-0.0183	0.000764
160	-0.00535	-0.0436	-0.00458	-0.013	-0.0138	0.0084	-0.0565	-0.0115
160.1	0.0122	-0.0351	-0.00458	-0.013	0.0115	0.0321	-0.0206	-0.00611
160.2	0.0573	-0.0244	0.0382	0.0168	0.0634	0.0313	0.00764	0.00993
160.3	0.00993	0.0436	0.00306	0.026	0.0283	-0.0428	0.0596	0.0825
160.4	0.00764	-0.0321	0.0573	-0.0909	-0.016	-0.0153	-0.0229	-0.0428
160.5	0.00153	-0.0795	-0.0122	0.0283	-0.0474	-0.052	-0.0298	-0.00229
160.6	0.0306	-0.0397	-0.0787	0.0336	-0.0344	0.00993	0.0199	-0.0084
160.7	0.00611	-0.0634	-0.0206	-0.171	0.0222	-0.0978	-0.0214	-0.00153
160.8	0.00993	-0.0649	0.00993	-0.0726	0.0627	-0.0344	-0.152	0.00535
160.9	0.00535	-0.0214	-0.0642	0.0206	-0.00764	-0.0413	-0.00917	-0.0474
161	0.0206	-0.0711	0.000764	0.0222	-0.0413	-0.0665	0.0084	0.0191
161.1	0.0214	-0.0489	-0.0298	-0.0191	0.0145	-0.00917	-0.0222	0.00153
161.2	0.0237	-0.128	-0.0313	-0.0466	0.00382	0.0153	-0.0627	0
161.3	-0.00153	-0.0772	0.00688	-0.0458	-0.0336	0.0138	-0.0481	-0.0191
161.4	-0.00688	-0.0527	-0.013	-0.0374	-0.0214	-0.0474	0	-0.00306
161.5	0.0504	0.0176	-0.0313	-0.0642	-0.00458	-0.0367	-0.0183	-0.0229
161.6	0.0237	-0.0122	-0.039	0.00764	-0.00688	-0.00306	-0.0413	0.00764
161.7	0.0535	-0.0902	-0.0321	0.00229	0.029	-0.0191	-0.029	-0.0084
161.8	-0.0168	-0.0168	-0.0267	-0.00535	-0.0313	-0.00611	-0.0267	0.016
161.9	-0.0145	-0.0214	-0.00764	-0.0244	-0.0344	-0.0214	0.00153	-0.0115
162	-0.00458	-0.0397	0.0183	-0.0474	-0.0336	-0.0275	0.00535	-0.0329
162.1	0.0558	-0.0367	-0.0329	-0.016	0.0275	-0.0359	-0.0183	-0.0481
162.2	0.0413	-0.0474	-0.00764	-0.0122	-0.0267	-0.0527	0.029	-0.0168
162.3	0.0466	-0.0504	-0.0466	-0.0176	-0.0229	-0.0374	-0.0466	0.0168
162.4	0.0084	-0.0405	-0.039	-0.0275	-0.0504	-0.0267	-0.0237	-0.0329
162.5	0.00535	-0.0512	-0.0283	-0.0222	-0.0413	-0.0176	-0.0229	-0.0466
162.6	0.0145	-0.0359	0.00764	0.0214	-0.0168	-0.0397	-0.0382	0.00535
162.7	0.0199	-0.042	-0.0138	-0.0153	0.0168	-0.000764	-0.00535	-0.00153
162.8	-0.0168	-0.00306	-0.0405	0.0153	0.0138	0.0222	-0.00993	0.0168
162.9	0.0153	-0.0512	0.00153	0.0183	-0.0367	-0.00306	-0.0382	-0.0329
163	0.0466	-0.042	-0.0374	-0.0229	-0.0336	-0.0199	-0.000764	-0.0481
163.1	0.00993	-0.0627	-0.0115	-0.0244	0.0107	0.0168	0.00535	-0.0206
163.2	-0.00306	-0.0497	-0.042	-0.0466	0.013	0.00688	0.0122	0.0153
163.3	0.00458	-0.0619	-0.0084	0.000764	-0.0443	-0.00306	0.0321	0.0107
163.4	0.0466	-0.0199	0.029	0.0367	-0.0489	-0.0527	-0.00535	-0.00764
163.5	0.0627	-0.029	-0.0252	0.016	-0.000764	-0.0199	-0.00458	-0.0336
163.6	-0.00611	-0.0527	-0.0183	0.00917	-0.016	0.0298	-0.00458	0.00535
163.7	-0.013	-0.0413	0	-0.0191	0.00382	0.0222	-0.0138	0.0153
163.8	-0.00917	-0.00535	-0.0153	-0.042	-0.0672	-0.00535	0.0122	-0.0283
163.9	-0.000764	0.0107	0.000764	0.0138	-0.0313	0.00153	0.0122	-0.0359
164	0.0199	-0.0191	-0.0183	-0.0222	-0.0214	0.0138	0.00229	-0.0336
164.1	0.0336	-0.0283	0.0229	-0.00382	-0.00153	-0.026	-0.039	-0.0168
164.2	-0.0168	-0.0413	-0.0138	-0.0122	0.0183	-0.0336	0.0115	0.026
164.3	-0.0413	-0.0275	-0.013	-0.0267	-0.0084	-0.0206	-0.00611	0.0298
164.4	0.0153	-0.00382	0	-0.00764	-0.0191	-0.026	-0.013	0.0199
164.5	0.0084	-0.00917	-0.0267	-0.0229	-0.0222	0.000764	-0.0084	-0.00688
164.6	0.0183	-0.0367	0.00382	-0.0138	-0.0244	-0.0199	-0.0107	-0.00382
164.7	0.0168	-0.0084	0.0244	-0.0367	-0.0351	-0.0428	0.00382	0.0168
164.8	-0.0206	-0.0367	0.0237	-0.042	-0.0298	-0.0199	0.0428	0.0436
164.9	0.00993	-0.013	-0.0451	-0.0581	-0.00611	-0.0619	-0.0313	-0.0466
165	-0.0115	-0.0267	-0.0191	-0.0283	0.013	0.0153	-0.0084	-0.0795
165.1	0.00153	0.000764	-0.0138	-0.0374	-0.0199	-0.0924	-0.0275	-0.0344
165.2	0.00611	-0.0222	-0.0107	-0.0565	0.013	-0.1	-0.000764	-0.0481
165.3	0	-0.00917	0.0214	-0.0344	-0.000764	-0.0428	0.0703	-0.0451
165.4	-0.0267	-0.0497	0.0382	0.00458	0.00688	0.0283	0.0138	-0.00458
165.5	-0.026	-0.0535	-0.00993	0.000764	0.0244	-0.0275	-0.000764	0.0199
165.6	0.0229	-0.0222	-0.0306	0.00382	-0.00535	-0.00229	0.00535	-0.0168
165.7	0.0222	-0.00229	-0.0283	-0.0168	0.00306	-0.000764	-0.000764	-0.00306
165.8	0.0191	-0.0084	0.00688	0.0206	0.0382	-0.00229	-0.0191	-0.00917
165.9	0.0206	-0.0527	0.0428	0.0298	0.016	0.0183	-0.00306	0.0474
166	0.00306	-0.0863	0.0489	-0.0497	0.000764	0.026	-0.0275	0.0138
166.1	0.000764	-0.0657	-0.00458	-0.0206	0.000764	-0.0321	-0.00535	-0.0153
166.2	-0.00306	0.0581	-0.0657	-0.0298	0.00153	-0.0244	0.00382	-0.0138
166.3	0.00611	-0.016	-0.0573	0.0359	-0.0558	-0.0084	-0.016	0.013
166.4	0.000764	-0.00917	0.026	0.0214	0.00611	0.0145	-0.0611	-0.0275
166.5	0.0122	-0.0267	-0.0145	-0.0604	0.0229	-0.0451	-0.0283	0.0306
166.6	-0.00993	-0.0703	-0.0176	-0.0596	-0.0145	0.029	-0.0306	-0.0229
166.7	0.0458	-0.0665	-0.0497	-0.0168	-0.00764	-0.0138	-0.013	-0.0535
166.8	-0.0244	0.0138	-0.0298	0.0405	0.0122	0.013	-0.0107	0.0206
166.9	-0.00993	-0.0107	-0.0138	0.016	-0.0703	-0.0145	0.00993	0.00688
167	-0.0283	-0.0672	-0.0443	-0.0458	-0.00153	-0.0428	-0.0199	0.00153
167.1	0.00535	0.00764	-0.0244	-0.0084	0.0122	-0.00688	-0.0542	-0.0206
167.2	0.0382	-0.0313	-0.0084	0.0313	0.0443	-0.00153	-0.00306	0.00382
167.3	0.0481	-0.0382	-0.00993	0.0244	0.00229	0.0122	0.00229	-0.0138
167.4	0.0313	-0.0481	-0.00153	0.000764	0	-0.0237	0.00917	0.0107
167.5	0.0176	-0.026	-0.0573	-0.00764	0.0351	-0.0214	0.00535	-0.0145
167.6	-0.000764	-0.0214	0.029	-0.0244	-0.0168	-0.0107	0.0244	0.0298
167.7	0.0397	-0.0244	0.0153	-0.00993	0.0214	0.00993	-0.0374	-0.00382
167.8	0.0321	-0.00611	-0.00993	-0.00993	0.00611	-0.00688	-0.0107	-0.0306
167.9	0.0497	-0.0138	-0.0237	0.0267	0.00458	0.0222	-0.00535	0.00229
168	0.0336	-0.0458	-0.0374	-0.0512	-0.00611	-0.0191	0.0244	0.000764
168.1	0.0115	-0.0428	0.0229	-0.0191	0.0107	-0.0206	0.00229	0.0351
168.2	-0.00458	-0.0359	0.013	0.0183	-0.026	0.0115	-0.0122	0.0107
168.3	-0.00917	-0.00458	-0.016	0.0145	0.0145	0.0634	-0.0474	-0.0298
168.4	0.0321	-0.0535	-0.0313	0.0329	0.0443	0.0138	-0.0138	0.039
168.5	0.00688	-0.084	-0.0183	0.0321	0.0298	-0.0229	-0.00458	0.0497
168.6	0.0772	-0.055	0.0183	0.00535	-0.0176	0.0222	-0.0183	0.0711
168.7	0.00229	0.0298	0	0.0122	-0.00153	0.0267	0.0107	0.029
168.8	-0.0214	-0.0351	-0.0252	-0.0115	-0.0191	0.0489	0.000764	-0.0512
168.9	0.0512	-0.0451	-0.0451	-0.00764	0.0283	0.00611	-0.00993	0.0367
169	0.0329	-0.0627	-0.0168	-0.0344	0.0222	-0.0191	-0.0183	0.026
169.1	-0.0084	-0.0313	-0.00535	0.00764	0.0359	-0.039	-0.0283	0.0283
169.2	0.00611	0.00153	0.00611	-0.0359	-0.00764	-0.00535	0.00306	0.00611
169.3	0.0214	-0.0436	-0.0145	0.00229	0.0222	0.0168	0.0306	0.00764
169.4	0.0428	-0.0306	-0.0436	-0.0382	-0.0359	-0.0191	0.0122	0.0428
169.5	0	-0.0367	-0.0145	-0.0222	-0.000764	-0.013	-0.029	0.00229
169.6	0.0222	-0.0489	-0.0267	-0.0153	-0.00306	-0.0436	-0.00535	0.0138
169.7	-0.0115	-0.0244	-0.00382	-0.00306	-0.0222	-0.0229	-0.00917	0.0275
169.8	-0.0122	-0.0214	-0.00611	0.00917	0.0206	0.0084	0.0458	-0.0153
169.9	0.00917	-0.0267	-0.00153	-0.00382	-0.0107	0.00153	0.0588	0.00764
170	0.00382	0.0329	0	-0.0199	0.0168	-0.026	0.00458	-0.0145
170.1	0.0183	-0.0306	0.0252	-0.0535	0.0917	-0.00382	-0.0374	-0.00229
170.2	-0.0122	-0.0451	0.000764	-0.0374	-0.0321	-0.0275	-0.0252	0.042
170.3	-0.0306	-0.081	-0.013	-0.0153	0.000764	-0.0222	0.000764	0.055
170.4	0.029	-0.0237	-0.0176	-0.00535	0.0222	-0.0474	-0.0397	-0.0115
170.5	0.029	-0.0229	-0.0244	-0.0321	-0.0306	0.000764	-0.00306	-0.00764
170.6	0.00764	-0.0321	0.00458	0.0153	0.00458	-0.0145	0.0466	0.0153
170.7	-0.00229	-0.0222	0.0512	0	-0.0176	-0.0611	0.00458	0.0183
170.8	0.0527	-0.0191	-0.0329	-0.0176	-0.0359	-0.0237	-0.0604	0.0405
170.9	-0.000764	-0.0581	-0.00917	-0.0619	0.0244	-0.00153	-0.0481	0.0306
171	0.0466	-0.0436	-0.0443	-0.0336	-0.0115	0.00458	-0.00688	0.016
171.1	0.0527	-0.0542	0.0199	0.00535	-0.00535	-0.00688	0.0229	0.039
171.2	-0.0275	-0.0565	0.055	0.00535	0.00458	0.0153	-0.00458	0.0283
171.3	0.00917	-0.0397	-0.00458	-0.0244	-0.00306	-0.0244	-0.0856	-0.013
171.4	0.042	-0.0581	-0.0382	0.0145	-0.0298	-0.0252	-0.0329	-0.029
171.5	-0.0237	-0.0619	0.0199	-0.0107	0.0214	-0.0176	-0.00229	0.026
171.6	0.0275	0.0153	-0.0176	-0.0428	0.0206	0.0122	-0.039	0.0244
171.7	0.0298	-0.0336	0.0222	-0.013	0.000764	0.00993	-0.016	0.00688
171.8	0.0138	-0.0084	0.00993	-0.0176	-0.016	-0.0306	-0.026	0.0367
171.9	-0.0176	0.0115	-0.0229	-0.0229	-0.00153	-0.0642	-0.029	0.00611
172	-0.00688	-0.0359	-0.0191	-0.0298	-0.0084	-0.0199	0.00382	0.0199
172.1	-0.00535	-0.0382	-0.0588	-0.0451	0.00306	-0.0466	0.0374	0.0107
172.2	0.0153	-0.0649	-0.00993	-0.0535	-0.00917	-0.0145	-0.00229	0.0145
172.3	0.013	-0.0275	-0.00458	-0.0542	0.0138	-0.029	0.00993	0.0489
172.4	-0.00535	0.055	0.0244	0.039	0.00764	-0.0359	0.000764	0.0229
172.5	-0.00535	-0.0252	-0.0481	0.0138	0.0115	0.000764	-0.00306	-0.0145
172.6	0.0145	-0.039	-0.0497	-0.0275	0.0199	-0.0344	-0.00993	0.0191
172.7	0.0283	-0.0122	-0.0168	-0.0283	0.029	-0.0199	0.0199	0.0313
172.8	-0.00382	0.00917	-0.016	-0.00535	0.0321	-0.0168	0.0283	0.0443
172.9	0.042	-0.0153	0.00993	0.0122	-0.00688	-0.0222	0.0535	0.0206
173	0.042	-0.0122	0.042	0.0122	0.00535	-0.0145	0.00764	0.0229
173.1	0.00382	-0.0351	-0.0397	-0.0145	0.0199	-0.0413	0.016	0.0183
173.2	0.0283	-0.0359	0.000764	0.00688	0.00382	-0.00535	0.0115	0.000764
173.3	0.0336	-0.013	-0.0306	-0.0084	0.0252	0.0344	0.0237	-0.0138
173.4	0.000764	0.00688	-0.0504	0.0206	-0.0214	0.0344	0.0214	-0.00458
173.5	-0.0283	-0.016	0.00153	0.0428	0.0176	-0.0428	0.0672	-0.00229
173.6	0.0627	-0.0329	0.0436	0.0168	0.0374	-0.029	0.00764	0.016
173.7	0.0588	-0.0504	0.0313	0.00229	0.0214	-0.0222	0.0588	0.0176
173.8	-0.0237	-0.0267	-0.0451	-0.0214	0.00229	-0.0382	0.0191	0.0298
173.9	0.00535	-0.0252	-0.016	-0.00153	0.0122	-0.0229	0.0176	0.0153
174	-0.00306	0.00306	-0.0466	0.016	0.00535	0.00764	-0.0306	0.016
174.1	0.013	-0.0672	0.0283	0.0298	0.0237	0.00153	-0.0573	0.0649
174.2	0.0199	0.0206	-0.0359	0.00458	0.00535	-0.0244	0.0451	0.0474
174.3	0.00764	-0.0168	0.0115	0.000764	-0.0336	-0.00153	0.0267	0.00993
174.4	-0.0222	-0.0611	0.0237	-0.0298	-0.0222	-0.0443	-0.00306	-0.0405
174.5	-0.0199	-0.0397	-0.00458	-0.00688	-0.0229	-0.0244	-0.000764	0.0267
174.6	-0.013	0.0244	-0.0153	0.00382	-0.0367	-0.0306	0.0581	0.00382
174.7	0.000764	-0.000764	-0.00229	-0.0176	-0.00917	-0.0344	0.0848	-0.0153
174.8	-0.0283	0.0222	0.0267	-0.00458	0.0122	-0.0749	0.0168	0.00917
174.9	0.0168	-0.0252	0.00229	-0.0229	0.0153	-0.0222	0.0222	0.0107
175	-0.00611	-0.0176	-0.0183	-0.016	0.00917	-0.0267	0.0306	-0.0596
175.1	0.0153	-0.0665	-0.0336	-0.0451	0.00764	-0.052	0.0344	-0.0374
175.2	-0.0237	-0.0306	-0.0183	-0.0199	0.0359	-0.0458	0.0122	-0.0466
175.3	-0.0351	0.0214	-0.0107	0.0191	0.0489	-0.0596	0.0252	-0.0199
175.4	-0.0153	-0.0183	0.00688	0.0443	-0.0145	-0.0535	0.0214	0.016
175.5	0.0199	-0.0214	0.0313	-0.0336	-0.0107	-0.0367	0.0451	0.00153
175.6	-0.00688	-0.0497	-0.0329	0.0183	0.0351	-0.00535	0.0413	-0.016
175.7	0.0306	-0.0596	-0.0306	-0.0107	0.00153	-0.00688	0.0214	-0.00458
175.8	-0.0359	-0.052	-0.016	0.0306	0.0382	-0.0275	0.029	0.0237
175.9	-0.0267	-0.0489	0.0214	-0.0153	0.0275	-0.00153	0.0237	0.0306
176	-0.029	-0.052	0.00611	0.0237	-0.0397	0.00382	0.00611	0.0535
176.1	0.00458	-0.00535	-0.0153	0.00229	-0.0329	-0.0458	-0.00917	0.0122
176.2	0.0351	0.00153	-0.0336	-0.00917	0.0115	-0.0283	-0.00153	-0.00764
176.3	-0.0237	-0.0741	-0.0084	-0.0481	-0.0176	0.00458	0.00382	-0.0436
176.4	-0.0084	-0.0168	0.00611	-0.00764	0.0351	0.0115	-0.0153	0.0115
176.5	-0.0153	0.00993	0.0115	0.0237	0.0306	0.00688	-0.0107	0.00306
176.6	-0.0252	-0.0497	-0.0802	-0.00458	0.00917	-0.042	-0.0183	0.00764
176.7	0.0199	-0.0413	-0.0267	-0.0565	-0.00306	-0.0351	-0.0283	-0.0298
176.8	0.0168	-0.00993	-0.016	-0.029	0.00153	-0.00229	-0.0191	0.0313
176.9	-0.00611	-0.0313	0.0344	0	-0.0084	-0.0206	-0.00535	0.013
177	0.0405	-0.0191	0.0206	-0.0176	0.0451	0.016	0.0283	0.0313
177.1	-0.0138	-0.0504	-0.0206	-0.00306	0.0329	-0.0153	0.0107	0.0298
177.2	-0.00611	-0.0107	0.0344	-0.0191	-0.0153	-0.0634	0.016	-0.00382
177.3	0.0306	-0.00993	-0.0275	0.00229	0.0252	-0.0397	0.029	-0.00535
177.4	-0.000764	-0.0222	0.00993	-0.0397	0.0222	0.00306	-0.0275	0.00535
177.5	-0.026	-0.0222	-0.0222	-0.0344	0.0176	0.0474	-0.0168	-0.0176
177.6	0.0145	-0.0581	-0.029	0.00306	0.0306	-0.0084	-0.0244	0.0145
177.7	-0.0374	-0.0176	-0.0336	-0.0283	0.0145	-0.042	0.00535	0.0191
177.8	-0.016	-0.0382	-0.00917	-0.052	0.0206	-0.0298	0	0.0298
177.9	0.00382	0.0145	-0.0298	0.00917	0.00764	-0.0481	-0.0145	-0.039
178	0.0084	-0.0244	0.0153	0.0084	0.0199	0.0466	0.0458	-0.0397
178.1	0.0306	0.00688	0.0145	0.00229	0.0374	0.0107	0.00458	-0.0191
178.2	0.0214	0.00306	0.00764	0.0359	0.0298	0.0313	-0.00535	0.0183
178.3	0.0329	-0.00688	0.0138	-0.00306	-0.0321	-0.0275	0.00688	0.0191
178.4	0.0084	-0.0779	-0.0183	-0.0145	0.00688	-0.0115	-0.00993	0.055
178.5	0.0283	-0.0367	-0.0214	0.016	-0.00611	-0.0168	-0.013	0.0321
178.6	0.0703	-0.0267	-0.0214	0.0611	0.0267	0.0344	0.016	0.052
178.7	0.0229	0.00535	-0.0321	0.029	0.0428	0.0122	0.00458	0.0237
178.8	0.0237	0.000764	-0.00306	0.00229	0.0206	0.00688	-0.0122	0.000764
178.9	0.0084	-0.0649	0.00458	0.0138	-0.0191	-0.0244	-0.00535	0.016
179	0.0222	-0.0229	-0.00764	-0.0588	0.0336	0.0115	0.0222	0.0458
179.1	0.0222	-0.0374	-0.0222	-0.000764	0.00382	-0.0497	0.00535	0.013
179.2	0.0191	-0.0252	-0.000764	-0.0145	-0.00153	0.00153	0.0244	0.0138
179.3	-0.00458	0.00153	0.00764	0.0359	0.0206	0.0176	0.00611	-0.00611
179.4	0.00229	-0.042	-0.00535	-0.0084	0.00382	-0.00917	-0.0153	-0.0122
179.5	0.0115	-0.029	-0.0252	-0.016	0.0374	-0.0329	0	0.016
179.6	0.0351	0.0191	0.0252	-0.0214	-0.0107	-0.0703	0.0436	0.026
179.7	0.0199	-0.0329	0.0237	-0.00688	0.0107	-0.0153	0.0084	0.00993
179.8	0.00458	-0.0359	-0.00306	-0.0206	-0.0535	-0.0115	0.00153	0.0222
179.9	0.0115	-0.0244	0.00764	-0.00764	-0.039	0.00382	0.0138	-0.0115
180	0.00764	-0.00458	-0.0183	-0.00153	-0.0214	-0.0252	-0.0153	-0.0443
180.1	0.016	-0.0183	-0.0191	0.00306	0.0214	-0.0466	-0.00153	-0.00917
180.2	0.0359	-0.00688	-0.00153	0.00917	0.0153	-0.0267	0.0405	0.0244
180.3	0.00535	-0.0413	0.0252	-0.0481	0.0107	-0.0336	0.0122	0.0176
180.4	0.0122	-0.0382	0.0206	-0.0214	0.0351	0.00611	0.00458	0.00688
180.5	-0.039	-0.0458	-0.016	0.0206	-0.0436	-0.0367	0.00993	-0.0191
180.6	0.00535	-0.0237	0.0222	-0.0084	-0.0283	-0.0351	0.00458	-0.016
180.7	0.0313	-0.0115	0.00993	-0.029	-0.00153	-0.042	0.0367	0.00611
180.8	0.0688	-0.0168	-0.0183	-0.0458	0.00611	-0.0214	0.000764	-0.000764
180.9	0.0367	-0.0183	-0.0244	-0.0237	0.00382	-0.0351	0.0298	0.00611
181	-0.0382	-0.0374	-0.0107	0.00535	-0.013	0.00153	-0.0176	-0.0107
181.1	-0.00306	-0.0558	0.000764	0.0222	0.00229	-0.000764	-0.0405	-0.0267
181.2	0.0306	-0.084	-0.0466	0.0107	0	0.0115	-0.0237	0.0237
181.3	0.0115	-0.0344	-0.039	0.0229	0.0084	-0.0642	0.00535	0.0237
181.4	0.00688	-0.0367	0.0168	-0.0489	0.000764	-0.0573	-0.0138	-0.0229
181.5	-0.0122	-0.0397	0.00458	-0.0206	0.00764	-0.0214	0.026	-0.0229
181.6	-0.00153	-0.039	-0.0206	0.0107	0.00764	-0.0313	-0.0428	0.016
181.7	-0.00611	-0.0138	0.0138	-0.00917	-0.00229	-0.00611	-0.0107	-0.000764
181.8	-0.00917	-0.0329	-0.0244	0.00229	-0.0313	-0.0382	-0.0145	0.00917
181.9	0.0229	-0.0321	0.00993	-0.0649	-0.0176	-0.0711	0.016	0.0138
182	0.00611	-0.0183	0	-0.0344	-0.0306	-0.00535	0.0153	0.000764
182.1	0.00688	-0.00993	0.0138	-0.0512	-0.0222	0.0321	0.00611	0.026
182.2	-0.00458	-0.0275	0.0183	0.029	-0.000764	-0.0458	-0.0466	0.00382
182.3	-0.00688	-0.0122	-0.0374	0.052	-0.0222	-0.0176	-0.0298	-0.0107
182.4	0.0214	-0.0115	-0.0244	-0.0115	0.00993	0.00917	0.013	0.0168
182.5	-0.00993	-0.0176	-0.0367	-0.0489	0.00764	-0.0374	0.0588	-0.0145
182.6	0.00306	-0.00153	0.0138	-0.0298	-0.00993	-0.0275	0.0191	0.00535
182.7	-0.00688	-0.0252	-0.0229	0.0336	-0.00153	-0.0382	-0.0306	-0.0176
182.8	0.00306	-0.0153	-0.0306	-0.00382	-0.0405	0.00382	0.00306	-0.000764
182.9	-0.0183	-0.0374	-0.0145	-0.00917	0.016	-0.0084	-0.0298	0.000764
183	0.00917	-0.0497	0.0206	-0.00611	-0.016	-0.029	-0.00993	-0.0107
183.1	-0.0115	-0.0313	-0.0313	-0.013	0.0351	-0.0214	0.00382	0.0481
183.2	0.0107	-0.00229	0.00382	-0.0145	-0.0237	-0.0443	0.0206	0.0329
183.3	0.0229	0.0298	-0.0283	-0.00229	-0.0313	-0.0344	0.0336	0.0535
183.4	0.0336	0.013	0.0244	0.00688	-0.0206	-0.016	-0.0191	0.00764
183.5	0.00229	-0.055	0.0244	-0.0306	-0.00153	-0.00611	0.00764	-0.0191
183.6	0.00382	-0.0153	0.00458	-0.00535	0.0199	-0.00764	-0.0084	0.0474
183.7	0.0298	-0.0306	-0.0313	0.029	-0.00306	-0.013	0.0206	0.0313
183.8	-0.0168	0.0222	-0.00688	-0.00993	-0.0428	0.00535	-0.00153	-0.00535
183.9	-0.00917	-0.00306	0.0306	-0.00764	0.00688	-0.00917	0.0351	-0.00917
184	0.026	-0.0451	-0.013	-0.0183	-0.0153	-0.0267	0.0153	0.0115
184.1	0.0329	-0.0535	0.0107	-0.0604	-0.0153	-0.0344	-0.016	0.0313
184.2	-0.0115	-0.0229	-0.0206	-0.00764	0.0199	-0.0267	0.0084	0.0214
184.3	-0.0183	0.0474	-0.00382	0.0084	0.00458	-0.0382	0.0344	0.0084
184.4	0.013	0.0168	0.0206	0.00917	-0.068	-0.0107	0.0802	-0.0107
184.5	0.00764	-0.0267	-0.0588	-0.00611	-0.0168	-0.00611	0.0619	-0.00993
184.6	0.0329	-0.0122	-0.00306	-0.013	-0.0428	0.0275	0.0512	0.00535
184.7	0.0405	-0.013	0.00535	0.0206	0.0344	-0.0199	0.0695	-0.0206
184.8	0.00917	-0.0329	-0.0359	0.0084	0.0497	-0.0672	0.026	0
184.9	-0.0107	-0.029	0.0153	-0.0107	0.00993	-0.0711	0.0344	0.00611
185	0.0222	0.0283	-0.000764	-0.0497	-0.0367	-0.0504	0.0825	-0.0672
185.1	0.00535	-0.0206	-0.0321	-0.0367	-0.0267	-0.0214	0.0711	-0.0359
185.2	0.0115	-0.029	-0.00153	-0.0359	0.013	-0.0695	0.0206	-0.0313
185.3	-0.000764	-0.0497	0.000764	-0.016	0.0466	-0.00917	0.0573	-0.0244
185.4	-0.0183	-0.00764	-0.0122	0.0321	-0.00917	-0.052	0.013	0.0138
185.5	0.0382	-0.0344	0.00688	-0.0436	-0.0244	-0.0313	0.0084	0.0122
185.6	0.0481	-0.0436	-0.0122	-0.00993	0.0122	-0.00306	-0.0084	-0.00764
185.7	-0.0176	-0.0138	-0.0183	0.0321	-0.0244	-0.0413	0.0474	-0.00306
185.8	0.013	-0.0244	0.00229	0.026	-0.0244	-0.0367	0.0122	0.0321
185.9	0.026	-0.0627	-0.00306	-0.0443	-0.0191	-0.0214	-0.013	0.0267
186	0.0153	-0.052	-0.00153	-0.0214	0.0367	0.0222	0.00611	0.00917
186.1	0.052	-0.0214	-0.0275	0.0351	0.00764	-0.0244	0.0183	-0.0107
186.2	-0.00458	-0.0267	0.00688	0	-0.029	-0.0267	0.0504	0.0474
186.3	-0.0168	-0.0436	0.00611	0.00382	0.0222	0.0306	0.0443	-0.0306
186.4	-0.00764	-0.039	0.000764	0.0252	-0.0214	-0.0267	-0.0214	0.0275
186.5	0.0168	-0.0397	-0.0627	-0.0206	-0.00535	-0.0443	-0.0397	0.0711
186.6	0.0558	-0.0405	-0.0313	-0.00229	0.0451	-0.0115	0.0115	0.0382
186.7	-0.0107	0.00382	-0.00611	-0.0351	0.0153	0.00688	0.0084	-0.0474
186.8	0.0084	-0.0436	-0.00458	-0.0138	0.0336	0.0267	-0.00458	-0.0115
186.9	-0.0168	-0.0466	-0.0611	0.0145	-0.0122	0.013	-0.0176	-0.00611
187	0.00688	-0.0359	-0.0711	-0.00153	-0.0351	-0.0214	0.00306	0.0153
187.1	-0.0344	-0.0298	-0.00229	0.016	0.0206	-0.0344	-0.00688	0.0711
187.2	0.026	-0.0672	0.0374	0.0168	-0.029	-0.0336	0.0351	0.0321
187.3	-0.00535	-0.0458	0.0512	-0.0329	0.0336	-0.00153	0.0107	0.0359
187.4	0.0222	-0.0153	0.0214	-0.0474	-0.0237	-0.0084	0.016	0.0229
187.5	0.0138	-0.0565	-0.0237	-0.0138	-0.0275	0.0183	0.016	0.0222
187.6	0.0298	-0.0168	0.00611	0.0122	-0.00306	-0.029	0.0222	0.0191
187.7	-0.00993	-0.00458	0.0084	-0.0115	-0.00688	-0.0229	-0.0222	0.0115
187.8	0.0413	-0.0428	0.0267	-0.0138	0.0191	0.0214	0.029	0.0336
187.9	-0.0138	-0.029	-0.0535	-0.013	0.0397	0.00611	0.0397	-0.0183
188	0.00153	-0.042	-0.00917	-0.0145	0.0405	0.0542	0.0107	0.00917
188.1	0.0115	-0.0244	0.0252	-0.0244	0.0199	0.00229	0.0206	0.0084
188.2	-0.000764	-0.0306	0.0214	0.0191	0.0283	-0.013	0.00306	0.0382
188.3	0.0802	-0.00153	0.0237	0.0634	0.0405	-0.0252	0.0573	-0.0122
188.4	0.00382	-0.0374	-0.000764	-0.0237	0.0237	0.00993	0.0336	0.042
188.5	0.0191	-0.00306	0.0183	-0.0382	0.00764	0.0581	-0.0176	-0.0122
188.6	0.000764	-0.0252	0.0206	0.0344	0.00688	0.0229	0.0168	0.00764
188.7	0.0329	0.00458	0.00611	0.0436	0.0244	0.00764	-0.00458	0.0214
188.8	0	-0.0329	0.0138	0.00306	0.0168	-0.0145	0.0382	0.0397
188.9	0.0374	-0.0604	-0.013	-0.0336	-0.0252	-0.0237	0.0321	0.0199
189	0.0122	-0.0214	-0.000764	-0.0252	-0.000764	-0.0084	-0.00306	0.0222
189.1	-0.00611	0.013	-0.00764	-0.0321	0	-0.0214	0.0115	-0.016
189.2	0.0115	-0.0252	-0.00611	0.0252	0.0229	0.0176	0.026	-0.00229
189.3	0.0382	-0.013	-0.0244	-0.00917	-0.00688	-0.0191	0.0275	0.042
189.4	-0.0206	0.00153	-0.0183	-0.0229	-0.0382	-0.0138	0.0306	0.0451
189.5	0.0244	0.00306	0.013	0.029	-0.0298	0.00535	-0.013	0.0145
189.6	0.016	-0.0374	0.0489	-0.016	-0.00611	-0.0344	0.0145	-0.039
189.7	0.0183	-0.0596	-0.0176	-0.0466	-0.0214	-0.0229	0.0344	-0.0489
189.8	0.0535	-0.0512	-0.055	-0.0397	0.0229	-0.00688	0.0107	-0.0267
189.9	0.0313	-0.00382	-0.0084	0.00993	0.00611	-0.0176	0	0.0237
190	-0.0107	0.0298	0.0558	0.0321	-0.0313	-0.0588	0.0397	0.0535
190.1	0.0107	-0.0084	0.0206	-0.00229	-0.0153	-0.0436	0.0229	0.0237
190.2	0.00688	-0.0298	0.00688	-0.0329	-0.0168	0.0244	0.0397	-0.0428
190.3	-0.0145	-0.0458	0.0199	0.0237	0.0298	-0.0581	-0.013	-0.00535
190.4	0.0168	-0.0604	-0.0359	-0.0451	0.055	-0.0542	0.0176	-0.0222
190.5	0.029	-0.0229	-0.0329	0.0306	0.00917	-0.0283	0.026	-0.0183
190.6	0.00917	0.0153	-0.00688	0.0367	-0.0474	-0.0222	0.0252	-0.00153
190.7	0.0627	-0.0267	0.00688	-0.00535	0.00306	0.00229	-0.0367	0.0145
190.8	0.0413	0.0084	-0.00917	-0.0214	0.0191	0.00382	-0.00382	-0.013
190.9	0.00535	-0.0527	-0.0313	-0.0145	0.0107	-0.0115	0.0244	0.00764
191	0.0344	-0.0649	-0.0283	0.0237	0.0436	-0.00917	0.000764	0.00153
191.1	-0.00458	-0.0848	0.029	-0.00535	-0.0367	-0.0275	0.0306	0.0275
191.2	0.00382	-0.0581	-0.0237	-0.029	-0.0367	-0.0153	-0.0214	-0.00153
191.3	0.00611	-0.0413	0.0214	0.0275	0.00382	-0.0397	0.00229	-0.0168
191.4	-0.0267	-0.0481	-0.0237	0.00229	0.0573	0.00764	0.0374	-0.00917
191.5	0.0115	-0.00458	-0.0336	0.00229	-0.0199	-0.00993	-0.00917	-0.00153
191.6	0.016	-0.0627	-0.0283	0.0122	-0.026	-0.0474	-0.0367	-0.026
191.7	0.0252	-0.0275	0.00688	-0.0229	-0.0244	-0.0283	-0.00458	0.0611
191.8	0.00458	-0.0084	0.0267	0.0183	-0.0313	-0.0107	-0.00229	0
191.9	0.016	-0.0611	0.0199	-0.0145	0.0145	-0.0214	-0.0374	0.052
192	-0.00764	-0.0413	-0.0115	-0.039	0.0168	-0.0336	-0.0283	0.0168
192.1	-0.0122	-0.0313	-0.0458	-0.0642	0.0344	0.0214	-0.0283	-0.0145
192.2	-0.0115	-0.0183	-0.00993	-0.00535	0.0283	-0.0252	0.0252	-0.013
192.3	0.0351	0.0229	-0.0306	-0.00153	-0.0535	-0.052	0.0481	-0.0321
192.4	0.0237	-0.042	0.0306	-0.00306	-0.0466	-0.0252	0.0145	0.0222
192.5	0.0176	-0.0298	-0.0237	-0.0329	0.0138	-0.029	0.00153	-0.0084
192.6	-0.0115	-0.0275	-0.0267	-0.00917	0.0168	-0.0481	0.00229	0.0642
192.7	0.00229	-0.0321	-0.0275	0.00993	0.00688	-0.0237	0.0428	0.00611
192.8	0.00153	0	-0.013	0.00229	-0.0199	-0.00306	0.0122	-0.0145
192.9	0.013	-0.042	-0.0405	0.013	-0.016	0.000764	0.00917	-0.0244
193	-0.00382	-0.00917	-0.0145	0.0252	0.0084	0.0084	-0.000764	0.00688
193.1	0.0443	-0.0336	-0.0122	0.0466	0.0229	-0.00535	-0.0183	0.0199
193.2	-0.0267	-0.016	0.0657	0.0573	0.00458	-0.0206	0.0481	-0.013
193.3	0.0397	-0.0474	-0.00153	0.00611	0.039	-0.0214	0.0321	0.0466
193.4	0.0565	-0.039	-0.0191	0.0191	-0.0367	-0.0474	0.0206	-0.0481
193.5	0.0153	-0.0206	-0.0527	0.0191	-0.0321	-0.0252	-0.0191	-0.0229
193.6	-0.0321	-0.0451	0.0252	0.0657	0.0542	-0.00688	-0.0115	0.0298
193.7	0.0122	-0.0336	-0.00764	-0.00382	0.0306	0.0283	0.016	0.00611
193.8	0.0313	-0.016	0.0191	-0.0084	0.0244	-0.0542	-0.0512	0.0168
193.9	0.029	-0.0145	0.016	0.016	-0.042	-0.0183	0.0336	0.0244
194	0.0107	-0.0153	-0.0222	-0.016	0.0138	-0.00917	-0.013	-0.042
194.1	-0.0298	-0.0084	-0.0084	0.000764	-0.00458	-0.0306	0.0344	0.00306
194.2	0.0222	-0.0138	-0.013	0.0115	-0.0138	-0.0267	0.0229	-0.00382
194.3	-0.00688	0.0191	0.026	0.0283	0.0145	0.00993	0.0382	0.0191
194.4	-0.00611	-0.0153	0.0252	0.00993	-0.0283	-0.00535	-0.00917	0.00535
194.5	0.0474	-0.0367	-0.0199	0.0138	-0.0436	-0.00229	0.0107	-0.0176
194.6	0.0481	-0.0703	-0.0138	-0.0306	-0.0428	-0.0206	-0.00688	-0.0107
194.7	0.00688	0.00917	-0.00993	-0.0298	-0.029	-0.0474	0.0191	-0.0168
194.8	-0.0168	0.0153	0.00764	0.000764	0.000764	0.0107	0.0336	0.0183
194.9	0.00153	-0.0397	0.0138	0.00306	-0.0153	-0.029	0.0122	-0.0428
195	0.0565	-0.0138	-0.0122	-0.00382	0.0481	-0.0458	0.0374	-0.0489
195.1	-0.0183	0.0107	-0.0344	-0.0596	0.0222	-0.105	0.0122	-0.039
195.2	-0.00306	-0.0145	0.00611	-0.0321	-0.0329	-0.0489	-0.00229	-0.0153
195.3	0.0237	-0.00764	0.0107	0.00306	-0.00535	0.00229	0.0199	-0.0527
195.4	0.00917	-0.0344	-0.0122	0.0107	0.0474	-0.00611	0.0359	-0.00458
195.5	0.0107	0.00153	-0.000764	0.0206	0.0657	-0.00611	-0.00764	-0.0237
195.6	0.013	-0.0634	-0.0145	-0.00458	0.0329	-0.0649	0.0275	0.0122
195.7	0.0183	-0.0497	0.00611	0.0229	-0.0237	-0.0206	0.0321	-0.00688
195.8	0.0351	-0.0527	-0.0122	-0.0351	-0.000764	0	0.0199	0.00306
195.9	0.0436	-0.0153	0.00306	-0.00382	0.0749	0.00306	0.0489	-0.0145
196	-0.000764	-0.0199	0.00458	0.0413	0.013	0.0298	0.0229	-0.0306
196.1	0.0565	0.00917	-0.0084	-0.0252	0.0321	-0.0313	-0.00458	0.0237
196.2	0.0222	-0.0489	-0.039	-0.0199	0.0848	-0.0374	-0.0107	0.026
196.3	0.0145	-0.0206	-0.0191	0.029	0.0397	-0.0298	0.0313	0.0275
196.4	0.0084	-0.0665	-0.0199	0.0374	0.0267	-0.0428	0.00611	-0.0451
196.5	-0.0283	-0.0833	-0.00535	-0.0145	0.0267	0.013	0.00764	-0.0153
196.6	0.00917	-0.0321	-0.0199	-0.0275	0.0267	-0.00688	0.0267	0.00917
196.7	0.0374	-0.0336	-0.0145	-0.0183	0.0497	-0.00382	-0.0382	-0.0222
196.8	0.0703	0.013	0.0183	0.0222	0.0313	-0.00917	-0.00229	0.0535
196.9	0.055	-0.0481	0.016	0.0596	0.00535	-0.0726	0.0222	-0.0115
197	-0.0183	-0.0344	-0.00229	-0.0283	0.0229	-0.0306	-0.0306	0.0153
197.1	0.0214	-0.0466	0.00458	-0.0138	0.0504	-0.0168	0.000764	-0.0153
197.2	0.0313	-0.094	-0.0214	-0.055	0.029	0.0206	0.00458	0.00153
197.3	0.0657	-0.0588	0.00993	0.0275	0.0527	0.0183	0.00229	0.0443
197.4	0.0604	-0.0214	0.0183	0.0344	0.0405	-0.0474	0.0107	0.0199
197.5	0.0779	-0.00611	-0.0359	0.039	0.039	-0.0283	-0.0428	0.0084
197.6	-0.013	-0.0573	0.0145	0.0588	0.0718	-0.026	-0.00688	-0.0191
197.7	0.0115	-0.0351	-0.00764	0.0183	0.0596	-0.0222	0.0336	0
197.8	0.0244	-0.00382	-0.00382	0.00535	0.0665	-0.0145	0.0252	0.0313
197.9	0.0145	-0.0138	-0.00611	-0.0115	0.0397	-0.0176	0	0.0122
198	0.0581	-0.0573	0.00153	0.0138	0.0695	-0.0298	-0.039	0.00382
198.1	0.0206	-0.0405	0.052	0.0374	0.0497	-0.0145	0.00153	-0.00229
198.2	0.0199	-0.0428	0.016	0.0214	0.0329	0.0214	-0.0183	0.0145
198.3	0.00153	-0.00764	0.000764	-0.00306	0.0756	0.0428	0.00382	0.026
198.4	0.0275	-0.0359	-0.052	0.0153	0.0474	0.016	0.0176	0.0237
198.5	0.0413	-0.029	-0.00153	-0.0199	0.0229	0.000764	0.0115	0.0451
198.6	0.039	0.0275	-0.0145	-0.00306	0.0466	0.0428	-0.00535	0.042
198.7	0.0084	-0.0542	-0.00688	0.0351	0.0244	-0.00611	-0.0244	0.0588
198.8	0.00306	-0.039	0.0122	0.0252	0.0275	-0.00382	0.0359	0
198.9	0.00229	-0.0199	-0.0298	0.0267	0.013	-0.0206	0.0344	0.0489
199	0.0122	-0.0634	0.0252	-0.00458	0.00382	-0.0252	0.00535	0.00764
199.1	0.0145	-0.0436	-0.00458	0.00993	-0.0428	-0.0199	-0.052	-0.0176
199.2	0.026	-0.0351	-0.00917	-0.0122	0.0535	-0.0504	-0.016	-0.000764
199.3	0.0267	-0.042	-0.00535	-0.0138	0.0481	0.0222	0.0535	0.0107
199.4	0.0145	-0.0229	0.0222	0.0176	-0.0145	0.0397	-0.00458	0.0191
199.5	0.0764	-0.0397	-0.0145	-0.00688	-0.00688	-0.0214	-0.000764	-0.0115
[truncated: 2,604 more rows]

## Sheet: Fig.S1D
Fig.S1D
		HsNaV1.4															HsNaV1.5														HsNaV1.7
	STX concentration (nM)	1	2	3	4	5	6	7	8	9	10	Mean	St. Dev.	n		STX concentration (nM)	1	2	3	4	5	6	7	8	9	Mean	Std. Dev.	n		STX concentration (nM)	1	2	3	4	5	6	Mean	Std. Dev.	n
	0	1	1	1	1	1	1	1	1	1	1	1	0	10		0	1	1	1	1	1	1	1	1	1	1	0	9		0	1	1	1	1	1	1	1	0	6
	0.411523	0.789748	0.8	0.78834	0.789485	0.75202	0.790666	0.699417	0.90057	0.73108	0.837272	0.78786	0.0554151	10		0.91449	1.08362	1.06665	1.04278	1.01142	0.86828176*	1.11512	1.03953	1.1237	1.01688	1.06246	0.0149916	8		4.12	1.03994	1.04973	0.810654	0.993134	0.974109	0.94646	0.969006	0.0868801	6
	1.23457	0.606661	0.726298	0.60091	0.600208	0.574011	0.634609	0.592474	0.758416	0.554494	0.801556	0.644964	0.0853101	10		2.74348	1.08079	1.21333	1.05996	1.00467	1.07824	1.08595	1.04144	1.20555	1.06146	1.09238	0.0236015	9		12.35	1.05528	0.995121	0.952593	0.911252	0.942354	0.958969	0.969261	0.0500798	6
	3.7037	0.445979	0.554898	0.425733	0.415609	0.429073	0.457361	0.487338	0.533497	0.382807	0.562975	0.469527	0.0624631	10		8.23045	1.05816	1.17336	1.06381	0.995191	1.08164	1.03283	1.03731	1.18425	1.04121	1.07419	0.0213329	9		37.04	0.969538	0.811457	0.794122	0.827209	0.931954	0.956217	0.88175	0.0792048	6
	11.1111	0.322053	0.393951	0.30997	0.301403	0.308592	0.339396	0.372004	0.405436	0.270716	0.423705	0.344723	0.0511	10		24.6914	0.998409	1.08811	1.03736	0.937169	1.02681	0.958066	0.940749	1.13604	0.983355	1.01178	0.0225557	9		111.11	0.841436	0.711363	0.786421	0.771774	0.819872	0.784588	0.785909	0.0447117	6
	33.3333	0.154236	0.20835	0.169514	0.160318	0.147703	0.168325	0.177611	0.229281	0.131113	0.214534	0.176098	0.0316384	10		74.0741	0.853973	0.913278	0.931167	0.828854	0.899701	0.793255	0.780046	0.96515	0.838203	0.86707	0.0212182	9		333.33	0.624773	0.563739	0.664406	0.575588	0.63399	0.584939	0.607906	0.0391911	6
	100	0.0755064	0.100131	0.070739	0.077003	0.0658231	0.091884	0.0876011	0.0985348	0.0586987	0.0922968	0.0818218	0.014281	10		222.222	0.629541	0.674661	0.679539	0.623371	0.639319	0.557111	0.521254	0.736149	0.602957	0.629322	0.0216388	9		1000	0.350817	0.377085	0.39586	0.349523	0.387696	0.358519	0.369917	0.0197543	6
																666.667	0.346062	0.390685	0.38796	0.35591	0.358103	0.313266	0.26292	0.404466	0.333372	0.350305	0.0146186	9		3000	0.141416	0.138653	0.182705	0.14698	0.150254	0.156367	0.152729	0.0159816	6
																2000	0.143463	0.187348	0.176124	0.162427	0.164224	0.144013	0.118043	0.182192	0.158771	0.159623	0.00727799	9		5000	0.11862	0.116305	0.120461	0.103115	0.100907	0.11959	0.113166	0.0087792	6
