# Supplementary material for: Saxiphilin functions as a toxin sponge protein that counteracts the effects of saxitoxin poisoning
Source: Nat Commun. 2026 Jul 16;17:5934. doi: 10.1038/s41467-026-75136-z (PMC13376186; doi:10.1038/s41467-026-75136-z)
Supplement: Supplementary file 8 — Source Data [file 41467_2026_75136_MOESM8_ESM.zip › 681559_3_related_ms_12885281_tfpw9d.xlsx]

## Sheet: Fig.5A
Fig.5A
Kidney
Protein Description	Fold change (Log2)	Significance (-Log10 p value)
Immunoglobulin kappa variable 1-99;Immunoglobulin kappa variable 1-110 (Fragment);Immunoglobulin kappa variable 1-117 (Fragment);Immunoglobulin kappa chain variable 1-88 (Fragment);Ig kappa chain V-II region 26-10	0.258984	0.478606
Immunoglobulin kappa variable 5-39	-0.729007	0.620303
Immunoglobulin heavy variable 14-1 (Fragment);Immunoglobulin heavy variable V14-3 (Fragment)	1.15244	0.583603
Immunoglobulin heavy variable 7-1 (Fragment)	-0.170304	0.369541
Immunoglobulin heavy variable 6-6 (Fragment);Ig heavy chain V-III region A4;Ig heavy chain V-III region U61;Ig heavy chain V-III region ABE-47N;Ig heavy chain V-III region T957;Ig heavy chain V-III region J606;Ig heavy chain V-III region W3082	0.440651	0.426059
Immunoglobulin heavy variable V10-3 (Fragment);Immunoglobulin heavy variable 10-1 (Fragment)	1.92316	0.701226
Immunoglobulin heavy variable V1-18	2.33449	0.842982
cDNA sequence BC034090	0.280579	0.419428
Snf2-related CREBBP activator protein	-0.244209	0.466283
MISP family member 3	0.02945	0.444807
Adhesion regulating molecule 1B;Proteasomal ubiquitin receptor ADRM1	0.0651156	0.59319
Immunoglobulin heavy variable 8-8 (Fragment)	1.23635	1.25167
Immunoglobulin kappa variable 4-57 (Fragment)	1.30129	0.81935
Guanylate-binding protein 6	0.317892	0.588531
Crystallin beta-gamma domain containing 1	0.208445	0.90727
RIKEN cDNA 0610012G03 gene	-0.135081	0.796025
Immunity-related GTPase family M protein 2	0.379845	0.865315
Immunoglobulin kappa variable 6-15 (Fragment)	1.79947	0.696907
Immunoglobulin kappa variable 6-23 (Fragment)	0.98398	0.62107
Coenzyme Q10A	-0.193999	0.897708
Immunoglobulin heavy constant gamma 3 (Fragment);Ig gamma-3 chain C region	1.4676	0.61909
Ubiquitin-like protein 5	-0.0384114	0.587517
Kinesin family member 13B	-0.151002	0.875116
Trafficking protein particle complex 8	0.0178831	0.432671
5'-nucleotidase domain containing 2	0.250574	1.17764
Predicted gene 7324;RNA binding motif protein, X-linked-like-1	-0.0251014	0.457665
Predicted pseudogene 5478	0.0387967	0.346302
Protein prenyltransferase alpha subunit repeat containing 1	0.079348	0.781785
Myosin binding protein C, slow-type	1.10791	0.821174
Nebulin	-0.18437	0.650301
Maltase-glucoamylase	-0.15696	0.794962
Tenascin XB	-0.0523974	0.347512
AHNAK nucleoprotein 2	0.375626	0.53727
ATPase family gene 2 protein homolog B	0.255708	0.474548
60 kDa lysophospholipase	-0.658089	0.44655
Sodium/hydrogen exchanger 6	-0.0845545	0.74653
Cullin-4B	-0.0563581	1.60701
Zinc finger, MYND-type containing 8	-0.146336	1.26648
Tax_Id=10090 Gene_Symbol=Krt15 Keratin complex 1, acidic, gene 15;Keratin, type I cytoskeletal 15	-0.503418	0.811211
ATP-dependent RNA helicase DHX8	-0.262945	0.530771
Brefeldin A-inhibited guanine nucleotide-exchange protein 2	0.0156333	0.389201
E3 ubiquitin-protein ligase SMURF2	0.299876	0.396191
Bromodomain PHD finger transcription factor	0.630321	1.52192
Protein TANC2	0.00369938	0.30644
G patch domain-containing protein 8	-0.112083	0.331514
Cell division cycle protein 27 homolog	0.044046	0.435502
Zinc finger MYM-type protein 4	-0.428746	0.6239
PR domain containing 2, with ZNF domain	-0.255977	1.41346
NHS-like protein 3	-0.114626	0.649661
Integrin beta-4	0.089208	0.454371
Receptor-type tyrosine-protein phosphatase F	0.0142154	0.374526
Zinc finger FYVE domain-containing protein	-0.141943	0.505114
Transmembrane protein 201	-0.134766	0.647828
Oxysterol-binding protein-related protein 9	-0.0121882	0.358908
Bridge-like lipid transfer protein family member 1	0.150054	0.477368
SH3 and PX domain-containing protein 2B	0.235623	0.882665
Rho GTPase-activating protein 27	0.131876	0.604384
Solute carrier family 25 member 34	0.148243	0.514427
Protein DDI1 homolog 2	0.0543271	0.456033
Mitochondrial ribosome associated GTPase 2	0.104138	0.831785
Mediator of RNA polymerase II transcription subunit 12	-0.0941262	0.522704
Cytoskeleton-associated protein 5	-0.0203007	0.452083
Leucine zipper putative tumor suppressor 3	-0.0043255	0.312082
Acyl-Coenzyme A binding domain containing 4	-0.103381	0.473328
NADPH-dependent diflavin oxidoreductase 1	0.0449934	0.408823
Taperin	0.0850453	0.572521
NADH dehydrogenase (ubiquinone) complex I, assembly factor 6	-0.0649723	0.441878
Protein virilizer homolog	0.215079	0.851149
Endoplasmic reticulum mannosyl-oligosaccharide 1,2-alpha-mannosidase	-0.0171982	0.344875
Far upstream element (FUSE) binding protein 3	0.0565961	0.901373
Patatin-like phospholipase domain-containing protein 7	-0.288743	0.732849
MAP7 domain-containing protein 1	-0.237653	1.06779
FGGY carbohydrate kinase domain-containing protein	0.00821026	0.320285
Pre-mRNA-splicing factor CWC22 homolog	0.262642	0.450801
Focadhesin	-0.0424039	0.398852
Acyl-coenzyme A amino acid N-acyltransferase 1	-0.399033	0.917926
Tyrosine-protein phosphatase non-receptor type 3	-0.234997	0.643181
Rap1 GTPase-activating protein 1	-0.183708	0.749797
Protein Shroom2	0.0872018	0.762318
DnaJ homolog subfamily C member 25	-0.135242	0.968013
NADH dehydrogenase [ubiquinone] 1 alpha subcomplex assembly factor 8	-0.0750078	0.426352
E3 ubiquitin-protein ligase UBR4	-0.0664055	0.888821
Kelch domain-containing protein 7A	0.00144877	0.309517
Formin-like protein 2	-0.16154	0.956121
Arginine-hydroxylase NDUFAF5, mitochondrial	0.174436	1.08056
Tubulin beta-1 chain	0.0420015	0.362565
RNA polymerase-associated protein RTF1 homolog	0.00975193	0.329251
Sickle tail protein	-0.0775458	0.694566
Mitogen-activated protein kinase kinase kinase 15	-0.0745102	0.464242
Peptidyl-prolyl cis-trans isomerase G	-0.0143192	0.354755
Integrin alpha-8	-0.0937969	0.796348
Inositol hexakisphosphate and diphosphoinositol-pentakisphosphate kinase 1	-0.27375	0.77669
Low-density lipoprotein receptor-related protein 2	0.124455	0.726642
Guanidino acid hydrolase, mitochondrial	-0.214658	0.557505
Sodium channel protein type 3 subunit alpha	0.0245004	0.327902
Agrin	0.0236005	0.43037
Titin	-0.862266	0.636186
Mitochondrial adenyl nucleotide antiporter SLC25A25	0.117593	0.655397
Regulator of nonsense transcripts 2	-0.0481268	1.06213
Family with sequence similarity 171, member A1	0.108704	0.383717
2-oxoadipate dehydrogenase complex component E1	0.213832	0.678684
Equilibrative nucleobase transporter 1	0.693234	1.05351
Rab GTPase-activating protein 1	-0.0377989	0.751093
Rho guanine nucleotide exchange factor 10-like protein	-0.157278	0.633387
Adenylyltransferase and sulfurtransferase MOCS3	-0.0403366	0.595669
Ribosomal biogenesis protein LAS1L	0.0605246	0.687369
Novel KRAB box and zinc finger, C2H2 type domain containing protein	-0.120924	0.783128
AT-rich interactive domain-containing protein 1A	0.0596493	0.573399
Protocadherin 7	0.1089	0.49132
Bridge-like lipid transfer protein family member 3B	-0.0897467	0.700831
DENN domain-containing protein 5B	-0.251191	0.497034
tRNA wybutosine-synthesizing protein 5	-0.0040779	0.329597
TRMT1-like protein	0.125822	0.802339
DENN domain-containing protein 3	-0.18457	0.505101
Leucine carboxyl methyltransferase 1	-0.0991102	0.937934
Arginine/serine-rich coiled-coil protein 2	0.0572524	0.48595
Paralemmin-3	-0.0108369	0.309659
TBC1 domain family member 8B	-0.0247755	0.419441
Ral GTPase-activating protein subunit alpha-2	-0.0616424	0.390614
Outer dense fiber protein 2	0.00064256	0.30272
Tetratricopeptide repeat protein 38	0.378601	0.86556
Collagen alpha-5(VI) chain	-0.0645756	0.330635
PHD finger protein 11	0.379891	0.838899
Methionine synthase	-0.161943	0.832507
Exocyst complex component 6B	0.0319732	0.477986
Mitochondrial intermediate peptidase	0.0721178	0.614353
Damage-control phosphatase ARMT1	0.106911	0.50485
Rab GTPase-activating protein 1-like	-0.0578429	0.739802
Multimerin-2	0.108289	0.548758
DENN domain-containing protein 4C	0.00480944	0.313466
Inter alpha-trypsin inhibitor, heavy chain 4	0.549299	1.44034
Renalase	-0.245047	0.839234
MHC classIb T15;Histocompatibility 2, T region locus 22	-0.444469	0.483123
tRNA (32-2'-O)-methyltransferase regulator THADA	-0.67478	0.691991
Beta-globin	-1.1858	0.793136
SEC14-like protein 1	-0.825632	0.920725
CDGSH iron-sulfur domain-containing protein 3, mitochondrial	0.00371632	0.310871
DNA helicase	-0.0503596	0.391815
Myosin, heavy polypeptide 13, skeletal muscle	-0.999994	1.60757
Vacuolar protein sorting 13D	-0.109894	1.26056
Zinc finger protein 362;Zinc finger protein 384	0.0980101	0.683389
Peroxisome biogenesis factor 10	-0.936676	1.01865
eIF-2B GDP-GTP exchange factor subunit gamma	-0.132888	1.13999
Xaa-Pro aminopeptidase 2	0.106294	0.71438
Collagen, type IV, alpha 6	-0.0750068	1.53153
Phosphatase and actin regulator	-0.0948927	0.633342
Kinesin-like protein KIF16B	0.0191932	0.345742
Uracil phosphoribosyltransferase homolog	-0.0047935	0.313506
NHS-like protein 2	-0.0583849	0.438447
Mitochondrial import receptor subunit TOM5 homolog	0.396286	0.921445
Transcriptional repressor NF-X1	0.301742	1.27291
Ubiquitin carboxyl-terminal hydrolase 24	-0.147928	0.982816
Transmembrane protein 245	-0.621219	1.25599
THO complex subunit 2	0.0047501	0.328961
Disks large-associated protein 4	0.0623654	0.53333
Bromodomain and PHD finger-containing protein 3	0.335267	0.510764
UHRF1 (ICBP90) binding protein 1	0.392058	1.05967
Pleckstrin homology domain-containing family D member 1	-0.0912408	0.389798
Coiled-coil-helix-coiled-coil-helix domain containing 2-like;Coiled-coil-helix-coiled-coil-helix domain-containing protein 2	0.0469433	0.431217
Multifunctional protein CAD	-0.0752871	1.15223
Rho GTPase-activating protein 42	-0.303411	0.594988
PHD finger protein 3	-0.0317258	0.497156
3'-5' RNA helicase YTHDC2	-0.345592	0.557003
OTU domain-containing protein 4	-0.0787495	0.61019
Guanine nucleotide-binding protein G(i) subunit alpha-1	0.0817811	0.795399
OTU domain-containing protein 7B	0.0292807	0.389371
Histone acetyltransferase p300	-0.0578224	0.73872
ATP-binding cassette sub-family C member 3	-0.787139	0.928791
Trafficking protein particle complex subunit 11	-0.0003381	0.302949
Kinase	-0.0680317	0.490412
DNA-directed RNA polymerase subunit	-0.0697091	0.684276
3222402P14Rik protein	-0.0991131	0.516265
Ppfia1 protein	0.0847609	2.18656
Serine/threonine-protein phosphatase 6 regulatory ankyrin repeat subunit B	-0.0592833	0.442593
Plexin-B2	0.0164688	0.525285
oxoglutarate dehydrogenase (succinyl-transferring)	-0.0125298	0.3041
Dedicator of cytokinesis protein 5	-0.175865	0.901276
RNA-binding protein 25	0.0140108	0.364125
Xaa-Pro aminopeptidase 3	-0.0461544	0.685388
RIKEN cDNA 2310061I04 gene	-0.191502	1.68086
Integrin alpha-9	-0.10695	0.549373
Queuine tRNA-ribosyltransferase accessory subunit 2	-0.0510814	0.403592
Nucleoporin 205	-0.0239448	0.387583
PDZ domain-containing protein 8	0.050248	0.488732
Oxysterol-binding protein-related protein 8	-0.197709	0.668477
Cortactin-binding protein 2	-0.919409	0.577147
Transmembrane protein 229A	-0.298758	1.26134
Dynein axonemal assembly factor 5	0.0146453	0.35469
NHS actin remodeling regulator	-0.0528767	0.354001
TATA element modulatory factor	-0.0780986	1.00312
Adipocyte-related X-chromosome expressed sequence 1;Adipocyte-related X-chromosome expressed sequence 2	-0.276109	0.465681
Microfibrillar-associated protein 1A;Microfibrillar-associated protein 1B	0.00046256	0.302927
Histone H2A type 1-B;Histone H2A type 1-C;Histone H2A type 1-D;Histone H2A type 1-E;Histone H2A type 1-G;Histone H2A type 1-I;Histone H2A type 1-N;Histone H2A type 1-O;Histone H2A type 1-P;Histone H2A type 3;Histone H2A type 1-F;Histone H2A type 1-H;Histone	0.17215	2.64351
Ribonuclease T2-A;Ribonuclease T2-B	0.665968	1.07514
Cation channel sperm-associated auxiliary subunit gamma 2;Cation channel sperm-associated protein subunit gamma 1	0.00524917	0.305873
Myeloid cell nuclear differentiation antigen-like protein	-0.387888	0.516714
Metaxin	-0.227441	1.47784
Exocyst complex component 3-like 2	-0.0796923	0.451671
Diacylglycerol kinase iota	0.258066	0.588471
Complement component 7	0.0246041	0.377913
Hemicentin-1	2.64473	1.05314
LRAT domain containing 1	0.134067	0.899814
Scaffold attachment factor B1	0.0685353	0.794351
WD repeat-containing protein 72	0.0206379	0.358106
Coiled-coil domain-containing protein 6	0.0554183	0.549178
Transmembrane p24 trafficking protein 7	-0.0880114	1.40475
RNA helicase	-0.0152479	0.352418
Transmembrane protein with metallophosphoesterase domain	-0.386865	0.977549
Tropomyosin 3, related sequence 7	0.587305	1.49513
Heterogeneous nuclear ribonucleoprotein H3	-0.122945	1.05497
GPI ethanolamine phosphate transferase 2	-0.128873	0.470569
Putative peptidyl-tRNA hydrolase PTRHD1	-0.018566	0.331759
Carboxylic ester hydrolase	0.167489	0.434416
Bridging integrator 2	0.0443296	0.364807
Glutaminase kidney isoform, mitochondrial	0.0994345	0.684062
Small integral membrane protein 20	0.298538	1.54223
Acyl-Coenzyme A dehydrogenase family, member 12	-0.0769535	0.501405
DnaJ heat shock protein family (Hsp40) member C13	0.0747527	0.658583
Potassium channel tetramerisation domain containing 17	0.506864	0.774681
Maestro heat-like repeat family member 1	-0.230015	0.458348
Piezo-type mechanosensitive ion channel component 1	-0.100022	0.663447
Diacylglycerol kinase delta	-0.608263	0.725842
Ankyrin repeat and KH domain containing 1	-0.0586786	0.567961
Fibrinogen alpha chain	0.226189	0.727357
Carboxylic ester hydrolase	0.207186	0.729244
Interferon-induced protein with tetratricopeptide repeats 3B;Interferon-induced protein with tetratricopeptide repeats 3	0.15137	0.481157
Stalled ribosome sensor GCN1	-0.0859182	0.627479
Proliferation marker protein Ki-67	0.413727	0.726438
Golgi autoantigen, golgin subfamily b, macrogolgin 1	-0.0350255	0.577865
RAS protein activator like 2	-0.121341	0.871719
Collagen, type VI, alpha 3	0.134653	0.557337
Disco interacting protein 2 homolog C	-0.064707	0.7048
Remodeling and spacing factor 1	-0.0984019	0.609433
Solute carrier family 4 (anion exchanger), member 1, adaptor protein	0.00830604	0.314613
Cytochrome P450, family 2, subfamily c, polypeptide 69;Cytochrome P450 2C40;Cytochrome P450, family 2, subfamily c, polypeptide 67	-1.13176	1.06012
Myotubularin-related protein 13	-0.172336	0.648236
Sodium/nucleoside cotransporter 1	-0.063253	0.351732
Thiosulfate sulfurtransferase (rhodanese)-like domain containing 1	-0.143978	0.416671
ArfGAP with dual PH domains 1	-0.176161	0.890752
Intraflagellar transport protein 140 homolog	0.137028	0.60144
Family with sequence similarity 98, member C	-0.106307	0.757516
LIM domain only 7	-0.220918	1.2436
AP1AR	0.216899	0.648828
RAS p21 protein activator 1	0.0608798	0.55163
Histone-lysine N-methyltransferase SETD1A	-0.0809122	0.535257
Protein mono-ADP-ribosyltransferase PARP4	0.0179052	0.382993
Neurobeachin like 1	-0.0936834	0.675792
Major facilitator superfamily domain containing 4B5	-0.0140799	0.343536
Fibrocystin	-0.33097	0.613183
Activating signal cointegrator 1 complex subunit 3	0.0542241	0.807984
Chromodomain-helicase-DNA-binding protein 2	0.0282477	0.350486
SR-related CTD-associated factor 11	0.170348	1.60171
HECT and RLD domain containing E3 ubiquitin protein ligase family member 1	-0.0554479	1.98907
Hydroxy-delta-5-steroid dehydrogenase, 3 beta- and steroid delta-isomerase 9	-0.166043	0.460404
Tensin-1	-0.0131992	0.322473
Testis-expressed protein 264 homolog	-0.366612	1.35729
ATPase family, AAA domain containing 2B	0.0726114	0.672015
Myosin VC	-0.323086	0.763444
PDZ domain containing 2	-0.507983	0.745903
Interferon regulatory factor 2-binding protein 2	0.181857	0.580533
ATP-binding cassette sub-family C member 4	-0.114931	0.600042
KN motif and ankyrin repeat domains 1	-0.103415	1.01116
HECT domain E3 ubiquitin protein ligase 4	-0.0372853	0.685699
Mitotic deacetylase associated SANT domain protein	0.0138129	0.314915
A-kinase anchor protein 13	-0.0654135	1.06949
C2 domain-containing protein 2	-0.0373402	0.365651
Aldehyde dehydrogenase family 3 member B2	0.0397071	0.320503
Nucleoporin 153	0.0495837	0.821158
Phosphatidylinositol 4-kinase alpha	-0.0489789	0.929077
Electrogenic sodium bicarbonate cotransporter 4	0.0683229	0.429945
Zinc finger and BTB domain containing 21	-0.219997	0.682285
Neuroblastoma amplified sequence	0.0194224	0.442638
Apolipoprotein B-100	0.283258	0.731819
AT-rich interactive domain-containing protein 1B	0.00443375	0.327382
WD repeat and FYVE domain-containing protein 1	0.0244488	0.364182
UDP-glucose glycoprotein glucosyltransferase 2	-0.0956761	0.526694
Centrosomal protein 192	-0.314437	0.609712
Acetyl-CoA carboxylase 2	-0.278123	0.781216
Thyroid hormone receptor interactor 11	0.104011	0.761648
E3 ubiquitin-protein ligase RNF213	0.230806	1.28012
Desmoplakin	-0.245411	0.694169
Nucleolar and coiled-body phosphoprotein 1	0.052131	0.697491
Histone-lysine N-methyltransferase SETD2	-0.438342	0.67398
YTH domain-containing protein 1	0.0640363	0.413581
Receptor-type tyrosine-protein phosphatase O	-0.880576	0.994044
AHNAK nucleoprotein (desmoyokin)	0.00711301	0.326938
Unconventional myosin-Ie	-0.117197	0.735499
Coiled-coil domain-containing protein 85C	-0.326383	0.646057
Pleckstrin homology domain containing, family A member 5	0.200589	2.58876
Biorientation of chromosomes in cell division protein 1-like 1	-0.0962902	0.442685
Glutathione S-transferase	-0.225613	0.475527
Tetratricopeptide repeat protein 7B	-0.0620751	0.420099
Utrophin	-0.27994	1.64197
Ubiquitin conjugation factor E4 A	-0.0373253	0.642414
Zinc finger CCCH domain-containing protein 13	0.00600923	0.311307
Rho guanine nucleotide exchange factor 5	-0.0021717	0.314465
Nuclear mitotic apparatus protein 1	0.0330416	0.658291
TSC22 domain family protein 2	-0.217034	0.549101
Cadherin-related family member 2	0.0340327	0.395368
Neuron navigator 2	0.0768113	0.496687
Complement factor H-related 4	0.126838	0.333753
DnaJ homolog subfamily C member 21	-0.0079192	0.315184
Nuclear transcription factor, X-box binding-like 1	0.156788	0.375922
Protein furry homolog	-0.227826	0.501842
Coiled-coil domain-containing protein 141	-0.0421361	1.13472
Rap1 GTPase-GDP dissociation stimulator 1	0.279155	0.86939
Kinase D-interacting substrate 220	-0.111287	0.486841
Caldesmon 1	-0.0893874	0.562057
B-TFIID TATA-box binding protein associated factor 1	0.0415799	0.45819
TATA-box binding protein associated factor 4	0.0286133	0.411849
Protein transport protein Sec16A	-0.0654593	0.544813
Ras association (RalGDS/AF-6) and pleckstrin homology domains 1	0.0281469	0.336906
Immunoglobulin heavy constant gamma 2C (Fragment)	2.58843	0.684506
La ribonucleoprotein 1B	-0.0349548	0.40398
Small ribosomal subunit protein uS13	0.0523949	0.439246
Nucleoprotein TPR	0.0507061	0.657285
Superkiller complex protein 3	-0.0890005	0.853094
Glycogen debranching enzyme	-0.0697062	0.558083
Zinc finger CCCH type containing 7B	0.0994161	0.885904
FERM, ARHGEF and pleckstrin domain-containing protein 1	-0.103784	0.71984
Ubiquitin carboxyl-terminal hydrolase 32	-0.0412388	0.35313
FRY like transcription coactivator	-0.0468521	0.53526
Unconventional myosin-X	-0.140262	0.761867
Signal recognition particle subunit SRP72	-0.0309291	0.844566
guanylate cyclase	-0.109749	0.454002
Cytochrome P450, family 4, subfamily f, polypeptide 17	-0.819048	0.814583
Myosin-2	-0.945319	0.7726
Solute carrier family 17 (sodium phosphate), member 3	-0.167602	0.623313
ribose-phosphate diphosphokinase;Ribose-phosphate pyrophosphokinase 1	-0.0892018	1.02956
Queuosine 5'-phosphate N-glycosylase/hydrolase	-0.0144125	0.44201
RNA helicase	-0.0401586	1.0531
Sodium/hydrogen exchanger 3	-0.20629	1.00288
Sec24 related gene family, member C (S. cerevisiae)	-0.0754386	1.1934
GTPase IMAP family member 9	-0.427884	1.11831
HEAT repeat-containing protein 1	-0.0226062	0.378447
F-box only protein 50	-1.24975	0.612532
SH3 domain and tetratricopeptide repeats 1	-0.0530831	0.442724
Signal-induced proliferation-associated 1-like protein 3	-0.474316	0.746375
Brefeldin A-inhibited guanine nucleotide-exchange protein 1	-0.07996	0.58137
Aldo-keto reductase family 1, member C19	-0.278935	0.57416
Pre-mRNA cleavage complex 2 protein Pcf11	0.169162	0.538573
Plasma membrane calcium-transporting ATPase 1	0.0206317	0.411399
E3 ubiquitin-protein ligase TRIP12	-0.0425621	0.499795
Aldo-keto reductase family 1, member B10 (aldose reductase)	-0.0626737	0.685343
Protein O-glucosyltransferase 3	0.218689	0.616777
Fucose-1-phosphate guanylyltransferase	-0.0275484	0.412404
Retinol dehydrogenase 19	-0.480334	0.909157
Ankyrin-3	-0.128896	1.02608
Bromodomain-containing protein 1	-0.0778204	0.416587
Adhesion G protein-coupled receptor F5	-0.137365	0.532349
Arfaptin-1	0.0808643	0.941176
Zinc finger protein 871	-0.654761	0.957556
Iron-sulfur cluster assembly 1 homolog, mitochondrial;Iron-sulfur cluster assembly 1 homolog, mitochondrial	-0.0461274	0.431244
Myosin XVB	0.062454	0.502474
Midasin	0.0589362	0.392262
UDP-glucuronosyltransferase	-1.67098	1.20272
5-formyltetrahydrofolate cyclo-ligase	-0.0140416	0.432287
Hexokinase-2	-0.186026	0.419256
Calpain-2 catalytic subunit	-0.154711	0.892775
Voltage-dependent calcium channel subunit alpha-2/delta-1	0.0454589	0.36292
Myc box-dependent-interacting protein 1	0.186681	1.75781
Vesicle-trafficking protein SEC22b	-0.101939	1.6913
Dihydropyrimidinase-related protein 2	-0.0605228	0.614853
Galectin-9	0.0834586	0.509267
Emerin	0.203532	0.97008
Steroid hormone receptor ERR1	0.092334	0.554722
GTP-binding protein 1	-0.14162	0.87921
THO complex subunit 4	0.124396	1.28289
Clathrin light chain A	0.522656	1.59439
Phosphatidylinositol 3,4,5-trisphosphate 3-phosphatase and dual-specificity protein phosphatase PTEN	-0.112198	0.701408
Syntaxin-binding protein 1	-0.323829	2.10609
Endonuclease G, mitochondrial	-0.0651543	0.905836
Microsomal triglyceride transfer protein large subunit	-0.149296	0.456306
Max-like protein X	-0.0169933	0.323403
Myosin-11	-0.456622	0.858962
Mitogen-activated protein kinase kinase kinase 4	0.122647	1.65117
Methionine aminopeptidase 2	-0.0567669	0.476325
Kininogen-1	0.3655	1.26206
Calpain-5	-0.352299	0.811536
Arginase-2, mitochondrial	-0.774683	0.638782
Neutrophilic granule protein	0.983339	1.33202
Peroxiredoxin-6	0.0761895	0.659754
A-kinase anchor protein 1, mitochondrial	0.0299656	0.341277
Bcl-2 homologous antagonist/killer	0.262573	0.630941
Caspase-6	-0.0657721	0.498254
AMP deaminase 3	-0.601143	0.809746
Matrilin-2	-0.0303266	0.34262
Dihydrolipoyl dehydrogenase, mitochondrial	0.0155965	0.350406
3-hydroxyacyl-CoA dehydrogenase type-2	-0.0929736	0.65981
Ubiquitin-protein ligase E3A	-0.0366315	0.498271
Treacle protein	-0.0288397	0.34809
Dynactin subunit 1	0.00871221	0.368339
Glucosidase 2 subunit beta	0.186547	1.38249
SPI6	0.011717	0.335469
Serpin B8	-0.211952	1.77315
NK13	0.114117	3.4088
Peroxiredoxin-4	0.476555	1.85819
Protein diaphanous homolog 1	-0.0470517	0.567725
116 kDa U5 small nuclear ribonucleoprotein component	0.0151247	0.470873
RNA-binding protein Ro60	-0.0755087	0.786707
Mitogen-activated protein kinase 12	-0.356971	0.456511
Polypeptide N-acetylgalactosaminyltransferase 1	-0.0544508	0.393791
Fatty-acid amide hydrolase 1	-0.157099	1.76307
AH receptor-interacting protein	0.2874	1.5853
Flotillin-1	-0.0008782	0.306923
Solute carrier family 22 member 1	-0.164794	0.527352
Ras-related protein M-Ras	-0.174104	0.763445
Syntenin-1	0.175264	0.660558
Copper transport protein ATOX1	0.293279	1.23662
Nuclear receptor coactivator 3	-0.0079668	0.309645
Sphingolipid delta(4)-desaturase DES1	-0.0949035	0.615047
Peroxisomal targeting signal 1 receptor	0.103926	0.54796
Napsin-A	-0.288421	0.51682
Synaptosomal-associated protein 23	0.253583	1.55735
Regenerating islet-derived protein 3-gamma	3.05174	0.653074
Proteasome subunit beta type-1	-0.006957	0.374274
Histone deacetylase 1	0.044255	0.671386
Dual specificity mitogen-activated protein kinase kinase 3	-0.197966	0.841275
NADH dehydrogenase [ubiquinone] 1 beta subcomplex subunit 11, mitochondrial	0.0189035	0.375543
Prostaglandin-H2 D-isomerase	0.665452	1.51707
Synaptophysin-like protein 1	-0.0903643	0.461512
Netrin-1	0.716487	0.879985
Semaphorin-4D	0.0638521	0.472033
Glutathione S-transferase omega-1	-0.0910039	0.524952
Lysosomal alpha-mannosidase	0.256519	1.30893
Extracellular superoxide dismutase [Cu-Zn]	0.185891	0.574737
Large ribosomal subunit protein eL21	-0.032266	0.396783
Glutamate--cysteine ligase regulatory subunit	-0.134835	0.545649
Homogentisate 1,2-dioxygenase	-0.187466	0.900653
Alpha-methylacyl-CoA racemase	-0.0776417	0.606985
Kinesin-like protein KIF1C	-0.110618	1.16122
Prostacyclin synthase	-0.203371	0.679913
Vacuolar protein sorting-associated protein 26C	-0.0445906	0.428588
Klotho	0.291641	1.94055
1-acyl-sn-glycerol-3-phosphate acyltransferase alpha	-0.231979	1.06497
Mitogen-activated protein kinase kinase kinase 5	0.0555323	0.496912
Lysosome membrane protein 2	0.095769	0.859766
Prohibitin-2	-0.0107007	0.362218
Ribosomal RNA small subunit methyltransferase NEP1	0.361879	0.78892
DNA-directed RNA polymerase I subunit RPA1	-0.265905	0.755547
ATPase inhibitor, mitochondrial	0.228523	0.550893
Telomeric repeat-binding factor 2	0.0910574	0.773612
Golgi SNAP receptor complex member 2	-0.0249396	0.406863
Fractalkine	0.412763	0.597671
Collagen alpha-1(XV) chain	-0.145889	0.688892
Cyclin-dependent kinase 2-associated protein 1;Cyclin-dependent kinase 2-associated protein 2	0.27374	0.952247
D-dopachrome decarboxylase	0.257017	1.38729
Cleavage and polyadenylation specificity factor subunit 2	-0.0007311	0.304899
26S proteasome non-ATPase regulatory subunit 4	-0.0336588	0.643125
Kinesin-like protein KIFC3	-0.0714511	0.464427
Tyrosine-protein phosphatase non-receptor type 9	-0.0163514	0.38853
Polycystin-2	0.0769453	0.473299
Exocyst complex component 7	0.00028035	0.302719
ATP-dependent RNA helicase DHX15	-0.0126647	0.432062
Eosinophil cationic-type ribonuclease 3	-0.327923	0.385777
Transcriptional activator protein Pur-beta	-0.0789382	0.750342
Acyloxyacyl hydrolase	0.231573	0.911919
N-myc-interactor	0.0142782	0.338773
Sodium- and chloride-dependent taurine transporter	-0.0740227	0.524236
Serine/arginine-rich splicing factor 5	-0.0094952	0.325252
Importin subunit alpha-3	0.00815295	0.359479
Importin subunit alpha-4	-0.0482616	1.31801
Importin subunit alpha-7	0.0125235	0.453167
Calpain-1 catalytic subunit	-0.201602	1.6192
Multidrug resistance-associated protein 1	-0.174123	0.606689
Acidic leucine-rich nuclear phosphoprotein 32 family member A	0.189241	0.642732
Exocyst complex component 4	-0.0329647	0.560678
Phytanoyl-CoA dioxygenase, peroxisomal	-0.131474	1.01969
HCLS1-associated protein X-1	0.14275	0.880466
5'-3' exonuclease PLD3	0.175666	1.17065
Glutamate carboxypeptidase 2	0.129941	0.721601
Dihydroorotate dehydrogenase (quinone), mitochondrial	-0.0820983	0.566828
E3 ubiquitin-protein ligase RNF5	-0.172663	0.399989
Lysosomal thioesterase PPT2	0.423337	1.43716
Serine protease hepsin	0.0835819	0.493372
Delta(3,5)-Delta(2,4)-dienoyl-CoA isomerase, mitochondrial	0.172578	0.702442
Peptidyl-prolyl cis-trans isomerase FKBP8	0.0204762	0.525892
Long-chain fatty acid transport protein 2	-0.418687	1.25306
Betaine--homocysteine S-methyltransferase 1	-1.02357	0.95013
Neurogenic locus notch homolog protein 2	0.105467	0.500373
CD151 antigen	-0.0194094	0.49945
26S proteasome non-ATPase regulatory subunit 14	0.217773	0.895641
Intraflagellar transport protein 81 homolog	0.0353394	0.403912
Disintegrin and metalloproteinase domain-containing protein 10	-0.109552	1.43206
NPC intracellular cholesterol transporter 1	0.209048	1.01745
Secretory carrier-associated membrane protein 3	0.0404854	0.454797
BET1 homolog	-0.178944	0.672734
Hyaluronidase-2	0.197105	0.6822
Cohesin subunit SA-2	-0.0022746	0.308379
Annexin A3	0.0845653	0.47029
AP-1 complex subunit beta-1	0.0707693	1.54096
Centrin-3	0.260471	0.982918
DNA polymerase delta subunit 2	0.197622	0.596293
Sialidase-1	-0.0019359	0.30487
Complement component 1 Q subcomponent-binding protein, mitochondrial	0.108724	0.717781
Monoglyceride lipase	0.0304867	0.357348
Small ribosomal subunit protein uS12m	0.011654	0.33431
Myeloid-associated differentiation marker	0.0683114	0.374997
NADH dehydrogenase [ubiquinone] 1 alpha subcomplex subunit 1	0.165763	0.918868
Nuclear migration protein nudC	0.0436158	0.722867
Pinin	0.0318088	0.428501
Serine palmitoyltransferase 1	-0.0656544	1.19028
Liprin-beta-2	-0.0589626	0.950039
Cytochrome P450 4A14	0.218964	0.662641
E3 ubiquitin-protein ligase RING1	0.10572	0.822496
Heterogeneous nuclear ribonucleoprotein H	-0.0333561	0.556432
Chitinase-like protein 3	0.668421	0.815965
Apoptosis inhibitor 5	-0.0058664	0.312992
Branched-chain-amino-acid aminotransferase, mitochondrial	-0.181921	1.05616
Mitochondrial import inner membrane translocase subunit TIM44	-0.114809	1.18591
COP9 signalosome complex subunit 5	0.0767502	0.979782
Neutral amino acid transporter A	-0.0137264	0.308169
Calumenin	0.342605	1.71922
Nuclear autoantigen Sp-100	0.0760198	0.499217
U6 snRNA-associated Sm-like protein LSm2	0.286028	1.20252
GTP-binding protein REM 1	-0.304725	0.370065
Frataxin, mitochondrial	0.556228	0.908203
Aldehyde dehydrogenase, cytosolic 1	-0.212364	0.822006
Membrane-associated phosphatidylinositol transfer protein 1	-0.0008085	0.301838
Proteasome subunit beta type-10	0.172846	0.550605
Ras-related protein Rab-33B	0.480276	0.439354
Guanidinoacetate N-methyltransferase	0.0592293	0.515539
Large ribosomal subunit protein uL23m	0.0276022	0.418265
Syndecan-4	0.0737768	0.536753
Centromere/kinetochore protein zw10 homolog	0.112744	0.706465
Caveolae-associated protein 1	0.106039	0.38723
Dolichyl-diphosphooligosaccharide--protein glycosyltransferase 48 kDa subunit	-0.076719	0.801578
Cytochrome P450 2J5	-0.234374	0.505586
Cytochrome P450 2J6	-0.466154	0.771504
AP-3 complex subunit delta-1	0.0145943	0.448072
SRSF protein kinase 2	0.0724194	0.691932
Epididymis-specific alpha-mannosidase	0.250406	0.996809
Death-associated protein kinase 3	-0.0516383	0.792221
DNA fragmentation factor subunit alpha	0.0511418	0.761075
Transcription factor MafG	0.0980928	0.796462
Choline kinase alpha	-0.755948	0.722469
Tumor protein D53	-0.0888417	0.571263
Pro-interleukin-16	-0.0014297	0.303677
Bystin	0.0142934	0.369514
Casein kinase II subunit alpha'	-0.0544695	0.543212
Rho GTPase-activating protein 6	0.117349	0.903646
Guanylate cyclase soluble subunit beta-1	-0.0089598	0.340076
High mobility group protein B3	0.0508861	0.387875
Integrin beta-3	0.124047	0.514128
OX-2 membrane glycoprotein	0.0212243	0.373551
Retinol dehydrogenase 16	-0.372902	0.699318
RalBP1-associated Eps domain-containing protein 1	0.226829	1.16583
PALM2-AKAP2 fusion protein	0.127006	0.539929
BCL2/adenovirus E1B 19 kDa protein-interacting protein 2	-0.337672	1.29073
SWI/SNF-related matrix-associated actin-dependent regulator of chromatin subfamily E member 1	0.0406458	0.473242
DnaJ homolog subfamily B member 6	-0.167896	1.00071
5'-AMP-activated protein kinase subunit gamma-1	0.0314775	0.426986
Barrier-to-autointegration factor	0.56238	3.30624
E3 ubiquitin-protein ligase RNF13	0.0774048	0.386902
Ketimine reductase mu-crystallin	1.69831	0.970461
ATPase GET3	0.280767	1.32681
STE20-like serine/threonine-protein kinase	-0.131378	0.598072
Prominin-1	0.114449	0.691986
BCL2/adenovirus E1B 19 kDa protein-interacting protein 3	0.126703	0.776225
Trafficking protein particle complex subunit 3	0.339093	1.37464
Membrane-associated progesterone receptor component 1	0.307206	1.6703
Inositol monophosphatase 1	-0.211847	1.05905
Ectonucleoside triphosphate diphosphohydrolase 2	0.0360745	0.349716
Branched-chain alpha-ketoacid dehydrogenase kinase	-0.0773862	0.494913
Coatomer subunit beta'	-0.0585103	1.98953
Cytoplasmic protein NCK2	-0.0488422	0.476684
Alpha-synuclein	-0.0507199	0.396373
Serine/threonine-protein kinase tousled-like 2	0.119559	0.631784
Retinal rod rhodopsin-sensitive cGMP 3',5'-cyclic phosphodiesterase subunit delta	-0.035807	0.48509
Thiopurine S-methyltransferase	-0.263036	0.916006
Protein IMPACT	0.195547	0.495639
Serine/threonine-protein kinase 10	-0.0513225	0.527192
Synaptogyrin-2	-0.191041	0.56897
Biogenesis of lysosome-related organelles complex 1 subunit 1	0.245467	1.14628
Striatin	-0.0755204	1.23733
Desmoglein-2	0.0108374	0.314736
Protein NipSnap homolog 1	-0.112937	0.913912
Protein NipSnap homolog 2	-0.225402	0.844403
Histone deacetylase complex subunit SAP18	-0.0105712	0.375738
Septin-7	-0.0242566	0.481749
Eukaryotic translation initiation factor 6	0.211495	0.840947
Acyl-coenzyme A thioesterase 1	0.527787	0.771939
Large ribosomal subunit protein eL33	-0.0304268	0.444486
Sarcoplasmic/endoplasmic reticulum calcium ATPase 2	-0.0781514	0.858118
Transcription elongation factor SPT5	-0.0118784	0.39027
Integrin-linked protein kinase	-0.0354938	0.508936
Choline/ethanolamine kinase	-0.0086429	0.34182
Proteasome subunit beta type-5	0.0182315	0.376125
mRNA-capping enzyme	-0.0496389	0.467378
ATP-dependent RNA helicase A	-0.0302258	0.664292
Dolichol-phosphate mannosyltransferase subunit 1	-0.0008321	0.30248
Phosphatidylinositol 4-phosphate 5-kinase type-1 gamma	-0.0944763	0.528703
Phosphatidylinositol 3-kinase C2 domain-containing subunit gamma	-0.247709	0.344943
Phosphatidylinositol 5-phosphate 4-kinase type-2 alpha	-0.147277	0.716665
Eukaryotic translation initiation factor 3 subunit D	-0.0728137	2.09916
Allograft inflammatory factor 1	0.407542	0.708085
PDZ and LIM domain protein 3	-0.396496	0.548094
Probable phospholipid-transporting ATPase IIA	0.231939	0.525762
Zinc finger protein 143	-0.0819853	0.685941
Phosphoglycerate mutase 2	0.217536	0.660132
Elongation factor 1-beta	0.339628	2.27379
Heme oxygenase 2	0.147191	1.21628
Protein tyrosine phosphatase type IVA 2	-0.0415197	0.422272
G protein-coupled receptor kinase 6	-0.0146014	0.393796
Lipid transferase CIDEB	-0.207605	0.687983
Ataxin-2	0.0309835	0.36412
Integrin beta-5	-0.0092171	0.348126
Glycylpeptide N-tetradecanoyltransferase 1	-0.0282613	0.530427
Glycylpeptide N-tetradecanoyltransferase 2	-0.103133	0.976577
Band 4.1-like protein 2	-0.102753	0.813122
Monocarboxylate transporter 8	0.0874501	0.4688
Phospholipid hydroperoxide glutathione peroxidase GPX4	-0.0796304	0.620275
Decapping and exoribonuclease protein	-0.0807575	0.348815
Phosphatidylinositol-glycan-specific phospholipase D	0.208195	0.614603
Cathepsin S	0.401351	0.891302
ER membrane protein complex subunit 8	0.181743	0.935211
PDZ and LIM domain protein 1	0.123814	0.86836
Tetraspanin-6	-0.618214	0.913116
Vesicle-associated membrane protein 8	0.159858	1.6335
Frizzled-1	0.230162	0.752079
Membrane primary amine oxidase	0.235503	0.541202
Four and a half LIM domains protein 2	-0.0919358	1.02347
Proteasome subunit alpha type-3	0.131333	1.54865
Syntaxin-7	0.0289184	0.515724
Monocarboxylate transporter 2	-0.194098	0.796112
14-3-3 protein sigma	-0.430643	0.883784
Oncostatin-M-specific receptor subunit beta	0.177389	0.578741
UDP-glucose 6-dehydrogenase	-0.41242	0.997656
Vesicle-associated membrane protein 4	0.290891	0.712786
E3 ubiquitin-protein ligase UBR1	-0.0550304	0.56745
Sorting nexin-3	0.125861	1.01914
Sorting nexin-12	0.0920712	0.877465
H(+)/Cl(-) exchange transporter 7	0.00238159	0.306468
Very-long-chain 3-oxoacyl-CoA reductase	-0.243668	2.7757
SRSF protein kinase 1	-0.0211778	0.364432
Protein diaphanous homolog 2	-0.105395	0.916038
[Pyruvate dehydrogenase (acetyl-transferring)] kinase isozyme 4, mitochondrial	0.230043	0.460864
Sphingomyelin phosphodiesterase 2	-0.137315	0.762443
Solute carrier family 22 member 2	-0.155975	1.36348
Peroxisomal membrane protein PMP34	-0.452476	0.910005
Dystrobrevin beta	-0.0273779	0.431903
Peripheral plasma membrane protein CASK	-0.114424	0.600494
Prefoldin subunit 2	0.390786	1.79446
E3 ubiquitin-protein ligase TTC3	-0.688136	0.74235
Collagen alpha-1(V) chain	0.0630786	0.367228
Craniofacial development protein 1	0.0779861	0.694223
Protein Wiz	0.216766	0.667364
DBIRD complex subunit ZNF326	0.0194967	0.488293
Sortilin-related receptor	-0.212204	0.828121
Nidogen-2	0.187394	1.02123
Alpha-N-acetylglucosaminidase	0.0925196	1.19606
Alpha-catulin	-0.14955	0.59103
ATP-sensitive inward rectifier potassium channel 1	-0.364812	0.593382
Cadherin-16	0.0267224	0.357994
WD repeat-containing protein 1	-0.0240637	0.45639
Electrogenic sodium bicarbonate cotransporter 1	0.0740211	0.60068
Inhibitor of nuclear factor kappa-B kinase subunit beta	-0.0078402	0.420357
Vesicle transport through interaction with t-SNAREs homolog 1B	-0.144901	1.35043
Transforming growth factor beta receptor type 3	-0.0227068	0.358805
Tubby-related protein 3	0.166413	1.05324
Bifunctional 3'-phosphoadenosine 5'-phosphosulfate synthase 2	-0.11186	0.677893
Metaxin-2	0.283977	1.65457
Kinesin light chain 1	-0.033451	0.392824
Kinesin light chain 2	-0.194506	2.02325
Retinol dehydrogenase 7	-1.00148	0.83553
7-dehydrocholesterol reductase	0.188499	0.668935
Calpain small subunit 1	0.277716	1.20342
Zinc finger protein 106	0.607855	1.59765
Cytoplasmic dynein 1 intermediate chain 2	0.0295796	0.394826
Histone-lysine N-methyltransferase, H3 lysine-36 specific	-0.0487397	0.36516
Perilipin-4	-0.015582	0.311195
High affinity cAMP-specific and IBMX-insensitive 3',5'-cyclic phosphodiesterase 8A	0.00308219	0.305235
Ciliary neurotrophic factor receptor subunit alpha	-0.140462	0.468263
DNA (cytosine-5)-methyltransferase 3A	0.310107	0.684103
AP-1 complex subunit gamma-like 2	0.408177	0.958872
Leucine-rich repeat protein SHOC-2	-0.0120991	0.330094
Palmitoyl-protein thioesterase 1	0.289338	0.831076
Zinc finger RNA-binding protein	-0.0444421	0.450846
Aromatic-L-amino-acid decarboxylase	-0.149523	0.603713
COP9 signalosome complex subunit 3	-0.0139922	0.411071
COP9 signalosome complex subunit 4	0.29817	3.27397
COP9 signalosome complex subunit 6	0.190871	1.12585
Menin	-0.149734	0.465912
Heterogeneous nuclear ribonucleoproteins A2/B1	0.043402	0.550379
Sodium- and chloride-dependent transporter XTRP3B	-0.0972646	0.733066
Sodium-dependent neutral amino acid transporter B(0)AT3	-0.670675	1.05111
Catechol O-methyltransferase	0.327826	0.927013
Beclin-1	0.0501271	0.613765
Poly(ADP-ribose) glycohydrolase	-0.0478254	0.515645
Ubiquitin carboxyl-terminal hydrolase 2	-0.656131	0.902119
Golgi SNAP receptor complex member 1	-0.154891	0.68782
Serine/threonine-protein kinase PAK 1	0.0406557	0.562212
Ragulator complex protein LAMTOR3	0.105533	0.776477
Bromodomain-containing protein 7	0.0415693	0.362657
Protein CREG1	0.434276	1.12913
26S proteasome regulatory subunit 6A	0.135289	0.877145
ATP-dependent Clp protease proteolytic subunit, mitochondrial	0.0812507	0.777787
Serine/threonine-protein kinase 16	0.330813	1.00299
C-terminal-binding protein 1	0.196596	1.06949
Ensconsin	0.0194331	0.326656
3-keto-steroid reductase/17-beta-hydroxysteroid dehydrogenase 7	-0.129181	0.976976
Baculoviral IAP repeat-containing protein 6	0.010009	0.380868
Target of Myb1 membrane trafficking protein	0.48948	1.7782
Coagulation factor V	0.298941	1.51167
Junctional adhesion molecule A	0.0115058	0.413128
Ribonuclease P protein subunit p30	0.036831	0.375747
Signal transducing adapter molecule 2	0.103801	1.00594
4-galactosyl-N-acetylglucosaminide 3-alpha-L-fucosyltransferase 9	0.0477209	0.554292
Cytochrome P450 4A10	-0.25285	1.01255
Death domain-containing protein CRADD	-0.231889	0.43148
Isocitrate dehydrogenase [NADP] cytoplasmic	0.127482	0.715577
A-kinase anchor protein 10, mitochondrial	0.0281631	0.377165
ADP-ribosylation factor-like protein 6	0.0959355	0.636125
Putative hydrolase RBBP9	-0.0567499	0.39748
Short-chain dehydrogenase/reductase 3	-0.303354	0.648118
AN1-type zinc finger protein 5	-0.279566	0.490485
Amyloid-beta A4 precursor protein-binding family A member 3	-0.606147	0.707209
Histone deacetylase 3	0.330303	1.21063
E3 SUMO-protein ligase PIAS1	-0.0453981	0.446569
Organic anion transporter 3	-0.0745671	0.39599
ATP-sensitive inward rectifier potassium channel 15	0.264614	0.978206
Synapsin-1	-0.776932	0.772882
Zinc finger and BTB domain-containing protein 7A	0.181029	0.933412
Coagulation factor X	0.288801	0.825619
Protein lin-7 homolog C	-0.0073428	0.321471
Glucosamine-6-phosphate isomerase 1	0.195215	0.806316
ATP-dependent zinc metalloprotease YME1L1	0.0581229	0.753949
Transcobalamin-2	0.310283	1.4159
Histone-lysine N-methyltransferase SETDB1	-0.299264	0.532212
Syntaxin-8	-0.0504949	0.847621
2-amino-3-ketobutyrate coenzyme A ligase, mitochondrial	0.0830587	0.725541
Alpha-actinin-3	-0.709908	1.4173
Carboxypeptidase D	0.142793	0.7548
Lysosomal cobalamin transporter ABCD4	0.0236952	0.453014
Legumain	0.344649	1.42448
Afamin	0.16876	0.58373
Tripeptidyl-peptidase 1	0.308684	2.20028
SH3 and PX domain-containing protein 2A	-0.186077	0.72108
Muskelin	-0.791652	1.02815
Integral membrane protein 2B	0.0200086	0.363001
Coronin-1A	0.17511	0.941719
Coatomer subunit epsilon	0.374576	1.96431
RNA-binding protein 3	0.127347	0.545498
Transcription factor Sp1	0.0623082	0.416345
Complement component C1q receptor	0.2389	1.8446
Synaptophysin-like protein 2	-0.0117073	0.323992
Bis(5'-adenosyl)-triphosphatase	-0.241286	0.635999
Caspase-8	0.0391753	0.865005
Glutathione S-transferase LANCL1	-0.006298	0.334767
Vesicle transport through interaction with t-SNAREs homolog 1A	0.0730561	0.468589
Cytochrome b	-0.25641	0.949344
Alcohol dehydrogenase 1	-0.0546114	0.612419
Dihydrofolate reductase	0.0725808	0.576225
Cytochrome c oxidase subunit 1	-0.188891	1.06546
Cytochrome c oxidase subunit 2	-0.170607	1.01264
Hypoxanthine-guanine phosphoribosyltransferase	0.0025585	0.310434
Tyrosine-protein kinase ABL1	1.16198	1.21128
Alpha-amylase 1	0.393246	1.38535
Pancreatic alpha-amylase 2a5	0.452874	1.10262
Trypsin - Sus scrofa (Pig).	0.0485684	0.442655
Renin-2	-0.314589	0.353934
ATP synthase subunit a	-0.211217	0.618174
Carbonic anhydrase 2	-0.0265961	0.360676
Complement C3	0.19433	0.604045
Complement C4-B	0.00102389	0.301914
Pro-epidermal growth factor	-0.1728	0.568206
Immunoglobulin kappa chain variable 12-41 (Fragment)	1.2503	0.668417
Ig kappa chain V-V region HP R16.7;Ig kappa chain V-V region HP 93G7;Ig kappa chain V-V region HP 124E1	1.7931	1.13873
Ig heavy chain V region 186-1	1.50564	0.611404
Thy-1 membrane glycoprotein	-0.0903021	0.444363
Immunoglobulin kappa constant	0.877267	0.690575
Ig gamma-2A chain C region, A allele;Ig gamma-2A chain C region, membrane-bound form	0.0821914	0.340844
Immunoglobulin heavy constant gamma 2B	1.31852	0.66343
Ig gamma-1 chain C region, membrane-bound form	0.510695	0.721664
Immunoglobulin heavy constant mu	0.18001	0.409127
Beta-2-microglobulin	0.865396	2.869
H-2 class I histocompatibility antigen, L-D alpha chain	0.715446	0.684708
H-2 class I histocompatibility antigen, Q10 alpha chain	0.471071	1.86436
H-2 class I histocompatibility antigen, K-B alpha chain	0.128562	0.483276
H-2 class II histocompatibility antigen, A-D beta chain	-0.268791	0.489647
Hemoglobin subunit alpha	0.264393	0.585842
(Bos taurus) Hemoglobin subunit alpha	4.31623	0.655479
Hemoglobin subunit beta-1	0.309836	0.753627
Hemoglobin subunit beta-2	0.772053	2.02079
Histone H3.3C;Histone H3.1;Histone H3.2;Histone H3.3	0.0976962	0.499577
Collagen alpha-1(IV) chain	0.033352	0.378434
Laminin subunit gamma-1	0.0564817	0.630219
Laminin subunit beta-1	0.0304184	0.366317
Tax_Id=9606 Gene_Symbol=KRT14 Keratin, type I cytoskeletal 14	-0.12743	0.43683
Keratin, type I cytoskeletal 10;Tax_Id=10090 Gene_Symbol=Krt10 Isoform 1 of Keratin, type I cytoskeletal 10	-0.826474	0.558246
Tax_Id=9606 Gene_Symbol=KRT6A Keratin, type II cytoskeletal 6A	-0.0155876	0.313087
Alpha-S1-casein - Bos taurus (Bovine).	0.113331	0.364565
Alpha-S2-casein [Contains: Casocidin-1 - Bos taurus (Bovine).	0.18442	0.348409
Beta-casein - Bos taurus (Bovine).	-1.32158	0.916194
Tax_Id=9606 Gene_Symbol=ALB Isoform 1 of Serum albumin precursor	-0.197749	0.494074
(Bos taurus) Bovine serum albumin precursor	2.76074	0.651798
Prolactin-inducible protein homolog	-0.20071	0.375693
NADH-ubiquinone oxidoreductase chain 1	-0.111838	0.706465
NADH-ubiquinone oxidoreductase chain 2	-0.25117	1.21728
NADH-ubiquinone oxidoreductase chain 4	-0.074978	0.696355
NADH-ubiquinone oxidoreductase chain 5	-0.108824	0.60128
ATP synthase protein 8	0.0943577	0.52276
Complement factor D	0.355851	0.661412
Adenosine deaminase	0.410236	1.73725
Fatty acid-binding protein, adipocyte	-0.0162561	0.310177
Complement factor B	0.450367	1.14569
Myoglobin	2.62452	0.66684
(Bos taurus) Similar to Collagen alpha 1(III) chain	-0.185231	0.389425
Tax_Id=9606 Gene_Symbol=KRT6B Keratin, type II cytoskeletal 6B	0.0922699	0.364415
Tax_Id=9606 Gene_Symbol=KRT1 Keratin, type II cytoskeletal 1	-0.156715	0.463503
Myelin basic protein	-1.09973	0.607642
H-2 class II histocompatibility antigen gamma chain	0.298947	0.735248
Hemoglobin subunit beta-H1	0.416328	0.67249
Serine/threonine-protein kinase A-Raf	-0.0717866	0.585253
Band 3 anion transport protein	-0.149893	0.521063
Major prion protein	-0.138671	0.463368
Major urinary protein 3	-0.356004	0.538437
Insulin-like growth factor I	0.608714	0.628061
Fructose-bisphosphate aldolase C	-0.630695	0.802487
Fructose-bisphosphate aldolase A	-0.151322	2.25918
cAMP-dependent protein kinase catalytic subunit alpha	-0.072642	0.661568
Aspartate aminotransferase, cytoplasmic	-0.0014841	0.30818
Aspartate aminotransferase, mitochondrial	0.0480631	0.793078
Tubulin alpha-3 chain	-0.0154471	0.351007
Serum amyloid A-1 protein	1.19034	1.24751
Serum amyloid A-2 protein	1.45879	1.26472
Proto-oncogene tyrosine-protein kinase Src	-0.0810014	0.661883
Integrin alpha-M	-0.386282	0.459213
Platelet-derived growth factor receptor beta	0.231803	1.86632
Tax_Id=10090 Gene_Symbol=Krt18 Keratin, type I cytoskeletal 18	-0.350569	1.48421
Myosin light chain 1/3, skeletal muscle isoform	-1.12662	1.47561
L-lactate dehydrogenase A chain	-0.0566513	0.515239
Renin-1	-0.169951	0.429614
Ig heavy chain V region AC38 205.12	1.75949	0.847132
H-2 class II histocompatibility antigen, A-U beta chain	0.119016	0.518333
Glucocorticoid receptor	-0.0618917	0.401241
Complement component C9	-0.169465	0.504022
Complement C5	0.225862	0.491972
Apolipoprotein A-IV	-0.0858269	0.364319
Glucose-6-phosphate isomerase	-0.0992968	0.97087
ATP-dependent translocase ABCB1	-0.495956	0.801535
Procathepsin L	0.153766	0.543192
NADP-dependent malic enzyme	0.248549	0.832861
Ectonucleotide pyrophosphatase/phosphodiesterase family member 1	0.0220777	0.367349
Urokinase-type plasminogen activator	-0.0870343	0.365175
Complement factor H	0.161934	0.533557
Protein S100-A4	0.0862697	0.457818
SPARC	0.285189	1.3642
Transthyretin	0.643934	1.28577
Creatine kinase M-type	-0.551615	1.28346
Annexin A2	-0.0351492	0.508749
Thymidylate synthase	0.694949	0.706049
Albumin	0.279397	0.740369
Ribonucleoside-diphosphate reductase large subunit	-0.049432	0.561045
Alpha-1-antitrypsin 1-1;Alpha-1-antitrypsin 1-3	0.65058	1.09401
Serine protease inhibitor A3K	0.497402	1.03978
Heat shock protein HSP 90-alpha	0.0350937	0.843136
DNA excision repair protein ERCC-1	0.43525	0.601914
Protein disulfide-isomerase A4	-0.0190601	0.369012
Adenine phosphoribosyltransferase	-0.0357027	0.407896
Spectrin alpha chain, erythrocytic 1	0.0589297	0.366585
Lactotransferrin	0.492775	0.879187
Carbonyl reductase [NADPH] 2	0.318621	0.438928
Low affinity immunoglobulin gamma Fc region receptor II	0.483339	0.687352
Endoplasmin	0.0801098	0.611823
Collagen alpha-1(III) chain	0.329461	0.631849
Collagen alpha-2(IV) chain	-0.0031749	0.324738
Protein S100-A10	0.383192	1.59121
Apolipoprotein E	0.234284	0.833243
Superoxide dismutase [Cu-Zn]	0.448069	1.19593
Malate dehydrogenase, mitochondrial	0.00461829	0.3299
Neurofilament light polypeptide	-0.18231	0.424093
GTPase NRas	0.0974228	1.14259
C4b-binding protein	0.102027	0.45873
Tax_Id=9606 Gene_Symbol=KRT7 Keratin, type II cytoskeletal 7;Tax_Id=9606 Gene_Symbol=KRT7 keratin 7	-0.786453	0.447253
Guanine nucleotide-binding protein G(i) subunit alpha-2	0.0928061	0.926375
DNA-directed RNA polymerase II subunit RPB1	-0.0920225	1.32941
Tax_Id=9606 Gene_Symbol=KRT16 Keratin, type I cytoskeletal 16	-0.158197	0.445743
Lysozyme C-2	0.479479	0.910761
Homeobox protein Hox-C8;Homeobox protein Hox-B8	-0.0593969	1.09692
Serine protease inhibitor Kazal-type 1	0.836793	0.725444
Integrin beta-1	-0.0188081	0.483759
Protein disulfide-isomerase	0.359063	1.24295
Alkaline phosphatase, tissue-nonspecific isozyme	0.306908	0.831617
Nucleolin	0.0912359	1.14499
Phosphoglycerate kinase 1	-0.0161895	0.431401
Angiotensin-converting enzyme	-0.252673	0.550369
Ferritin heavy chain	0.106904	0.514949
Myosin light chain 4	-0.432266	0.622098
Myosin light chain 3	2.0713	0.650291
Macrophage colony-stimulating factor 1 receptor	0.166982	0.455925
Superoxide dismutase [Mn], mitochondrial	0.214606	0.863659
Cadherin-1	-0.0187763	0.344698
Surfeit locus protein 1	-0.0611406	0.833122
Surfeit locus protein 2	0.0393097	0.392652
Charged multivesicular body protein 6	-0.196893	0.804101
Histone H2A.Z;Histone H2A.V	0.0566257	0.701568
cGMP-dependent protein kinase 1	-0.238059	1.17449
Immunoglobulin superfamily member 11	-0.156706	0.414964
Small integral membrane protein 1	-0.18151	0.654542
Lymphocyte antigen 6C1	0.248087	0.937158
NADH dehydrogenase [ubiquinone] 1 beta subcomplex subunit 1	0.507192	1.61857
Calmodulin-1;Calmodulin-2;Calmodulin-3	-0.115991	0.677859
Zinc finger TRAF-type-containing protein 1	-0.525761	0.674622
Annexin A1	0.0670686	0.495752
Elongation factor 1-alpha 1	0.00684888	0.35528
MLV-related proviral Env polyprotein	0.356504	0.469835
Nidogen-1	0.108109	0.713642
Delta-aminolevulinic acid dehydratase	0.183305	0.521155
Cathepsin B	0.512383	3.17584
Eukaryotic initiation factor 4A-II	-0.0668633	1.1051
Microtubule-associated protein tau	-0.0565779	0.347577
Thioredoxin	0.247124	1.25552
Glutathione S-transferase A2	-0.39896	0.603979
Glutathione S-transferase Mu 1	-0.207629	0.650334
Transcription elongation factor A protein 1	0.030966	0.428069
Ras-related protein R-Ras	-0.175116	0.938168
Amino acid transporter heavy chain SLC3A2	0.225267	0.884813
Histone H2B type 1-M;Histone H2B type 1-H;Histone H2B type 2-B;Histone H2B type 1-C/E/G	0.0193033	0.410535
Histone H1.0	-0.26634	0.666917
Activated RNA polymerase II transcriptional coactivator p15	0.0634648	0.595433
Collagen alpha-1(I) chain	0.127229	0.470596
Poly [ADP-ribose] polymerase 1	0.0323699	0.485787
Lipoprotein lipase	-0.0370557	0.445427
Ribonucleoside-diphosphate reductase subunit M2	0.145503	0.412237
Myeloperoxidase	0.388952	0.702906
Fibronectin	0.0343368	0.477861
Glutathione peroxidase 1	-0.0128733	0.3405
Fatty acid-binding protein, heart	0.0580968	0.638773
Lysosome-associated membrane glycoprotein 1	0.171598	1.15224
Cyclin-dependent kinase 1	0.823771	0.584043
Heat shock protein HSP 90-beta	0.0431778	0.698269
Dystrophin	-0.013654	0.354294
Major urinary protein 2	-0.0389841	0.31909
Neural cell adhesion molecule L1	-0.0778701	0.668093
Neutrophil gelatinase-associated lipocalin	1.00528	1.13486
Keratin, type II cytoskeletal 8	-0.524221	1.86748
Properdin	0.291391	0.707017
Ornithine transcarbamylase, mitochondrial	-1.21253	0.970652
Integrin beta-2	0.267453	0.754635
Angiotensinogen	0.573711	1.07572
Growth arrest-specific protein 2	0.238816	1.10401
Inositol 1,4,5-trisphosphate receptor type 1	-0.138862	0.960114
Acyl-coenzyme A diphosphatase NUDT19	-0.932449	1.54281
T-complex protein 1 subunit alpha	0.0206521	1.01242
Amyloid-beta precursor protein	0.0575859	0.978633
Midkine	0.646974	1.19559
Tax_Id=9606 Gene_Symbol=KRT3 Keratin, type II cytoskeletal 3	0.185412	0.510654
Mitochondrial brown fat uncoupling protein 1	-0.147762	0.363115
Serum amyloid P-component	0.20427	0.658563
Beta-glucuronidase	0.245051	1.41347
cAMP-dependent protein kinase type II-alpha regulatory subunit	-0.0373357	0.723548
ATP-dependent 6-phosphofructokinase, liver type	-0.265835	1.53349
Calbindin	0.65578	2.03116
Fatty acid-binding protein, liver	-0.686581	0.632986
Cytochrome c oxidase subunit 5A, mitochondrial	0.324724	1.37923
Programmed cell death protein 6	0.165813	0.600169
Large ribosomal subunit protein eL8	0.00445717	0.306275
Gelsolin	-0.222651	1.27763
Retinoblastoma-associated protein	2.71523	1.08845
Troponin I, fast skeletal muscle	-0.662819	0.992003
Uridine 5'-monophosphate synthase	0.15136	2.39531
Acyl-CoA desaturase 1	-0.664448	1.14574
Myosin-8	-1.1216	0.960483
Neural cell adhesion molecule 1	0.209843	0.59238
Intercellular adhesion molecule 1	0.213009	0.956165
Carbonic anhydrase 1	-0.213264	0.872624
Tax_Id=9606 Gene_Symbol=KRT10 Keratin, type I cytoskeletal 10	-0.214314	0.488319
Tax_Id=9606 Gene_Symbol=KRT13 Isoform 1 of Keratin, type I cytoskeletal 13	-0.57106	0.490537
Tax_Id=9606 Gene_Symbol=KRT5 Keratin, type II cytoskeletal 5	-0.158268	0.468189
Glycerol-3-phosphate dehydrogenase [NAD(+)], cytoplasmic	-0.0623941	0.386235
Anion exchange protein 2	-0.635342	1.01323
DNA (cytosine-5)-methyltransferase 1	0.109631	0.489315
Protein S100-A6	0.0564722	0.426952
Sodium/potassium-transporting ATPase subunit beta-1	-0.151255	0.723078
Complement C1q subcomponent subunit B	-0.230103	0.419372
Large ribosomal subunit protein uL15	-0.0740996	0.374011
Small ribosomal subunit protein uS9	0.00405967	0.315877
Solute carrier family 2, facilitated glucose transporter member 4	-0.0832635	0.563723
Large ribosomal subunit protein uL30	-0.0989079	0.403353
Malate dehydrogenase, cytoplasmic	-0.0816082	1.33276
Small ribosomal subunit protein uS2	0.275193	1.41018
Calreticulin	0.247317	1.45166
Sodium/potassium-transporting ATPase subunit beta-2	-0.308028	0.796422
Solute carrier family 2, facilitated glucose transporter member 2	-0.0356442	0.363546
Histone-lysine N-methyltransferase MECOM	1.1926	1.05329
H-2 class I histocompatibility antigen, D-P alpha chain	-1.45468	0.561204
Signal recognition particle subunit SRP54	0.0170926	0.36957
Heat shock protein beta-1	-0.200872	0.983068
26S proteasome non-ATPase regulatory subunit 3	0.020106	0.429709
Lamin-B1	0.0322121	0.569866
Annexin A6	-0.181201	1.23972
C-reactive protein	0.827022	1.31426
Large ribosomal subunit protein uL10	0.0418184	0.780977
Microtubule-associated protein 1B	-0.372763	0.921337
Heme oxygenase 1	-0.445004	0.497558
Glutamine synthetase	0.0327205	0.382213
Cadherin-2	0.0511365	0.425724
Insulin receptor	0.048884	0.518289
Bisphosphoglycerate mutase	-0.233424	0.622673
Peripherin	-0.0213004	0.3343
Spectrin beta chain, erythrocytic	-0.109602	0.449792
Nucleoside diphosphate kinase A	-0.0505997	0.481482
Beta-1,4-galactosyltransferase 1	0.196811	0.594258
Glutathione S-transferase Mu 2	-0.337451	0.602479
Protease I precursor Lysyl endopeptidase Achromobacter lyticus.	-0.0766305	0.441276
Histone H1.2	-0.0262321	0.322109
V-type proton ATPase 116 kDa subunit a 2	-0.0132016	0.344776
Kallikrein-1	0.970705	2.52405
Carbonic anhydrase 3	0.243621	0.43277
Galectin-1	0.377056	0.896285
Protein kinase C epsilon type	-0.120532	0.853999
Hepatocyte growth factor receptor	-0.137721	0.787624
Galectin-3	0.0963791	0.57645
L-lactate dehydrogenase B chain	0.0151935	0.39458
Signal recognition particle 14 kDa protein	-0.0274422	0.384727
Coagulation factor IX	0.065266	0.551606
2',3'-cyclic-nucleotide 3'-phosphodiesterase	-0.470103	0.76471
Phenylalanine-4-hydroxylase	0.202855	0.980031
Methylmalonyl-CoA mutase, mitochondrial	-0.172392	1.11402
Glutamyl aminopeptidase	0.168226	0.91755
Argininosuccinate synthase	0.47012	1.56646
Spectrin alpha chain, non-erythrocytic 1	-0.0128366	0.411918
Heat shock 70 kDa protein 1-like	-1.29728	1.43635
Lysosomal protective protein	0.185871	1.19504
Glyceraldehyde-3-phosphate dehydrogenase	0.0124314	0.340301
Cyclic AMP-dependent transcription factor ATF-2	-0.709302	0.81927
Zinc finger X-chromosomal protein;Zinc finger autosomal protein	0.0763786	0.558295
Lysosome-associated membrane glycoprotein 2	0.292922	2.16134
High mobility group protein HMG-I/HMG-Y	-0.225459	0.713209
Zinc finger protein 37	-0.0799208	0.409872
Heat shock-related 70 kDa protein 2	-0.0440758	0.521102
Alpha-enolase	-0.101723	1.09416
Gamma-enolase	-1.90219	1.40412
Polypyrimidine tract-binding protein 1	0.0389945	0.628548
AP-2 complex subunit alpha-1	-0.0470583	0.66635
AP-2 complex subunit alpha-2	0.081244	1.22494
Lysosomal acid glucosylceramidase	0.1069	1.52606
Methanethiol oxidase	-0.102793	0.523438
Hexokinase-1	-0.298319	0.715035
UDP-glucuronosyltransferase 2B17;UDP glucuronosyltransferase 2 family, polypeptide B38	-0.391189	0.388684
Peptidyl-prolyl cis-trans isomerase A	0.173994	1.10293
Triosephosphate isomerase	-0.0717549	1.28819
Solute carrier family 2, facilitated glucose transporter member 1	-0.652189	0.913302
Lysozyme C-1	0.190741	0.473848
Proliferating cell nuclear antigen	0.458287	0.945266
Putative large ribosomal subunit protein eL32'	-0.0450996	0.409929
Receptor-type tyrosine-protein phosphatase alpha	-0.200414	1.52956
Cathepsin D	0.0578405	0.833032
Atrial natriuretic peptide receptor 1	0.0578011	0.465576
Ig heavy chain V region 6.96	1.39702	0.741572
Basigin	0.176267	0.587216
Ribosomal protein S6 kinase alpha-1	0.00267029	0.311053
Ribosomal protein S6 kinase alpha-3	-0.0558714	0.618495
Cofilin-1	0.0294106	0.379856
Guanine nucleotide-binding protein G(o) subunit alpha	-0.242499	0.604925
D-amino-acid oxidase	-0.309752	0.722895
Tax_Id=10090 Gene_Symbol=Krt19 Keratin, type I cytoskeletal 19	-0.525951	0.866449
Tax_Id=9606 Gene_Symbol=KRT4 keratin 4	-0.550254	0.574132
Androgen receptor	0.9454	0.61671
Fatty acid synthase	-0.538448	0.761547
Laminin subunit alpha-1	0.246186	0.968703
Glutathione S-transferase P 1	0.0936476	0.401297
Prothrombin	0.215174	0.809969
Large ribosomal subunit protein uL13	-0.0362332	0.350138
Protein Mpv17	0.284133	1.03728
Serpin H1	0.233993	0.667192
Negative elongation factor E	0.0738868	0.557134
Cytochrome c oxidase subunit 5B, mitochondrial	0.221776	0.836781
Glutathione S-transferase Mu 3	-0.149075	0.491861
Cytochrome c oxidase subunit 4 isoform 1, mitochondrial	0.0059384	0.330197
Matrix Gla protein	-0.164347	0.71237
Lymphocyte-specific protein 1	0.030203	0.35397
Endoplasmic reticulum chaperone BiP	0.0989133	0.699529
Beta-hexosaminidase subunit beta	0.116777	0.648021
Thioredoxin-dependent peroxide reductase, mitochondrial	0.265117	1.34876
Vimentin	0.109383	0.594155
Microtubule-associated protein 2	-0.263396	0.448433
Protein kinase C alpha type	0.350819	1.16487
High affinity immunoglobulin epsilon receptor subunit gamma	1.19112	0.781285
Troponin C, skeletal muscle	-0.336578	1.29049
Cytochrome P450 2A5	-0.62337	0.870358
Plasminogen	0.253534	0.765677
Tax_Id=9606 Gene_Symbol=FLG Filaggrin	-0.317343	0.582347
Tropomyosin alpha-3 chain	0.397995	1.0393
Ubiquitin-like protein 4A	0.296384	2.53943
Complement C2	-0.034998	0.432777
Unconventional myosin-Vb	-0.0388606	0.413844
Guanine nucleotide-binding protein subunit alpha-11	-0.0528952	0.638326
Guanine nucleotide-binding protein G(q) subunit alpha	-0.049243	0.465033
Aldo-keto reductase family 1 member B7	-0.341966	1.94526
ATP-dependent translocase ABCB1	-2.02314	0.7309
Cystatin-C	0.190134	0.83285
Beta-enolase	-0.41686	1.69281
Angiogenin	0.198306	0.560587
Vitamin D-binding protein	0.340111	1.06871
Lamin-B2	0.00096463	0.305588
Lactadherin	-0.0822422	0.447488
Antigen peptide transporter 1	0.182521	0.703647
Protein-glutamine gamma-glutamyltransferase 2	0.0284069	0.359849
Embigin	0.133887	0.493754
Ferrochelatase, mitochondrial	0.00290141	0.31566
Hepatocyte nuclear factor 1-alpha	-0.054171	1.05581
Myeloid differentiation primary response protein MyD88	0.0858664	0.563266
Prostaglandin G/H synthase 1	-0.168985	0.748698
Alpha-1-antitrypsin 1-2	0.74861	1.10872
E3 ubiquitin-protein ligase CBL	0.00771105	0.339223
AP-1 complex subunit gamma-1	-0.0668506	0.847075
Porphobilinogen deaminase	-0.0236946	0.333964
Eukaryotic translation initiation factor 3 subunit A	0.0290766	0.491486
Furin	0.091795	0.489006
Chromobox protein homolog 3	0.0242778	0.402082
Putative helicase MOV-10	-0.234083	0.62821
X-ray repair cross-complementing protein 6	-0.100884	0.712801
Purine nucleoside phosphorylase	0.151972	1.99743
Protein-L-isoaspartate(D-aspartate) O-methyltransferase	0.220509	1.16568
Carbonic anhydrase 5A, mitochondrial	-0.264108	0.552229
GDP-L-fucose synthase	0.021753	0.405006
Histidine decarboxylase	2.34699	0.63923
Beta-galactosidase	-0.210361	0.533518
Transcription elongation factor A protein 3	0.247196	1.03355
Alpha-crystallin B chain	-0.498298	0.724272
Carboxylesterase 1C	0.24444	1.09298
Catalase	-0.340421	0.960012
Branched-chain-amino-acid aminotransferase, cytosolic	-0.367454	0.540305
Peptidyl-prolyl cis-trans isomerase B	0.0264979	0.363789
Macrophage-capping protein	-0.693927	1.15946
Cytochrome P450 2D10	-0.742317	0.560457
Glutathione S-transferase A4	-0.130076	0.713461
Leukotriene A-4 hydrolase	0.0257343	0.532931
Inosine-5'-monophosphate dehydrogenase 2	-0.0090469	0.339249
Aldehyde dehydrogenase 1A1	-0.443107	0.798216
Lysosomal acid phosphatase	0.0844514	0.462834
Cation-dependent mannose-6-phosphate receptor	0.0460964	0.424732
Cyclin-dependent kinase 11B	-0.0393591	0.417192
3 beta-hydroxysteroid dehydrogenase/Delta 5-->4-isomerase type 1	-0.123421	0.459655
DNA replication licensing factor MCM3	0.429567	0.707018
G1/S-specific cyclin-D1	0.234566	0.358714
Small ribosomal subunit protein uS5	-0.0792292	0.496375
Tumor necrosis factor receptor superfamily member 6	0.175324	0.471598
Uricase	-1.65708	1.03083
Nuclear factor NF-kappa-B p105 subunit	-0.0489239	0.770936
Tyrosine-protein kinase Lyn	0.00889051	0.350932
Nucleolar transcription factor 1	-0.0044145	0.321449
Talin-1	-0.0405957	0.79069
Ezrin	0.133703	0.540546
Moesin	0.0206151	0.381194
Radixin	0.0219019	0.447509
3 beta-hydroxysteroid dehydrogenase/Delta 5-->4-isomerase type 2	0.176213	0.454948
3 beta-hydroxysteroid dehydrogenase/Delta 5-->4-isomerase type 3	-0.405023	0.536901
Catenin alpha-1	-0.0886815	0.632277
Plasma kallikrein	0.125198	0.690669
Prothymosin alpha	0.289092	0.831453
Splicing factor U2AF 65 kDa subunit	0.0282568	0.388142
Glutamate dehydrogenase 1, mitochondrial	0.0453726	0.37828
Phosphatidylinositol 3-kinase regulatory subunit alpha	-0.0463884	0.685382
26S proteasome non-ATPase regulatory subunit 7	0.0173213	0.35599
Platelet-derived growth factor receptor alpha	0.0200773	0.334807
Serine--tRNA ligase, cytoplasmic	0.0317661	0.52808
Myristoylated alanine-rich C-kinase substrate	-0.0498084	0.345877
Peptidyl-prolyl cis-trans isomerase FKBP1A	0.0964846	0.801042
Alpha-mannosidase 2	-0.0780992	0.549983
Small nuclear ribonucleoprotein-associated protein B;Small nuclear ribonucleoprotein-associated protein N	0.0736145	0.912133
Microtubule-associated protein 4	-0.0185239	0.330028
Guanine nucleotide-binding protein subunit alpha-12	-0.163413	0.403858
Guanine nucleotide-binding protein subunit alpha-13	-0.171871	1.09887
Phospholipase A-2-activating protein	-0.0185031	0.511771
X-ray repair cross-complementing protein 5	-0.104175	0.802886
Large ribosomal subunit protein uL3	-0.103364	0.535829
Protein disulfide-isomerase A3	0.104607	0.66868
Alpha-1,3-mannosyl-glycoprotein 2-beta-N-acetylglucosaminyltransferase	-0.164105	0.559078
Hepatocyte nuclear factor 1-beta	0.0817838	0.557287
Serine/threonine-protein kinase B-raf	0.0465195	0.433101
Proteasome subunit beta type-8	0.116656	0.513938
Proteasome subunit beta type-9	0.55551	1.05528
Gap junction beta-1 protein	-0.317401	0.4617
Cytoplasmic aconitate hydratase	-0.0635259	0.73836
DNA-(apurinic or apyrimidinic site) endonuclease	-0.019334	0.365901
Alcohol dehydrogenase class-3	-0.0918884	0.676387
Protein max	0.0146112	0.361274
Adenylosuccinate synthetase isozyme 1	-0.665068	0.668607
Calcium/calmodulin-dependent protein kinase type II subunit beta	0.0323556	0.382968
Biglycan	0.0437408	0.499228
Decorin	0.215644	0.467782
Nucleosome assembly protein 1-like 1	0.172922	0.82464
Ataxin-10	0.321455	1.56264
CUGBP Elav-like family member 1	0.0235226	0.699854
Nck-associated protein 1	-0.0743727	0.812157
Septin-4	-0.208136	1.15153
Murinoglobulin-1	-0.0559679	0.349461
Murinoglobulin-2	-1.02697	0.463326
MARCKS-related protein	-0.0708417	0.401185
Retinoic acid receptor RXR-alpha	0.142624	0.913712
Retinoic acid receptor RXR-beta	0.272356	0.56851
Kinesin-like protein KIF2A	-0.0305421	0.807379
Kinesin-like protein KIF3A	-0.0613378	0.5177
Progranulin	0.249972	0.788258
Meprin A subunit alpha	-0.271367	0.410552
Receptor-type tyrosine-protein phosphatase mu	0.00943229	0.340406
Dipeptidyl peptidase 4	0.0374993	0.90281
Protein kinase C delta type	-0.0556854	0.71281
Polyadenylate-binding protein 1	0.0249298	0.689907
Tyrosine-protein phosphatase non-receptor type 6	0.0734148	0.56818
Guanine nucleotide-binding protein subunit beta-4	-0.207039	0.547013
Ferritin light chain 1	0.277591	0.83223
Beta-hexosaminidase subunit alpha	0.124125	0.955854
Vascular cell adhesion protein 1	0.453373	1.60871
NEDD8	0.440067	1.32971
Alpha-2-HS-glycoprotein	0.803284	1.97747
Ornithine aminotransferase, mitochondrial	0.0812103	1.19386
Vitronectin	0.292881	0.885309
Transcriptional enhancer factor TEF-1	-0.155302	0.671315
Glutathione S-transferase A3	-0.15741	1.09445
Creatine kinase U-type, mitochondrial	0.139348	0.572579
Cyclin-dependent kinase 4	0.173844	0.914722
Peptidyl-prolyl cis-trans isomerase C	-0.370272	0.543809
NK-tumor recognition protein	0.165352	1.11059
Peptidyl-prolyl cis-trans isomerase FKBP4	0.0590358	0.844084
Guanine nucleotide-binding protein subunit alpha-14	-0.0008119	0.3017
High mobility group protein B2	0.156409	0.585974
Catenin delta-1	-0.0580165	0.648199
Desmin	-0.293906	0.506
Aminoacyl tRNA synthase complex-interacting multifunctional protein 1	-0.0309549	0.591842
Recombining binding protein suppressor of hairless	0.392058	0.915699
cAMP-dependent protein kinase type II-beta regulatory subunit	-0.224608	0.637115
POU domain, class 3, transcription factor 3	0.152687	0.773914
Dipeptidase 1	0.616185	1.33455
Serum amyloid A-4 protein	0.172926	0.494127
Sodium- and chloride-dependent GABA transporter 2	0.196025	0.482896
Protein S100-A9	0.586305	0.894609
RAC-alpha serine/threonine-protein kinase	-0.0391548	0.439948
Acyl-CoA-binding protein	0.38322	0.802056
Carcinoembryonic antigen-related cell adhesion molecule 1	0.754549	0.801812
Dual specificity mitogen-activated protein kinase kinase 1	-0.118675	0.827064
Sterol carrier protein 2	-0.258686	1.14977
Lupus La protein homolog	-0.0154377	0.354794
Developmentally-regulated GTP-binding protein 1	0.00611233	0.350184
Antithrombin-III	0.239116	0.470722
Nectin-2	0.252991	1.10685
Parvalbumin alpha	0.190111	0.716785
GTPase KRas	-0.107433	0.756214
Tryptophan--tRNA ligase, cytoplasmic	-0.0467734	0.392469
Kinesin-like protein KIF1A	-0.195977	0.807353
72 kDa type IV collagenase	-0.529744	0.492674
Vitamin K-dependent protein C	0.204406	1.10364
DNA polymerase alpha catalytic subunit	5.68016	2.47938
Ran-specific GTPase-activating protein	0.11438	0.665687
Focal adhesion kinase 1	0.00539372	0.315926
Macrophage migration inhibitory factor	0.132875	0.492539
Bifunctional epoxide hydrolase 2	-0.0062641	0.314937
Apolipoprotein C-I	0.67622	0.961071
Ubiquitin carboxyl-terminal hydrolase 4	0.0213659	0.585075
Regenerating islet-derived protein 3-beta	5.61253	0.739008
Tyrosine-protein phosphatase non-receptor type 11	-0.0312599	0.588011
Ras-related protein Rab-5C	0.0192784	0.361689
Ras-related protein Rab-6A	-0.100845	1.2577
Ras-related protein Rab-21	-0.0857888	1.50844
Ras-related protein Rab-12	-0.0764373	0.670762
Ras-related protein Rab-22A	-0.13503	0.816589
Ras-related protein Rab-23	-0.101776	0.845797
Ras-related protein Rab-24	-0.023242	0.388605
Ras-related protein Rab-17	0.19541	0.961125
Ras-related protein Rab-18	-0.0279309	0.408752
Ras-related protein Rab-20	-0.254969	0.78282
Intercellular adhesion molecule 2	0.0203105	0.387118
Thrombospondin-1	0.127433	0.509623
Pyruvate dehydrogenase E1 component subunit alpha, somatic form, mitochondrial	-0.107339	0.764617
Histidine ammonia-lyase	-0.351598	0.688024
Fumarylacetoacetase	-0.0143046	0.395847
Tax_Id=9606 Gene_Symbol=KRT9 Keratin, type I cytoskeletal 9	-0.213087	0.618736
rRNA 2'-O-methyltransferase fibrillarin	-0.0355147	0.482501
Calnexin	0.130472	1.68332
Insulin receptor substrate 1	-0.662758	0.893102
Glucose-6-phosphatase catalytic subunit 1	-0.0285225	0.343758
AP-1 complex subunit mu-1	0.0642	0.568544
Replication factor C subunit 1	0.0115658	0.332763
Peroxiredoxin-1	0.0962238	2.36237
CD81 antigen	0.181552	0.696934
Neuronal membrane glycoprotein M6-a	-0.271168	0.497413
Tyrosine-protein phosphatase non-receptor type 1	-0.0630688	0.699601
Receptor-type tyrosine-protein phosphatase kappa	0.0565079	0.462421
Tyrosine-protein phosphatase non-receptor type 12	0.142339	0.575294
Folate receptor alpha	0.431375	1.3639
Tax_Id=9606 Gene_Symbol=KRT2 Keratin, type II cytoskeletal 2 epidermal	-0.212349	0.472027
Fragile X messenger ribonucleoprotein 1	-0.0090636	0.362308
Large ribosomal subunit protein uL11	0.00421089	0.328142
Large ribosomal subunit protein eL18	-0.151016	0.441842
Antigen peptide transporter 2	0.0347558	0.348266
GTP-binding protein SAR1a	0.0345628	0.574
Oxygen-dependent coproporphyrinogen-III oxidase, mitochondrial	0.136999	0.568733
Guanine nucleotide-binding protein-like 1	-0.10959	0.658529
Protein phosphatase 1B	0.116834	0.93887
NADPH--cytochrome P450 reductase	-0.195601	0.862191
Transgelin	-0.0939798	0.417203
Fibulin-2	0.0221936	0.357394
DNA ligase 1	0.101336	0.365077
Hydroxymethylglutaryl-CoA lyase, mitochondrial	0.400134	1.40241
Uroplakin-2	-0.526411	0.721562
Stress-70 protein, mitochondrial	0.045713	0.610723
Mannose-binding protein A	-0.046933	0.349897
Dynamin-1	-0.33725	0.678031
Dynamin-2	-0.0356233	0.849382
Collagen alpha-1(XVIII) chain	0.112092	0.475232
Mannosyl-oligosaccharide 1,2-alpha-mannosidase IB	0.0128624	0.351763
Tight junction protein ZO-1	-0.0734452	0.675331
Flap endonuclease 1	0.253466	0.619493
Metalloproteinase inhibitor 3	0.00220258	0.306612
Adenylyl cyclase-associated protein 1	0.0317115	0.509309
Transketolase	0.0150097	0.321177
CD82 antigen	-0.370949	0.781502
CD9 antigen	-0.0287478	0.50073
Vacuolar protein sorting-associated protein 26A	0.09289	0.594706
Transcription factor A, mitochondrial	-0.0144011	0.356019
Indolethylamine N-methyltransferase	-0.911764	1.12697
Large ribosomal subunit protein eL28	-0.093833	0.485557
Long-chain-fatty-acid--CoA ligase 1	-0.0407556	0.497602
Lysine-specific demethylase 5C	0.883394	0.779804
Phospholipid-transporting ATPase ABCA1	2.91178	1.22323
Tyrosine-protein kinase CSK	0.0398111	0.484214
Mannose-binding protein C	0.05602	0.535217
Reduced folate transporter	0.131698	0.685645
Parathyroid hormone/parathyroid hormone-related peptide receptor	0.0275087	0.3875
CD63 antigen	0.0938143	1.16833
Pre-B-cell leukemia transcription factor 1	-0.0455822	0.463945
Enoyl-CoA delta isomerase 1, mitochondrial	-0.0151784	0.327794
Forkhead box protein K1	0.0762355	0.637904
Septin-2	0.0101947	0.420782
Signal transducer and activator of transcription 1	0.237392	0.74738
Signal transducer and activator of transcription 3	-0.0097049	0.407309
Signal transducer and activator of transcription 5A	0.0878749	0.439875
Signal transducer and activator of transcription 5B	-0.0293573	0.461868
Phosphatidylinositol 4,5-bisphosphate 3-kinase catalytic subunit alpha isoform	-0.121454	1.03362
Epidermal growth factor receptor substrate 15	0.271495	2.00823
Transcriptional activator protein Pur-alpha	-0.057962	0.64055
Leukemia inhibitory factor receptor	0.102954	0.468138
Huntingtin	-0.0208297	0.383007
Peroxisomal membrane protein 2	-0.286636	0.81558
T-complex protein 1 subunit theta	0.0291651	0.829749
Excitatory amino acid transporter 2	0.124903	0.341126
Cytochrome c oxidase subunit 6A1, mitochondrial	0.560799	1.28636
Tetranectin	0.337545	1.15124
COUP transcription factor 2	-0.064564	0.590043
Nuclear receptor subfamily 2 group F member 6	-0.329893	0.676046
Lithostathine-1	-0.0840695	0.395507
DNA mismatch repair protein Msh2	0.0249295	0.365569
Histone H1.4	-0.459662	0.631842
Histone H1.1	0.28089	0.554617
Histone H1.5	-0.313561	0.713981
Histone H1.3	-0.0519303	0.358253
Integrin alpha-V	-0.0111475	0.348133
Aldo-keto reductase family 1 member B1	-0.845994	1.15908
Aldose reductase-related protein 2	-0.233848	0.680346
Cofilin-2	-0.0895968	0.650123
Mannosyl-oligosaccharide 1,2-alpha-mannosidase IA	0.0466557	0.527961
Peptidyl-prolyl cis-trans isomerase FKBP2	-0.236156	0.859376
Medium-chain specific acyl-CoA dehydrogenase, mitochondrial	-0.1516	0.619535
Ran GTPase-activating protein 1	0.0741824	0.710767
Signal-induced proliferation-associated protein 1	-0.115413	0.6803
Glutathione peroxidase 3	0.32939	1.29869
Cyclin-dependent kinase inhibitor 1B	0.207432	0.595428
Vesicle-fusing ATPase	-0.0456254	0.640043
Vacuolar protein sorting-associated protein 4B	0.0755431	1.44671
26S proteasome regulatory subunit 7	-0.0015949	0.318943
Ras-related protein Rab-11B	0.129228	1.57989
Adrenodoxin, mitochondrial	0.0964489	0.496103
Merlin	-0.117536	0.56667
Adenylosuccinate synthetase isozyme 2	-0.0423182	0.634714
Unconventional myosin-Ib	-0.114984	0.71197
Lys-63-specific deubiquitinase BRCC36	-0.0123292	0.397433
E3 ubiquitin-protein ligase NEDD4	-0.0765288	0.504051
Transcriptional coactivator YAP1	0.237991	0.972507
Dolichyl-diphosphooligosaccharide--protein glycosyltransferase subunit STT3A	-0.0872015	0.669148
Quinone oxidoreductase	-0.0491318	0.54213
Testin	-0.0688066	0.935396
Cytosolic phospholipase A2	-0.3212	0.713976
Aldehyde dehydrogenase, mitochondrial	-0.0238671	0.345741
Aldehyde dehydrogenase family 3 member A2	-0.0778152	0.804236
F-actin-capping protein subunit alpha-1	0.0521792	0.622729
F-actin-capping protein subunit alpha-2	0.0305879	0.371871
F-actin-capping protein subunit beta	-0.0043744	0.324767
Signal recognition particle receptor subunit beta	-0.0124335	0.415356
Glutathione reductase, mitochondrial	0.38586	1.6329
Metaxin-1	0.0479851	0.651791
Dual specificity mitogen-activated protein kinase kinase 4	-0.0805853	0.974171
Mitogen-activated protein kinase 14	-0.0220551	0.415709
Glutamine--fructose-6-phosphate aminotransferase [isomerizing] 1	-0.116618	1.29264
ATP-dependent 6-phosphofructokinase, muscle type	-0.0936892	1.36865
Insulin-like growth factor-binding protein 3	0.435375	1.11204
Insulin-like growth factor-binding protein 4	0.418201	1.61635
Insulin-like growth factor-binding protein 6	1.45939	0.806785
Large ribosomal subunit protein eL6	-0.0820241	0.393863
Large ribosomal subunit protein eL29	-0.193723	0.526593
Carnitine O-acetyltransferase	-0.0918706	0.625691
Crk-like protein	0.11778	0.809409
Large ribosomal subunit protein P1	0.0226947	0.360925
Large ribosomal subunit protein uL18	-0.0414735	0.395077
Large ribosomal subunit protein eL13	-0.016083	0.320778
Large ribosomal subunit protein eL36	-0.0754103	0.433366
Ribose-5-phosphate isomerase	0.0255064	0.417331
Eukaryotic translation initiation factor 1	0.0223186	0.38991
Annexin A5	0.133044	0.645456
Protein 4.1	-0.140811	1.04729
Vitamin D3 receptor	-0.158288	0.496783
MHC class II regulatory factor RFX1	-0.255561	0.494941
ATP-binding cassette sub-family D member 1	-0.0003986	0.302202
Tubulin-specific chaperone A	0.0137462	0.376857
Serine/threonine-protein phosphatase 2B catalytic subunit beta isoform	-0.113044	0.748713
Tax_Id=9606 Gene_Symbol=KRT6C Keratin, type II cytoskeletal 6C	0.122874	0.372988
Prelamin-A/C	-0.0936657	0.65767
Heat shock 70 kDa protein 4L	-0.269722	1.39841
Pericentrin	0.0326618	0.438336
Carbonyl reductase [NADPH] 1	-0.536079	0.842074
Folylpolyglutamate synthase, mitochondrial	0.170159	0.949796
Cytochrome c oxidase subunit 7A2, mitochondrial	0.235077	1.34137
Glutathione S-transferase Mu 5	-0.0339815	0.417346
Troponin I, cardiac muscle	0.36879	0.449672
ADP/ATP translocase 1	0.0808485	0.5236
Guided entry of tail-anchored proteins factor CAMLG	-0.0918736	0.533578
Nuclear receptor subfamily 2 group C member 2	0.0748932	0.577193
General transcription and DNA repair factor IIH helicase subunit XPB	-0.1069	0.56988
MAP kinase-activated protein kinase 2	-0.0194539	0.378042
Heparin cofactor 2	0.280313	1.17941
Deoxyribonuclease-1	-0.446922	1.15569
Protein 4.2	-0.11148	0.45431
Natural resistance-associated macrophage protein 2	-0.0747612	0.600268
C-type lectin domain family 10 member A	1.16563	0.98051
Heterogeneous nuclear ribonucleoprotein A1	0.0143575	0.360776
4-hydroxyphenylpyruvate dioxygenase	-0.114946	0.495769
Inositol polyphosphate 1-phosphatase	0.0164312	0.360435
Protein phosphatase 1A	0.14072	1.21877
Choline-phosphate cytidylyltransferase A	0.0683968	0.599298
Cyclin-dependent kinase 5	-0.0169562	0.512776
Hepatocyte nuclear factor 4-alpha	0.045869	0.627704
Hematopoietic lineage cell-specific protein	0.0606483	0.414581
DNA replication licensing factor MCM4	0.368896	0.694171
DNA replication licensing factor MCM5	0.385647	0.60722
Proteasome subunit alpha type-2	0.0898402	1.33397
Presenilin-1	-0.430353	0.623468
Tropomodulin-1	0.0921944	0.512161
Caveolin-1	0.0135757	0.314296
Pro-cathepsin H	0.318005	2.09217
Signal recognition particle 9 kDa protein	0.155817	1.15735
Inosine-5'-monophosphate dehydrogenase 1	-0.0975204	0.363184
2-oxoisovalerate dehydrogenase subunit alpha, mitochondrial	-0.0930121	0.709869
(3R)-3-hydroxyacyl-CoA dehydrogenase	-0.026734	0.389319
11-beta-hydroxysteroid dehydrogenase 1	-0.298211	0.883855
Adenosylhomocysteinase	-0.131379	1.31733
Flavin-containing monooxygenase 1	0.0953649	0.730428
Arylamine N-acetyltransferase 2	-0.233879	0.686673
Rab GDP dissociation inhibitor alpha	-0.117992	1.57349
Arylsulfatase B	0.517815	1.02166
Serine hydroxymethyltransferase, cytosolic	-0.433812	0.685505
V-type proton ATPase catalytic subunit A	0.0583938	0.484562
V-type proton ATPase subunit E 1	0.0643792	0.488962
Very long-chain specific acyl-CoA dehydrogenase, mitochondrial	-0.064807	0.444602
Proliferation-associated protein 2G4	-0.0086485	0.37328
Fibromodulin	-0.116594	0.398582
Translocator protein	0.0675107	0.39358
Troponin T, cardiac muscle	-0.294679	0.466045
Calpastatin	-0.0037158	0.30981
Segment polarity protein dishevelled homolog DVL-1	-0.0086931	0.317137
Ras-related protein Rab-7a	-0.006842	0.431155
Uroporphyrinogen-III synthase	0.460372	0.844643
Long-chain specific acyl-CoA dehydrogenase, mitochondrial	-0.0301043	0.382335
Protoporphyrinogen oxidase	0.0209118	0.329201
Large ribosomal subunit protein uL6	-0.0848643	0.644259
1-phosphatidylinositol 4,5-bisphosphate phosphodiesterase beta-3	-0.0984761	1.01661
Cathelicidin antimicrobial peptide	0.436589	0.503483
DNA repair protein complementing XP-C cells homolog	-0.174037	0.706925
Glypican-4	0.0890678	0.484169
Peroxisomal multifunctional enzyme type 2	-0.288932	1.03884
11-beta-hydroxysteroid dehydrogenase type 2	-0.0222683	0.348171
Myosin regulatory light chain 2, ventricular/cardiac muscle isoform	1.11431	0.622385
H(+)/Cl(-) exchange transporter 3	0.0509278	0.553469
Adenylate cyclase type 9	0.207144	1.1998
Glutathione synthetase	-0.26885	0.961245
Hepatoma-derived growth factor	0.0258901	0.411184
V-type proton ATPase subunit d 1	0.0668635	0.527874
Fatty acid-binding protein, brain	0.569175	2.08396
ADP/ATP translocase 2	-0.0873835	0.832412
Lumican	0.47686	0.857583
Excitatory amino acid transporter 3	-0.249264	0.811992
Neutral amino acid transporter B(0)	0.00130743	0.30247
CDK-activating kinase assembly factor MAT1	0.0238736	0.317922
Thiosulfate sulfurtransferase	0.25914	1.51466
Importin subunit alpha-1	0.0698429	0.449145
Tyrosine-protein kinase JAK1	0.127602	2.27322
Serum paraoxonase/arylesterase 1	-0.263548	0.827321
DNA polymerase delta catalytic subunit	0.00843825	0.323013
DNA-directed RNA polymerases I and III subunit RPAC1	0.217246	1.34707
Ubiquitin carboxyl-terminal hydrolase 10	-0.0032474	0.307472
Pyruvate kinase PKM	-0.242253	0.927041
Ubiquitin-conjugating enzyme E2 E3;Ubiquitin-conjugating enzyme E2 E2	-0.0297974	0.442629
NADH dehydrogenase [ubiquinone] iron-sulfur protein 6, mitochondrial	0.50548	2.05445
Uridine-cytidine kinase 1	0.00636189	0.321365
Uridine phosphorylase 1	0.143344	0.797239
Signal transducer and transcription activator 6	-0.0575286	0.558819
2-iminobutanoate/2-iminopropanoate deaminase	0.00504231	0.308954
Ephrin-A1	-0.105959	0.441206
Ephrin-B1	-0.0401676	0.4162
Carnitine O-palmitoyltransferase 2, mitochondrial	-0.0044299	0.323926
Sulfotransferase 1A1	-0.250572	0.534424
Cytotoxic granule associated RNA binding protein TIA1	0.0864894	1.9546
Large ribosomal subunit protein uL1	-0.0087662	0.334865
Lipoamide acyltransferase component of branched-chain alpha-keto acid dehydrogenase complex, mitochondrial	-0.0984966	1.23401
Homeobox protein cut-like 1	0.0789011	0.997565
CCAAT/enhancer-binding protein alpha	-0.590216	0.443499
Geranylgeranyl transferase type-2 subunit beta	-0.106892	0.848473
Pyruvate kinase PKLR	-0.103165	0.422519
Holocytochrome c-type synthase	0.0322883	0.436525
Phosphatidylcholine transfer protein	-0.0268296	0.364084
Phosphatidylinositol transfer protein alpha isoform	-0.007382	0.344005
Phosphatidylinositol transfer protein beta isoform	0.041014	0.654183
Monocarboxylate transporter 1	-0.28633	0.650077
Ras-related protein Rab-2A	-0.0310034	0.595946
Anaphase-promoting complex subunit 1	0.0450084	0.477667
CCHC-type zinc finger nucleic acid binding protein	0.0321016	0.456656
Isocitrate dehydrogenase [NADP], mitochondrial	-0.0694935	0.804047
DNA polymerase subunit gamma-1	-0.146967	0.357356
DnaJ homolog subfamily C member 2	0.0764858	0.57612
Stomatin	-0.133867	0.817153
Stathmin	0.566257	1.12283
DNA mismatch repair protein Msh6	0.0339559	0.395621
Hormone-sensitive lipase	-0.0893706	0.356521
Elastin	-0.0841477	0.407808
UV excision repair protein RAD23 homolog A	0.143643	0.551112
UV excision repair protein RAD23 homolog B	-0.176403	0.393224
NEDD8 ultimate buster 1	-0.0287762	0.439995
FAS-associated factor 1	0.0105734	0.346604
Ephrin type-B receptor 4	0.0149556	0.369651
Ephrin type-B receptor 2	-0.0622004	0.360666
26S proteasome regulatory subunit 6B	0.0211818	0.432026
Transport and Golgi organization 2 homolog	0.165379	1.85226
Galactocerebrosidase	0.079855	0.479688
Adenylosuccinate lyase	0.0159331	0.390942
Probable ATP-dependent RNA helicase DDX6	-0.0507631	0.783651
Hydroxymethylglutaryl-CoA synthase, mitochondrial	-0.317105	0.685099
ADP-ribosylhydrolase ARH1	0.164447	0.686693
Microfibrillar-associated protein 2	0.394577	0.824804
Solute carrier family 12 member 2	-0.272672	0.668135
Solute carrier family 12 member 1	-0.543509	0.783968
Aquaporin-4	-0.57325	0.771895
ATP-binding cassette sub-family D member 3	-0.208369	1.33449
SH3 domain-binding protein 1	0.0757131	0.594905
Ras-related protein Rab-8A	-0.0602534	0.558239
Adenosine kinase	-0.0250927	0.390197
Cadherin-5	0.127242	1.12174
Cadherin-11	-0.0954366	0.863725
Alpha-2-macroglobulin receptor-associated protein	0.0965706	0.468708
Ectonucleoside triphosphate diphosphohydrolase 1	-0.0655916	0.436142
Golgin subfamily A member 3	-0.0531931	0.475949
ATP synthase subunit f, mitochondrial	-0.0331594	0.386703
Ribosomal RNA processing protein 1 homolog A	0.100609	0.482046
cAMP-regulated phosphoprotein 19	0.0543935	0.46886
FAD-linked sulfhydryl oxidase ALR	-0.0041128	0.31033
Ras-related protein Rab-4A	0.0182106	0.366558
Acylphosphatase-2	-0.17294	0.567136
Acylphosphatase-1	-0.0808291	0.762468
ATP synthase subunit ATP5MPL, mitochondrial	-0.0217493	0.427381
Bis(5'-nucleosyl)-tetraphosphatase [asymmetrical]	-0.0362459	0.456156
ATP synthase subunit epsilon, mitochondrial	-0.124156	1.00615
Cytidine deaminase	0.376816	1.09779
Cytochrome c oxidase subunit 6B1	0.107611	0.624763
Cytochrome c oxidase subunit 7A1, mitochondrial	0.0217841	0.329034
Cytochrome c oxidase subunit 7B, mitochondrial	-0.15472	0.827722
Cytochrome c oxidase copper chaperone	0.602133	2.57459
Cytochrome b5	0.466997	1.31978
Ubiquitin carboxyl-terminal hydrolase 5	0.0204694	0.472128
Aquaporin-2	-0.931898	1.32808
ATP synthase subunit beta, mitochondrial	0.0846714	0.991099
Putative mitochondrial transporter UCP3	0.0386072	0.337127
ADP-ribosyl cyclase/cyclic ADP-ribose hydrolase 1	0.0314326	0.494136
C-terminal-binding protein 2	-0.0196248	0.348005
Excitatory amino acid transporter 1	-0.702593	0.809454
Protein S100-A1	0.158761	0.566146
Cytochrome P450 2A12	-3.10652	1.37287
Myc-associated zinc finger protein	0.265729	0.625161
Suppressor of tumorigenicity 14 protein homolog	-0.109296	0.457863
Wolframin	-0.280301	2.02521
Programmed cell death protein 5	0.362321	0.78492
RNA-binding protein FUS	0.13858	0.891907
Exosome complex component 10	0.00396322	0.321695
Ladinin-1	0.0754445	0.469411
Ubiquitin carboxyl-terminal hydrolase 25	0.113392	0.600629
EvC complex member EVC	-0.184363	0.663353
Nicastrin	0.0784585	0.576682
Poly(rC)-binding protein 3	-0.0454386	0.862384
V-type proton ATPase subunit D	0.044324	0.37677
Endoplasmic reticulum resident protein 29	0.164405	1.06107
Elongation factor 1-delta	0.357227	1.57013
Alpha-actinin-4	-0.0193843	0.502538
U2 small nuclear ribonucleoprotein A'	-0.0086116	0.330644
Transmembrane 9 superfamily member 2	-0.0315276	0.431544
Lysyl oxidase homolog 2	-0.028101	0.382307
Isopentenyl-diphosphate Delta-isomerase 1	0.38896	1.43548
NAD kinase	0.0505158	0.487199
Small ribosomal subunit protein bS21m	0.0667396	0.503592
Small ribosomal subunit protein bS6m	0.0114999	0.339077
Ras GTPase-activating protein 2	0.0305969	0.40245
Acyl-coenzyme A thioesterase 8	-0.227082	1.57134
Galactosylgalactosylxylosylprotein 3-beta-glucuronosyltransferase 3	-0.134289	0.583664
Elongation factor 2	0.00831066	0.347563
Dynamin-like 120 kDa protein, mitochondrial	-0.0442392	0.651878
Serine/threonine-protein phosphatase 2A activator	0.104381	0.847819
Striatin-4	0.066864	0.472541
CTD small phosphatase-like protein	0.312577	0.402806
Carboxy-terminal domain RNA polymerase II polypeptide A small phosphatase 1	0.470559	0.422686
PAX3- and PAX7-binding protein 1	-0.536265	0.749365
Caspase recruitment domain-containing protein 10	0.0634951	0.516873
Sulfate anion transporter 1	0.142111	0.799993
Aladin	0.0694711	0.511295
Tropomyosin alpha-1 chain	0.0791181	0.377201
TBC1 domain family member 10A	-0.0325585	0.471867
Gamma-tubulin complex component 3	0.153804	0.347505
182 kDa tankyrase-1-binding protein	-0.0019609	0.306688
Vacuolar protein sorting-associated protein 33B	0.0089854	0.334553
Bcl-2-like protein 13	0.035019	0.344603
DnaJ homolog subfamily C member 30, mitochondrial	0.245215	1.51686
Copine-2	-0.0003663	0.301637
Fermitin family homolog 1	-0.119891	0.62206
mRNA (2'-O-methyladenosine-N(6)-)-methyltransferase	-0.0496367	0.461156
Solute carrier family 12 member 3	-0.0692712	0.434207
Nucleoporin Nup43	0.340161	1.11905
Cingulin	-0.204794	0.897474
Eukaryotic translation initiation factor 5	0.0866227	0.704761
YTH domain-containing family protein 1	0.124356	1.59408
BLOC-2 complex member HPS5	0.0555418	0.375332
DNA-directed RNA polymerase III subunit RPC2	-0.457244	0.657713
VIP36-like protein	-0.209788	1.35181
Phosphatidylinositol 4,5-bisphosphate 5-phosphatase A	0.021274	0.392815
Ankyrin repeat and SAM domain-containing protein 1A	0.0270254	0.538906
Splicing factor 3B subunit 6	0.044821	0.733653
Ras and Rab interactor 3	0.137944	0.68074
Dedicator of cytokinesis protein 4	0.340297	0.933845
SAM and SH3 domain-containing protein 1	0.22004	1.15967
Protein-L-isoaspartate O-methyltransferase domain-containing protein 1	-0.0692384	0.837164
Actin-related protein 2/3 complex subunit 4	-0.0235877	0.402426
Protein transport protein Sec61 subunit gamma	-0.0902025	0.577153
RuvB-like 1	-0.0102827	0.369483
Myelin proteolipid protein	-3.15689	0.664041
Eukaryotic translation initiation factor 3 subunit E	-0.0120842	0.437432
Poly(rC)-binding protein 1	0.0416696	0.475995
Gamma-aminobutyric acid receptor-associated protein-like 2	0.0111405	0.34058
Reactive oxygen species modulator 1	-0.0149279	0.327789
Nuclear protein localization protein 4 homolog	-0.0755985	0.853961
Actin, cytoplasmic 1	0.298347	1.35747
Mortality factor 4-like protein 1	-0.0338857	0.362132
Cell division control protein 42 homolog	-0.0608065	1.06398
Cold-inducible RNA-binding protein	0.109042	0.881244
Eukaryotic initiation factor 4A-I	-0.0070638	0.335503
Small ribosomal subunit protein uS10	-0.0250655	0.430924
DnaJ homolog subfamily C member 5	-0.0627061	0.376287
Ras-related protein Rab-5B	-0.097546	0.750753
Calcineurin B homologous protein 1	0.418691	1.40523
Ras-related protein Rab-10	-0.166968	1.82689
Ras-related protein Rab-8B	-0.0872517	0.993805
Ubiquitin-conjugating enzyme E2 D3	-0.0597042	0.605877
Ubiquitin-conjugating enzyme E2 D1	-0.180909	0.445588
NEDD8-conjugating enzyme Ubc12	-0.004769	0.324402
Ubiquitin-conjugating enzyme E2 K	0.0897054	0.755308
Ubiquitin-conjugating enzyme E2 N	0.0612429	0.589197
Fibroblast growth factor 1	-0.617124	1.73917
Actin-related protein 2	-0.0164551	0.473967
Alpha-centractin	0.105775	1.29619
COP9 signalosome complex subunit 2	-0.0338166	0.42424
ADP-ribosylation factor-like protein 1	-0.0099889	0.374365
ATP-binding cassette sub-family E member 1	-0.0047449	0.320503
Ras-related protein Rap-2b	0.118043	0.85555
Large ribosomal subunit protein uL24	-0.0227923	0.37113
Syntaxin-1B	-0.878426	0.561496
Proteasome activator complex subunit 3	0.329528	1.67413
Ras-related protein Rab-6B	0.0183017	0.374091
Protein mago nashi homolog	0.125336	1.09334
Large ribosomal subunit protein eL27	0.0132373	0.33919
Telomerase-binding protein EST1A	-0.0881505	0.513035
Pterin-4-alpha-carbinolamine dehydratase	0.500721	1.43014
Large ribosomal subunit protein eL43	-0.0980341	0.533468
N-alpha-acetyltransferase 20	0.179536	0.998215
Protein transport protein Sec61 subunit alpha isoform 1	-0.171056	1.0868
ADP-ribosylation factor 4	-0.118417	0.834374
Prefoldin subunit 3	-0.0087256	0.347501
Dolichyl-diphosphooligosaccharide--protein glycosyltransferase subunit DAD1	-0.0427731	0.38788
4-aminobutyrate aminotransferase, mitochondrial	-0.159275	0.54005
Coatomer subunit zeta-1	-0.0951143	0.498179
Small ubiquitin-related modifier 2	0.435319	1.44713
Ubiquitin-fold modifier 1	0.343724	1.62575
DDB1- and CUL4-associated factor 7	0.0790062	0.879462
WD repeat-containing protein 5	0.0890661	0.883835
AP-1 complex subunit sigma-1A	0.0266008	0.42427
Nuclear transport factor 2	0.170406	0.596335
Heterogeneous nuclear ribonucleoprotein K	0.014665	0.362192
14-3-3 protein gamma	0.130505	0.989909
Leucine-rich repeat and calponin homology domain-containing protein 1	-0.0563929	0.477921
Ubiquitin carboxyl-terminal hydrolase 46	-0.0206377	0.822709
Ras-related protein R-Ras2	-0.192822	0.523946
Mitochondrial import inner membrane translocase subunit Tim10	0.358303	0.832848
Mitochondrial import inner membrane translocase subunit Tim13	0.299177	1.40819
Small ribosomal subunit protein eS7	0.0126735	0.468902
Serine/threonine-protein phosphatase PP1-alpha catalytic subunit	-0.0470473	0.961097
Serine/threonine-protein phosphatase PP1-beta catalytic subunit	-0.0423976	0.830933
26S proteasome regulatory subunit 4	-0.003947	0.316778
26S proteasome regulatory subunit 8	0.0219517	0.458167
Small ribosomal subunit protein eS8	-0.113125	0.463562
Small ribosomal subunit protein uS8	-0.0364738	1.24349
Ubiquitin-conjugating enzyme E2 G1	0.289391	1.42098
Ubiquitin-conjugating enzyme E2 H	0.192573	1.01154
14-3-3 protein epsilon	0.131304	0.64024
Small ribosomal subunit protein uS11	-0.0667116	0.842365
Small ribosomal subunit protein uS12	0.0613112	0.535933
Small ribosomal subunit protein uS14	0.172144	0.591185
Small ribosomal subunit protein uS17	-0.0419646	0.469647
Small ribosomal subunit protein uS15	-0.021624	0.482124
Small nuclear ribonucleoprotein E	-0.0268395	0.40716
Small nuclear ribonucleoprotein F	0.163451	0.561044
Small nuclear ribonucleoprotein G	-0.06963	0.510289
U6 snRNA-associated Sm-like protein LSm6	-0.0283479	0.510699
Small nuclear ribonucleoprotein Sm D1	0.0110963	0.340589
Small nuclear ribonucleoprotein Sm D2	-0.0244652	0.609697
Small nuclear ribonucleoprotein Sm D3	0.05879	2.11977
ADP-ribosylation factor 6	-0.0335105	0.614209
26S proteasome regulatory subunit 10B	-0.0157846	0.414815
Thioredoxin reductase-like selenoprotein T	-0.0358416	0.495794
Voltage-gated potassium channel subunit beta-2	-0.453497	0.53978
Abl interactor 2	-0.179698	1.0849
DNA-directed RNA polymerase II subunit RPB7	0.0486026	0.459685
Estrogen-related receptor gamma	-0.0058319	0.322514
Dynein light chain roadblock-type 1	0.392136	1.83306
Elongation factor 1-alpha 2	0.029225	0.891153
Protein yippee-like 5	0.0623434	0.859458
Small ribosomal subunit protein eS4	-0.0181056	0.364097
Serine/threonine-protein phosphatase 2A catalytic subunit beta isoform	0.0697363	0.423943
Large ribosomal subunit protein eL20	-0.102268	0.491082
Actin, aortic smooth muscle	0.22135	0.96545
AP-2 complex subunit sigma	0.0984839	0.583773
Rho-related GTP-binding protein RhoB	0.0800153	0.534063
Hippocalcin-like protein 1	0.242239	0.720197
Large ribosomal subunit protein uL23	0.0541594	0.482937
Small ribosomal subunit protein eS6	-0.104534	0.408288
Myotrophin	0.052229	0.359762
Histone H4	0.0572113	0.414418
V-type proton ATPase subunit B, brain isoform	0.0394304	0.368738
Ras-related protein Rab-1A	-0.0217505	0.396202
GTP-binding nuclear protein Ran	0.0214729	0.401447
Large ribosomal subunit protein uL14	-0.0867586	0.889703
Ras-related protein Rap-1A	-0.0544269	0.976368
Small ribosomal subunit protein uS19	-0.0043815	0.315685
Small ribosomal subunit protein eS24	-0.0445425	0.409607
Small ribosomal subunit protein eS25	-0.0433345	0.407829
Small ribosomal subunit protein eS26	-0.0995012	0.588901
Small ribosomal subunit protein eS28	0.151203	0.550953
Ubiquitin-like FUBI-ribosomal protein eS30 fusion protein	-0.0583819	0.491275
Elongin-B	0.220699	0.952863
Guanine nucleotide-binding protein G(I)/G(S)/G(T) subunit beta-1	-0.0608556	0.633528
DNA-directed RNA polymerases I, II, and III subunit RPABC5	0.384661	0.958066
E3 ubiquitin-protein ligase RBX1	0.0167637	0.343515
Guanine nucleotide-binding protein G(I)/G(S)/G(T) subunit beta-2	-0.0519234	0.478311
Large ribosomal subunit protein eL30	-0.0230679	0.387205
Cytochrome c, somatic	0.201149	0.575103
Large ribosomal subunit protein eL31	-0.104202	1.43469
Small ribosomal subunit protein uS3	-0.0129643	0.367208
Large ribosomal subunit protein eL32	-0.0842892	0.420357
Transcription initiation factor IIB	-0.0778738	0.470959
Large ribosomal subunit protein uL2	-0.0356333	0.342472
Y-box-binding protein 1	0.0371817	0.35898
Profilin-1	0.00412406	0.319819
Ubiquitin-ribosomal protein eS31 fusion protein	0.145612	1.04752
Transformer-2 protein homolog beta	0.146554	0.674319
Ras-related C3 botulinum toxin substrate 1	-0.163304	0.829038
Platelet-activating factor acetylhydrolase IB subunit beta	0.0472579	1.55985
Ras-related protein Rab-3A	-0.295748	0.91084
Heat shock cognate 71 kDa protein	0.0435163	1.22939
Vesicle-associated membrane protein 3	-0.0562696	0.369688
Translationally-controlled tumor protein	0.427846	1.43614
Mitochondrial pyruvate carrier 1	-0.256219	0.855823
DnaJ homolog subfamily A member 1	0.0431734	0.491601
60 kDa heat shock protein, mitochondrial	0.0512515	0.535429
Vesicle-associated membrane protein 2	-0.0567877	0.362065
Eukaryotic translation initiation factor 4E	0.087179	0.821283
Mitogen-activated protein kinase 1	0.0290521	0.469288
Serine/threonine-protein phosphatase PP1-gamma catalytic subunit	-0.135625	0.927887
14-3-3 protein zeta/delta	0.318348	1.58853
Ubiquitin-conjugating enzyme E2 B	-0.419491	0.642777
Crooked neck-like protein 1	-0.0027044	0.311813
High mobility group protein B1	0.0895393	0.566965
Small ubiquitin-related modifier 1	0.244958	1.18113
Dynein light chain 1, cytoplasmic	0.00173175	0.312853
Eukaryotic translation initiation factor 5A-1	0.0417967	0.402836
Cysteine-rich protein 1	0.261869	1.41366
Transcription elongation factor SPT4-A;Transcription elongation factor SPT4-B	-0.101255	0.616287
Small ribosomal subunit protein eS17	-0.0784829	0.822628
SUMO-conjugating enzyme UBC9	0.0365553	0.438519
Ras-related protein Ral-A	-0.0596172	0.700932
Small ribosomal subunit protein eS12	0.241966	1.50902
Small ribosomal subunit protein eS10	0.0123942	0.388553
Protein phosphatase 3 catalytic subunit alpha	-0.0548329	0.582895
Serine/threonine-protein phosphatase 2A catalytic subunit alpha isoform	0.133446	0.941009
Prohibitin 1	0.149613	0.765988
Casein kinase II subunit beta	0.172738	1.35982
Large ribosomal subunit protein eL22	0.00157069	0.310471
Ubiquitin-conjugating enzyme E2 L3	0.026158	0.383039
Small ribosomal subunit protein RACK1	0.0531191	0.952644
cAMP-dependent protein kinase catalytic subunit beta	-0.233883	1.22649
14-3-3 protein theta	0.367555	2.49654
Tubulin alpha-4A chain	0.0549748	0.990423
Tubulin beta-4B chain	0.10988	1.24803
Tubulin alpha-1C chain	0.138752	1.76724
14-3-3 protein eta	0.185061	0.978062
Ran-binding protein 9	-0.0063019	0.37955
Zinc fingers and homeoboxes protein 1	0.0673807	0.457422
Ribosome maturation protein SBDS	-0.0766459	0.834844
Acid sphingomyelinase-like phosphodiesterase 3a	0.458535	2.38446
Importin subunit beta-1	0.0962138	1.15143
Ileal sodium/bile acid cotransporter	0.299449	0.472559
Disks large homolog 3	-0.150187	1.43323
Atrial natriuretic peptide receptor 3	0.459656	1.12891
Phosphatidylinositol 4-phosphate 5-kinase type-1 alpha	0.050078	0.374489
Kinesin-associated protein 3	0.0303525	0.442592
Proteasome subunit beta type-7	0.00423009	0.317071
TNF receptor-associated factor 6	-0.0994058	1.00794
Latexin	0.145701	0.794458
Plexin-A1	-0.228614	2.14306
Plexin-A2	0.409794	0.845296
Inositol 1,4,5-trisphosphate receptor type 3	-0.286356	1.84393
Dual specificity mitogen-activated protein kinase kinase 6	-0.107632	0.939919
3-beta-hydroxysteroid-Delta(8),Delta(7)-isomerase	-0.30589	1.19118
Nuclear factor 1 C-type	-0.016699	0.330449
Paladin	-0.169137	1.57722
Serine/threonine-protein kinase N1	-0.0369931	0.408165
Cathepsin E	-0.202584	0.820567
PDZ and LIM domain protein 4	0.0311428	0.428999
Selenoprotein P	0.200372	0.503138
Alpha-N-acetylgalactosaminide alpha-2,6-sialyltransferase 2	-0.106878	0.433582
Surfeit locus protein 6	-0.139535	0.397717
Vesicle-associated membrane protein 7	0.00680659	0.31507
Histone deacetylase 2	-0.0397085	0.738647
55 kDa erythrocyte membrane protein	0.0499391	0.387374
Lipid droplet-regulating VLDL assembly factor AUP1	-0.166537	1.02138
Phosphatidylethanolamine-binding protein 1	0.262819	0.951295
Signal transducing adapter molecule 1	0.312996	2.10422
Stromal interaction molecule 1	-0.157444	1.27507
CTP synthase 2	0.0651709	0.530949
Nucleolysin TIAR	-0.0860634	0.742539
Heterogeneous nuclear ribonucleoprotein H2	-0.0291376	0.526462
Rho-associated protein kinase 1	-0.0427324	1.03368
Rho-associated protein kinase 2	-0.0553657	0.681336
Mothers against decapentaplegic homolog 1	0.0940849	0.655147
Adenosine 5'-monophosphoramidase HINT1	0.417253	1.121
Nuclear transcription factor Y subunit gamma	0.350227	0.728618
Ubiquitin recognition factor in ER-associated degradation protein 1	0.001723	0.305222
ELAV-like protein 1	0.0185829	0.366406
DNA repair protein RAD50	0.137965	0.481233
Insulin-like growth factor-binding protein complex acid labile subunit	0.349375	0.878196
Probable ubiquitin carboxyl-terminal hydrolase FAF-X	-0.0167538	0.596861
TP53-binding protein 1	0.0445854	0.451014
Isocitrate dehydrogenase [NAD] subunit gamma 1, mitochondrial	0.00353419	0.30735
Sodium/calcium exchanger 1	0.112536	0.662381
Polypeptide N-acetylgalactosaminyltransferase 3	0.123461	0.671928
Receptor tyrosine-protein kinase erbB-2	0.0794737	0.747638
GTP-binding protein Rit1	0.14707	0.605271
Ena/VASP-like protein	0.0559951	0.33039
Na(+)/H(+) exchange regulatory cofactor NHE-RF1	0.195843	0.620849
BH3-interacting domain death agonist	0.575442	1.72935
Tyrosine-protein kinase Fer	0.171063	0.503184
Syntaxin-4	-0.0732859	0.649019
Vasodilator-stimulated phosphoprotein	-0.117266	1.13398
Sialate O-acetylesterase	0.577815	0.778084
Nascent polypeptide-associated complex subunit alpha, muscle-specific form	0.156322	1.36945
Interferon regulatory factor 3	0.183862	1.37759
Caspase-3	0.123486	0.673183
UDP-glucuronosyltransferase 1-2	-0.295607	0.758003
Estradiol 17 beta-dehydrogenase 5	-0.986595	0.661778
Fructose-1,6-bisphosphatase isozyme 2	0.132473	0.45868
Uroporphyrinogen decarboxylase	-0.0048812	0.353031
CTP synthase 1	-0.199078	0.73402
Lysosomal alpha-glucosidase	0.298964	1.96891
Phospholipid-transporting ATPase IA	-0.722162	1.01544
Histone demethylase UTY	0.0192979	0.312615
T-complex protein 1 subunit eta	-0.0081555	0.358682
T-complex protein 1 subunit beta	0.021494	0.416717
T-complex protein 1 subunit delta	-0.0488066	0.985087
T-complex protein 1 subunit epsilon	-0.001617	0.30967
T-complex protein 1 subunit zeta	0.0367478	0.58769
T-complex protein 1 subunit gamma	0.001594	0.323235
Insulin receptor substrate 2	-0.176032	0.636552
Transcriptional regulator ERG	0.231359	3.10197
Transforming growth factor-beta-induced protein ig-h3	-0.125022	0.606976
N-acylglucosamine 2-epimerase	0.134113	0.556595
Serine/threonine-protein kinase WNK1	0.0936902	1.62615
PHD finger-like domain-containing protein 5A	-0.0736978	0.772675
Thioredoxin-like protein 4A	0.0612803	0.426418
Large ribosomal subunit protein eL42	0.0778385	0.431279
Tubulin gamma-1 chain	-0.0380425	0.621171
Chromobox protein homolog 1	-0.0045899	0.324942
Elongin-C	0.140287	0.509056
ADP-ribosylation factor 1	-0.0683085	0.522167
ADP-ribosylation factor 5	-0.0685507	0.652092
Enhancer of rudimentary homolog	0.638914	2.01029
AP-2 complex subunit mu	0.0274635	0.794639
Rho-related GTP-binding protein RhoG	-0.0398889	0.50164
Large ribosomal subunit protein eL19	-0.204684	0.419462
Small EDRK-rich factor 2	0.198593	1.11184
Serine/arginine-rich splicing factor 3	-0.039617	0.573963
Isochorismatase domain-containing protein 2A	0.047474	0.40308
Plasma protease C1 inhibitor	0.133813	0.513077
Pigment epithelium-derived factor	0.207753	0.801586
Neuroplastin	0.170198	0.583222
DNA-directed RNA polymerases I and III subunit RPAC2	0.10079	1.10392
DNA replication licensing factor MCM2	0.388617	0.653613
DNA replication licensing factor MCM6	0.422819	0.664383
DNA-dependent protein kinase catalytic subunit	0.195911	1.21623
Cysteine and glycine-rich protein 2	0.167297	1.25679
Cysteine and glycine-rich protein 1	-0.443182	1.8004
Cadherin-6	0.291687	1.05272
Ketohexokinase	-0.0887481	0.60281
Neuropilin-1	-0.047232	0.415824
Nucleoredoxin	0.157715	0.777593
Plakophilin-1	-0.330719	0.627627
Small ribosomal subunit protein eS1	-0.0030501	0.320799
Protein S100-A13	0.354884	1.46232
Spermine synthase	0.24986	1.84633
Transcription factor ETV6	-0.369229	0.611836
Serine palmitoyltransferase 2	-0.0033069	0.312632
Selenide, water dikinase 2	0.00960816	0.345229
Ecotropic viral integration site 5 protein	0.0568344	0.453719
Sodium/potassium-transporting ATPase subunit beta-3	-0.248313	1.59936
Proteasome activator complex subunit 1	0.303861	0.863686
Proteasome activator complex subunit 2	0.337909	1.21784
Protein FRG1	-0.145647	1.35579
Cyclin-dependent kinase 2	0.137552	0.609687
Ras GTPase-activating protein-binding protein 2	0.0434204	0.707319
Annexin A11	-0.0475498	0.865396
DNA ligase 3	-0.131951	1.24181
Vacuolar protein sorting-associated protein 45	-0.0493048	1.02313
Rho GTPase-activating protein 5	-0.0296827	0.482879
Annexin A4	-0.152934	0.957528
Interferon regulatory factor 6	-0.0047785	0.317535
Rho guanine nucleotide exchange factor 28	-0.0811079	0.765216
Myosin phosphatase Rho-interacting protein	-0.13314	1.70096
Four and a half LIM domains protein 1	0.0774776	0.569369
Aminopeptidase N	0.0439177	0.433676
ATP synthase-coupling factor 6, mitochondrial	0.635361	1.9862
Ribosome biogenesis protein BOP1	0.0972597	0.474135
Myosin regulatory light chain 11	-1.01946	1.81404
Small ribosomal subunit protein uS7	-0.0713258	0.442102
Serine/threonine-protein phosphatase 4 catalytic subunit	0.284865	0.788668
Mothers against decapentaplegic homolog 4	0.00268492	0.310456
5-demethoxyubiquinone hydroxylase, mitochondrial	0.368894	1.50201
Unconventional myosin-VIIa	0.235093	1.14147
Thioredoxin, mitochondrial	0.358733	1.42339
Glutamate--cysteine ligase catalytic subunit	-0.140907	0.551316
SWI/SNF complex subunit SMARCC1	-0.0398189	0.457575
Telomerase protein component 1	-0.123763	0.483143
Carnitine O-palmitoyltransferase 1, liver isoform	-0.0301638	0.385508
DNA-directed RNA polymerase II subunit RPB3	0.226995	1.31764
WW domain-binding protein 2	0.138096	0.961568
tRNA (guanine(6)-N2)-methyltransferase THUMP3	-0.0890586	0.997576
5'-3' exoribonuclease 1	-0.130419	0.796716
Coxsackievirus and adenovirus receptor homolog	0.048712	0.561302
Tyrosine-protein phosphatase non-receptor type substrate 1	0.105894	0.411455
Neogenin	-0.600383	0.864969
Fumarate hydratase, mitochondrial	0.0378247	0.430243
Protein S100-G	1.07656	1.7592
85/88 kDa calcium-independent phospholipase A2	-0.0006069	0.301768
Mitogen-activated protein kinase kinase kinase kinase 4	0.0176673	0.333224
Dipeptidyl peptidase 1	0.533166	1.32455
Acidic leucine-rich nuclear phosphoprotein 32 family member E	0.22728	0.75094
Acyl-protein thioesterase 1	0.210475	1.12895
Ras GTPase-activating protein-binding protein 1	0.0791023	0.985988
Solute carrier family 35 member B1	0.100845	0.380724
Nuclear factor 1 B-type	0.0159681	0.695227
Caspase-7	0.352841	0.586831
Peroxisomal targeting signal 2 receptor	0.032381	0.625149
E3 ubiquitin-protein ligase RBBP6	0.00983106	0.333213
Flavin-containing monooxygenase 5	-0.265134	0.494355
Lysyl oxidase homolog 1	0.917458	0.710434
Laminin subunit alpha-4	0.0191069	0.351863
Thymidylate kinase	0.0832444	0.517258
Mannan-binding lectin serine protease 1	-0.369355	0.422234
Disabled homolog 2	0.260901	1.02313
SHC-transforming protein 1	0.192349	0.753931
Complement C1q subcomponent subunit A	-0.0777808	0.381128
Very low-density lipoprotein receptor	0.136307	0.794923
Dihydroxyacetone phosphate acyltransferase	-0.191861	0.626238
Phospholipid-transporting ATPase IH	-0.457646	0.753851
Splicing regulator ARVCF	0.0791515	0.43343
Tubulin beta-5 chain	0.178406	1.15821
GTP cyclohydrolase 1 feedback regulatory protein	-0.0678379	0.346563
Proteasome subunit beta type-4	0.0388689	0.546867
Large ribosomal subunit protein P2	0.562779	1.75871
Cytochrome b-c1 complex subunit 6, mitochondrial	0.478902	1.10029
Peroxiredoxin-5, mitochondrial	0.118418	0.732105
Syntaxin-2	-0.168664	0.558606
Paired box protein Pax-8	0.0593448	0.491738
GA-binding protein alpha chain	0.0523006	0.765831
Xanthine dehydrogenase/oxidase	0.0249295	0.365484
40-kDa huntingtin-associated protein	-0.127997	0.704494
Interleukin-6 receptor subunit beta	0.137502	0.60057
[truncated: 4,653 more rows]

## Sheet: Fig.5B
Fig.5B
Heart
Protein Description	Fold change (Log2)	Significance (-Log10 p value)
Immunoglobulin kappa variable 1-99;Immunoglobulin kappa variable 1-110 (Fragment);Immunoglobulin kappa variable 1-117 (Fragment);Immunoglobulin kappa chain variable 1-88 (Fragment);Ig kappa chain V-II region 26-10	0.622041	0.465979
Immunoglobulin heavy variable V10-3 (Fragment);Immunoglobulin heavy variable 10-1 (Fragment)	1.84828	0.682578
Immunoglobulin heavy variable V1-18	1.50879	0.840432
Proline rich basic protein 1	0.446805	0.599716
FAT atypical cadherin 1	-0.568825	0.409688
Adhesion regulating molecule 1B;Proteasomal ubiquitin receptor ADRM1	0.0434998	0.399613
Immunoglobulin kappa variable 1-135 (Fragment)	1.90771	0.641327
Immunoglobulin heavy variable 1-82	2.00923	0.635935
Guanylate-binding protein 6	0.237642	0.508613
RIKEN cDNA 0610012G03 gene	-0.035252	0.337929
Immunoglobulin kappa variable 12-44 (Fragment)	2.14799	0.699592
Immunoglobulin kappa chain variable 8-30 (Fragment)	3.92253	0.8335
Immunoglobulin kappa chain variable 6-25 (Fragment)	1.77777	0.701643
Immunoglobulin kappa variable 6-32 (Fragment)	2.9577	0.828944
Immunoglobulin kappa chain variable 8-24 (Fragment)	0.157003	0.341258
Large ribosomal subunit protein uL6	0.0559924	0.480942
Coenzyme Q10A	0.054887	0.936373
Immunoglobulin heavy constant gamma 3 (Fragment);Ig gamma-3 chain C region	1.47023	0.620127
Ubiquitin-like protein 5	0.0929028	0.654694
Kinesin family member 13B	0.0954632	1.04206
Trafficking protein particle complex 8	-0.140557	0.603783
5'-nucleotidase domain containing 2	-0.625091	1.17016
Predicted gene 7324;RNA binding motif protein, X-linked-like-1	-0.0220447	0.341304
Predicted pseudogene 5478	-1.23924	0.636138
ABI family member 3 binding protein	-0.0113721	0.313617
Protein prenyltransferase alpha subunit repeat containing 1	0.236441	1.06802
Leucine-rich single-pass membrane protein 2	-0.213264	0.770687
Predicted gene 8251	-0.868085	0.90152
Nebulin	-0.0136069	0.346644
Tenascin XB	0.138739	0.47321
Rap guanine nucleotide exchange factor (GEF) 1	-0.994933	1.01976
Fibronectin type III domain containing 1	0.780791	1.01412
AHNAK nucleoprotein 2	0.30209	0.558361
Cullin-4B	-0.0316609	0.430353
Brefeldin A-inhibited guanine nucleotide-exchange protein 2	0.0497412	0.410494
E3 ubiquitin-protein ligase SMURF2	1.4147	0.746225
Protein TANC2	0.628357	0.928702
Integrin beta-4	-0.493839	0.946273
Transmembrane protein 201	0.242987	0.702516
Oxysterol-binding protein-related protein 9	0.0352713	0.40407
Obscurin	0.094075	0.655229
SH3 and PX domain-containing protein 2B;SH3 and PX domain-containing protein 2A	0.132349	0.760826
Rho GTPase-activating protein 27	0.0597703	0.877351
Solute carrier family 25 member 34	-0.185012	0.825665
Protein DDI1 homolog 2	0.0478062	0.345215
Cytoskeleton-associated protein 5	0.0349641	0.477292
Calmodulin-regulated spectrin-associated protein 1	0.32589	0.604054
NADPH-dependent diflavin oxidoreductase 1	0.183328	0.766486
NADH dehydrogenase (ubiquinone) complex I, assembly factor 6	-0.244411	0.718772
Far upstream element (FUSE) binding protein 3	0.0799066	0.628259
MAP7 domain-containing protein 1	-0.0662483	0.612765
FGGY carbohydrate kinase domain-containing protein	2.82959	3.71897
Protein phosphatase 1 regulatory subunit	0.0617357	0.416111
Focadhesin	-0.209214	1.69157
Protein Shroom2	-0.322911	0.509026
DnaJ homolog subfamily C member 25	0.120012	0.619342
Caveolae-associated protein 4	-0.0856929	0.759179
NADH dehydrogenase [ubiquinone] 1 alpha subcomplex assembly factor 8	-0.028976	0.397568
E3 ubiquitin-protein ligase UBR4	0.04855	0.503245
Arginine-hydroxylase NDUFAF5, mitochondrial	-0.0007917	0.303359
Tubulin beta-1 chain	0.548129	0.552426
RNA polymerase-associated protein RTF1 homolog	-0.327259	0.749998
Sickle tail protein	0.048538	0.406184
Peptidyl-prolyl cis-trans isomerase G	0.0844242	0.408532
Integrin alpha-8	0.34204	0.602604
Agrin	0.0730971	0.521051
Titin	-0.0333055	0.377183
Regulator of nonsense transcripts 2	-0.0410163	0.443193
Kelch-like protein 41	-0.216483	0.744128
Equilibrative nucleobase transporter 1	0.122077	0.374343
Rab GTPase-activating protein 1	0.184892	0.499311
Rho guanine nucleotide exchange factor 10-like protein	0.10647	0.459007
Adenylyltransferase and sulfurtransferase MOCS3	0.0357449	0.410322
Ribosomal biogenesis protein LAS1L	-0.0285479	0.3676
AT-rich interactive domain-containing protein 1A	-0.0186618	0.349185
Kalirin	-0.9821	0.669
Protocadherin 7	0.134799	0.758359
Bridge-like lipid transfer protein family member 3B	0.0506661	0.361271
TRMT1-like protein	0.0458901	0.38716
DENN domain-containing protein 3	-0.202768	0.550819
Leucine carboxyl methyltransferase 1	0.0661842	0.407044
Arginine/serine-rich coiled-coil protein 2	0.181981	0.382274
Cytosolic 5'-nucleotidase 1A	-0.064348	0.913483
Xaa-Arg dipeptidase	0.013461	0.315201
Ral GTPase-activating protein subunit alpha-2	-0.060567	0.479758
Tetratricopeptide repeat protein 38	0.0547901	0.333784
Collagen alpha-5(VI) chain	-0.0494181	0.341951
PHD finger protein 11	-0.369834	1.1526
Methionine synthase	1.08333	0.702887
Mitochondrial intermediate peptidase	-0.0393991	0.964138
Damage-control phosphatase ARMT1	-0.269024	0.5205
Rab GTPase-activating protein 1-like	0.117885	0.604088
Multimerin-2	0.170026	1.15193
DENN domain-containing protein 4C	0.0242486	0.361488
Rho GTPase-activating protein 31	0.0434821	0.413935
Inter alpha-trypsin inhibitor, heavy chain 4	0.505042	1.19925
Renalase	-0.035424	0.368328
Beta-globin	-1.15569	0.785187
CDGSH iron-sulfur domain-containing protein 3, mitochondrial	-0.0958274	0.570168
Myosin, heavy polypeptide 13, skeletal muscle	-0.0020241	0.305743
Vacuolar protein sorting 13D	0.0844347	0.587455
eIF-2B GDP-GTP exchange factor subunit gamma	-0.0724609	0.51454
Xaa-Pro aminopeptidase 2	-0.0001484	0.301117
Collagen, type IV, alpha 6	1.21369	0.709977
Phosphatase and actin regulator	-0.479913	0.768703
Uracil phosphoribosyltransferase homolog	0.222868	0.588757
Mitochondrial import receptor subunit TOM5 homolog	0.233357	0.721143
Ubiquitin carboxyl-terminal hydrolase 24	-0.0629596	0.50457
Sodium channel protein	0.0754716	0.425723
THO complex subunit 2	-0.0272783	0.391279
Disks large-associated protein 4	-0.115056	0.537835
Coiled-coil-helix-coiled-coil-helix domain containing 2-like;Coiled-coil-helix-coiled-coil-helix domain-containing protein 2	-0.274346	0.921513
Multimerin-1	0.0651578	0.329143
Multifunctional protein CAD	0.208007	0.707456
PHD finger protein 3	0.47658	0.477332
OTU domain-containing protein 4	0.121346	0.859567
Guanine nucleotide-binding protein G(i) subunit alpha-1	-0.281436	0.86425
OTU domain-containing protein 7B	-0.0336163	0.535018
ATP-binding cassette, sub-family C (CFTR/MRP), member 8	0.219268	0.58832
Transmembrane protein 182	0.119321	0.804864
Terminal uridylyltransferase 4	0.14354	0.339665
Trafficking protein particle complex subunit 11	0.0317689	0.407183
Kinase	0.429029	0.642109
3222402P14Rik protein	0.0996393	0.627127
Ppfia1 protein	0.0530355	0.447042
Plexin-B2	0.0546437	0.479527
oxoglutarate dehydrogenase (succinyl-transferring)	0.341002	0.384923
RNA-binding protein 25	-0.0748329	0.549446
Xaa-Pro aminopeptidase 3	-0.0516338	0.658075
RIKEN cDNA 2310061I04 gene	-0.0736517	0.591909
Integrin alpha-9	0.0296949	0.348104
Nucleoporin 205	0.100819	0.470481
PDZ domain-containing protein 8	-0.103352	0.407134
Oxysterol-binding protein-related protein 8	0.0735732	0.552969
Dynein axonemal assembly factor 5	0.0375214	0.366856
Microfibrillar-associated protein 1A;Microfibrillar-associated protein 1B	0.217393	0.908256
Histone H2A type 1-B;Histone H2A type 1-C;Histone H2A type 1-D;Histone H2A type 1-E;Histone H2A type 1-G;Histone H2A type 1-I;Histone H2A type 1-N;Histone H2A type 1-O;Histone H2A type 1-P;Histone H2A type 3;Histone H2A type 1-F;Histone H2A type 1-H;Histone	-0.0331214	0.341132
Ribonuclease T2-A;Ribonuclease T2-B	0.771063	0.534437
Myeloid cell nuclear differentiation antigen-like protein	-0.439543	0.839311
Complement component 7	-0.577546	0.805588
Scaffold attachment factor B1	0.0108355	0.329825
Obscurin-like protein 1	0.128049	0.666301
Bifunctional methylenetetrahydrofolate dehydrogenase/cyclohydrolase 2, mitochondrial	-0.0638625	0.446703
Coiled-coil domain-containing protein 6	0.204073	0.730445
Transmembrane p24 trafficking protein 7	0.126614	0.616191
RNA helicase	-0.0401652	0.62646
Cardiac-enriched FHL2-interacting protein	-0.103853	0.495813
Tropomyosin 3, related sequence 7	0.312636	0.900844
Heterogeneous nuclear ribonucleoprotein H3	-0.0072717	0.313781
RNA-binding protein 24	0.0634715	0.410796
Carboxylic ester hydrolase	-0.0614244	0.3664
ADAMTS-like 5	-0.0098091	0.355531
Bridging integrator 2	0.333229	0.445943
Cartilage intermediate layer protein 2	-0.951282	0.663274
Glutaminase kidney isoform, mitochondrial	-0.0060475	0.31801
Small integral membrane protein 20	-0.204538	0.539647
Acyl-Coenzyme A dehydrogenase family, member 12	-0.0968535	0.385348
DnaJ heat shock protein family (Hsp40) member C13	0.0964484	0.655706
Uncharacterized protein C4orf54 homolog	0.0174269	0.356317
Ankyrin repeat and KH domain containing 1	-0.39128	0.573724
Fibrinogen alpha chain	0.543151	0.58371
Carboxylic ester hydrolase	0.343933	0.654776
Myosin XVIIIb	0.0474977	0.587567
Stalled ribosome sensor GCN1	-0.0280985	0.373895
Golgi autoantigen, golgin subfamily b, macrogolgin 1	-0.0795188	0.394487
RAS protein activator like 2	0.312062	0.391067
Collagen, type VI, alpha 3	0.23737	0.589298
Disco interacting protein 2 homolog C	-0.0209648	0.336733
Zinc finger protein 229	-0.511717	0.877342
Large ribosomal subunit protein uL3-like	-0.0285472	0.396996
Solute carrier family 4 (anion exchanger), member 1, adaptor protein	-0.0289103	0.353386
Myotubularin-related protein 13	-1.8172	1.76817
G-protein coupled receptor 179	-0.514349	0.710135
Family with sequence similarity 98, member C	0.0963853	0.430989
LIM domain only 7	-0.0599119	0.665422
RAS p21 protein activator 1	-0.0336346	0.52409
Protein mono-ADP-ribosyltransferase PARP4	-0.306018	0.386232
Neurobeachin like 1	0.0124821	0.332047
Activating signal cointegrator 1 complex subunit 3	0.169976	0.702962
Tensin-1	-0.0190171	0.379365
PDZ domain containing 2	-0.139702	0.473601
Interferon regulatory factor 2-binding protein 2	0.0574665	0.413245
ATP-binding cassette sub-family C member 4	0.0949425	0.699788
KN motif and ankyrin repeat domains 1	-0.283194	1.19457
HECT domain E3 ubiquitin protein ligase 4	0.251993	0.595309
Mitotic deacetylase associated SANT domain protein	0.235389	0.563949
A-kinase anchor protein 13	0.0917302	0.832589
Nucleoporin 153	0.0444823	0.966717
Phosphatidylinositol 4-kinase alpha	-0.0105497	0.352519
Ryanodine receptor 2	-0.0853315	0.432082
Neuroblastoma amplified sequence	0.158735	1.28746
Apolipoprotein B-100	0.31005	0.542622
WD repeat and FYVE domain-containing protein 1	-0.226935	1.04474
Acetyl-CoA carboxylase 2	-0.0282294	0.497799
Thyroid hormone receptor interactor 11	-0.118826	0.426327
E3 ubiquitin-protein ligase RNF213	0.348144	0.760469
Desmoplakin	-0.201659	1.31803
Nucleolar and coiled-body phosphoprotein 1	-0.162996	0.858992
AHNAK nucleoprotein (desmoyokin)	-0.13428	0.863846
Coiled-coil domain-containing protein 85C	-0.247838	0.447433
Pleckstrin homology domain containing, family A member 5	-0.0535112	0.490959
Tetratricopeptide repeat protein 7B	-0.033861	0.459028
Utrophin	0.0500584	0.457837
Ubiquitin conjugation factor E4 A	0.00650949	0.320809
Zinc finger CCCH domain-containing protein 13	-0.0165089	0.330152
Nuclear mitotic apparatus protein 1	-0.0115297	0.452417
TSC22 domain family protein 2	-0.0661993	0.47914
Protein furry homolog	0.0545424	0.614557
Coiled-coil domain-containing protein 141	-0.0948829	0.762794
Rap1 GTPase-GDP dissociation stimulator 1	0.156299	1.25053
Kinase D-interacting substrate 220	0.0842192	0.480834
Triadin	-0.145698	0.473092
A kinase (PRKA) anchor protein 6	0.0855747	1.42858
Caldesmon 1	0.164371	0.786773
Leiomodin-3	-0.22694	1.91245
Interferon-gamma-inducible GTPase Ifgga3 protein	0.421901	0.422925
Protein transport protein Sec16A	-0.005443	0.324026
taurus) 81 kDa protein;Cartilage oligomeric matrix protein	-0.162698	0.340228
taurus) 63 kDa protein	3.92265	0.72912
Ras association (RalGDS/AF-6) and pleckstrin homology domains 1	0.0858387	1.10132
Immunoglobulin heavy constant gamma 2C (Fragment)	2.40238	0.660274
La ribonucleoprotein 1B	0.0955335	0.455798
Proprotein convertase subtilisin/kexin type 6	-0.0375483	0.426992
Small ribosomal subunit protein uS13	0.22811	0.804115
Nucleoprotein TPR	-0.0087616	0.369348
Superkiller complex protein 3	0.128023	0.833089
Glycogen debranching enzyme	0.0373712	0.472796
Zinc finger CCCH type containing 7B	-0.056948	0.389773
FERM, ARHGEF and pleckstrin domain-containing protein 1	-0.0577869	0.45674
FRY like transcription coactivator	0.0295009	0.384003
Signal recognition particle subunit SRP72	0.148411	0.682498
Cytochrome P450, family 4, subfamily f, polypeptide 17	0.873279	0.682828
ribose-phosphate diphosphokinase;Ribose-phosphate pyrophosphokinase 1	0.0664471	0.403253
Queuosine 5'-phosphate N-glycosylase/hydrolase	-0.289467	0.93676
RNA helicase	0.100419	0.473365
Tripartite motif-containing 55	0.317397	0.924248
Sec24 related gene family, member C (S. cerevisiae)	0.0388775	0.630026
F-box only protein 50	-0.353653	0.553856
Brefeldin A-inhibited guanine nucleotide-exchange protein 1	0.233912	1.19583
Plasma membrane calcium-transporting ATPase 1	0.0161438	0.435868
E3 ubiquitin-protein ligase TRIP12	-0.0294976	0.3645
Aldo-keto reductase family 1, member B10 (aldose reductase)	-0.0453123	0.848024
Protein O-glucosyltransferase 3	0.231036	0.752306
Histidine rich calcium binding protein	0.124725	0.540892
Ankyrin-3	0.14811	1.06201
Adhesion G protein-coupled receptor F5	-0.154655	0.631418
Arfaptin-1	0.0049951	0.309745
RIKEN cDNA 2310050C09 gene	-0.643536	0.94203
Iron-sulfur cluster assembly 1 homolog, mitochondrial;Iron-sulfur cluster assembly 1 homolog, mitochondrial	0.0260158	0.477967
5-formyltetrahydrofolate cyclo-ligase	-0.001971	0.303748
Hexokinase-2	-0.204848	1.19185
Calpain-2 catalytic subunit	-0.0365558	0.437382
Voltage-dependent calcium channel subunit alpha-2/delta-1	-0.0027388	0.311062
Myc box-dependent-interacting protein 1	-0.0087272	0.331949
Vesicle-trafficking protein SEC22b	0.0571813	0.502583
Dihydropyrimidinase-related protein 2	0.0652471	0.432908
Galectin-9	0.263485	0.793254
Emerin	0.00051386	0.301781
Steroid hormone receptor ERR1	0.701447	0.554913
GTP-binding protein 1	0.0195348	0.325064
THO complex subunit 4	0.113098	0.475259
Phosphatidylinositol 3,4,5-trisphosphate 3-phosphatase and dual-specificity protein phosphatase PTEN	-1.1749	1.03043
Syntaxin-binding protein 1	0.0643811	0.569236
Endonuclease G, mitochondrial	-0.067451	0.990606
Microsomal triglyceride transfer protein large subunit	-0.240602	0.48257
Myosin-11	0.268218	0.862093
Methionine aminopeptidase 2	0.0316391	0.45392
Kininogen-1	0.207026	0.529199
Neutrophilic granule protein	0.0991827	0.339972
Peroxiredoxin-6	0.00516703	0.309765
A-kinase anchor protein 1, mitochondrial	-0.0171083	0.332083
Bcl-2 homologous antagonist/killer	0.359862	0.975171
Caspase-6	0.0988237	0.622996
AMP deaminase 3	-0.221473	0.47463
Platelet glycoprotein V	-0.514947	0.847939
Matrilin-2	0.726719	0.539918
Dihydrolipoyl dehydrogenase, mitochondrial	-0.0826429	0.943163
3-hydroxyacyl-CoA dehydrogenase type-2	-0.240849	1.14107
Ubiquitin-protein ligase E3A	0.0422519	0.467519
Treacle protein	0.0921755	0.784726
Dynactin subunit 1	-0.0549094	0.938755
Glucosidase 2 subunit beta	0.196064	0.701277
SPI6	-0.029014	0.587369
NK13	0.0558013	0.563634
Peroxiredoxin-4	-0.0371968	0.347152
Protein diaphanous homolog 1	-0.036191	0.371431
116 kDa U5 small nuclear ribonucleoprotein component	0.00641609	0.324935
RNA-binding protein Ro60	-0.0224197	0.351389
Mitogen-activated protein kinase 12	0.103351	0.481384
Polypeptide N-acetylgalactosaminyltransferase 1	0.613488	0.468089
AH receptor-interacting protein	-0.142327	0.498716
Flotillin-1	-0.0970062	0.862956
Syntenin-1	0.182032	0.532276
Copper transport protein ATOX1	0.22313	0.887255
Sphingolipid delta(4)-desaturase DES1	-0.24164	0.842224
Synaptosomal-associated protein 23	0.146593	0.761709
Proteasome subunit beta type-1	0.0450379	0.780411
Histone deacetylase 1	0.162049	0.899473
Dual specificity mitogen-activated protein kinase kinase 3	-0.0208391	0.430363
NADH dehydrogenase [ubiquinone] 1 beta subcomplex subunit 11, mitochondrial	-0.111618	0.601546
Synaptophysin-like protein 1	0.0818246	0.562223
Netrin-1	-0.222958	0.501205
Glutathione S-transferase omega-1	-0.125575	1.06053
Lysosomal alpha-mannosidase	0.518174	1.46635
Calsequestrin-2	0.0162371	0.359348
Extracellular superoxide dismutase [Cu-Zn]	0.163018	0.499416
Calsequestrin-1	0.199162	0.873803
Large ribosomal subunit protein eL21	0.0025377	0.311447
Glutamate--cysteine ligase regulatory subunit	0.486059	0.582977
Alpha-methylacyl-CoA racemase	-0.0852192	1.12476
Kinesin-like protein KIF1C	-0.0156325	0.329297
Prostacyclin synthase	0.0260347	0.353932
Vacuolar protein sorting-associated protein 26C	-0.0114334	0.332183
Dihydropyrimidinase-related protein 4	-0.108098	1.01263
Potassium channel subfamily K member 3	-0.305443	0.695163
Lysosome membrane protein 2	0.164755	0.563314
Prohibitin-2	0.0464452	0.473737
ATPase inhibitor, mitochondrial	-0.230579	0.837226
Telomeric repeat-binding factor 2	0.201972	0.621359
Golgi SNAP receptor complex member 2	-0.126216	1.07351
Collagen alpha-1(XV) chain	0.0387771	0.522102
D-dopachrome decarboxylase	-0.259392	0.675027
Cleavage and polyadenylation specificity factor subunit 2	1.5143	1.28444
Potassium voltage-gated channel subfamily H member 2	0.678829	0.568348
26S proteasome non-ATPase regulatory subunit 4	-0.0032649	0.31313
Kinesin-like protein KIFC3	0.255469	1.187
Exocyst complex component 7	0.0453496	0.616961
ATP-dependent RNA helicase DHX15	0.0575408	0.406879
Transcriptional activator protein Pur-beta	0.0418101	0.437268
N-myc-interactor	-0.120455	0.501287
Serine/arginine-rich splicing factor 5	0.104383	0.674276
Importin subunit alpha-3	-0.0217429	0.338755
Importin subunit alpha-4	-0.0417638	0.498795
Importin subunit alpha-7	0.0506344	0.600909
Calpain-1 catalytic subunit	0.120602	0.511465
Multidrug resistance-associated protein 1	-0.113037	0.658604
Acidic leucine-rich nuclear phosphoprotein 32 family member A	-0.0017288	0.305213
Exocyst complex component 4	-0.0033248	0.311817
Phytanoyl-CoA dioxygenase, peroxisomal	-0.072626	0.415285
HCLS1-associated protein X-1	-0.278547	0.806428
Ephrin-B3	0.409837	1.22275
5'-3' exonuclease PLD3	3.31595	1.14484
Dihydroorotate dehydrogenase (quinone), mitochondrial	-0.230836	0.905865
Delta(3,5)-Delta(2,4)-dienoyl-CoA isomerase, mitochondrial	-0.0910377	0.507937
Peptidyl-prolyl cis-trans isomerase FKBP8	0.0373829	0.570218
Betaine--homocysteine S-methyltransferase 1	-0.685024	1.09459
CD151 antigen	0.0132914	0.322599
26S proteasome non-ATPase regulatory subunit 14	-0.0325327	0.387276
Disintegrin and metalloproteinase domain-containing protein 10	0.175748	0.713962
FYN-binding protein 1	0.392451	0.451948
NPC intracellular cholesterol transporter 1	0.202511	0.506924
Secretory carrier-associated membrane protein 3	-0.0422976	0.680521
Cohesin subunit SA-2	0.0988299	0.568211
Annexin A3	0.269139	1.4137
AP-1 complex subunit beta-1	0.0286871	0.377896
Complement component 1 Q subcomponent-binding protein, mitochondrial	-0.0512758	0.392392
Monoglyceride lipase	-0.0660454	0.446842
Small ribosomal subunit protein uS12m	0.0747499	0.60059
Myeloid-associated differentiation marker	0.0657934	0.481679
NADH dehydrogenase [ubiquinone] 1 alpha subcomplex subunit 1	-0.0852079	0.384438
Nuclear migration protein nudC	0.0906171	0.612491
Pinin	0.0337227	0.414965
Serine palmitoyltransferase 1	0.037734	0.36179
Liprin-beta-2	0.173386	0.510308
Heterogeneous nuclear ribonucleoprotein H	0.0645251	0.554951
Chitinase-like protein 3	-0.790949	0.470906
Apoptosis inhibitor 5	0.0826308	0.61388
Branched-chain-amino-acid aminotransferase, mitochondrial	-0.243972	0.875709
Mitochondrial import inner membrane translocase subunit TIM44	-0.088928	0.535851
COP9 signalosome complex subunit 5	-0.0290429	0.397377
Calumenin	0.341642	1.22076
U6 snRNA-associated Sm-like protein LSm2	0.0565017	0.511603
Platelet glycoprotein Ib alpha chain	-0.017144	0.310071
Frataxin, mitochondrial	0.678182	0.706379
Aldehyde dehydrogenase, cytosolic 1	-0.166267	0.335055
Membrane-associated phosphatidylinositol transfer protein 1	0.0451577	0.335145
Proteasome subunit beta type-10	0.149077	0.478181
Large ribosomal subunit protein uL23m	0.0491832	0.446472
Keratin, type II cuticular Hb6 (Hair keratin, type II Hb6) (ghHb6) - Homo sapiens (Human).;Keratin, type II cuticular Hb3 (Hair keratin, type II Hb3) - Homo sapiens (Human).;Keratin, type II cuticular Hb5 (Hair keratin, type II Hb5) - Homo sapiens (Human).;K	-2.37278	0.580679
Centromere/kinetochore protein zw10 homolog	0.24634	1.44916
Caveolae-associated protein 1	0.0253842	0.403096
Dolichyl-diphosphooligosaccharide--protein glycosyltransferase 48 kDa subunit	0.1599	0.961465
AP-3 complex subunit delta-1	-0.0443087	0.515092
SRSF protein kinase 2	-0.0095184	0.339144
Death-associated protein kinase 3	-0.19318	0.429334
Pro-interleukin-16	0.0897964	0.650696
Bystin	-0.0634637	0.473345
Regulator of G-protein signaling 7	0.0511752	0.358413
Casein kinase II subunit alpha'	0.00831518	0.322899
Guanylate cyclase soluble subunit beta-1	0.0519603	0.882176
High mobility group protein B3	0.113634	0.624493
Integrin beta-3	0.315843	0.432002
OX-2 membrane glycoprotein	-0.119247	0.514367
RalBP1-associated Eps domain-containing protein 1	-0.460095	1.18638
PALM2-AKAP2 fusion protein	0.00823473	0.345831
BCL2/adenovirus E1B 19 kDa protein-interacting protein 2	0.0968832	0.393463
SWI/SNF-related matrix-associated actin-dependent regulator of chromatin subfamily E member 1	0.0245938	0.348633
DnaJ homolog subfamily B member 6	-0.0409064	0.366472
5'-AMP-activated protein kinase subunit gamma-1	-0.0023719	0.311636
Barrier-to-autointegration factor	0.195508	0.590749
ATPase GET3	-0.147248	0.850559
STE20-like serine/threonine-protein kinase	-0.105558	1.1219
Peptidyl-prolyl cis-trans isomerase FKBP7	0.250988	0.592556
BCL2/adenovirus E1B 19 kDa protein-interacting protein 3	-0.0685602	0.431435
Trafficking protein particle complex subunit 3	-0.0869107	0.543821
Membrane-associated progesterone receptor component 1	-0.0959711	0.413492
Inositol monophosphatase 1	-0.0556358	0.622089
Ectonucleoside triphosphate diphosphohydrolase 2	0.128912	0.415155
Branched-chain alpha-ketoacid dehydrogenase kinase	-0.161755	0.914182
Coatomer subunit beta'	0.0742822	0.535528
Cytoplasmic protein NCK2	0.370119	1.32686
Alpha-synuclein	0.495102	0.508499
Retinal rod rhodopsin-sensitive cGMP 3',5'-cyclic phosphodiesterase subunit delta	0.0742226	0.532029
Thiopurine S-methyltransferase	-0.209531	1.15059
Serine/threonine-protein kinase 10	0.0491468	0.44849
Synaptogyrin-1	-0.107926	0.399654
Periaxin	-1.63389	0.720448
Striatin	-0.1052	0.505287
Desmoglein-2	-0.280573	0.66163
Protein NipSnap homolog 1	-0.04001	0.324017
Protein NipSnap homolog 2	-0.155238	1.06892
Histone deacetylase complex subunit SAP18	0.0875519	0.554747
Septin-7	0.0810761	0.738204
Eukaryotic translation initiation factor 6	-0.0607859	0.456695
Acyl-coenzyme A thioesterase 1	-0.103391	0.418284
Large ribosomal subunit protein eL33	0.0774933	0.979556
Sarcoplasmic/endoplasmic reticulum calcium ATPase 2	0.102596	0.906402
CD59A glycoprotein	0.00662176	0.312539
Transcription elongation factor SPT5	-0.123668	1.32366
Integrin-linked protein kinase	0.0671274	0.610336
Chondroadherin	-0.768391	0.52888
Choline/ethanolamine kinase	-0.130833	0.864031
Proteasome subunit beta type-5	0.0707627	0.712814
ATP-dependent RNA helicase A	0.0827019	0.490114
Dolichol-phosphate mannosyltransferase subunit 1	0.142923	0.575117
Phosphatidylinositol 4-phosphate 5-kinase type-1 gamma	0.197026	0.640669
Ficolin-1	0.68717	0.609997
Phosphatidylinositol 5-phosphate 4-kinase type-2 alpha	0.189151	0.649703
Eukaryotic translation initiation factor 3 subunit D	0.0710963	0.517143
PDZ and LIM domain protein 3	0.103705	0.429078
Probable phospholipid-transporting ATPase IIA	0.121445	0.58908
Phosphoglycerate mutase 2	0.0204752	0.444933
Elongation factor 1-beta	0.149655	0.871941
Heme oxygenase 2	0.0435181	0.387951
Epsilon-sarcoglycan	0.1266	1.15297
Protein tyrosine phosphatase type IVA 2	0.219461	0.731004
G protein-coupled receptor kinase 6	-0.985203	0.667814
Ataxin-2	0.0184398	0.406633
Integrin beta-5	-0.0903253	0.564873
Glycylpeptide N-tetradecanoyltransferase 1	-0.0397512	0.485013
Glycylpeptide N-tetradecanoyltransferase 2	-0.0641563	0.330021
Band 4.1-like protein 2	-0.0344704	0.381506
Phospholipid hydroperoxide glutathione peroxidase GPX4	0.0127331	0.330213
Phosphatidylinositol-glycan-specific phospholipase D	0.241719	0.670957
Xin actin-binding repeat-containing protein 1	-0.136103	0.800832
PDZ and LIM domain protein 1	0.190652	0.815998
Vesicle-associated membrane protein 8	0.0799022	0.538216
Serine/threonine-protein kinase ULK1	0.0513137	0.400759
Membrane primary amine oxidase	0.174894	0.767614
Four and a half LIM domains protein 2	-0.238525	1.11519
Proteasome subunit alpha type-3	0.0559243	0.506508
Syntaxin-7	0.0278685	0.428579
14-3-3 protein sigma	0.936933	0.757574
Myosin-binding protein C, cardiac-type	-0.0728009	1.45199
UDP-glucose 6-dehydrogenase	0.0359089	0.355622
Vesicle-associated membrane protein 4	-0.041865	0.404994
E3 ubiquitin-protein ligase UBR1	0.340295	0.437713
Sorting nexin-3	0.10576	0.550686
Sorting nexin-12	-0.0250959	0.434941
Very-long-chain 3-oxoacyl-CoA reductase	0.00073086	0.304299
Telethonin	-0.299988	1.12908
SRSF protein kinase 1	-0.0560855	0.531731
Protein diaphanous homolog 2	0.03024	0.40865
[Pyruvate dehydrogenase (acetyl-transferring)] kinase isozyme 4, mitochondrial	0.425992	1.0174
Sphingomyelin phosphodiesterase 2	0.167946	1.31243
Peripheral plasma membrane protein CASK	-0.0265937	0.338926
Prefoldin subunit 2	-0.0114735	0.322353
Reticulon-2	-0.180646	0.570098
Collagen alpha-1(V) chain	0.0254369	0.327178
Craniofacial development protein 1	-0.0095301	0.35569
DBIRD complex subunit ZNF326	0.0254207	0.355715
Sortilin-related receptor	0.116948	0.337884
Nidogen-2	-0.0521589	0.410646
WD repeat-containing protein 1	0.0294802	0.491431
Electrogenic sodium bicarbonate cotransporter 1	-0.21633	0.838119
Inhibitor of nuclear factor kappa-B kinase subunit beta	-0.815745	0.597702
Vesicle transport through interaction with t-SNAREs homolog 1B	-0.167371	0.985767
Transforming growth factor beta receptor type 3	-0.436849	0.938361
Bifunctional 3'-phosphoadenosine 5'-phosphosulfate synthase 2	0.0307325	0.379817
Metaxin-2	-0.189107	0.579211
Kinesin light chain 1	0.00034743	0.302374
Kinesin light chain 2	-0.0076521	0.330382
Calpain small subunit 1	-0.0510415	0.378222
Cytoplasmic dynein 1 intermediate chain 2	-0.0722695	0.935437
Perilipin-4	-0.263178	0.666484
Ciliary neurotrophic factor receptor subunit alpha	0.105434	0.37638
DNA (cytosine-5)-methyltransferase 3A	0.134056	0.420277
Leucine-rich repeat protein SHOC-2	-0.0290164	0.37428
Palmitoyl-protein thioesterase 1	0.458785	1.10479
Zinc finger RNA-binding protein	-0.0979163	0.794809
Aromatic-L-amino-acid decarboxylase	-0.576221	0.731217
COP9 signalosome complex subunit 3	-0.124951	1.15891
COP9 signalosome complex subunit 4	-0.137261	0.554082
COP9 signalosome complex subunit 6	-0.138955	0.637876
Heterogeneous nuclear ribonucleoproteins A2/B1	0.0523648	0.447979
Catechol O-methyltransferase	-0.0517573	0.39259
Beclin-1	0.0833352	0.527881
Ubiquitin carboxyl-terminal hydrolase 2	0.0492825	0.368926
Sodium/nucleoside cotransporter 2	0.162867	1.04344
Golgi SNAP receptor complex member 1	0.489946	0.466171
Ragulator complex protein LAMTOR3	-0.0389033	0.436587
GTP-binding protein RAD	0.00175996	0.308759
Protein CREG1	-0.0534492	0.355067
Diacylglycerol kinase alpha	-2.09926	0.895039
26S proteasome regulatory subunit 6A	0.0502933	0.446568
ATP-dependent Clp protease proteolytic subunit, mitochondrial	-0.270057	0.947053
Origin recognition complex subunit 4	-0.366491	1.07217
C-terminal-binding protein 1	-0.0626781	0.597183
Ensconsin	0.0105559	0.303431
Baculoviral IAP repeat-containing protein 6	-0.0275218	0.374296
Target of Myb1 membrane trafficking protein	0.0262922	0.346286
Coagulation factor V	0.286595	0.690023
Junctional adhesion molecule A	-0.128144	0.819423
Ribonuclease P protein subunit p30	-0.591114	0.882344
Isocitrate dehydrogenase [NADP] cytoplasmic	-0.0343506	0.445979
ADP-ribosylation factor-like protein 6	-0.815906	0.70855
Putative hydrolase RBBP9	-0.213335	1.20994
AN1-type zinc finger protein 5	-0.0315056	0.515328
Apoptotic protease-activating factor 1	-0.228559	0.704512
Synapsin-1	-0.295764	0.52111
Coagulation factor X	0.368512	1.12159
Protein lin-7 homolog C	0.0728421	0.60267
Glucosamine-6-phosphate isomerase 1	-0.0452342	0.403892
ATP-dependent zinc metalloprotease YME1L1	0.0268753	0.473431
Transcobalamin-2	0.430253	0.729586
Syntaxin-8	-0.612735	0.918984
2-amino-3-ketobutyrate coenzyme A ligase, mitochondrial	-0.264429	0.55801
Alpha-actinin-3	6.10877	1.03127
Carboxypeptidase D	-0.223138	0.438842
Lysosomal cobalamin transporter ABCD4	-0.0371046	0.449762
Legumain	0.124989	0.452217
Afamin	0.0365707	0.325512
Tripeptidyl-peptidase 1	-0.207558	0.541563
Integral membrane protein 2B	-0.103777	0.324041
Coronin-1A	0.0691571	0.345584
Coatomer subunit epsilon	-0.17036	0.374925
3',5'-cyclic-AMP phosphodiesterase 4A	0.290407	0.436872
RNA-binding protein 3	0.292575	0.721553
Transcription factor Sp1	0.205525	0.525291
Complement component C1q receptor	0.078671	0.4198
Bis(5'-adenosyl)-triphosphatase	-2.44757	1.5056
Caspase-8	-0.126556	0.64566
Glutathione S-transferase LANCL1	-0.0830942	0.666927
DnaJ homolog subfamily B member 5	0.131466	0.682733
Cytochrome b	-0.21171	0.745173
Alcohol dehydrogenase 1	-0.216739	0.718164
Dihydrofolate reductase	1.07453	0.694636
Cytochrome c oxidase subunit 1	0.109577	0.606152
Cytochrome c oxidase subunit 2	0.0378008	0.351012
Hypoxanthine-guanine phosphoribosyltransferase	0.0131158	0.441201
Alpha-amylase 1	0.465587	1.15133
Trypsin - Sus scrofa (Pig).	0.132371	0.511257
ATP synthase subunit a	0.269984	0.754085
Carbonic anhydrase 2	0.531952	0.540739
Complement C3	0.22648	0.53229
Complement C4-B	-0.0683368	0.346104
Ig kappa chain V-V region HP R16.7;Ig kappa chain V-V region HP 93G7	2.57338	0.842533
Ig kappa chain V-III region PC 6684;Ig kappa chain V-III region PC 7175;Ig kappa chain V-III region PC 7940	0.489679	0.900533
Ig heavy chain V region MOPC 47A	0.944124	0.630493
Thy-1 membrane glycoprotein	0.260972	0.887616
Immunoglobulin kappa constant	0.757451	0.663529
Ig gamma-2A chain C region, A allele;Ig gamma-2A chain C region, membrane-bound form	0.196248	0.428462
Immunoglobulin heavy constant gamma 2B	1.40814	0.660106
Ig gamma-1 chain C region, membrane-bound form	0.74497	0.812589
Immunoglobulin heavy constant mu	0.123947	0.361085
Beta-2-microglobulin	0.403617	1.43896
H-2 class I histocompatibility antigen, L-D alpha chain	0.720896	0.679946
H-2 class I histocompatibility antigen, Q10 alpha chain	0.177093	0.396815
Hemoglobin subunit alpha	0.429968	0.530275
(Bos taurus) Hemoglobin subunit alpha	0.430287	0.530111
Hemoglobin subunit beta-1	0.390051	0.567089
Hemoglobin subunit beta-2	0.94563	0.753189
Collagen alpha-1(IV) chain	-0.0715346	0.560855
Laminin subunit gamma-1	0.0174347	0.333376
Laminin subunit beta-1	-0.0193529	0.336001
Tax_Id=9606 Gene_Symbol=KRT14 Keratin, type I cytoskeletal 14	-0.0965855	0.429824
Keratin, type I cytoskeletal 10;Tax_Id=10090 Gene_Symbol=Krt10 Isoform 1 of Keratin, type I cytoskeletal 10	3.84107	0.666669
Tax_Id=9606 Gene_Symbol=KRT6A Keratin, type II cytoskeletal 6A	0.00966579	0.308475
Alpha-S1-casein - Bos taurus (Bovine).	-0.101225	0.46039
Tax_Id=9606 Gene_Symbol=ALB Isoform 1 of Serum albumin precursor	-0.329311	0.770648
(Bos taurus) Bovine serum albumin precursor	0.184368	0.37713
NADH-ubiquinone oxidoreductase chain 1	0.0780167	0.716052
NADH-ubiquinone oxidoreductase chain 2	0.0269462	0.380728
NADH-ubiquinone oxidoreductase chain 4	0.0719559	0.512563
NADH-ubiquinone oxidoreductase chain 5	0.0768845	0.671673
ATP synthase protein 8	0.0448923	0.381633
Complement factor D	-0.437487	0.458358
Fatty acid-binding protein, adipocyte	0.0187996	0.369349
Complement factor B	0.456688	0.829003
Myoglobin	-0.0739545	0.351475
(Bos taurus) Similar to Collagen alpha 1(III) chain	0.436526	0.577001
Tax_Id=9606 Gene_Symbol=KRT1 Keratin, type II cytoskeletal 1	-0.353316	0.823567
Myelin basic protein	-1.61874	1.17435
H-2 class II histocompatibility antigen gamma chain	-0.0706159	0.335147
Hemoglobin subunit beta-H1	0.382298	0.53147
Serine/threonine-protein kinase A-Raf	0.434577	1.304
Band 3 anion transport protein	0.463125	0.502843
Major prion protein	0.0851521	0.647947
Fructose-bisphosphate aldolase A	-0.0680074	0.982849
Natriuretic peptides A	0.904631	0.990113
cAMP-dependent protein kinase catalytic subunit alpha	0.0574038	0.557965
Aspartate aminotransferase, cytoplasmic	-0.0820857	1.03526
Aspartate aminotransferase, mitochondrial	0.0500444	0.529893
Tubulin alpha-3 chain	-0.0828883	0.937622
Serum amyloid A-1 protein	1.61117	1.17772
Integrin alpha-M	-0.483127	0.498846
Platelet-derived growth factor receptor beta	0.0634647	0.699017
Tax_Id=10090 Gene_Symbol=Krt18 Keratin, type I cytoskeletal 18	0.104411	0.382999
Myosin light chain 1/3, skeletal muscle isoform	-0.530927	0.461549
L-lactate dehydrogenase A chain	-0.0986594	0.690007
Glucocorticoid receptor	0.136415	0.507112
Complement component C9	-0.125422	0.442542
Complement C5	0.1269	0.46308
Apolipoprotein A-IV	-0.189536	0.43604
Glucose-6-phosphate isomerase	-0.0904317	0.704224
ATP-dependent translocase ABCB1	0.951966	0.600266
Procathepsin L	0.129758	0.497187
NADP-dependent malic enzyme	-0.167056	0.810394
Complement factor H	0.283018	0.596591
Protein S100-A4	0.0600847	0.404583
SPARC	0.388867	1.40793
Transthyretin	0.221784	0.545574
Creatine kinase M-type	-0.189327	2.25673
Annexin A2	0.0131093	0.330291
Albumin	0.107082	0.3754
Ribonucleoside-diphosphate reductase large subunit	0.0287846	0.3665
Alpha-1-antitrypsin 1-1;Alpha-1-antitrypsin 1-3	0.282251	0.500035
Serine protease inhibitor A3K	0.380951	0.785608
Heat shock protein HSP 90-alpha	0.121128	1.4138
Phosphorylase b kinase gamma catalytic chain, skeletal muscle/heart isoform	-0.135884	0.668749
Protein disulfide-isomerase A4	0.137404	0.852111
Adenine phosphoribosyltransferase	0.254023	0.878381
Spectrin alpha chain, erythrocytic 1	0.435356	0.534898
Lactotransferrin	-0.191298	0.413821
Carbonyl reductase [NADPH] 2	1.09122	0.730859
Endoplasmin	0.165171	1.48931
Collagen alpha-1(III) chain	0.262681	0.71622
Collagen alpha-2(IV) chain	0.0569414	0.489989
Protein S100-A10	-0.126838	0.534945
Apolipoprotein E	0.211484	0.458903
Superoxide dismutase [Cu-Zn]	0.129841	0.456694
Malate dehydrogenase, mitochondrial	-0.0565204	0.814554
Neurofilament light polypeptide	-0.448198	0.799686
Neurofilament medium polypeptide	-0.406523	0.620418
GTPase NRas	-0.0320953	0.404519
C4b-binding protein	0.311564	0.806238
Guanine nucleotide-binding protein G(i) subunit alpha-2	-0.0708403	1.03305
DNA-directed RNA polymerase II subunit RPB1	0.0268692	0.344465
Tax_Id=9606 Gene_Symbol=KRT16 Keratin, type I cytoskeletal 16	0.206295	0.429012
Lysozyme C-2	0.085078	0.45256
Integrin beta-1	-0.0128429	0.370316
Protein disulfide-isomerase	0.147287	0.598381
Alkaline phosphatase, tissue-nonspecific isozyme	-0.044687	0.383617
Nucleolin	-0.0191883	0.338083
Phosphoglycerate kinase 1	-0.0220864	0.45211
Angiotensin-converting enzyme	0.281641	0.688496
Ferritin heavy chain	-0.304117	0.882394
Myosin light chain 4	0.635773	0.967656
Myosin light chain 3	0.0751644	0.385107
Macrophage colony-stimulating factor 1 receptor	0.113545	0.447562
Superoxide dismutase [Mn], mitochondrial	-0.0699619	0.372081
Surfeit locus protein 1	-0.0906401	1.76012
Charged multivesicular body protein 6	0.079185	0.834212
Histone H2A.Z;Histone H2A.V	0.153879	0.521177
Serine/threonine-protein kinase SBK2	0.0398963	0.325902
cGMP-dependent protein kinase 1	-0.210161	1.026
Lymphocyte antigen 6C1	0.0247991	0.336045
NADH dehydrogenase [ubiquinone] 1 beta subcomplex subunit 1	0.0457393	0.39276
Interferon-activable protein 205-B	-0.140313	0.428045
Calmodulin-1;Calmodulin-2;Calmodulin-3	0.128739	0.688475
Ly-6/neurotoxin-like protein 1	0.834914	0.594712
Zinc finger TRAF-type-containing protein 1	1.32473	0.612767
Annexin A1	-0.0033953	0.317571
Elongation factor 1-alpha 1	0.231631	0.812827
Nidogen-1	0.0162859	0.357996
Delta-aminolevulinic acid dehydratase	0.158203	0.474349
Cathepsin B	0.0675204	0.397089
Eukaryotic initiation factor 4A-II	0.0173777	0.363331
Microtubule-associated protein tau	-0.348724	1.26792
Thioredoxin	0.116988	0.492266
Glutathione S-transferase Mu 1	-0.191759	0.66039
Transcription elongation factor A protein 1	0.112967	0.640381
Ras-related protein R-Ras	-0.105479	0.620807
Amino acid transporter heavy chain SLC3A2	-0.105908	0.870644
Histone H2B type 1-M;Histone H2B type 1-H;Histone H2B type 2-B;Histone H2B type 1-C/E/G	0.0883542	0.449202
Histone H1.0	0.0966327	0.769267
Activated RNA polymerase II transcriptional coactivator p15	0.0686367	0.431374
Collagen alpha-1(I) chain	0.158781	0.454244
Poly [ADP-ribose] polymerase 1	0.0138478	0.324818
Lipoprotein lipase	-0.0776594	0.578968
Myeloperoxidase	-1.06355	0.540368
Fibronectin	0.268442	0.808267
Glutathione peroxidase 1	0.134338	0.419663
Fatty acid-binding protein, heart	-0.190423	1.01972
Lysosome-associated membrane glycoprotein 1	0.0502641	0.504449
Heat shock protein HSP 90-beta	0.0179503	0.448261
Dystrophin	0.0135918	0.376905
Neutrophil gelatinase-associated lipocalin	-0.107455	0.338366
Keratin, type II cytoskeletal 8	0.246577	0.997517
Properdin	0.056269	0.342997
Integrin alpha-5	0.00933435	0.3423
Ornithine transcarbamylase, mitochondrial	-0.847158	0.438934
Calcium/calmodulin-dependent protein kinase type II subunit alpha	0.0284811	0.383798
Integrin beta-2	-0.254542	0.449044
Angiotensinogen	0.190588	0.519634
Inositol 1,4,5-trisphosphate receptor type 1	-0.0140708	0.478881
Acyl-coenzyme A diphosphatase NUDT19	-0.439043	1.22493
T-complex protein 1 subunit alpha	0.0573047	0.636668
Amyloid-beta precursor protein	0.0155962	0.332983
Tax_Id=9606 Gene_Symbol=KRT3 Keratin, type II cytoskeletal 3	-0.38933	0.697324
Mitochondrial brown fat uncoupling protein 1	-2.07515	0.538399
Serum amyloid P-component	0.566168	1.02535
Beta-glucuronidase	0.220283	0.765963
cAMP-dependent protein kinase type II-alpha regulatory subunit	-0.101714	0.814489
ATP-dependent 6-phosphofructokinase, liver type	-0.214521	1.14918
Calbindin	3.7101	0.673724
Fatty acid-binding protein, liver	-1.07308	1.87417
Cytochrome c oxidase subunit 5A, mitochondrial	0.130909	0.486332
Fibroleukin	0.253352	0.48853
Programmed cell death protein 6	-0.197906	1.21114
Large ribosomal subunit protein eL8	0.0848855	0.43387
Stearoyl-CoA desaturase 2;Acyl-CoA desaturase 1;Acyl-CoA desaturase 3	-0.715208	0.630913
Gelsolin	-0.0559486	0.381381
Troponin I, fast skeletal muscle	-0.0674157	0.366484
Uridine 5'-monophosphate synthase	0.0506257	0.505168
Myosin-3	-0.233411	0.765249
Myosin-8	-0.0243201	0.386322
Neural cell adhesion molecule 1	0.052308	0.428685
Intercellular adhesion molecule 1	0.169644	1.29785
Carbonic anhydrase 1	0.42893	0.467489
Tax_Id=9606 Gene_Symbol=KRT10 Keratin, type I cytoskeletal 10	-0.398715	1.10947
Tax_Id=9606 Gene_Symbol=KRT13 Isoform 1 of Keratin, type I cytoskeletal 13	-0.863428	0.889855
Tax_Id=9606 Gene_Symbol=KRT5 Keratin, type II cytoskeletal 5	-0.297073	0.899788
Glycerol-3-phosphate dehydrogenase [NAD(+)], cytoplasmic	-0.607036	0.589349
Anion exchange protein 2	0.197007	1.30038
DNA (cytosine-5)-methyltransferase 1	-0.269472	0.726953
Protein S100-A6	0.40438	1.63888
Sodium/potassium-transporting ATPase subunit beta-1	-0.140925	0.690551
Complement C1q subcomponent subunit B	0.216624	0.518347
Large ribosomal subunit protein uL15	0.033017	0.367717
Small ribosomal subunit protein uS9	0.0469596	0.443826
Solute carrier family 2, facilitated glucose transporter member 4	0.0587978	0.457609
Large ribosomal subunit protein uL30	-0.0211059	0.337946
Malate dehydrogenase, cytoplasmic	-0.208484	1.08789
Small ribosomal subunit protein uS2	0.0370094	0.422669
Calreticulin	0.116168	0.71929
Sodium/potassium-transporting ATPase subunit beta-2	0.0535449	0.4241
H-2 class I histocompatibility antigen, D-P alpha chain	-2.40863	0.592708
Signal recognition particle subunit SRP54	0.0698763	0.548196
Heat shock protein beta-1	-0.212944	0.728619
26S proteasome non-ATPase regulatory subunit 3	0.125723	0.82117
Lamin-B1	0.0150781	0.340137
Annexin A6	-0.0670543	0.716935
C-reactive protein	1.42242	1.30047
Large ribosomal subunit protein uL10	0.0610718	0.808727
Microtubule-associated protein 1B	0.149037	0.542258
Mast cell carboxypeptidase A	-0.272172	0.427574
Glutamine synthetase	-0.338598	0.735033
Cadherin-2	-0.167441	0.642266
Insulin receptor	-0.0569483	0.518998
Proto-oncogene c-Rel	0.243167	0.735046
Bisphosphoglycerate mutase	0.156528	0.379577
Peripherin	0.217197	0.509603
CD44 antigen	0.0803292	0.496085
Spectrin beta chain, erythrocytic	0.252053	0.489241
Nucleoside diphosphate kinase A	0.0138605	0.319029
Beta-1,4-galactosyltransferase 1	1.51261	1.0318
Glutathione S-transferase Mu 2	-0.449435	1.23864
Protease I precursor Lysyl endopeptidase Achromobacter lyticus.	0.0535227	0.505872
Histone H1.2	0.123071	0.518714
Carbonic anhydrase 3	-0.583506	1.23502
Galectin-1	-0.0643444	0.502778
Galectin-3	-0.137018	0.454707
L-lactate dehydrogenase B chain	-0.156147	0.830879
Signal recognition particle 14 kDa protein	0.0603581	0.406357
Anion exchange protein 3	0.0560346	0.347957
Coagulation factor IX	-0.240286	0.523702
2',3'-cyclic-nucleotide 3'-phosphodiesterase	-0.169939	1.15501
Methylmalonyl-CoA mutase, mitochondrial	-0.185574	0.59459
Glutamyl aminopeptidase	-0.110801	1.13251
Argininosuccinate synthase	-0.322549	0.618033
Spectrin alpha chain, non-erythrocytic 1	-0.0566647	0.714225
Heat shock 70 kDa protein 1-like	-0.301682	0.454211
Lysosomal protective protein	0.0734044	0.420713
Glyceraldehyde-3-phosphate dehydrogenase	-0.0829395	0.49053
Lysosome-associated membrane glycoprotein 2	-0.0254922	0.374094
Heat shock-related 70 kDa protein 2	-0.0034316	0.323671
Alpha-enolase	-0.039304	0.537122
Gamma-enolase	-0.0571754	0.678297
Polypyrimidine tract-binding protein 1	0.0347252	0.42702
AP-2 complex subunit alpha-1	0.0297388	0.411086
AP-2 complex subunit alpha-2	0.0618972	0.500454
Lysosomal acid glucosylceramidase	0.305637	0.997719
Methanethiol oxidase	-0.155427	1.6428
Hexokinase-1	0.00063919	0.302468
Peptidyl-prolyl cis-trans isomerase A	0.0558644	0.548791
Triosephosphate isomerase	-0.116891	0.889931
Solute carrier family 2, facilitated glucose transporter member 1	0.076032	0.373592
Proliferating cell nuclear antigen	-0.0395432	0.361595
Receptor-type tyrosine-protein phosphatase alpha	0.573574	1.15529
Cathepsin D	-0.0658195	0.71803
Ig heavy chain V region 6.96	0.680559	0.748678
Basigin	-0.064692	0.405028
Ribosomal protein S6 kinase alpha-3	0.0431516	0.559044
Cofilin-1	0.0492173	0.531386
Phosphorylase b kinase regulatory subunit alpha, skeletal muscle isoform	-0.252045	1.60946
Guanine nucleotide-binding protein G(o) subunit alpha	0.122995	0.455004
Tax_Id=10090 Gene_Symbol=Krt19 Keratin, type I cytoskeletal 19	0.172852	0.902615
Tax_Id=9606 Gene_Symbol=KRT15 Keratin, type I cytoskeletal 15	-1.54319	1.05581
Tax_Id=9606 Gene_Symbol=KRT4 keratin 4	-1.11186	2.89114
Fatty acid synthase	-0.90652	0.628832
Troponin C, slow skeletal and cardiac muscles	0.17371	0.597386
Glutathione S-transferase P 1	-0.0211658	0.318713
Prothrombin	0.211189	0.573396
Neurofilament heavy polypeptide	-0.675344	1.0217
Large ribosomal subunit protein uL13	0.0497508	0.391631
Protein Mpv17	-0.0693188	0.51443
Serpin H1	0.207047	0.836294
Negative elongation factor E	-0.124044	0.958655
Cytochrome c oxidase subunit 5B, mitochondrial	-0.031805	0.345163
Cytochrome c oxidase subunit 4 isoform 1, mitochondrial	0.106669	0.548116
Matrix Gla protein	0.115979	0.506078
Lymphocyte-specific protein 1	-0.161664	0.83219
Endoplasmic reticulum chaperone BiP	0.11122	0.686236
Beta-hexosaminidase subunit beta	0.0905085	0.475341
Thioredoxin-dependent peroxide reductase, mitochondrial	-0.186305	0.589449
Vimentin	-0.0199437	0.343662
Protein kinase C alpha type	0.44928	1.11441
Troponin C, skeletal muscle	-1.31605	0.673522
Plasminogen	0.241341	0.652292
Tax_Id=9606 Gene_Symbol=FLG Filaggrin	-0.115334	0.465054
Ubiquitin-like protein 4A	0.182199	0.886318
Complement C2	-0.053492	0.348788
Unconventional myosin-Vb	0.564378	0.603709
Guanine nucleotide-binding protein subunit alpha-11	-0.0212772	0.408241
Guanine nucleotide-binding protein G(q) subunit alpha	0.00488308	0.316801
Cystatin-C	0.0781643	0.42859
Beta-enolase	-0.0834097	0.727479
Vitamin D-binding protein	0.279997	0.583752
Lamin-B2	-0.0059838	0.316459
Mast cell protease 4	-0.398327	0.518417
Chymase	-0.297712	0.467351
Tryptase beta-2	0.056794	0.323373
Lactadherin	0.144526	0.469845
Antigen peptide transporter 1	0.160841	0.37643
Protein-glutamine gamma-glutamyltransferase 2	-0.0643267	1.03983
Ferrochelatase, mitochondrial	-0.133404	1.08836
Myeloid differentiation primary response protein MyD88	0.156733	0.760083
Prostaglandin G/H synthase 1	0.186677	1.19291
Alpha-1-antitrypsin 1-2	0.293038	0.506903
E3 ubiquitin-protein ligase CBL	-0.0401327	0.593744
AP-1 complex subunit gamma-1	0.0711561	0.456059
Porphobilinogen deaminase	0.294059	0.472511
Eukaryotic translation initiation factor 3 subunit A	-0.0015898	0.308274
Chromobox protein homolog 3	0.0495312	0.415808
Gap junction alpha-1 protein	-0.149325	0.839417
X-ray repair cross-complementing protein 6	-0.222066	0.458693
Purine nucleoside phosphorylase	0.23378	0.722784
Protein-L-isoaspartate(D-aspartate) O-methyltransferase	-0.0398224	0.3482
GDP-L-fucose synthase	-0.0756374	0.394234
Beta-galactosidase	-0.25062	0.462268
Transcription elongation factor A protein 3	1.43796	0.835093
Alpha-crystallin B chain	-0.0211649	0.336634
Carboxylesterase 1C	0.00544278	0.305899
Catalase	0.0098201	0.308633
Peptidyl-prolyl cis-trans isomerase B	0.085736	0.533676
Macrophage-capping protein	-0.21388	0.583155
Glutathione S-transferase A4	-0.0790996	0.895778
Leukotriene A-4 hydrolase	0.0598029	1.33134
Inosine-5'-monophosphate dehydrogenase 2	-0.0796048	0.486366
Aldehyde dehydrogenase 1A1	0.136153	0.397515
Lysosomal acid phosphatase	0.365544	0.968843
Cation-dependent mannose-6-phosphate receptor	-0.19047	0.490939
Cyclin-dependent kinase 11B	0.0711215	0.425406
DNA replication licensing factor MCM3	0.432662	0.959796
Small ribosomal subunit protein uS5	0.0195887	0.351075
Uricase	-1.08675	0.805283
Metalloproteinase inhibitor 2	0.0668806	0.367332
Nuclear factor NF-kappa-B p105 subunit	0.0399098	0.421872
Tyrosine-protein kinase Lyn	0.0540051	0.407147
Nucleolar transcription factor 1	0.105125	0.726451
Talin-1	0.181291	0.572442
Ezrin	-0.0171577	0.388573
Moesin	-0.0362438	0.451879
Radixin	-0.0241475	0.546061
Catenin alpha-1	-0.145161	0.774153
Plasma kallikrein	0.206685	0.491175
Prothymosin alpha	0.331954	1.08252
Splicing factor U2AF 65 kDa subunit	0.0747342	0.458266
Glutamate dehydrogenase 1, mitochondrial	-0.0299429	0.371601
Phosphatidylinositol 3-kinase regulatory subunit alpha	0.153222	0.895775
26S proteasome non-ATPase regulatory subunit 7	0.126793	0.765095
Serine--tRNA ligase, cytoplasmic	0.100312	0.780844
Myristoylated alanine-rich C-kinase substrate	0.0463548	0.397299
Peptidyl-prolyl cis-trans isomerase FKBP1A	0.0708893	0.479054
Alpha-mannosidase 2	0.172062	0.49126
Small nuclear ribonucleoprotein-associated protein B;Small nuclear ribonucleoprotein-associated protein N	0.3481	1.26274
Microtubule-associated protein 4	-0.0032638	0.315875
Myelin protein P0	-1.87457	0.743908
Guanine nucleotide-binding protein subunit alpha-12	-0.0378586	0.436761
Guanine nucleotide-binding protein subunit alpha-13	0.0111971	0.321931
Phospholipase A-2-activating protein	0.0274246	0.497202
X-ray repair cross-complementing protein 5	-0.432243	0.745621
Large ribosomal subunit protein uL3	0.244445	1.30844
Protein disulfide-isomerase A3	0.190257	1.11023
Alpha-1,3-mannosyl-glycoprotein 2-beta-N-acetylglucosaminyltransferase	0.0522905	0.325712
Proteasome subunit beta type-8	0.210431	0.744161
Proteasome subunit beta type-9	0.0224142	0.34066
Cytoplasmic aconitate hydratase	-0.13012	0.687572
Protein-lysine 6-oxidase	0.397865	0.526662
DNA-(apurinic or apyrimidinic site) endonuclease	0.0203655	0.35506
Alcohol dehydrogenase class-3	-0.145971	0.962767
Adenylosuccinate synthetase isozyme 1	-0.321698	0.960039
Carbonic anhydrase-related protein	0.275549	1.64798
Calcium/calmodulin-dependent protein kinase type II subunit beta	-0.225069	0.596403
Biglycan	0.285547	0.575503
Decorin	0.0332058	0.35117
Nucleosome assembly protein 1-like 1	0.0911911	0.503214
Ataxin-10	-0.0628885	0.389304
CUGBP Elav-like family member 1	0.0840389	0.649201
Nck-associated protein 1	0.15461	0.872042
Septin-4	0.0670434	0.54754
Murinoglobulin-1	-0.0847685	0.361672
Murinoglobulin-2	-1.71566	0.525642
Retinoic acid receptor RXR-alpha	-0.557059	1.765
Kinesin-like protein KIF2A	0.12632	0.514287
Progranulin	0.246112	0.64239
Receptor-type tyrosine-protein phosphatase mu	0.01491	0.417333
Dipeptidyl peptidase 4	-0.021803	0.325191
Protein kinase C delta type	0.126304	0.735518
CCN family member 2	0.815903	0.826808
Polyadenylate-binding protein 1	0.0789736	0.594688
Tyrosine-protein phosphatase non-receptor type 6	0.238176	0.526037
Guanine nucleotide-binding protein subunit beta-4	0.0942128	0.696736
Ferritin light chain 1	0.0816084	0.635927
Beta-hexosaminidase subunit alpha	0.247242	0.733181
NEDD8	0.379518	1.24637
Alpha-2-HS-glycoprotein	0.362556	0.807796
Ornithine aminotransferase, mitochondrial	0.00776262	0.332339
Vitronectin	0.257323	0.709505
Glutathione S-transferase A3	-0.226085	1.80382
Creatine kinase U-type, mitochondrial	0.114175	0.46015
Cyclin-dependent kinase 4	-0.446517	0.934629
Peptidyl-prolyl cis-trans isomerase C	0.339865	0.97419
Peptidyl-prolyl cis-trans isomerase FKBP4	0.0808573	1.45033
High mobility group protein B2	0.0875528	0.471434
Catenin delta-1	0.0659356	1.1174
Desmin	-0.0732642	0.672351
Aminoacyl tRNA synthase complex-interacting multifunctional protein 1	-0.142865	1.05405
cAMP-dependent protein kinase type II-beta regulatory subunit	-0.149041	0.501649
Dipeptidase 1	0.284375	0.545876
Serum amyloid A-4 protein	-0.0040171	0.304311
Protein S100-A9	-0.212936	0.382997
RAC-alpha serine/threonine-protein kinase	0.214228	0.977901
Acyl-CoA-binding protein	0.200144	0.836072
Carcinoembryonic antigen-related cell adhesion molecule 1	-0.478602	0.410609
Dual specificity mitogen-activated protein kinase kinase 1	-0.199893	0.801844
Sterol carrier protein 2	-0.156102	0.562423
Solute carrier family 2, facilitated glucose transporter member 3	0.389731	0.471745
Lupus La protein homolog	0.110109	0.604308
Developmentally-regulated GTP-binding protein 1	0.0873826	0.658328
Antithrombin-III	0.482014	0.669558
Nectin-2	-0.678745	0.432515
Parvalbumin alpha	-0.996108	0.481585
GTPase KRas	0.0645278	0.377689
Tryptophan--tRNA ligase, cytoplasmic	0.107023	0.496551
Cytochrome P450 2F2	0.971052	0.600252
72 kDa type IV collagenase	0.194004	0.888505
Vitamin K-dependent protein C	0.447238	0.937433
Ran-specific GTPase-activating protein	0.156418	0.519026
Focal adhesion kinase 1	0.040052	0.756652
Macrophage migration inhibitory factor	0.0733462	0.441962
Bifunctional epoxide hydrolase 2	-0.0018452	0.304094
Apolipoprotein C-I	0.0137415	0.307161
Ubiquitin carboxyl-terminal hydrolase 4	0.0295253	0.477362
Tyrosine-protein phosphatase non-receptor type 11	0.128167	1.07062
Ras-related protein Rab-5C	-0.0077593	0.316483
Ras-related protein Rab-6A	0.142011	0.955659
Ras-related protein Rab-21	0.0735631	1.32839
Ras-related protein Rab-12	-0.0028846	0.306286
Ras-related protein Rab-22A	-0.0588745	0.452249
Ras-related protein Rab-23	0.102006	0.470053
Ras-related protein Rab-24	-0.129408	0.47657
Ras-related protein Rab-18	-0.0279623	0.565942
Intercellular adhesion molecule 2	0.0573471	0.379181
Heat shock protein beta-7	-0.0513673	0.395973
Thrombospondin-1	0.476603	0.666155
Pyruvate dehydrogenase E1 component subunit alpha, somatic form, mitochondrial	-0.0830096	0.705661
Histidine ammonia-lyase	-0.466789	1.24701
Fumarylacetoacetase	-0.0606654	0.572168
Tax_Id=9606 Gene_Symbol=KRT9 Keratin, type I cytoskeletal 9	-0.342064	1.55311
rRNA 2'-O-methyltransferase fibrillarin	-0.0452417	0.400135
Calnexin	0.0652294	0.554924
Insulin receptor substrate 1	0.330369	1.07005
AP-1 complex subunit mu-1	0.0599575	0.447539
Peroxiredoxin-1	-0.109143	0.799016
CD81 antigen	0.0229974	0.334074
Neuronal membrane glycoprotein M6-a	0.17327	0.455754
Tyrosine-protein phosphatase non-receptor type 1	0.172221	1.2847
Tax_Id=9606 Gene_Symbol=KRT2 Keratin, type II cytoskeletal 2 epidermal	-0.569983	1.41772
Fragile X messenger ribonucleoprotein 1	0.0155454	0.337014
Large ribosomal subunit protein uL11	-0.0085915	0.317763
Large ribosomal subunit protein eL18	-0.0284891	0.32368
Thromboxane-A synthase	-0.0210116	0.309884
GTP-binding protein SAR1a	0.129219	0.820894
Oxygen-dependent coproporphyrinogen-III oxidase, mitochondrial	0.30616	0.669875
Protein phosphatase 1B	0.00557267	0.316194
NADPH--cytochrome P450 reductase	-0.209788	0.818886
Transgelin	0.270749	0.771048
Fibulin-2	0.0842967	0.40753
Hydroxymethylglutaryl-CoA lyase, mitochondrial	-0.160836	0.550743
Stress-70 protein, mitochondrial	-0.112778	1.28281
Mannose-binding protein A	-0.0579733	0.355858
Dynamin-1	-0.128727	0.517765
Dynamin-2	0.0713889	0.569416
Collagen alpha-1(XVIII) chain	0.236165	0.752877
Tight junction protein ZO-1	0.0638369	0.574102
Polyunsaturated fatty acid lipoxygenase ALOX12	0.108955	0.332715
Flap endonuclease 1	0.21141	0.685293
Metalloproteinase inhibitor 3	0.235953	0.576995
Adenylyl cyclase-associated protein 1	0.175147	0.758258
Transketolase	-0.0615881	0.361454
CD9 antigen	-0.150852	0.44562
Vacuolar protein sorting-associated protein 26A	-0.007464	0.328157
Transcription factor A, mitochondrial	-0.0827112	0.500487
Indolethylamine N-methyltransferase	-0.431447	0.913783
Large ribosomal subunit protein eL28	0.014145	0.328584
Long-chain-fatty-acid--CoA ligase 1	0.00757959	0.334687
Tyrosine-protein kinase CSK	0.0552521	0.520498
Mannose-binding protein C	0.21609	0.745531
CD63 antigen	-0.0288653	0.364478
Pre-B-cell leukemia transcription factor 1	-0.752611	0.955606
Enoyl-CoA delta isomerase 1, mitochondrial	-0.0193746	0.355733
Septin-2	0.0568492	0.744791
Signal transducer and activator of transcription 1	0.139061	0.548684
Signal transducer and activator of transcription 3	-0.151317	0.917161
Signal transducer and activator of transcription 5A	-0.0453989	0.414769
Signal transducer and activator of transcription 5B	0.0635603	0.574487
Epidermal growth factor receptor substrate 15	0.0781609	0.586009
Transcriptional activator protein Pur-alpha	-0.0564972	0.843031
Leukemia inhibitory factor receptor	-0.0460537	0.330543
Huntingtin	-0.0091535	0.321344
Peroxisomal membrane protein 2	-0.0449656	0.340415
T-complex protein 1 subunit theta	0.0351831	0.50719
Cytochrome c oxidase subunit 6A2, mitochondrial	-0.0637998	0.374061
Cytochrome c oxidase subunit 6A1, mitochondrial	-0.0133716	0.331069
Tetranectin	0.208805	0.744703
Histone H1.4	0.251746	0.588197
Histone H1.1	0.254945	0.688256
Histone H1.5	0.253151	3.00066
Histone H1.3	0.163347	1.02435
Integrin alpha-V	0.0770671	0.822484
Perilipin-2	-0.667136	1.29908
Aldo-keto reductase family 1 member B1	-0.179254	0.900092
Aldose reductase-related protein 2	0.221758	0.546494
Cofilin-2	-0.0086938	0.325054
Mannosyl-oligosaccharide 1,2-alpha-mannosidase IA	1.04369	0.630934
Peptidyl-prolyl cis-trans isomerase FKBP2	0.181278	0.813383
Medium-chain specific acyl-CoA dehydrogenase, mitochondrial	-0.0688718	0.49346
Ran GTPase-activating protein 1	0.00990289	0.320254
Signal-induced proliferation-associated protein 1	0.174307	0.457095
Synaptotagmin-1	-0.153071	0.460874
Glutathione peroxidase 3	0.262984	0.721225
Vesicle-fusing ATPase	0.0683279	0.476104
Vacuolar protein sorting-associated protein 4B	0.0998266	0.655805
26S proteasome regulatory subunit 7	0.116562	0.712794
Ras-related protein Rab-11B	-0.0141974	0.364327
Adrenodoxin, mitochondrial	0.110388	0.481307
Alpha-internexin	-0.247903	2.18781
Adenylosuccinate synthetase isozyme 2	0.011568	0.317156
Unconventional myosin-Ib	0.060813	0.711156
Lys-63-specific deubiquitinase BRCC36	-0.222801	1.03504
E3 ubiquitin-protein ligase NEDD4	-0.0222274	0.519396
Dolichyl-diphosphooligosaccharide--protein glycosyltransferase subunit STT3A	0.0659763	0.470518
Quinone oxidoreductase	-0.105959	0.992202
Testin	0.201987	0.69038
Cytosolic phospholipase A2	-0.0060133	0.310107
Aldehyde dehydrogenase, mitochondrial	-0.25672	0.632976
Aldehyde dehydrogenase, dimeric NADP-preferring	-6.203e-05	0.301112
Aldehyde dehydrogenase family 3 member A2	0.0294969	0.994354
F-actin-capping protein subunit alpha-1	0.0240366	0.454577
F-actin-capping protein subunit alpha-2	-0.0067618	0.335076
F-actin-capping protein subunit beta	0.0239195	0.48089
Signal recognition particle receptor subunit beta	-0.0012503	0.306354
Glutathione reductase, mitochondrial	0.0978321	0.813176
Metaxin-1	-0.0856242	0.562349
Dual specificity mitogen-activated protein kinase kinase 4	0.00440066	0.328089
Mitogen-activated protein kinase 14	-0.0083597	0.448855
Glutamine--fructose-6-phosphate aminotransferase [isomerizing] 1	0.179415	0.558377
ATP-dependent 6-phosphofructokinase, muscle type	-0.122568	0.808339
Large ribosomal subunit protein eL6	0.0549686	0.393119
Large ribosomal subunit protein eL29	0.0922207	0.44729
Carnitine O-acetyltransferase	-0.0370216	0.379837
Crk-like protein	0.0595152	0.968231
Large ribosomal subunit protein P1	0.118261	0.795911
Large ribosomal subunit protein uL18	0.0364444	0.426223
Large ribosomal subunit protein eL13	-0.0317385	0.331072
Large ribosomal subunit protein eL36	-0.0968144	0.486911
Ribose-5-phosphate isomerase	0.242391	0.50609
Eukaryotic translation initiation factor 1	0.276554	1.19517
Tyrosine-protein kinase SYK	0.155483	1.05431
Annexin A5	-0.0758656	0.428805
Protein 4.1	0.388015	0.545429
ATP-binding cassette sub-family D member 1	0.0378835	0.433399
Tubulin-specific chaperone A	0.0206903	0.365437
Alpha-L-iduronidase	0.202794	1.03465
Serine/threonine-protein phosphatase 2B catalytic subunit beta isoform	-0.138655	0.462213
G protein-activated inward rectifier potassium channel 4	0.878392	1.60279
Tax_Id=9606 Gene_Symbol=KRT6C Keratin, type II cytoskeletal 6C	0.252237	0.435799
Prelamin-A/C	-0.0363637	0.547377
Heat shock 70 kDa protein 4L	0.111467	0.832091
Pericentrin	-0.0596176	0.355976
Carbonyl reductase [NADPH] 1	-0.100285	0.757844
Cytochrome c oxidase subunit 7A2, mitochondrial	0.1486	0.442311
Glutathione S-transferase Mu 5	-0.0563236	0.541995
Troponin I, cardiac muscle	-0.0673114	1.36285
ADP/ATP translocase 1	-0.0941926	0.723966
MAP kinase-activated protein kinase 2	0.0512314	1.60247
Heparin cofactor 2	0.262649	1.55573
Protein 4.2	0.526404	0.528286
Heterogeneous nuclear ribonucleoprotein A1	0.0897249	0.564496
4-hydroxyphenylpyruvate dioxygenase	-0.450569	0.968474
Inositol polyphosphate 1-phosphatase	-0.115458	0.773113
Protein phosphatase 1A	-0.10917	0.567975
Choline-phosphate cytidylyltransferase A	0.0581634	0.495078
Cyclin-dependent kinase 5	0.0622272	0.477467
Hematopoietic lineage cell-specific protein	0.174887	0.570441
DNA replication licensing factor MCM4	-1.05752	1.22207
DNA replication licensing factor MCM5	1.47358	0.652884
Proteasome subunit alpha type-2	0.102818	0.941307
Tropomodulin-1	0.0547527	0.663626
Caveolin-1	0.155011	1.21711
Pro-cathepsin H	0.0136885	0.320844
Signal recognition particle 9 kDa protein	-0.0048092	0.318096
Inosine-5'-monophosphate dehydrogenase 1	-0.237072	0.852966
2-oxoisovalerate dehydrogenase subunit alpha, mitochondrial	-0.29014	0.809582
(3R)-3-hydroxyacyl-CoA dehydrogenase	-0.297018	1.641
11-beta-hydroxysteroid dehydrogenase 1	-0.299655	0.544152
Adenosylhomocysteinase	-0.0158747	0.342517
Flavin-containing monooxygenase 1	-0.251595	1.11723
Arylamine N-acetyltransferase 2	-0.123595	0.414027
Rab GDP dissociation inhibitor alpha	-0.0563868	0.481876
Serine hydroxymethyltransferase, cytosolic	-0.473	0.709476
Cysteine and glycine-rich protein 3	0.00460031	0.310374
V-type proton ATPase catalytic subunit A	0.0163252	0.370823
V-type proton ATPase subunit E 1	-0.0613262	0.480891
Very long-chain specific acyl-CoA dehydrogenase, mitochondrial	-0.0160261	0.346181
Proliferation-associated protein 2G4	0.0566275	0.42196
Fibromodulin	-0.964851	0.559561
Troponin T, cardiac muscle	0.0139154	0.355964
Calpastatin	0.0193771	0.360129
Ras-related protein Rab-7a	0.0339837	0.384599
Uroporphyrinogen-III synthase	0.0243782	0.328196
Long-chain specific acyl-CoA dehydrogenase, mitochondrial	-0.0736368	0.659049
Protoporphyrinogen oxidase	-0.0482377	0.426363
1-phosphatidylinositol 4,5-bisphosphate phosphodiesterase beta-3	0.0788624	0.566111
Cathelicidin antimicrobial peptide	-0.317421	0.416882
Caveolin-3	0.274403	0.784069
Glypican-4	0.360757	1.23133
Peroxisomal multifunctional enzyme type 2	-0.0786581	0.604661
Myosin regulatory light chain 2, ventricular/cardiac muscle isoform	-0.136259	0.858287
Dynein light chain Tctex-type 1	0.118214	0.377972
Adenylate cyclase type 9	-0.134007	1.05998
Glutathione synthetase	-0.204259	0.765986
Hepatoma-derived growth factor	0.0372151	0.390207
V-type proton ATPase subunit d 1	-0.259789	0.90343
Fatty acid-binding protein, brain	0.126435	0.360768
ADP/ATP translocase 2	-0.0678694	0.718499
Lumican	0.26506	0.617312
Thiosulfate sulfurtransferase	-0.143878	0.652175
Importin subunit alpha-1	-0.264888	0.566286
Tyrosine-protein kinase JAK1	0.00549813	0.314071
Serum paraoxonase/arylesterase 1	-0.215468	0.508101
DNA-directed RNA polymerases I and III subunit RPAC1	-1.60209	1.45376
Ubiquitin carboxyl-terminal hydrolase 10	-0.0022518	0.308443
Pyruvate kinase PKM	-0.0420528	0.502281
NADH dehydrogenase [ubiquinone] iron-sulfur protein 6, mitochondrial	0.129017	0.435321
Uridine-cytidine kinase 1;Uridine-cytidine kinase 2	0.00997961	0.316259
Uridine phosphorylase 1	0.025839	0.307907
Signal transducer and transcription activator 6	0.253447	0.749234
2-iminobutanoate/2-iminopropanoate deaminase	-0.19395	0.832289
Ephrin-B1	0.194477	0.561214
Carnitine O-palmitoyltransferase 2, mitochondrial	-0.0264986	0.35996
Sulfotransferase 1A1	0.0761861	0.403712
Cytotoxic granule associated RNA binding protein TIA1	0.0932251	0.66539
Large ribosomal subunit protein uL1	0.0541429	0.516544
Lipoamide acyltransferase component of branched-chain alpha-keto acid dehydrogenase complex, mitochondrial	-0.209154	1.14183
Homeobox protein cut-like 1	0.176405	0.587892
Geranylgeranyl transferase type-2 subunit beta	-0.20472	1.51108
Pyruvate kinase PKLR	0.507364	0.560987
Holocytochrome c-type synthase	0.016784	0.375156
Phosphatidylinositol transfer protein alpha isoform	0.0778213	0.916287
Phosphatidylinositol transfer protein beta isoform	0.0520006	0.672173
Monocarboxylate transporter 1	-0.0314157	0.340067
Ras-related protein Rab-2A	0.131095	0.65084
Anaphase-promoting complex subunit 1	-0.02677	0.347213
CCHC-type zinc finger nucleic acid binding protein	0.165425	1.13816
Isocitrate dehydrogenase [NADP], mitochondrial	-0.15155	1.41772
DnaJ homolog subfamily C member 2	0.220197	0.69561
Stomatin	0.128359	0.393671
Stathmin	0.542496	0.922274
Myotonin-protein kinase	0.187923	1.13975
Hormone-sensitive lipase	-0.596092	1.85629
Elastin	0.476825	0.917284
UV excision repair protein RAD23 homolog A	0.303494	0.931199
UV excision repair protein RAD23 homolog B	-0.0840868	0.494562
NEDD8 ultimate buster 1	0.0489812	0.360775
FAS-associated factor 1	-0.107099	0.580478
Ephrin type-B receptor 4	-0.0081907	0.331387
26S proteasome regulatory subunit 6B	0.0593896	0.612066
Transport and Golgi organization 2 homolog	-0.274688	1.16703
Adenylosuccinate lyase	0.0527143	0.492014
Probable ATP-dependent RNA helicase DDX6	-0.0455523	0.717193
Hydroxymethylglutaryl-CoA synthase, mitochondrial	-0.0540088	0.356727
ADP-ribosylhydrolase ARH1	-0.157387	0.487836
Microfibrillar-associated protein 2	-0.0477748	0.326237
Solute carrier family 12 member 2	-0.260395	0.518111
Phospholipid transfer protein	0.271793	0.757232
Aquaporin-4	-0.497363	0.598681
ATP-binding cassette sub-family D member 3	-0.0892354	1.14953
SH3 domain-binding protein 1	1.31535	1.45896
Ras-related protein Rab-8A	0.0503494	0.572743
Adenosine kinase	-0.0863905	0.741136
Cadherin-5	0.116334	1.03445
Desmocollin-2	-0.176812	0.661043
Alpha-2-macroglobulin receptor-associated protein	0.0619302	0.796672
Ectonucleoside triphosphate diphosphohydrolase 1	-0.15907	0.596468
Golgin subfamily A member 3	0.0258213	0.41503
ATP synthase subunit f, mitochondrial	0.011308	0.396687
Ribosomal RNA processing protein 1 homolog A	0.122869	0.51198
cAMP-regulated phosphoprotein 19	0.06877	0.530687
FAD-linked sulfhydryl oxidase ALR	-0.137774	0.789817
Ras-related protein Rab-4A	0.0428568	0.363861
Acylphosphatase-2	-0.238942	0.787251
Acylphosphatase-1	-0.0583314	0.526654
ATP synthase subunit ATP5MPL, mitochondrial	0.146778	0.977032
Bis(5'-nucleosyl)-tetraphosphatase [asymmetrical]	-0.149044	0.758056
ATP synthase subunit epsilon, mitochondrial	0.0201058	0.402199
Cytochrome c oxidase subunit 6B1	0.0741572	0.535359
Cytochrome c oxidase subunit 7A1, mitochondrial	-0.0784131	0.474984
Cytochrome c oxidase subunit 7B, mitochondrial	0.0415259	0.432648
Cytochrome c oxidase copper chaperone	0.120844	0.386994
Cytochrome b5	0.198912	0.682004
Ubiquitin carboxyl-terminal hydrolase 5	-0.0220516	0.402996
ATP synthase subunit beta, mitochondrial	-0.0184374	0.364906
Atypical chemokine receptor 3	0.393008	1.00926
Putative mitochondrial transporter UCP3	-0.0634564	0.35065
ADP-ribosyl cyclase/cyclic ADP-ribose hydrolase 1	-0.134524	0.683228
C-terminal-binding protein 2	-0.0102332	0.326507
Protein S100-A1	-0.027227	0.338892
Wolframin	0.0732613	0.594119
Programmed cell death protein 5	0.383235	0.742727
RNA-binding protein FUS	0.0679069	0.489142
Exosome complex component 10	-0.0476793	0.339883
Ubiquitin carboxyl-terminal hydrolase 25	0.245927	0.743958
Nicastrin	0.141838	0.489518
V-type proton ATPase subunit D	-0.0079839	0.314159
Endoplasmic reticulum resident protein 29	0.19967	0.912335
Elongation factor 1-delta	0.11522	0.650348
Alpha-actinin-4	0.0385936	0.629951
U2 small nuclear ribonucleoprotein A'	0.0792295	0.440924
Sestrin-1	-0.022832	0.358696
Transmembrane 9 superfamily member 2	0.286338	0.870596
Lysyl oxidase homolog 2	-0.0958133	0.425451
Small ribosomal subunit protein bS21m	0.0556538	0.50646
Small ribosomal subunit protein bS6m	-0.0216202	0.38732
Acyl-coenzyme A thioesterase 8	-0.433816	0.826415
Elongation factor 2	-0.0312861	0.405321
Zinc finger protein DPF3	-0.177523	0.959451
Dynamin-like 120 kDa protein, mitochondrial	0.0173988	0.419721
Serine/threonine-protein phosphatase 2A activator	0.186876	0.521221
Striatin-4	-0.194378	0.726759
Aladin	0.105047	0.59022
Tropomyosin alpha-1 chain	0.0339063	0.326817
182 kDa tankyrase-1-binding protein	-0.0255427	0.363539
Vacuolar protein sorting-associated protein 33B	-0.0722327	0.483506
Bcl-2-like protein 13	-0.129394	0.649134
DnaJ homolog subfamily C member 30, mitochondrial	-0.167546	1.10066
Acyl-coenzyme A diphosphatase FITM2	0.244785	1.29871
Eukaryotic translation initiation factor 5	0.197722	0.829112
YTH domain-containing family protein 1	0.0765496	0.554118
Leucine-rich repeat neuronal protein 4	0.728261	1.15119
VIP36-like protein	-0.0338203	0.371603
Phosphatidylinositol 4,5-bisphosphate 5-phosphatase A	-0.677975	0.730383
Ankyrin repeat and SAM domain-containing protein 1A	0.0268005	0.38875
Splicing factor 3B subunit 6	0.0312757	0.356237
Ras and Rab interactor 3	-0.0282994	0.362666
Myocardin-related transcription factor B	0.955947	0.816727
Protein-L-isoaspartate O-methyltransferase domain-containing protein 1	-0.129462	0.824935
Actin-related protein 2/3 complex subunit 4	0.0148995	0.334786
Protein transport protein Sec61 subunit gamma	0.0514536	0.586412
RuvB-like 1	0.160932	0.983787
Eukaryotic translation initiation factor 3 subunit E	0.0534238	0.66071
Poly(rC)-binding protein 1	0.0218612	0.365078
Chronophin	1.54526	0.581572
Gamma-aminobutyric acid receptor-associated protein-like 2	0.160535	0.479213
Reactive oxygen species modulator 1	-0.0399711	0.419204
Nuclear protein localization protein 4 homolog	0.0389488	0.668129
Actin, cytoplasmic 1	0.0618607	0.407143
Cell division control protein 42 homolog	0.0534685	1.2225
Cold-inducible RNA-binding protein	0.259717	0.618351
Alpha-endosulfine	0.0734741	0.632053
Eukaryotic initiation factor 4A-I	0.10262	0.618611
Small ribosomal subunit protein uS10	0.0301397	0.387028
DnaJ homolog subfamily C member 5	-0.122915	0.441839
Cardiac phospholamban	-0.294663	1.466
Ras-related protein Rab-5B	-0.0757769	0.996461
Ras-related protein Rab-10	0.0822765	0.600857
Ras-related protein Rab-8B	0.188538	0.590952
Ubiquitin-conjugating enzyme E2 D3	-0.0406775	0.556262
NEDD8-conjugating enzyme Ubc12	0.0901349	0.741265
Ubiquitin-conjugating enzyme E2 K	-0.0227381	0.40963
Ubiquitin-conjugating enzyme E2 N	-0.0982262	0.784557
Fibroblast growth factor 1	-0.834728	1.4755
Actin-related protein 2	0.0608691	0.499132
Alpha-centractin	-0.0061311	0.327615
COP9 signalosome complex subunit 2	0.0171023	0.440928
ADP-ribosylation factor 3;ADP-ribosylation factor 1	0.0970117	0.771993
ADP-ribosylation factor-like protein 1	0.11946	0.676077
ATP-binding cassette sub-family E member 1	0.0370176	0.419769
Ras-related protein Rap-2b	-0.115571	0.512329
Large ribosomal subunit protein uL24	0.0537769	0.384903
Proteasome activator complex subunit 3	0.264249	0.695466
Protein mago nashi homolog	0.120832	1.03969
Fibroblast growth factor 12	1.2709	0.68834
Large ribosomal subunit protein eL27	0.0973936	0.53475
Pterin-4-alpha-carbinolamine dehydratase	-0.0625316	0.323903
Large ribosomal subunit protein eL43	0.151345	1.03711
Protein transport protein Sec61 subunit alpha isoform 1	0.0844709	0.435465
ADP-ribosylation factor 4	-0.0259613	0.375637
Prefoldin subunit 3	-0.073036	0.493492
Dolichyl-diphosphooligosaccharide--protein glycosyltransferase subunit DAD1	0.094988	1.01861
4-aminobutyrate aminotransferase, mitochondrial	0.17194	0.428402
Coatomer subunit zeta-1	0.0328047	0.354072
Small ubiquitin-related modifier 2	0.158549	0.506379
Ubiquitin-fold modifier 1	0.177185	1.32749
DDB1- and CUL4-associated factor 7	0.127364	0.784869
WD repeat-containing protein 5	-0.0473458	0.5419
AP-1 complex subunit sigma-1A	0.102715	0.600746
Nuclear transport factor 2	1.41242	0.774088
Heterogeneous nuclear ribonucleoprotein K	0.0413087	0.452888
14-3-3 protein gamma	-0.0320782	0.37612
Ubiquitin carboxyl-terminal hydrolase 46	-0.368879	0.541512
Ras-related protein R-Ras2	0.0421201	0.49935
Mitochondrial import inner membrane translocase subunit Tim10	-0.125635	0.423933
Mitochondrial import inner membrane translocase subunit Tim13	0.176026	0.591026
Small ribosomal subunit protein eS7	-0.03466	0.377431
Serine/threonine-protein phosphatase PP1-alpha catalytic subunit	0.117312	1.39062
Serine/threonine-protein phosphatase PP1-beta catalytic subunit	0.0855708	0.73572
26S proteasome regulatory subunit 4	-0.0021596	0.306273
26S proteasome regulatory subunit 8	0.106126	0.677537
Small ribosomal subunit protein eS8	-0.0243846	0.360008
Small ribosomal subunit protein uS8	0.0987353	0.687104
Ubiquitin-conjugating enzyme E2 G1	0.544982	0.879235
Ubiquitin-conjugating enzyme E2 H	-0.31073	0.475785
14-3-3 protein epsilon	-0.115556	0.598995
Small ribosomal subunit protein uS11	0.0762535	0.508613
Small ribosomal subunit protein uS12	0.0905192	0.646059
Small ribosomal subunit protein uS14	-0.0499368	0.714311
Small ribosomal subunit protein uS17	0.0948178	0.960896
Small ribosomal subunit protein uS15	0.152872	0.736072
Small nuclear ribonucleoprotein E	0.591339	1.12694
Small nuclear ribonucleoprotein F	-0.181805	0.693878
Small nuclear ribonucleoprotein G	0.0933398	0.711709
U6 snRNA-associated Sm-like protein LSm6	-0.0340406	0.378885
Small nuclear ribonucleoprotein Sm D1	-0.214495	0.880173
Small nuclear ribonucleoprotein Sm D2	0.0678924	0.48967
Small nuclear ribonucleoprotein Sm D3	0.0692243	0.560873
ADP-ribosylation factor 6	0.0857198	0.561999
26S proteasome regulatory subunit 10B	0.0432224	0.472351
Thioredoxin reductase-like selenoprotein T	0.276733	0.84293
DNA-directed RNA polymerase II subunit RPB7	-0.0592388	0.338923
Dynein light chain roadblock-type 1	0.148558	0.52974
Elongation factor 1-alpha 2	0.0370763	0.943385
Small ribosomal subunit protein eS4	0.0549814	0.66969
Large ribosomal subunit protein eL20	0.0103762	0.342668
Actin, aortic smooth muscle	-0.125207	0.528831
AP-2 complex subunit sigma	0.00056462	0.301988
Rho-related GTP-binding protein RhoB	-0.0054715	0.306407
Large ribosomal subunit protein uL23	-0.0144553	0.334143
Small ribosomal subunit protein eS6	0.109442	0.41619
Myotrophin	0.115281	0.416168
Histone H4	-0.0792678	0.402063
V-type proton ATPase subunit B, brain isoform	0.00020635	0.301587
Ras-related protein Rab-1A	0.0248336	0.402881
GTP-binding nuclear protein Ran	0.147193	0.646173
Large ribosomal subunit protein uL14	0.0521926	0.435288
Ras-related protein Rap-1A	0.108625	0.741558
Small ribosomal subunit protein uS19	0.0510221	0.562629
Small ribosomal subunit protein eS24	0.0458936	0.352154
Small ribosomal subunit protein eS25	0.101278	0.561884
Small ribosomal subunit protein eS26	0.133217	0.892954
Small ribosomal subunit protein eS28	0.0357329	0.415823
Ubiquitin-like FUBI-ribosomal protein eS30 fusion protein	0.229457	0.671618
Elongin-B	-0.0146145	0.345568
Guanine nucleotide-binding protein G(I)/G(S)/G(T) subunit beta-1	0.00950947	0.327898
E3 ubiquitin-protein ligase RBX1	-0.0913983	0.655473
Guanine nucleotide-binding protein G(I)/G(S)/G(T) subunit beta-2	0.13735	0.698684
Guanine nucleotide-binding protein subunit beta-5	-0.126838	0.438159
Large ribosomal subunit protein eL30	0.0824295	0.728582
Cytochrome c, somatic	-0.0270524	0.37174
Large ribosomal subunit protein eL31	0.136019	0.690727
Small ribosomal subunit protein uS3	0.0590903	0.504566
Large ribosomal subunit protein eL32	-0.0315529	0.377068
Transcription initiation factor IIB	-0.178187	0.340976
Large ribosomal subunit protein uL2	-0.0485941	0.368032
F-box only protein 40	0.0133224	0.327114
Y-box-binding protein 1	0.11697	0.410194
Profilin-1	0.157175	0.798725
Ubiquitin-ribosomal protein eS31 fusion protein	0.037891	0.385421
Transformer-2 protein homolog beta	0.12506	0.571278
Ras-related C3 botulinum toxin substrate 1	0.0546824	0.479313
Platelet-activating factor acetylhydrolase IB subunit beta	0.00567704	0.32985
Ras-related protein Rab-3A	0.0146958	0.359572
Heat shock cognate 71 kDa protein	0.0442075	0.520782
Vesicle-associated membrane protein 3	0.0443817	0.44695
Translationally-controlled tumor protein	0.266887	0.733407
Mitochondrial pyruvate carrier 1	-0.0354098	0.441568
DnaJ homolog subfamily A member 1	-0.0076461	0.321603
60 kDa heat shock protein, mitochondrial	-0.0357367	0.525825
Vesicle-associated membrane protein 2	0.0643564	0.463325
Eukaryotic translation initiation factor 4E	0.0797591	0.573686
Mitogen-activated protein kinase 1	0.0577388	0.441334
Serine/threonine-protein phosphatase PP1-gamma catalytic subunit	0.0594218	0.529851
14-3-3 protein zeta/delta	0.0252121	0.334279
Ubiquitin-conjugating enzyme E2 B	0.177281	0.647867
Crooked neck-like protein 1	-0.076923	0.503724
High mobility group protein B1	0.0221921	0.431305
Dynein light chain 1, cytoplasmic	-0.0758912	0.795263
Eukaryotic translation initiation factor 5A-1	0.0945443	0.907854
G protein-activated inward rectifier potassium channel 1	1.1398	0.685635
Cysteine-rich protein 1	0.00718147	0.310873
Transcription elongation factor SPT4-A;Transcription elongation factor SPT4-B	-0.0210812	0.373869
Small ribosomal subunit protein eS17	0.0393787	0.462485
SUMO-conjugating enzyme UBC9	0.0215835	0.396713
Ras-related protein Ral-A	-0.0582366	0.413137
Small ribosomal subunit protein eS12	0.108831	0.491359
Small ribosomal subunit protein eS10	0.138686	0.852649
Protein phosphatase 3 catalytic subunit alpha	-0.181195	0.568194
Serine/threonine-protein phosphatase 2A catalytic subunit alpha isoform	-0.0249753	0.369348
Prohibitin 1	-0.0446573	0.39372
Casein kinase II subunit beta	0.0366778	0.360739
Large ribosomal subunit protein eL22	-0.0290849	0.521624
Ubiquitin-conjugating enzyme E2 L3	0.050348	0.597126
Small ribosomal subunit protein RACK1	0.129427	1.07719
cAMP-dependent protein kinase catalytic subunit beta	0.0735352	0.578062
14-3-3 protein theta	0.0661185	0.46321
Tubulin alpha-4A chain	-0.0782879	0.52135
Tubulin beta-4B chain	0.0593834	0.737593
Tubulin alpha-1C chain	0.107331	1.57412
Protein kinase C beta type	0.0120153	0.374953
14-3-3 protein eta	0.0391153	0.418118
Ribosome maturation protein SBDS	-0.0306021	0.448641
Acid sphingomyelinase-like phosphodiesterase 3a	0.0726772	0.466271
Importin subunit beta-1	0.00011411	0.301292
ATP-binding cassette sub-family C member 9	-0.0503494	0.57568
Atrial natriuretic peptide receptor 3	0.172009	0.424549
Phosphatidylinositol 4-phosphate 5-kinase type-1 alpha	0.0118716	0.30524
Proteasome subunit beta type-7	0.0584419	0.487479
Latexin	-0.0880276	0.470022
Plexin-A1	0.309541	1.05878
Plexin-A2	0.566816	0.676052
Friend virus susceptibility protein 1	0.166824	0.362424
Inositol 1,4,5-trisphosphate receptor type 3	-0.0021678	0.304948
Dual specificity mitogen-activated protein kinase kinase 6	0.150079	0.625533
3-beta-hydroxysteroid-Delta(8),Delta(7)-isomerase	0.256448	0.670441
Unconventional myosin-If	-0.900986	1.18656
Nuclear factor 1 C-type	0.0671344	0.414811
Nuclear factor 1 X-type	0.231016	0.734379
Paladin	-0.0236048	0.37165
6-phosphofructo-2-kinase/fructose-2,6-bisphosphatase 2	-0.110084	0.748423
Serine/threonine-protein kinase N1	0.049514	0.379969
Cathepsin E	0.958092	0.631177
PDZ and LIM domain protein 4	-0.157612	0.779441
Selenoprotein P	0.0431712	0.341051
Histone deacetylase 2	0.0299052	0.458816
55 kDa erythrocyte membrane protein	0.333013	0.490829
Phosphatidylethanolamine-binding protein 1	-0.0555765	0.376637
Stromal interaction molecule 1	-0.118687	0.451593
CTP synthase 2	0.136078	0.655945
Nitric oxide synthase 3	-0.0632887	0.459295
Nucleolysin TIAR	0.0647097	0.875977
Heterogeneous nuclear ribonucleoprotein H2	-0.0064022	0.333935
Rho-associated protein kinase 1	-0.0836285	0.565557
Rho-associated protein kinase 2	-0.0215269	0.544402
Adenosine 5'-monophosphoramidase HINT1	0.0981827	0.469394
Ubiquitin recognition factor in ER-associated degradation protein 1	-0.0030815	0.326118
ELAV-like protein 1	0.0766338	0.610836
DNA repair protein RAD50	-0.09747	0.409126
Insulin-like growth factor-binding protein complex acid labile subunit	0.358819	0.694758
Probable ubiquitin carboxyl-terminal hydrolase FAF-X	0.0353273	0.853365
TP53-binding protein 1	0.273286	0.628139
Isocitrate dehydrogenase [NAD] subunit gamma 1, mitochondrial	0.0896229	0.644575
Sodium/calcium exchanger 1	0.0190972	0.424041
Exostosin-2	-0.895688	0.899832
Na(+)/H(+) exchange regulatory cofactor NHE-RF1	0.454513	0.764283
Tyrosine-protein kinase Fer	-0.177228	0.464949
Syntaxin-4	-0.297077	1.10175
Vasodilator-stimulated phosphoprotein	0.13396	0.835142
SPARC-like protein 1	0.137321	0.824131
Nascent polypeptide-associated complex subunit alpha, muscle-specific form	-0.0567286	0.439769
Interferon regulatory factor 3	-0.0056302	0.312444
Caspase-3	0.370469	0.63638
Estradiol 17 beta-dehydrogenase 5	-1.01915	1.09791
Fructose-1,6-bisphosphatase isozyme 2	-0.411712	0.815629
Uroporphyrinogen decarboxylase	0.25934	0.564702
CTP synthase 1	-0.0392764	0.400354
Lysosomal alpha-glucosidase	-0.106694	0.53706
Phospholipid-transporting ATPase IA	-0.179176	1.05528
T-complex protein 1 subunit eta	0.0504409	0.544583
T-complex protein 1 subunit beta	0.0374871	0.500773
T-complex protein 1 subunit delta	0.035232	0.390626
T-complex protein 1 subunit epsilon	0.0819834	0.894693
T-complex protein 1 subunit zeta	0.06987	0.622676
T-complex protein 1 subunit gamma	0.0960935	0.872334
Transcriptional regulator ERG	0.239891	0.834647
Transforming growth factor-beta-induced protein ig-h3	-0.0460914	0.344361
N-acylglucosamine 2-epimerase	0.867234	0.660442
Delta-sarcoglycan	0.00544858	0.326664
Gamma-sarcoglycan	-0.0110399	0.324644
Beta-sarcoglycan	0.0682034	0.672962
Alpha-sarcoglycan	0.0264838	0.350979
Traf2 and NCK-interacting protein kinase	0.563485	1.08279
Serine/threonine-protein kinase WNK1	-0.10687	0.655488
PHD finger-like domain-containing protein 5A	0.132134	0.943628
Thioredoxin-like protein 4A	0.0780244	0.442022
Large ribosomal subunit protein eL42	-0.0326604	0.360187
Tubulin gamma-1 chain;Tubulin gamma-2 chain	0.0814143	0.64864
Chromobox protein homolog 1	0.165092	1.33596
Elongin-C	-0.166716	0.429963
ADP-ribosylation factor 5	0.132445	0.566232
Enhancer of rudimentary homolog	0.251724	0.784588
AP-2 complex subunit mu	0.0753361	0.875269
Rho-related GTP-binding protein RhoG	-0.0672488	0.704836
Large ribosomal subunit protein eL19	0.0313635	0.334836
Small EDRK-rich factor 2	0.154823	0.410405
Serine/arginine-rich splicing factor 3	0.0911695	0.534414
Histone H3.2	0.135159	0.483821
Adenylate cyclase type 5	-0.0425993	0.49165
Isochorismatase domain-containing protein 2A	-0.391866	0.969612
Plasma protease C1 inhibitor	0.113197	0.42024
Pigment epithelium-derived factor	0.247123	1.30738
Neuroplastin	0.0403106	0.439775
DNA replication licensing factor MCM6	-0.29407	0.444952
Cysteine and glycine-rich protein 2	-0.012097	0.32152
Cysteine and glycine-rich protein 1	0.026776	0.50609
Ketohexokinase	-0.402827	0.710076
Neuropilin-1	0.0360322	0.449161
Nucleoredoxin	-0.508867	0.692992
Plakophilin-1	-0.347601	1.06279
Small ribosomal subunit protein eS1	0.151693	1.39648
Protein S100-A13	-0.406741	0.59427
Spermine synthase	-0.146963	0.474207
Serine palmitoyltransferase 2	-0.195367	0.661414
Selenide, water dikinase 2	-0.0914884	0.749719
Sodium/potassium-transporting ATPase subunit beta-3	-0.264239	0.834776
Proteasome activator complex subunit 1	0.286256	0.836275
Proteasome activator complex subunit 2	0.0130241	0.320503
Cyclin-dependent kinase 2	0.128533	0.360802
Ras GTPase-activating protein-binding protein 2	0.0113959	0.511434
Annexin A11	0.0305452	0.441706
DNA ligase 3	0.0162978	0.417367
Vacuolar protein sorting-associated protein 45	0.0233478	0.371388
Rho GTPase-activating protein 5	0.0369968	0.37842
Islet cell autoantigen 1	1.02196	0.713302
Potassium voltage-gated channel subfamily KQT member 1	0.286744	0.652928
Dihydropyrimidinase-related protein 1	0.208969	0.4981
Annexin A4	-0.106405	0.551511
Myosin phosphatase Rho-interacting protein	0.197211	1.31964
Histone-lysine N-methyltransferase Smyd1	0.0469051	0.435101
Four and a half LIM domains protein 1	0.0113665	0.315137
Aminopeptidase N	0.0821188	0.476766
ATP synthase-coupling factor 6, mitochondrial	0.246239	0.572164
Myosin regulatory light chain 11	-0.851488	0.482828
Small ribosomal subunit protein uS7	-0.0441456	0.374224
Peptidyl-glycine alpha-amidating monooxygenase	0.743166	0.922342
Mothers against decapentaplegic homolog 4	0.105382	0.501125
5-demethoxyubiquinone hydroxylase, mitochondrial	-0.200048	0.61707
Thioredoxin, mitochondrial	0.370771	0.95513
Glutamate--cysteine ligase catalytic subunit	0.292197	0.49759
Carnitine O-palmitoyltransferase 1, liver isoform	0.00142197	0.304104
WW domain-binding protein 2	-0.0630895	0.59273
tRNA (guanine(6)-N2)-methyltransferase THUMP3	-0.407745	1.05817
Coxsackievirus and adenovirus receptor homolog	-0.30112	0.864776
Fumarate hydratase, mitochondrial	-0.022326	0.382971
Mitogen-activated protein kinase kinase kinase kinase 4	-0.107163	0.555404
Acidic leucine-rich nuclear phosphoprotein 32 family member E	0.182858	0.677561
Acyl-protein thioesterase 1	-0.0738439	0.374876
Jupiter microtubule associated homolog 1	0.252952	1.28086
Ras GTPase-activating protein-binding protein 1	0.0769138	0.611229
Nuclear factor 1 B-type	0.0971144	0.547386
Caspase-7	0.436037	0.982693
Flavin-containing monooxygenase 5	-0.337232	0.580774
Lysyl oxidase homolog 1	0.290592	0.783768
Laminin subunit alpha-4	0.0412506	0.559705
Thymidylate kinase	-0.0958555	1.08426
Mannan-binding lectin serine protease 1	0.803874	0.542641
Disabled homolog 2	0.100186	0.468617
SHC-transforming protein 1	-0.182132	0.845815
Complement C1q subcomponent subunit A	0.269184	0.613695
Very low-density lipoprotein receptor	0.0106347	0.321648
Dihydroxyacetone phosphate acyltransferase	-0.0641854	0.544428
Phospholipid-transporting ATPase IH	0.538182	0.459011
Splicing regulator ARVCF	-0.0126947	0.407982
Tubulin beta-5 chain	0.0842731	1.56551
Proteasome subunit beta type-4	0.116923	0.776421
Large ribosomal subunit protein P2	0.347504	0.802853
Cytochrome b-c1 complex subunit 6, mitochondrial	0.180775	0.48227
Peroxiredoxin-5, mitochondrial	-0.187437	0.596503
Syntaxin-2	0.24368	1.00407
GA-binding protein alpha chain	0.0864721	0.597321
Carboxypeptidase E	-0.234532	0.373697
Xanthine dehydrogenase/oxidase	-0.0148728	0.341442
Interleukin-6 receptor subunit beta	0.0290118	0.378391
Glucose-6-phosphate 1-dehydrogenase X	0.288577	0.512176
Apolipoprotein A-I	0.390552	0.502718
Retinol-binding protein 4	0.307066	0.830132
Transcriptional repressor protein YY1	0.0714494	0.48206
Retinol-binding protein 1	0.0078145	0.308356
Heterogeneous nuclear ribonucleoprotein U-like protein 2	0.0718356	0.556278
Cyclic AMP-responsive element-binding protein 1	0.057221	0.401217
Collagen alpha-2(I) chain	0.232828	0.510996
Epidermal growth factor receptor	-0.112324	0.388848
Beta-2-glycoprotein 1	0.306378	0.908756
Adenylate cyclase type 6	0.04182	0.468212
Protein transport protein Sec23A	0.0632144	0.631589
Tax_Id=9606 Gene_Symbol=KRT76 Keratin, type II cytoskeletal 2 oral	-3.72598	0.629681
Ras suppressor protein 1	0.0253921	0.348565
Nucleoside diphosphate kinase B	-0.102371	0.749009
Voltage-dependent L-type calcium channel subunit alpha-1C	-0.0607768	0.6137
Transitional endoplasmic reticulum ATPase	0.0447242	0.469991
Aquaporin-1	0.154384	0.931309
Ubiquitin-like modifier-activating enzyme 1	0.0357481	0.478661
Complement C1q subcomponent subunit C	0.179884	0.491137
Catenin beta-1	-0.0903096	0.512569
Junction plakoglobin	-0.159359	1.11447
Ankyrin-1	0.432291	0.502393
Myosin-6	-0.0157058	0.373881
Nuclear factor 1 A-type	0.13362	0.782884
Collagen alpha-2(VI) chain	0.199881	0.540025
Ephrin type-A receptor 4	0.187354	0.575523
MAP/microtubule affinity-regulating kinase 3	-0.108374	0.649297
Protein enabled homolog	-0.0820062	0.488293
Galactose-1-phosphate uridylyltransferase	-0.164217	1.09712
ATP synthase subunit alpha, mitochondrial	-0.0390518	0.42878
Cholinesterase	-0.0449681	0.390337
Serine protease inhibitor A3M	0.347292	0.731672
Prefoldin subunit 6	0.0165095	0.332571
Transcription factor p65	0.0342358	0.368781
Creatine kinase B-type	-0.191711	0.814634
Sphingomyelin phosphodiesterase	-0.0364446	0.34134
Sodium/potassium-transporting ATPase subunit gamma	0.682589	0.701841
Neurofibromin	-0.919092	0.97007
Tax_Id=9606 Gene_Symbol=KRT17 Keratin, type I cytoskeletal 17	0.227676	0.421523
Cyclin-dependent kinase 16	0.10469	0.502734
Tyrosine-protein kinase Yes	0.00886812	0.33946
DNA topoisomerase 1	0.0986838	0.759488
Collagen alpha-1(VI) chain	0.144266	0.496527
Reticulocalbin-1	0.595064	1.67363
Cytochrome P450 2E1	-0.776832	1.0468
Serine/threonine-protein kinase MARK2	0.112986	0.627886
Basement membrane-specific heparan sulfate proteoglycan core protein	-0.0001432	0.301895
Fatty acid-binding protein 5	-0.026398	0.330463
Thrombospondin-3	-0.598126	0.56434
Pyruvate carboxylase, mitochondrial	-0.520351	0.66841
Echinoderm microtubule-associated protein-like 1	0.102056	0.624186
Eukaryotic translation initiation factor 5B	-0.0080424	0.320452
Calcium-binding protein 39	-0.0474668	0.653111
ATP synthase subunit e, mitochondrial	-0.0285968	0.417166
Amyloid beta precursor like protein 2	0.055796	0.465494
Corticosteroid-binding globulin	-0.0813852	0.342912
Clusterin	0.324559	0.574087
Annexin A7	-0.0936187	0.424675
Insulin-like growth factor-binding protein 5	0.196398	0.571871
Cation-independent mannose-6-phosphate receptor	0.0704129	0.494212
Short-chain specific acyl-CoA dehydrogenase, mitochondrial	0.0210593	0.397535
Protein AMBP	0.294353	0.644533
Apoptosis regulator BAX	-0.0953352	0.697084
Coagulation factor XIII B chain	0.088478	0.387273
Calponin-1	0.398012	0.691118
Calponin-2	0.255927	0.78587
Protein-glutamine gamma-glutamyltransferase E	-0.318749	0.682949
Cell growth-regulating nucleolar protein	-0.0955219	0.637872
Transcription factor GATA-4	0.00415501	0.3097
Platelet endothelial cell adhesion molecule	0.0555573	0.734632
Epidermal growth factor receptor kinase substrate 8	-0.28645	0.523228
Vitamin K-dependent protein S	0.0364887	0.390743
Platelet glycoprotein 4	-0.0148019	0.350132
Fibulin-1	0.0847293	0.407423
FACT complex subunit SSRP1	0.0595531	0.44398
Interferon-gamma-inducible GTPase 10	0.407233	0.490304
Nebulette	-0.016424	0.574232
Triple functional domain protein	0.0474017	0.418262
Zinc finger CCCH domain-containing protein 18	0.055938	0.472134
RNA-binding protein 15	0.0238247	0.345052
Protein TANC1	0.22416	0.879902
Puromycin-sensitive aminopeptidase	-0.166426	2.29016
Xaa-Pro dipeptidase	0.189397	1.09354
RAB11-binding protein RELCH	0.017953	0.364012
Serine/threonine/tyrosine-interacting-like protein 2	0.0258037	0.388459
PGC-1 and ERR-induced regulator in muscle protein 1	0.0824172	0.583592
Eukaryotic peptide chain release factor GTP-binding subunit ERF3B	0.112403	0.698894
Mitochondrial mRNA pseudouridine synthase Rpusd3	-0.0130977	0.345105
Myomesin 2	-0.147715	0.754299
Small ribosomal subunit protein mS39	0.0285372	0.636512
Alanine--tRNA ligase, mitochondrial	-0.100854	0.503268
Protein Dok-7	-0.136795	0.682396
Alpha-1B-glycoprotein	0.288664	0.381422
CMRF35-like molecule 9	-0.0046802	0.312026
RNA cytosine C(5)-methyltransferase NSUN2	-0.141354	0.812158
Tripartite motif-containing protein 72	-0.190795	0.669733
ER degradation-enhancing alpha-mannosidase-like protein 3	0.354767	1.015
Glycogen synthase kinase-3 alpha	-0.125308	0.581928
Phosphatidylinositol 4-kinase type 2-alpha	-0.121809	0.72498
Hydroxysteroid dehydrogenase-like protein 2	-0.011431	0.335128
Scavenger receptor cysteine-rich type 1 protein M130	0.10425	0.588736
Tax_Id=9606 Gene_Symbol=KRT73 Keratin-73	-0.303383	2.26079
E3 ubiquitin-protein ligase TRIM63	1.14815	0.733449
Oxysterol-binding protein 1	-0.0738174	0.746463
E3 ubiquitin-protein ligase MARCHF5	-0.0175444	0.369033
(Bos taurus) Tropomyosin 2	0.3099	0.675626
Rho GTPase-activating protein 45	0.105917	0.334199
Large ribosomal subunit protein uL10m	0.0306964	0.345837
Coiled-coil domain-containing protein 127	-0.160016	0.694974
Fumarylacetoacetate hydrolase domain-containing protein 2A	-0.112688	0.511898
HCLS1-binding protein 3	-0.201006	0.8817
Cullin-4A	0.0506175	0.467386
BRISC complex subunit Abraxas 2	-0.0872114	0.607536
Coiled-coil domain-containing protein 69	0.109314	0.431439
Protein phosphatase 1 regulatory subunit 21	0.054058	0.407234
FAS-associated factor 2	0.109451	0.96835
Dolichyl-diphosphooligosaccharide--protein glycosyltransferase subunit STT3B	0.113566	0.74754
Cytochrome b5 reductase 4	0.913852	0.705775
Heterochromatin protein 1-binding protein 3	-0.203821	0.489754
SPRY domain-containing protein 7	0.0924905	0.517027
Myosin regulatory light chain 12B	0.16395	0.925455
Alanyl-tRNA editing protein Aarsd1	0.213901	0.728656
General transcription factor IIF subunit 1	0.0292025	0.36707
GMP synthase [glutamine-hydrolyzing]	-0.0118605	0.420028
S-adenosylmethionine synthase isoform type-2	-0.05172	0.460477
Synembryn-A	1.17058	0.741282
2',5'-phosphodiesterase 12	-0.0160217	0.357962
Zinc finger CCCH domain-containing protein 15	0.115604	1.11259
Ubiquitin carboxyl-terminal hydrolase 39	-0.0961626	0.661096
Angio-associated migratory protein	-0.0670841	0.385176
LLGL scribble cell polarity complex component 2	-0.134809	0.339616
PDZ and LIM domain protein 7	0.247891	1.42949
Protein FAM98A	0.0284709	0.37722
Transcription activator BRG1	-0.10981	1.23824
NLR family member X1	-0.18092	0.729022
Protein PRRC2C	0.0538658	0.429268
Trafficking protein particle complex subunit 10	-0.0661085	0.677769
Enoyl-CoA hydratase domain-containing protein 2, mitochondrial	-0.546905	0.819431
GDP-D-glucose phosphorylase 1	0.258621	0.763929
Secernin-3	-0.0441615	0.375243
Trimeric intracellular cation channel type A	0.225309	0.985016
Sulfhydryl oxidase 2	-0.43784	0.703905
Exocyst complex component 5	0.0572678	0.591416
FAD-dependent oxidoreductase domain-containing protein 1	0.24377	0.751704
Phosphatidate cytidylyltransferase, mitochondrial	-0.0845374	1.20025
Pre-B-cell leukemia transcription factor-interacting protein 1	0.157566	1.30766
UDP-N-acetylhexosamine pyrophosphorylase-like protein 1	0.0692797	0.375454
CSC1-like protein 2	0.0490264	0.344241
Serine/arginine-rich splicing factor 6	0.0163487	0.336079
26S proteasome non-ATPase regulatory subunit 1	0.0474031	0.41483
Cytochrome b-245 chaperone 1	0.0768679	0.409752
Histone-lysine N-trimethyltransferase SMYD5	0.0518775	0.380702
Protein transport protein Sec31B	-0.497628	0.734507
Extended synaptotagmin-2	0.125478	0.676942
Globin d1	3.0474	0.96052
Dehydrogenase/reductase SDR family member 11	-0.046515	0.355368
E3 ubiquitin-protein ligase HACE1	0.551877	0.584006
Trafficking protein particle complex subunit 9	0.0517701	0.533434
Ras-interacting protein 1	-0.0290082	0.418828
Far upstream element-binding protein 2	0.0666253	0.42598
Probable arginine--tRNA ligase, mitochondrial	-0.0170556	0.377748
DNA damage-binding protein 1	0.0464037	0.700308
Protein SERAC1	-0.156762	0.677776
Succinate dehydrogenase assembly factor 1, mitochondrial	0.209608	0.768736
Valine--tRNA ligase, mitochondrial	-0.0889277	0.751036
Protein transport protein Sec24A	-0.0198669	0.376241
Methyltransferase-like protein 17, mitochondrial	0.737364	0.873601
Lipase maturation factor 1	-0.0706426	0.512776
E3 ubiquitin-protein ligase HECTD3	0.0712468	0.522431
Pyridine nucleotide-disulfide oxidoreductase domain-containing protein 2	0.720653	0.571207
UMP-CMP kinase 2, mitochondrial	0.280054	0.650174
Putative GTP-binding protein 6	-0.231876	0.849871
Extended synaptotagmin-1	-0.0538796	0.441001
F-box only protein 7	0.155277	0.38942
Collagen alpha-2(V) chain	0.232724	0.710703
Delta(14)-sterol reductase LBR	0.0264906	0.338092
Monocarboxylate transporter 10	-0.148595	0.378807
Transcriptional regulator QRICH1	0.543178	0.571488
Ubiquitin thioesterase otulin	-0.590868	0.935147
Tubulin--tyrosine ligase-like protein 12	0.0842941	0.378482
WD repeat-containing protein 41	0.0641883	0.741949
Protein YIPF3	-0.226035	0.565995
Ubiquitin-conjugating enzyme E2 Z	-0.0278078	0.353746
Poly(U)-binding-splicing factor PUF60	0.0260452	0.494307
FERM domain-containing protein 8	-0.157632	0.687118
7-methylguanosine phosphate-specific 5'-nucleotidase	-0.0383329	0.348637
tRNA methyltransferase 10 homolog C	-0.0718687	0.786713
Eukaryotic translation initiation factor 3 subunit J-A	0.135413	0.57663
Haloacid dehalogenase-like hydrolase domain-containing protein 2	-0.178851	1.08422
Disco-interacting protein 2 homolog B	-0.0047982	0.312516
Serine/threonine-protein kinase WNK2	-0.0713435	0.664032
LIM and calponin homology domains-containing protein 1	-0.0847559	0.636366
5'-nucleotidase domain-containing protein 3	-0.57348	1.02419
Disabled homolog 2-interacting protein	0.0579459	0.459538
Microtubule-associated tumor suppressor candidate 2 homolog	-0.0839539	0.45337
Sorting nexin-27	0.0159743	0.388096
Serine-rich coiled-coil domain-containing protein 2	-0.113845	0.461808
AP2-associated protein kinase 1	-0.01469	0.409542
28 kDa heat- and acid-stable phosphoprotein	0.127481	0.552522
Leiomodin-2	-0.0942354	0.764246
BRISC and BRCA1-A complex member 1	-0.201704	0.541408
Rho GTPase-activating protein 17	-0.10586	0.582559
Myocardial zonula adherens protein	-0.160015	1.01703
Pleckstrin homology domain-containing family A member 7	0.348529	0.555823
E3 ubiquitin-protein ligase DTX3L	0.159522	0.523001
NADH dehydrogenase [ubiquinone] 1 beta subcomplex subunit 6	0.0900138	0.532189
Serine and arginine-rich splicing factor 11	0.087102	0.688147
Myosin light chain kinase 3	-0.166906	1.49177
Splicing factor 3B subunit 2	0.0333053	0.414479
Enhancer of mRNA-decapping protein 4	-0.046288	0.407451
Ubiquitin carboxyl-terminal hydrolase 19	0.036111	0.433736
Regulator of microtubule dynamics protein 3	-0.334316	1.0477
WD40 repeat-containing protein SMU1	0.0111523	0.316054
Arginine and glutamate-rich protein 1	-0.0316963	0.349686
Methylcrotonoyl-CoA carboxylase beta chain, mitochondrial	-0.272005	1.06512
Paraplegin	-0.0365306	0.485002
Glycerol-3-phosphate dehydrogenase 1-like protein	-0.243601	0.675699
Protein mono-ADP-ribosyltransferase PARP3	-0.0773211	0.617095
Conserved oligomeric Golgi complex subunit 7	-0.025215	0.432567
Protein phosphatase 1 regulatory subunit 7	-0.0774814	0.443389
WASH complex subunit 4	-0.0593152	0.474533
Cordon-bleu protein-like 1	-0.0532365	0.697422
Calcium uniporter protein, mitochondrial	0.0857427	0.619091
Protein phosphatase 1 regulatory subunit 12C	0.0645802	0.522529
Hepatoma-derived growth factor-related protein 2	0.0968151	0.447637
Echinoderm microtubule-associated protein-like 4	0.127778	0.921933
Lysocardiolipin acyltransferase 1	-0.149737	1.17912
LYR motif-containing protein 9	-0.0206156	0.338811
Quinone oxidoreductase-like protein 2	-0.0180846	0.329357
Zinc finger CCCH-type antiviral protein 1	-0.0576866	0.357398
Protein PRRC1	0.0910222	0.529423
Protein transport protein Sec31A	0.132739	0.872315
Zinc finger and BTB domain containing 16	0.216223	0.540845
Peroxidasin homolog	0.0439424	0.382891
Threonine--tRNA ligase, mitochondrial	-0.0652187	0.513173
Selenoprotein H	0.0529725	0.52076
F-BAR domain only protein 2	0.0793423	0.628847
Leucine-rich single-pass membrane protein 1	-0.273014	0.496882
RNA-binding protein 20	0.0804987	0.44821
Sarcolemmal membrane-associated protein	0.225221	0.621798
Malonate--CoA ligase ACSF3, mitochondrial	-0.195498	0.90141
Mitochondrial potassium channel	-0.044043	0.808663
Divergent protein kinase domain 2A	-0.0258121	0.343748
Sorbin and SH3 domain-containing protein 2	0.0156431	0.357151
TBC1 domain family member 24	-0.109642	0.792426
Acyl-coenzyme A thioesterase THEM4	-0.144585	0.762854
GPI inositol-deacylase	-0.0927257	0.802362
Keratin, type II cytoskeletal 2 oral	-0.116693	0.493851
[Pyruvate dehydrogenase [acetyl-transferring]]-phosphatase 1, mitochondrial	-0.116456	0.426662
Endoplasmic reticulum metallopeptidase 1	-0.0883079	0.528636
Vacuolar protein sorting-associated protein 51 homolog	-0.164128	0.658057
Protein Niban 1	0.0969052	0.695424
NEDD8-conjugating enzyme UBE2F-B;NEDD8-conjugating enzyme UBE2F	0.255013	1.38142
Nuclear cap-binding protein subunit 1	0.0803045	0.513306
Leucine-rich repeat flightless-interacting protein 1	0.00591625	0.333914
CapZ-interacting protein	0.065487	0.751646
Transmembrane emp24 domain-containing protein 1	0.0649442	0.509041
Plastin-1	0.55181	0.457816
Cytosolic purine 5'-nucleotidase	0.073062	0.524887
Prolyl 3-hydroxylase 1	0.14817	0.668007
AFG1-like ATPase	-0.0158307	0.37265
Phosphofurin acidic cluster sorting protein 2	-0.0628745	0.587955
Monofunctional C1-tetrahydrofolate synthase, mitochondrial	0.0578324	0.371569
Integrin alpha-1	-0.0754687	1.68979
Methionine--tRNA ligase, mitochondrial	-0.101089	0.591035
SH3 and multiple ankyrin repeat domains protein 3	0.0691217	0.418011
Nesprin-3	0.22905	0.462711
NADH dehydrogenase [ubiquinone] 1 alpha subcomplex subunit 4-like 2	-0.0372406	0.385663
Costars family protein ABRACL	0.196704	0.946385
Oxidation resistance protein 1	0.104311	0.821247
1-phosphatidylinositol 4,5-bisphosphate phosphodiesterase eta-1	-0.318255	0.475264
Arf-GAP with Rho-GAP domain, ANK repeat and PH domain-containing protein 1	0.138324	0.815888
Protein odr-4 homolog	0.204594	0.609423
Endothelin-converting enzyme 1	-0.163377	1.35083
Tumor protein p53-inducible protein 11	-0.147798	0.538557
E3 ubiquitin-protein ligase HERC2	-0.471494	0.650628
Xin actin-binding repeat-containing protein 2	-0.10717	0.701914
Sister chromatid cohesion protein PDS5 homolog B	-0.0029068	0.312162
Protein CDV3	0.098535	0.814048
Transmembrane protein 65	-0.0159814	0.358009
Transmembrane anterior posterior transformation protein 1	-0.0783084	1.23478
WD repeat-containing protein 18	-0.116348	0.436608
E3 ubiquitin-protein transferase MAEA	-0.14543	0.59748
Adenine nucleotide translocase lysine N-methyltransferase	0.00655548	0.310068
Probable ATP-dependent RNA helicase DDX17	0.0796345	0.500252
Phosphatase and actin regulator 4	0.0764911	0.447668
Pyruvate dehydrogenase phosphatase catalytic subunit 2	-0.0765694	0.442119
Serine/threonine-protein phosphatase 6 regulatory ankyrin repeat subunit A	-0.357584	0.53343
Optic atrophy 3 protein homolog	-0.0932925	0.891608
Leucine-rich repeat-containing protein 47	-0.0069023	0.317257
Serine/arginine repetitive matrix protein 1	-0.0024003	0.308543
Protein prune homolog 2	0.169747	0.512152
Atypical kinase COQ8B, mitochondrial	0.0026855	0.303675
Probable ATP-dependent RNA helicase DDX46	0.0826014	0.598584
Thyroid hormone receptor-associated protein 3	0.0990646	0.550141
DEP domain-containing mTOR-interacting protein	0.168238	0.540874
Aldehyde dehydrogenase family 16 member A1	-0.0299767	0.321108
C-Jun-amino-terminal kinase-interacting protein 4	-0.0314654	0.411859
NADH dehydrogenase [ubiquinone] 1 alpha subcomplex assembly factor 2	-0.162118	0.67466
Ubiquitin carboxyl-terminal hydrolase 13	0.103874	0.597998
Peroxisomal ATPase PEX1	0.596467	0.899504
Tax_Id=9606 Gene_Symbol=FLG2 Filaggrin-2	-0.495598	1.31923
Myopalladin	0.0952652	0.709988
E3 ubiquitin-protein ligase BRE1A	0.0892814	0.375342
Junctional cadherin 5-associated protein	-0.0028831	0.310324
Heat shock protein beta-6	-0.418808	0.964687
5'-AMP-activated protein kinase catalytic subunit alpha-1	0.123095	0.794621
Transmembrane protein 256	-0.244454	2.1082
FMR1-interacting protein NUFIP2	-0.0539323	0.369969
Serine/threonine-protein kinase TAO1	-0.01517	0.383018
Muscular LMNA-interacting protein	-0.10571	1.07561
Myosin-binding protein H-like	0.633656	0.824021
Rho guanine nucleotide exchange factor 15	0.21551	0.384919
Cell surface hyaluronidase	0.399632	1.42894
Rho GTPase-activating protein 1	0.139144	1.0462
Intermembrane lipid transfer protein VPS13A	-0.0861084	0.49023
Microtubule-associated tumor suppressor 1 homolog	-0.0216216	0.332903
Mitochondrial nicotinamide adenine dinucleotide transporter SLC25A51	-0.0939295	1.00818
Ubiquitin carboxyl-terminal hydrolase 28	0.210483	1.15898
RelA-associated inhibitor	-0.0894752	0.690362
Proton-coupled zinc antiporter SLC30A9, mitochondrial	0.0748601	0.533836
Vacuolar protein sorting-associated protein 41 homolog	-0.0459145	0.317073
CB1 cannabinoid receptor-interacting protein 1	0.102997	0.759348
Epimerase family protein SDR39U1	-0.187293	0.878779
Trafficking protein particle complex subunit 1	0.174233	1.23012
Rab-interacting lysosomal protein	-0.130499	0.644201
rRNA methyltransferase 3, mitochondrial	0.0845061	0.715604
HEAT repeat-containing protein 5A	0.208637	0.674178
Molybdenum cofactor biosynthesis protein 1	-0.141511	1.2671
Insulin-like growth factor 2 mRNA-binding protein 2	-0.0697546	1.0945
Girdin	-0.109726	0.455196
SEC14-like 3 (S. cerevisiae)	2.71361	0.679842
TOM1-like protein 2	0.0211333	0.326841
Zinc finger ZZ-type and EF-hand domain-containing protein 1	-0.0292562	0.372876
Transcription elongation factor, mitochondrial	-0.0827262	0.697531
Active breakpoint cluster region-related protein	0.863639	0.570426
Proteasome activator complex subunit 4	-0.0841411	0.775376
Protein SCO1 homolog, mitochondrial	-0.172671	0.601159
Luc7-like protein 3	0.0843241	0.488432
Phosphoribosylformylglycinamidine synthase	0.0285917	0.365681
Rap1 GTPase-activating protein 2	-0.222094	0.657124
TBC1 domain family member 9B	-0.0897739	0.510451
Clustered mitochondria protein homolog	-0.0026429	0.311322
Solute carrier family 25 member 35	-0.0906733	0.382196
Acetyl-CoA carboxylase 1	-0.664392	0.639633
Myosin-4	-0.182406	0.627056
Vascular endothelial zinc finger 1	-0.115004	0.454427
Unconventional myosin-Id	0.0943447	0.831191
Rab-like protein 6	0.00140123	0.305394
E3 ubiquitin-protein ligase UBR3	0.013439	0.383594
non-specific serine/threonine protein kinase	0.0760933	0.659036
DnaJ homolog subfamily C member 11	-0.0469228	0.73602
THO complex subunit 6 homolog	0.0395619	0.430296
Acyl-CoA-binding domain-containing protein 5	-0.593307	1.68361
RNA polymerase-associated protein LEO1	-0.52412	0.651797
Presenilin-associated rhomboid-like protein, mitochondrial	-0.0160792	0.344589
Coatomer subunit delta	0.0487611	0.502317
Myosin-binding protein C, fast-type	-0.892393	0.765444
Protein jagunal homolog 1	0.286181	0.819837
E3 ubiquitin-protein ligase RNF123	0.140361	0.503879
Paired amphipathic helix protein Sin3a	0.126815	0.592683
Kinesin-like protein KIF1B	0.0456116	0.399061
Alpha-1-acid glycoprotein 1	0.0798225	0.338586
Microtubule-associated serine/threonine-protein kinase 2	-0.639406	1.21411
2-oxoglutarate dehydrogenase complex component E1	-0.005001	0.321111
Src substrate cortactin	0.131963	1.12039
Myosin light polypeptide 6	0.187308	0.482322
Growth factor receptor-bound protein 2	-0.0153025	0.321861
Flotillin-2	-0.218754	1.05279
Mitochondrial disaggregase	-0.0563357	0.881965
Heterogeneous nuclear ribonucleoprotein D0	-0.0433805	0.430934
Laminin subunit alpha-2	-0.0132485	0.379878
[truncated: 2,893 more rows]

## Sheet: Fig.5C
Fig.5C
Liver
Protein Description	Fold change (Log2)	Significance (-Log10 p value)
Immunoglobulin heavy variable 1-31;Immunoglobulin heavy variable V1-42;Ig heavy chain V region AC38 205.12	0.550909	0.630867
Adhesion regulating molecule 1B;Proteasomal ubiquitin receptor ADRM1	0.0185108	0.354699
Immunoglobulin heavy constant alpha (Fragment);Ig alpha chain C region	0.537101	0.543774
Immunoglobulin kappa variable 4-57 (Fragment)	0.309066	0.43169
Guanylate-binding protein 6	0.617794	0.849111
N-acetylated alpha-linked acidic dipeptidase-like 2	0.30581	0.533811
Immunity-related GTPase family M protein 2	0.571476	1.05166
Immunoglobulin kappa variable 6-15 (Fragment)	-0.567545	0.669397
Large ribosomal subunit protein uL6	0.0759138	0.481874
Immunoglobulin heavy constant gamma 3 (Fragment);Ig gamma-3 chain C region	2.2169	0.757377
Zinc finger protein 825	0.0821487	0.460653
Ubiquitin-like protein 5	0.931197	0.756695
Kinesin family member 13B	-0.0020747	0.316371
Trafficking protein particle complex 8	-0.264934	1.11915
Predicted gene 7324;RNA binding motif protein, X-linked-like-1	-0.167206	0.782096
Predicted pseudogene 5478	-0.727751	0.632755
Predicted gene, 50478	-0.165307	0.593817
Myosin binding protein C, slow-type	-0.65264	0.451513
Nebulin	-0.363778	0.431117
Maltase-glucoamylase	0.623815	0.798397
Tenascin XB	-0.161193	1.16557
Complement factor H-related 2	0.0654344	0.59646
60 kDa lysophospholipase	0.104725	0.425713
Cullin-4B	-0.032692	0.396951
ATP-dependent RNA helicase DHX8	-0.150158	0.434896
Brefeldin A-inhibited guanine nucleotide-exchange protein 2	0.172751	0.801526
Family with sequence similarity 104, member A	-0.389066	0.612518
NHS-like protein 3	-0.189062	1.17278
Receptor-type tyrosine-protein phosphatase F	-0.377846	1.62948
Transmembrane protein 201	0.122502	0.356558
Oxysterol-binding protein-related protein 9	0.0818972	0.4252
Obscurin	-1.33038	0.837581
Myomesin-3	-0.279285	0.385646
Protein DDI1 homolog 2	0.141277	0.949308
Cytoskeleton-associated protein 5	0.131029	1.1965
NADH dehydrogenase (ubiquinone) complex I, assembly factor 6	-0.366873	0.916705
Endoplasmic reticulum mannosyl-oligosaccharide 1,2-alpha-mannosidase	0.00472089	0.306742
Far upstream element (FUSE) binding protein 3	0.113415	0.724861
MAP7 domain-containing protein 1	-0.0591467	0.357164
FGGY carbohydrate kinase domain-containing protein	0.0931584	0.609392
Pre-mRNA-splicing factor CWC22 homolog	1.39447	0.822723
Acyl-coenzyme A amino acid N-acyltransferase 1	-0.638136	1.54638
Nucleotide sugar transporter SLC35D1	0.114286	0.782879
Protein Shroom2	-0.312124	0.436486
DnaJ homolog subfamily C member 25	-0.16357	0.631368
E3 ubiquitin-protein ligase UBR4	0.0504492	0.606251
Kelch domain-containing protein 7A	-0.485882	0.759897
Arginine-hydroxylase NDUFAF5, mitochondrial	0.460078	0.524442
Tubulin beta-1 chain	0.738626	0.573458
RNA polymerase-associated protein RTF1 homolog	0.586455	0.521608
Peptidyl-prolyl cis-trans isomerase G	1.19533	0.821226
Low-density lipoprotein receptor-related protein 2	2.64617	0.803892
Guanidino acid hydrolase, mitochondrial	-0.478666	1.10517
Agrin	0.659727	0.760602
Titin	-0.220457	0.35986
Mitochondrial adenyl nucleotide antiporter SLC25A25	-0.483514	0.680257
Regulator of nonsense transcripts 2	0.223139	0.856742
2-oxoadipate dehydrogenase complex component E1	0.149255	0.500947
Rho guanine nucleotide exchange factor 10-like protein	0.00917645	0.312833
Lysosomal cholesterol signaling protein	-0.427771	0.588943
Adenylyltransferase and sulfurtransferase MOCS3	-0.0669295	0.425538
Ribosomal biogenesis protein LAS1L	0.562981	0.755669
Major urinary protein 10;Major urinary protein 1	-0.640678	0.712682
Bridge-like lipid transfer protein family member 3B	0.387206	0.561102
DENN domain-containing protein 5B	0.219266	0.837133
TRMT1-like protein	-0.0121238	0.335014
Leucine carboxyl methyltransferase 1	-0.0020235	0.301977
TBC1 domain family member 8B	0.298003	0.752181
Tetratricopeptide repeat protein 38	0.422279	1.29994
Guanylate-binding protein 4	0.143085	0.444266
Collagen alpha-5(VI) chain	0.37798	0.729586
Mitochondrial intermediate peptidase	-0.0488891	0.386516
Damage-control phosphatase ARMT1	-0.278543	0.398343
Rab GTPase-activating protein 1-like	-0.807367	0.625968
Cytochrome P450	0.296868	0.433315
DENN domain-containing protein 4C	0.0612255	0.47484
Protein C-mannosyl-transferase DPY19L1	-0.722846	0.617237
Inter alpha-trypsin inhibitor, heavy chain 4	0.400321	1.06959
Ethanolamine kinase 2	-0.183471	0.719055
Beta-globin	-1.83012	0.91841
CDGSH iron-sulfur domain-containing protein 3, mitochondrial	-0.0067002	0.313102
Dynein, axonemal, heavy chain 9	-2.66509	0.651761
eIF-2B GDP-GTP exchange factor subunit gamma	0.00922906	0.332817
Ubiquitin carboxyl-terminal hydrolase 24	0.0248515	0.347342
THO complex subunit 2	0.0686204	0.475915
Coiled-coil-helix-coiled-coil-helix domain containing 2-like;Coiled-coil-helix-coiled-coil-helix domain-containing protein 2	-0.157246	0.497598
Multifunctional protein CAD	0.175824	0.772824
PHD finger protein 3	-0.660892	1.00605
OTU domain-containing protein 4	0.239447	1.03386
Carboxypeptidase B	-1.97613	0.68128
UDP-glucuronosyltransferase	0.348281	1.04521
Predicted gene, EG434674;Solute carrier family 22, member 30	-0.829397	1.28702
OTU domain-containing protein 7B	-0.234742	0.52841
ATP-binding cassette sub-family C member 3	-0.410666	1.86124
Trafficking protein particle complex subunit 11	0.139234	0.53382
Ppfia1 protein	0.119356	0.882998
Plexin-B2	-0.0645385	0.547997
Cytochrome P450	-0.494605	0.670178
RNA-binding protein 25	0.0395033	0.415536
Xaa-Pro aminopeptidase 3	0.0318182	0.375608
RIKEN cDNA 2310061I04 gene	0.0933545	0.383723
Integrin alpha-9	0.262412	0.513651
Nucleoporin 205	-0.0106162	0.31675
PDZ domain-containing protein 8	-0.733245	1.17674
Oxysterol-binding protein-related protein 8	-0.0590073	0.391565
Microfibrillar-associated protein 1A;Microfibrillar-associated protein 1B	-0.276721	0.512043
Histone H2A type 1-B;Histone H2A type 1-C;Histone H2A type 1-D;Histone H2A type 1-E;Histone H2A type 1-G;Histone H2A type 1-I;Histone H2A type 1-N;Histone H2A type 1-O;Histone H2A type 1-P;Histone H2A type 3;Histone H2A type 1-F;Histone H2A type 1-H;Histone	-0.178947	1.05971
Ribonuclease T2-A;Ribonuclease T2-B	0.229923	0.778832
Complement component 7	0.935019	0.706466
LRAT domain containing 1	0.46617	1.27949
Scaffold attachment factor B1	-0.0499826	0.443088
Coiled-coil domain-containing protein 6	-0.207677	0.47058
Transmembrane p24 trafficking protein 7	-0.085757	0.479702
RNA helicase	-0.144293	0.821562
Tropomyosin 3, related sequence 7	-0.0635135	0.426546
Heterogeneous nuclear ribonucleoprotein H3	0.156657	0.722117
Serine (or cysteine) peptidase inhibitor, clade A, member 3I	0.534418	0.893752
Ring finger protein 7 like;RING-box protein 2	-0.124885	0.347583
Carboxylic ester hydrolase	0.2648	0.586138
Protein disulfide-isomerase A2	-3.91739	0.667839
Bridging integrator 2	0.339412	0.849816
Acyl-Coenzyme A dehydrogenase family, member 12	0.0639701	0.491484
DnaJ heat shock protein family (Hsp40) member C13	0.197966	0.704146
N-acetyltransferase family 8 member 7;N-acetyltransferase family 8 member 3	0.720576	0.732842
Maestro heat-like repeat family member 1	0.074006	0.327375
Fibrinogen alpha chain	0.179363	0.545345
Carboxylic ester hydrolase	0.0172498	0.33425
Stalled ribosome sensor GCN1	0.176341	1.73902
Golgi autoantigen, golgin subfamily b, macrogolgin 1	0.162275	0.536486
GTPase IMAP family member GIMD1	0.478719	0.739338
Collagen, type VI, alpha 3	-0.0772794	0.429874
Disco interacting protein 2 homolog C	0.0803338	0.371456
Solute carrier family 4 (anion exchanger), member 1, adaptor protein	-0.396542	0.703425
Cytochrome P450, family 2, subfamily c, polypeptide 69	0.947016	1.03513
Thiosulfate sulfurtransferase (rhodanese)-like domain containing 1	-0.0240093	0.318369
Family with sequence similarity 98, member C	-0.0729223	0.356215
LIM domain only 7	0.22056	0.796665
Activating signal cointegrator 1 complex subunit 3	0.155848	0.875719
Ryanodine receptor 1	-1.30864	0.998571
Tensin-1	0.0239657	0.343348
Testis-expressed protein 264 homolog	0.235683	0.41684
ATPase family, AAA domain containing 2B	0.490145	0.558695
Interferon regulatory factor 2-binding protein 2	-0.0639823	0.346947
KN motif and ankyrin repeat domains 1	-1.00448	0.487343
C2 domain-containing protein 2	0.224315	1.27921
Nucleoporin 153	-0.0839044	0.439439
Phosphatidylinositol 4-kinase alpha	-0.0201274	0.396247
Neuroblastoma amplified sequence	0.00170372	0.304341
Apolipoprotein B-100	0.292532	1.15756
WD repeat and FYVE domain-containing protein 1	0.0275058	0.354623
Acetyl-CoA carboxylase 2	0.0293741	0.331102
Thyroid hormone receptor interactor 11	-0.705551	0.947952
E3 ubiquitin-protein ligase RNF213	0.480919	1.17906
Desmoplakin	0.38625	0.627318
Cytochrome P450	-0.16825	0.474829
Nucleolar and coiled-body phosphoprotein 1	-0.5206	0.786478
Histone-lysine N-methyltransferase SETD2	0.129166	0.508778
Cytochrome P450 2C44	-0.797139	0.927709
YTH domain-containing protein 1	0.892113	1.35458
AHNAK nucleoprotein (desmoyokin)	0.367391	0.737179
Unconventional myosin-Ie	-0.208793	1.19827
Pleckstrin homology domain containing, family A member 5	-0.248196	1.41012
Utrophin	0.0294033	0.379328
Ubiquitin conjugation factor E4 A	0.0504951	0.41828
Nuclear mitotic apparatus protein 1	0.231744	0.567568
TSC22 domain family protein 2	-0.0713269	0.413388
Nuclear transcription factor, X-box binding-like 1	0.072046	0.343852
Rap1 GTPase-GDP dissociation stimulator 1	-0.105045	0.399921
Caldesmon 1	-0.0652067	0.401487
Major urinary protein 7	-0.515217	0.591209
B-TFIID TATA-box binding protein associated factor 1	0.0153556	0.384072
3'-5' exoribonuclease HELZ2	0.0453501	0.456457
Protein transport protein Sec16A	-0.0639525	0.411246
Ras association (RalGDS/AF-6) and pleckstrin homology domains 1	-0.0067741	0.357367
Glutathione S-transferase	0.367866	0.791591
Immunoglobulin heavy constant gamma 2C (Fragment)	1.73613	0.856097
V-set and immunoglobulin domain containing 4	-1.84011	0.915096
La ribonucleoprotein 1B	-0.225138	0.790991
Small ribosomal subunit protein uS13	-0.065182	0.468035
Nucleoprotein TPR	0.157974	0.531866
Superkiller complex protein 3	0.130094	0.513551
Glycogen debranching enzyme	0.025804	0.351451
Zinc finger CCCH type containing 7B	0.0433649	0.329338
FERM, ARHGEF and pleckstrin domain-containing protein 1	0.257473	0.849118
Signal recognition particle subunit SRP72	-0.0130576	0.387281
Cytochrome P450, family 4, subfamily f, polypeptide 17	-0.296486	0.776554
Myosin-2	-0.281583	0.366613
ribose-phosphate diphosphokinase;Ribose-phosphate pyrophosphokinase 1	-0.0493743	0.468917
Queuosine 5'-phosphate N-glycosylase/hydrolase	-0.0536315	0.484485
RNA helicase	0.00465682	0.30684
Sodium/hydrogen exchanger 3	0.404184	0.471585
Sec24 related gene family, member C (S. cerevisiae)	-0.0418359	0.665685
Aldehyde oxidase 3	-0.0048392	0.3049
HEAT repeat-containing protein 1	0.078035	0.402113
F-box only protein 50	0.0462981	0.330173
Brefeldin A-inhibited guanine nucleotide-exchange protein 1	0.247485	1.79125
Aldo-keto reductase family 1, member C19	-0.24954	0.657158
Plasma membrane calcium-transporting ATPase 1	0.052086	0.430136
E3 ubiquitin-protein ligase TRIP12	0.0831818	0.451462
Aldo-keto reductase family 1, member B10 (aldose reductase)	-0.0041485	0.302748
Protein O-glucosyltransferase 3	-0.261966	0.533869
Fucose-1-phosphate guanylyltransferase	-0.746963	0.734736
Retinol dehydrogenase 19	-0.411923	1.05052
Ankyrin-3	0.230598	0.611613
Arfaptin-1	0.130235	0.694623
RIKEN cDNA 2310050C09 gene	1.08757	0.566541
Midasin	0.187724	0.384662
Cytochrome P450, family 2, subfamily c, polypeptide 68	-0.272042	0.990085
Sulfotransferase	2.52674	1.27639
UDP-glucuronosyltransferase	-0.00431	0.304858
Cystatin domain containing 6;Stefin-1;Cystatin domain containing 5	0.840775	0.676752
Cytochrome P450	-0.257537	0.790639
5-formyltetrahydrofolate cyclo-ligase	-0.0186112	0.335591
Calpain-2 catalytic subunit	0.241169	1.56473
Myc box-dependent-interacting protein 1	-0.0451926	0.329327
Vesicle-trafficking protein SEC22b	-0.0242822	0.38747
Dihydropyrimidinase-related protein 2	0.0428846	0.406869
Galectin-9	0.038619	0.443481
Emerin	0.128044	0.375746
GTP-binding protein 1	0.0477389	0.730268
THO complex subunit 4	-0.0231146	0.343832
Clathrin light chain A	-0.0268859	0.36086
Phosphatidylinositol 3,4,5-trisphosphate 3-phosphatase and dual-specificity protein phosphatase PTEN	-0.237534	0.463491
Syntaxin-binding protein 1	-0.0194729	0.314609
Endonuclease G, mitochondrial	-0.165562	0.904814
Microsomal triglyceride transfer protein large subunit	-0.123526	0.723412
Max-like protein X	-0.274988	0.746488
Myosin-11	0.0272893	0.387092
Methionine aminopeptidase 2	0.19969	1.09368
Kininogen-1	0.0232604	0.346781
Neutrophilic granule protein	0.866381	0.727742
Hepatic sodium/bile acid cotransporter	0.0376839	0.378878
Peroxiredoxin-6	-0.051822	0.497487
A-kinase anchor protein 1, mitochondrial	0.00310856	0.305167
Inhibin beta E chain	0.143731	0.345897
Bcl-2 homologous antagonist/killer	1.52735	1.77984
Caspase-6	0.165198	0.793869
AMP deaminase 3	0.0565358	0.35098
Dihydrolipoyl dehydrogenase, mitochondrial	-0.10058	0.534698
3-hydroxyacyl-CoA dehydrogenase type-2	-0.211873	0.962843
Ubiquitin-protein ligase E3A	0.105468	0.543139
Treacle protein	-0.387039	1.02591
Dynactin subunit 1	0.220636	0.855614
Glucosidase 2 subunit beta	-0.0401305	0.347452
SPI6	0.214213	0.750499
Peroxiredoxin-4	0.0120731	0.355649
Protein diaphanous homolog 1	0.183253	1.03678
116 kDa U5 small nuclear ribonucleoprotein component	0.00484615	0.328097
Polypeptide N-acetylgalactosaminyltransferase 1	-0.26212	0.579863
Fatty-acid amide hydrolase 1	-0.200782	0.789127
AH receptor-interacting protein	0.276252	0.604044
Flotillin-1	0.143478	0.414054
Solute carrier family 22 member 1	-0.22351	0.630521
Copper transport protein ATOX1	0.096373	0.459904
Peroxisomal targeting signal 1 receptor	-0.0589786	0.361999
Napsin-A	0.518547	0.503232
Synaptosomal-associated protein 23	-0.199013	0.495072
Proteasome subunit beta type-1	0.0411701	0.622435
Histone deacetylase 1	-0.146503	0.788175
Dual specificity mitogen-activated protein kinase kinase 3	-0.0088128	0.314557
NADH dehydrogenase [ubiquinone] 1 beta subcomplex subunit 11, mitochondrial	-0.26723	1.23951
Synaptophysin-like protein 1	0.332269	0.707984
Glutathione S-transferase omega-1	-0.154494	0.74631
Cytochrome P450 3A25	0.0661931	0.385934
Lysosomal alpha-mannosidase	0.00468206	0.310144
Calsequestrin-2	-0.381357	0.379715
Extracellular superoxide dismutase [Cu-Zn]	-0.288193	1.07586
Calsequestrin-1	2.7214	0.749194
Large ribosomal subunit protein eL21	0.176497	1.08715
Glutamate--cysteine ligase regulatory subunit	0.16731	1.21526
Homogentisate 1,2-dioxygenase	-0.284933	0.885366
Alpha-methylacyl-CoA racemase	-0.12028	1.57706
Kinesin-like protein KIF1C	-0.0268576	0.361241
Vacuolar protein sorting-associated protein 26C	0.0696173	0.373864
Lysosome membrane protein 2	-0.0332255	0.345643
Prohibitin-2	-0.233623	1.13074
Ribosomal RNA small subunit methyltransferase NEP1	-0.336242	0.588891
ATPase inhibitor, mitochondrial	-0.342987	0.619379
Golgi SNAP receptor complex member 2	-0.090753	0.415395
Collagen alpha-1(XV) chain	0.206196	0.354519
D-dopachrome decarboxylase	-0.0626754	0.398166
Cleavage and polyadenylation specificity factor subunit 2	1.23477	1.06657
26S proteasome non-ATPase regulatory subunit 4	-0.0400554	0.495305
Exocyst complex component 7	0.00496744	0.306158
ATP-dependent RNA helicase DHX15	0.0477505	0.597751
Transcriptional activator protein Pur-beta	-0.222372	0.558797
N-myc-interactor	-0.0387897	0.397607
Serine/arginine-rich splicing factor 5	-0.0376578	0.360009
Importin subunit alpha-3	0.123618	0.483654
Importin subunit alpha-4	0.0542392	0.40246
Importin subunit alpha-7	-0.351371	0.556169
Calpain-1 catalytic subunit	0.255699	0.667252
Acidic leucine-rich nuclear phosphoprotein 32 family member A	0.252887	1.65879
Exocyst complex component 4	0.199247	1.06254
Phytanoyl-CoA dioxygenase, peroxisomal	0.00362444	0.30594
HCLS1-associated protein X-1	0.019971	0.343398
Amine sulfotransferase	0.448626	0.452457
5'-3' exonuclease PLD3	-0.131345	0.559404
Alanine--glyoxylate aminotransferase	-0.403728	1.60077
Dihydroorotate dehydrogenase (quinone), mitochondrial	-0.150177	0.741388
E3 ubiquitin-protein ligase RNF5	-0.244844	0.502091
Lysosomal thioesterase PPT2	-0.81281	0.612863
Serine protease hepsin	-0.153772	0.582155
Delta(3,5)-Delta(2,4)-dienoyl-CoA isomerase, mitochondrial	0.134842	0.792941
Peptidyl-prolyl cis-trans isomerase FKBP8	0.115241	0.676156
Long-chain fatty acid transport protein 2	-0.206689	0.913551
Betaine--homocysteine S-methyltransferase 1	-0.248843	1.17809
CD151 antigen	-0.150612	0.392237
26S proteasome non-ATPase regulatory subunit 14	0.258932	1.47068
Disintegrin and metalloproteinase domain-containing protein 10	0.0871976	0.560968
NPC intracellular cholesterol transporter 1	0.0700687	0.384061
Secretory carrier-associated membrane protein 3	0.027147	0.425796
BET1 homolog	0.0360141	0.409414
Cohesin subunit SA-2	-0.0932717	0.398388
Annexin A3	0.23857	1.07422
AP-1 complex subunit beta-1	0.144981	0.972359
Sialidase-1	0.84035	0.685067
Complement component 1 Q subcomponent-binding protein, mitochondrial	0.00195104	0.305385
Glutathione S-transferase Mu 6	-0.135054	0.730512
Monoglyceride lipase	0.0170829	0.334833
Small ribosomal subunit protein uS12m	-0.0020481	0.302997
NADH dehydrogenase [ubiquinone] 1 alpha subcomplex subunit 1	0.193773	0.450514
Nuclear migration protein nudC	-0.123765	0.80847
Pinin	-0.172766	0.790226
Serine palmitoyltransferase 1	0.593232	0.825941
Liprin-beta-2	0.490721	0.851625
Cytochrome P450 4A14	0.115271	0.380745
Heterogeneous nuclear ribonucleoprotein H	0.110836	0.71625
Chitinase-like protein 3	0.791066	0.656889
Apoptosis inhibitor 5	0.332682	0.746983
Branched-chain-amino-acid aminotransferase, mitochondrial	0.609207	0.481678
Mitochondrial import inner membrane translocase subunit TIM44	-0.0666397	1.03131
COP9 signalosome complex subunit 5	0.225181	1.03251
Calumenin	0.0397414	0.441484
U6 snRNA-associated Sm-like protein LSm2	0.166612	0.641369
Frataxin, mitochondrial	0.0669827	0.330251
Aldehyde dehydrogenase, cytosolic 1	0.127159	0.587683
Proteasome subunit beta type-10	0.564134	0.861049
Guanidinoacetate N-methyltransferase	-0.0504937	0.347979
Large ribosomal subunit protein uL23m	-0.149981	0.759474
Syndecan-4	-0.385379	0.445098
Centromere/kinetochore protein zw10 homolog	0.00236416	0.305027
Caveolae-associated protein 1	0.247783	0.528154
Dolichyl-diphosphooligosaccharide--protein glycosyltransferase 48 kDa subunit	0.0679442	0.678442
Cytochrome P450 2J5	-0.126263	0.758147
Aldehyde oxidase 1	0.316319	0.8346
AP-3 complex subunit delta-1	0.0828149	0.640015
Epididymis-specific alpha-mannosidase	-0.156097	0.473587
Bystin	0.237011	1.23154
Casein kinase II subunit alpha'	-0.0362158	0.371303
Guanylate cyclase soluble subunit beta-1	0.0286794	0.316916
High mobility group protein B3	0.0552181	0.431587
Integrin beta-3	0.407748	0.730096
Retinol dehydrogenase 16	-0.395178	1.24098
RalBP1-associated Eps domain-containing protein 1	0.090711	0.355655
PALM2-AKAP2 fusion protein	1.22547	1.35964
SWI/SNF-related matrix-associated actin-dependent regulator of chromatin subfamily E member 1	0.0360487	0.369917
DnaJ homolog subfamily B member 6	-0.608316	1.19876
5'-AMP-activated protein kinase subunit gamma-1	-0.0100792	0.323099
Barrier-to-autointegration factor	-0.225588	1.61388
Ketimine reductase mu-crystallin	1.52145	0.70911
ATPase GET3	-0.0070546	0.312206
STE20-like serine/threonine-protein kinase	0.291413	1.3348
BCL2/adenovirus E1B 19 kDa protein-interacting protein 3	-0.095062	0.332865
Trafficking protein particle complex subunit 3	0.0504264	0.323026
Membrane-associated progesterone receptor component 1	-0.182982	0.816492
Inositol monophosphatase 1	0.24995	1.24767
Branched-chain alpha-ketoacid dehydrogenase kinase	-0.172185	0.374106
Coatomer subunit beta'	-0.0317899	0.509275
Alpha-synuclein	-0.0157978	0.311243
Thiopurine S-methyltransferase	-0.126768	0.424138
Striatin	0.318456	0.82487
Desmoglein-2	0.166892	0.921373
Protein NipSnap homolog 1	-0.309387	0.830155
Protein NipSnap homolog 2	0.053727	0.330165
Histone deacetylase complex subunit SAP18	-0.0945338	0.382522
Septin-7	-0.0317473	0.388103
Eukaryotic translation initiation factor 6	0.246684	0.974639
Acyl-coenzyme A thioesterase 1	0.76549	1.01159
Large ribosomal subunit protein eL33	0.035467	0.360836
Sarcoplasmic/endoplasmic reticulum calcium ATPase 2	-0.143802	0.84288
Transcription elongation factor SPT5	-0.059158	0.457416
Integrin-linked protein kinase	0.22102	0.814416
Choline/ethanolamine kinase	-0.106597	0.446022
Proteasome subunit beta type-5	-0.22978	0.795053
Nicotinamide N-methyltransferase	-0.266412	0.466605
Sigma non-opioid intracellular receptor 1	0.114769	0.426535
Ninjurin-1	-0.638878	0.627385
ATP-dependent RNA helicase A	0.00477224	0.315351
Dolichol-phosphate mannosyltransferase subunit 1	-0.112337	0.674831
Eukaryotic translation initiation factor 3 subunit D	0.00890031	0.336829
Allograft inflammatory factor 1	-0.0616518	0.395104
PDZ and LIM domain protein 3	1.39266	0.808026
Probable phospholipid-transporting ATPase IIA	-0.819312	0.812182
Phosphoglycerate mutase 2	0.0579734	0.342005
Elongation factor 1-beta	0.0099326	0.328554
Heme oxygenase 2	-0.195127	1.14079
Lipid transferase CIDEB	-0.283507	1.14439
Ataxin-2	-0.0043822	0.305836
Integrin beta-5	0.21097	0.470956
Glycylpeptide N-tetradecanoyltransferase 1	-0.0135327	0.340121
Glycylpeptide N-tetradecanoyltransferase 2	0.0279979	0.31635
Band 4.1-like protein 2	-0.0140789	0.322745
Phospholipid hydroperoxide glutathione peroxidase GPX4	0.0242884	0.372415
Phosphatidylinositol-glycan-specific phospholipase D	-0.230185	0.641193
Cathepsin S	0.155697	0.642115
ER membrane protein complex subunit 8	-0.0676166	0.526814
PDZ and LIM domain protein 1	0.0991766	0.434855
Vesicle-associated membrane protein 8	-0.135436	0.869292
Four and a half LIM domains protein 2	0.189003	0.389552
Proteasome subunit alpha type-3	0.0377195	0.428199
Syntaxin-7	0.300629	0.767526
Monocarboxylate transporter 2	-0.168553	0.371893
UDP-glucose 6-dehydrogenase	0.064837	0.388237
Vesicle-associated membrane protein 4	0.473627	0.603169
E3 ubiquitin-protein ligase UBR1	-0.857871	0.941729
Sorting nexin-3	0.0801682	1.00059
Sorting nexin-12	-0.0331358	0.460138
Very-long-chain 3-oxoacyl-CoA reductase	-0.102048	0.556859
SRSF protein kinase 1	0.272401	0.465115
Protein diaphanous homolog 2	-0.0302583	0.317657
Polymeric immunoglobulin receptor	-0.0288119	0.360118
Sphingomyelin phosphodiesterase 2	-0.141421	0.689625
Solute carrier family 22 member 2	1.60624	0.676823
Peroxisomal membrane protein PMP34	0.400695	0.458911
Dystrobrevin beta	-0.173866	0.48817
Peripheral plasma membrane protein CASK	0.0525402	0.900659
Prefoldin subunit 2	-0.337386	0.626022
Craniofacial development protein 1	-0.195719	0.46752
DBIRD complex subunit ZNF326	0.0745812	0.453681
Nidogen-2	2.19213	1.24152
Alpha-N-acetylglucosaminidase	-0.120575	0.809189
Cadherin-16	2.56928	0.70215
WD repeat-containing protein 1	0.0786733	0.934183
Electrogenic sodium bicarbonate cotransporter 1	0.743324	0.746823
Troponin T, slow skeletal muscle	-6.72403	0.674933
Inhibitor of nuclear factor kappa-B kinase subunit beta	0.303792	0.928616
Vesicle transport through interaction with t-SNAREs homolog 1B	-0.1874	0.95387
Bifunctional 3'-phosphoadenosine 5'-phosphosulfate synthase 2	-0.0394672	0.41141
Metaxin-2	0.0209635	0.332406
Kinesin light chain 1	-0.223336	0.382021
Retinol dehydrogenase 7	-0.413431	1.52018
7-dehydrocholesterol reductase	-0.131415	0.40364
Calpain small subunit 1	0.288055	2.27243
Cytoplasmic dynein 1 intermediate chain 2	0.15617	0.702867
DNA (cytosine-5)-methyltransferase 3A	0.374796	0.665196
Leucine-rich repeat protein SHOC-2	0.191139	0.770825
Palmitoyl-protein thioesterase 1	0.153281	0.999472
Zinc finger RNA-binding protein	-0.228931	0.51785
Aromatic-L-amino-acid decarboxylase	-0.104643	0.460472
COP9 signalosome complex subunit 3	0.161298	0.841805
COP9 signalosome complex subunit 4	0.0412415	0.385392
COP9 signalosome complex subunit 6	0.113534	0.46394
Heterogeneous nuclear ribonucleoproteins A2/B1	-0.161136	0.699888
Catechol O-methyltransferase	-0.0770016	0.521472
Golgi SNAP receptor complex member 1	0.00217484	0.30179
Ragulator complex protein LAMTOR3	0.128279	0.549961
Bromodomain-containing protein 7	-0.485275	0.500944
Protein CREG1	-0.100984	0.588212
26S proteasome regulatory subunit 6A	0.111227	0.686869
ATP-dependent Clp protease proteolytic subunit, mitochondrial	0.1606	0.599767
Serine/threonine-protein kinase 16	0.293562	0.452377
C-terminal-binding protein 1	0.0196358	0.334982
Ensconsin	-0.0909533	0.482037
3-keto-steroid reductase/17-beta-hydroxysteroid dehydrogenase 7	-0.0559353	0.451087
Baculoviral IAP repeat-containing protein 6	0.233949	1.08195
Coagulation factor V	0.175723	0.56096
Junctional adhesion molecule A	-0.0864088	0.448596
Ribonuclease P protein subunit p30	0.0883166	0.551575
Leukocyte cell-derived chemotaxin-2	0.427394	0.574789
Lathosterol oxidase	-0.148281	0.506313
Lactosylceramide alpha-2,3-sialyltransferase	-0.276516	0.546856
Cytochrome P450 4A10	-0.479119	0.851209
Isocitrate dehydrogenase [NADP] cytoplasmic	0.079147	0.551025
Putative hydrolase RBBP9	0.230331	0.78335
Short-chain dehydrogenase/reductase 3	-0.0347903	0.379253
Sterol O-acyltransferase 2	0.210387	1.01546
Organic anion transporter 3	1.80411	0.775877
Coagulation factor X	-0.0065995	0.309555
Protein lin-7 homolog C	0.103852	0.54102
Glucosamine-6-phosphate isomerase 1	0.246277	1.03989
7-alpha-hydroxycholest-4-en-3-one 12-alpha-hydroxylase	0.106543	0.417107
ATP-dependent zinc metalloprotease YME1L1	-0.0718243	0.63189
Transcobalamin-2	0.271165	0.472261
Syntaxin-8	-0.105391	0.452856
2-amino-3-ketobutyrate coenzyme A ligase, mitochondrial	-0.205816	0.850486
Alpha-actinin-3	0.166692	0.350909
Legumain	0.12043	0.657624
Afamin	-0.0950982	0.414014
Tripeptidyl-peptidase 1	0.0866472	0.672058
SH3 and PX domain-containing protein 2A	0.0996134	0.342326
Integral membrane protein 2B	0.779186	0.836217
Coronin-1A	0.331412	0.688698
Coatomer subunit epsilon	0.218072	0.594187
RNA-binding protein 3	0.261383	0.756433
Transcription factor Sp1	1.35052	0.966761
Bis(5'-adenosyl)-triphosphatase	-0.47492	1.03359
Caspase-8	0.217313	0.962923
Glutathione S-transferase LANCL1	-0.257712	3.13226
Cytochrome b	-0.502105	0.511602
Cytochrome P450 1A2	-0.609913	2.05684
Alcohol dehydrogenase 1	-0.126798	0.587517
Dihydrofolate reductase	-0.121157	0.751502
Cytochrome c oxidase subunit 1	-0.0361744	0.36742
Cytochrome c oxidase subunit 2	-0.266301	1.31465
Hypoxanthine-guanine phosphoribosyltransferase	0.192388	0.949729
Ribonuclease pancreatic	-2.8013	0.728499
Alpha-amylase 1	-0.161217	0.436546
Pancreatic alpha-amylase 2a5	-3.47364	0.765753
Carbonic anhydrase 2	-0.0619259	0.331578
Complement C3	0.256948	0.674339
Complement C4-B	-0.0741979	0.41092
Thy-1 membrane glycoprotein	-0.713225	0.980314
Immunoglobulin kappa constant	0.346401	0.608668
Ig gamma-2A chain C region, A allele;Ig gamma-2A chain C region, membrane-bound form	-0.100385	0.447332
Immunoglobulin heavy constant gamma 2B	0.193653	0.410721
Ig gamma-1 chain C region, membrane-bound form	0.0504404	0.373853
Immunoglobulin heavy constant mu	-0.0252039	0.326546
Beta-2-microglobulin	0.161557	0.522337
H-2 class I histocompatibility antigen, L-D alpha chain	0.861592	1.15018
H-2 class I histocompatibility antigen, Q10 alpha chain	0.0975675	0.471066
H-2 class I histocompatibility antigen, K-B alpha chain	-0.437101	0.554345
Hemoglobin subunit alpha	0.215161	0.414166
Hemoglobin subunit beta-1	0.14972	0.436601
Hemoglobin subunit beta-2	0.172791	0.375931
Collagen alpha-1(IV) chain	0.221383	0.518516
Laminin subunit gamma-1	0.172891	0.426838
Laminin subunit beta-1	0.371413	0.438093
Metallothionein-1	0.614399	0.965951
NADH-ubiquinone oxidoreductase chain 1	-0.0808616	0.519271
NADH-ubiquinone oxidoreductase chain 2	-0.428132	0.728026
NADH-ubiquinone oxidoreductase chain 4	-0.0744584	0.487686
ATP synthase protein 8	-0.358323	0.707172
Steroid 21-hydroxylase	2.45982	0.945323
Complement factor D	-0.62037	1.01466
Adenosine deaminase	-0.0599325	0.404092
Fatty acid-binding protein, adipocyte	0.0407634	0.358021
Complement factor B	0.275284	0.977835
Myoglobin	-0.148046	0.341655
Myelin basic protein	-0.377258	0.494597
Serine/threonine-protein kinase A-Raf	-0.0226964	0.370803
Serum amyloid A-3 protein	2.51401	0.756921
Band 3 anion transport protein	0.330495	0.459303
Major urinary protein 3	-0.246867	0.530183
Insulin-like growth factor I	-0.200464	0.435368
Fructose-bisphosphate aldolase C	0.10853	0.462834
Fructose-bisphosphate aldolase A	0.13475	0.416551
cAMP-dependent protein kinase catalytic subunit alpha	-0.0904573	0.642481
Aspartate aminotransferase, cytoplasmic	-0.297719	1.32892
Aspartate aminotransferase, mitochondrial	-0.0750294	0.776667
Chymotrypsin-like elastase family member 2A	-4.00433	0.714131
Serum amyloid A-1 protein	0.486493	0.625353
Serum amyloid A-2 protein	0.880859	0.878476
Integrin alpha-M	0.53996	0.750673
Myosin light chain 1/3, skeletal muscle isoform	-0.791939	0.479967
L-lactate dehydrogenase A chain	0.0443149	0.450507
Renin-1	2.08015	0.718247
H-2 class II histocompatibility antigen, A-U beta chain	-1.9471	0.784106
Glucocorticoid receptor	-0.262145	0.647576
Complement component C9	-0.675818	1.11301
Complement C5	-0.0484065	0.375154
Apolipoprotein A-IV	-0.235907	0.575241
Glucose-6-phosphate isomerase	0.00016359	0.301508
Procathepsin L	-0.173227	0.606583
Receptor-type tyrosine-protein phosphatase C	1.02193	0.797051
NADP-dependent malic enzyme	0.389105	0.848016
Ectonucleotide pyrophosphatase/phosphodiesterase family member 1	-0.154692	1.19635
Complement factor H	0.111573	0.450205
SPARC	0.37585	0.561397
Transthyretin	-0.0770224	0.441895
Creatine kinase M-type	-0.498277	0.422155
Annexin A2	0.181629	1.38023
Alpha-1-acid glycoprotein 2	0.89739	0.87831
Albumin	-0.0031387	0.30522
Ribonucleoside-diphosphate reductase large subunit	0.00298148	0.302758
Alpha-1-antitrypsin 1-1;Alpha-1-antitrypsin 1-3	-0.0618393	0.411311
Serine protease inhibitor A3K	0.0809349	0.366752
Heat shock protein HSP 90-alpha	0.107332	0.912641
Protein disulfide-isomerase A4	0.0345076	0.389771
Adenine phosphoribosyltransferase	-0.0050306	0.316418
Spectrin alpha chain, erythrocytic 1	0.166853	0.361096
Lactotransferrin	0.928957	0.772506
Low affinity immunoglobulin gamma Fc region receptor II	-0.621695	0.998656
Endoplasmin	0.00592587	0.31359
Collagen alpha-1(III) chain	-0.462839	0.572306
Collagen alpha-2(IV) chain	0.226334	0.544162
Protein S100-A10	-0.383361	0.644656
Apolipoprotein E	0.0444954	0.399477
Superoxide dismutase [Cu-Zn]	-0.215	1.31331
Malate dehydrogenase, mitochondrial	-0.0127903	0.345637
GTPase NRas	-0.157107	1.07074
C4b-binding protein	-0.121163	0.432365
Guanine nucleotide-binding protein G(i) subunit alpha-2	0.0690191	0.526099
DNA-directed RNA polymerase II subunit RPB1	0.0951808	0.586186
Lysozyme C-2	0.517404	0.82934
Integrin beta-1	0.0532137	0.440433
Protein disulfide-isomerase	0.0451027	0.494962
Alkaline phosphatase, tissue-nonspecific isozyme	1.57564	0.644407
Nucleolin	-0.0106339	0.324389
Phosphoglycerate kinase 1	0.0304983	0.450252
Angiotensin-converting enzyme	2.59582	0.827708
Ferritin heavy chain	-0.0025316	0.302409
Myosin light chain 3	-0.973873	0.763883
Superoxide dismutase [Mn], mitochondrial	-0.179322	0.950823
Cadherin-1	0.290555	0.938918
Surfeit locus protein 1	-0.170675	1.081
Charged multivesicular body protein 6	0.0324069	0.414
Histone H2A.Z;Histone H2A.V	-0.059967	0.5334
NADH dehydrogenase [ubiquinone] 1 beta subcomplex subunit 1	-0.0884781	0.533368
Interferon-activable protein 205-B;Interferon-activable protein 204	0.746842	0.939001
Calmodulin-1;Calmodulin-2;Calmodulin-3	0.086782	0.454799
Annexin A1	0.435873	0.792752
Elongation factor 1-alpha 1	-0.0947277	0.821938
MLV-related proviral Env polyprotein	0.0364162	0.315205
Nidogen-1	0.274678	0.488864
Delta-aminolevulinic acid dehydratase	0.00967973	0.312465
Cathepsin B	0.0371231	0.358397
Eukaryotic initiation factor 4A-II	-0.0676241	0.850981
Thioredoxin	0.0527713	0.474803
Glutathione S-transferase A2	0.126298	0.480039
Glutathione S-transferase Mu 1	0.0495791	0.385275
Transcription elongation factor A protein 1	0.0677567	0.729124
Monocyte differentiation antigen CD14	1.05418	0.622369
Ras-related protein R-Ras	-0.073934	0.408602
Amino acid transporter heavy chain SLC3A2	0.820333	0.683808
Histone H2B type 1-M;Histone H2B type 1-H;Histone H2B type 2-B;Histone H2B type 1-C/E/G	-0.2733	1.61539
Histone H1.0	0.315632	0.740711
Activated RNA polymerase II transcriptional coactivator p15	-0.108883	0.583554
Collagen alpha-1(I) chain	-0.251921	0.409783
Poly [ADP-ribose] polymerase 1	0.0130047	0.348219
Myeloperoxidase	1.08016	0.755604
Fibronectin	0.103409	0.677645
Glutathione peroxidase 1	-0.275113	1.44243
Fatty acid-binding protein, heart	-0.418395	0.405929
Lysosome-associated membrane glycoprotein 1	-0.0481468	0.381708
Heat shock protein HSP 90-beta	0.0318915	0.403432
Dystrophin	-0.0067341	0.332597
Antigen-presenting glycoprotein CD1d1	-0.113262	0.534726
Neutrophil gelatinase-associated lipocalin	1.65711	0.769942
Keratin, type II cytoskeletal 8	-0.019202	0.327057
Properdin	-0.132291	0.40257
Integrin alpha-5	0.00510906	0.308379
Cytochrome P450 2D9	-0.359311	0.594034
Ornithine transcarbamylase, mitochondrial	-0.236268	0.856346
Integrin beta-2	0.108388	0.387446
Angiotensinogen	0.280478	1.91924
Growth arrest-specific protein 2	0.117196	0.391039
Inositol 1,4,5-trisphosphate receptor type 1	-0.0458192	0.404921
Acyl-coenzyme A diphosphatase NUDT19	-0.0806337	0.42274
T-complex protein 1 subunit alpha	0.200658	1.21808
Mitochondrial brown fat uncoupling protein 1	2.80858	0.985306
Serum amyloid P-component	0.364859	0.693925
Beta-glucuronidase	0.112408	1.27989
cAMP-dependent protein kinase type II-alpha regulatory subunit	-0.061605	0.545706
ATP-dependent 6-phosphofructokinase, liver type	0.0273012	0.361332
Calbindin	3.28455	0.69875
Fatty acid-binding protein, liver	-0.053297	0.426074
Cytochrome c oxidase subunit 5A, mitochondrial	-0.073361	0.496384
Cytochrome P450 2B9	-0.0662366	0.362711
Cytochrome P450 2B10	-0.291544	0.5214
Programmed cell death protein 6	0.225847	0.696032
Large ribosomal subunit protein eL8	0.0982847	0.610071
Gelsolin	-0.0260553	0.335455
Troponin I, fast skeletal muscle	-0.873651	0.489103
Uridine 5'-monophosphate synthase	0.102161	0.72305
Interleukin-1 receptor type 1	-0.0768958	0.328006
Acyl-CoA desaturase 1	-0.0845124	0.362642
Myosin-8	-0.301156	0.384903
Intercellular adhesion molecule 1	0.93828	1.03131
Carbonic anhydrase 1	-0.0054394	0.303387
Glycerol-3-phosphate dehydrogenase [NAD(+)], cytoplasmic	0.0407244	0.404197
DNA (cytosine-5)-methyltransferase 1	-0.299499	0.666691
Sodium/potassium-transporting ATPase subunit beta-1	0.464267	0.633063
Complement C1q subcomponent subunit B	0.47845	0.555984
Large ribosomal subunit protein uL15	0.16118	0.614017
Small ribosomal subunit protein uS9	-0.0027589	0.306689
Large ribosomal subunit protein uL30	0.170433	0.60214
Malate dehydrogenase, cytoplasmic	-0.130076	0.704023
Small ribosomal subunit protein uS2	0.0877324	0.529208
Calreticulin	-0.0032716	0.31255
Solute carrier family 2, facilitated glucose transporter member 2	-0.152343	1.19623
H-2 class I histocompatibility antigen, D-P alpha chain	-3.81669	0.706409
H-2 class I histocompatibility antigen, Q8 alpha chain	0.303192	0.567958
Signal recognition particle subunit SRP54	0.064722	0.528012
Heat shock protein beta-1	-0.332522	0.53291
26S proteasome non-ATPase regulatory subunit 3	0.064255	0.68485
Lamin-B1	0.148	0.470262
Annexin A6	0.0190971	0.333894
C-reactive protein	0.780061	0.867617
Large ribosomal subunit protein uL10	-0.0111161	0.378626
Heme oxygenase 1	0.347374	0.590325
Glutamine synthetase	-0.184629	1.02417
Cadherin-2	-0.2682	0.674416
Insulin receptor	-0.0751622	0.413291
Bisphosphoglycerate mutase	0.210402	0.393736
Cytochrome P450 2A4	0.161177	0.345796
Spectrin beta chain, erythrocytic	0.205038	0.378341
Nucleoside diphosphate kinase A	-0.107493	0.886637
Beta-1,4-galactosyltransferase 1	0.14973	0.588004
Glutathione S-transferase Mu 2	-0.0659387	0.396246
Histone H1.2	0.168783	0.415182
Kallikrein-1	-1.75336	0.711082
Carbonic anhydrase 3	-0.187404	0.512323
Galectin-1	0.20011	0.444408
Hepatocyte growth factor receptor	0.159446	0.458214
Galectin-3	0.434511	0.75535
L-lactate dehydrogenase B chain	1.5381	0.722769
Signal recognition particle 14 kDa protein	0.0924585	0.521344
Coagulation factor IX	0.0398548	0.401925
Phosphatidylcholine-sterol acyltransferase	0.0752804	0.382697
2',3'-cyclic-nucleotide 3'-phosphodiesterase	-0.229861	0.709177
Phenylalanine-4-hydroxylase	0.0240195	0.358293
Methylmalonyl-CoA mutase, mitochondrial	-0.100359	0.706862
Glutamyl aminopeptidase	0.0325108	0.351101
Argininosuccinate synthase	-0.288668	1.29789
Spectrin alpha chain, non-erythrocytic 1	0.19719	0.544203
Heat shock 70 kDa protein 1-like	-0.185705	0.370337
Lysosomal protective protein	0.0226313	0.386661
Glyceraldehyde-3-phosphate dehydrogenase	-0.372617	0.815335
Lysosome-associated membrane glycoprotein 2	0.142467	0.818684
Heat shock-related 70 kDa protein 2	0.0115972	0.343549
Alpha-enolase	-0.0950246	0.527007
Polypyrimidine tract-binding protein 1	-0.0741743	0.454436
AP-2 complex subunit alpha-1	-0.0626914	0.624203
AP-2 complex subunit alpha-2	0.0173821	0.406789
Lysosomal acid glucosylceramidase	-0.0660577	0.524364
Methanethiol oxidase	-0.154264	0.681862
Hexokinase-1	0.816343	0.805088
UDP-glucuronosyltransferase 2B17	-0.216462	1.82834
Peptidyl-prolyl cis-trans isomerase A	-0.0919898	0.513106
Triosephosphate isomerase	0.090761	0.753333
Proliferating cell nuclear antigen	-0.0988352	0.378848
Receptor-type tyrosine-protein phosphatase alpha	0.305787	0.429688
Cathepsin D	-0.119573	0.935209
Basigin	-0.0594024	0.461888
Cationic amino acid transporter 2	-0.0267472	0.32689
Ribosomal protein S6 kinase alpha-1	-0.154818	0.771352
Ribosomal protein S6 kinase alpha-3	0.338214	0.785616
Cofilin-1	-0.0083912	0.37754
D-amino-acid oxidase	1.47287	0.61919
Fatty acid synthase	0.0718461	0.38858
Glutathione S-transferase P 1	0.22116	0.612367
Prothrombin	0.0258738	0.344501
Large ribosomal subunit protein uL13	0.124047	0.713524
Serpin H1	0.186533	0.564159
Negative elongation factor E	-0.197069	0.542277
Cytochrome c oxidase subunit 5B, mitochondrial	-0.139585	0.498809
Glutathione S-transferase Mu 3	0.628881	1.31446
Cytochrome c oxidase subunit 4 isoform 1, mitochondrial	-0.155512	1.08541
Lymphocyte-specific protein 1	0.395483	0.740367
Endoplasmic reticulum chaperone BiP	0.0710068	0.441042
Beta-hexosaminidase subunit beta	-0.100115	0.574722
Thioredoxin-dependent peroxide reductase, mitochondrial	0.173681	0.936952
Vimentin	0.26849	1.02987
Troponin C, skeletal muscle	-0.268765	0.392401
Cytochrome P450 2A5	-0.191195	0.404537
Plasminogen	-0.132516	0.712404
Tropomyosin alpha-3 chain	-0.0109008	0.319938
Ubiquitin-like protein 4A	-0.265402	0.40959
Complement C2	-0.219927	0.548448
Unconventional myosin-Vb	-0.31044	0.543907
Guanine nucleotide-binding protein subunit alpha-11	-0.0527675	0.503461
Guanine nucleotide-binding protein G(q) subunit alpha	0.0512347	0.370484
Aldo-keto reductase family 1 member B7	1.10931	0.854489
Phosphatidylcholine translocator ABCB4	-0.127964	0.664949
Cystatin-C	0.164921	0.395399
Beta-enolase	-0.434314	0.426009
Angiogenin	-0.368418	1.57549
Vitamin D-binding protein	0.175462	0.657425
Lamin-B2	-0.393075	0.61512
Antigen peptide transporter 1	0.537821	1.3142
Protein-glutamine gamma-glutamyltransferase 2	0.32943	1.25947
Ferrochelatase, mitochondrial	-0.159478	0.67815
Hepatocyte nuclear factor 1-alpha	1.16541	1.00228
Myeloid differentiation primary response protein MyD88	0.610258	0.533314
Prostaglandin G/H synthase 1	-0.0450598	0.406012
Alpha-1-antitrypsin 1-2	0.0682978	0.379547
AP-1 complex subunit gamma-1	0.0931887	1.48793
Porphobilinogen deaminase	0.149228	0.653125
Eukaryotic translation initiation factor 3 subunit A	0.0547822	0.716408
Chromobox protein homolog 3	-0.0109578	0.332701
Putative helicase MOV-10	-0.0666275	0.391891
X-ray repair cross-complementing protein 6	-0.114315	0.490066
Purine nucleoside phosphorylase	-0.0972044	0.817277
Protein-L-isoaspartate(D-aspartate) O-methyltransferase	0.0392263	0.40839
Carbonic anhydrase 5A, mitochondrial	-0.0911047	0.426078
GDP-L-fucose synthase	-0.0292918	0.387711
Beta-galactosidase	-0.12637	0.516963
Transcription elongation factor A protein 3	2.38104	2.55779
Alpha-crystallin B chain	0.20912	0.371873
Carboxylesterase 1C	0.0900204	0.39219
Integrin alpha-L	0.293712	0.410985
Catalase	-0.3293	1.19367
Peptidyl-prolyl cis-trans isomerase B	-0.143168	0.716191
Macrophage-capping protein	0.671029	0.619946
Cytochrome P450 2D10	-0.335584	3.05515
Glutathione S-transferase A4	-0.0206504	0.337746
Leukotriene A-4 hydrolase	0.165431	0.983005
Inosine-5'-monophosphate dehydrogenase 2	-0.0712957	0.58155
Aldehyde dehydrogenase 1A1	-0.249933	0.959946
Lysosomal acid phosphatase	0.0185662	0.348174
Cation-dependent mannose-6-phosphate receptor	0.0596907	0.604313
Asialoglycoprotein receptor 2	-0.0586662	0.499596
Cyclin-dependent kinase 11B	-0.020149	0.349513
3 beta-hydroxysteroid dehydrogenase/Delta 5-->4-isomerase type 1	0.818987	0.841165
DNA replication licensing factor MCM3	0.0195912	0.310668
Small ribosomal subunit protein uS5	0.0947729	0.483326
Tumor necrosis factor receptor superfamily member 6	0.0744347	0.352912
Uricase	-0.513682	1.60137
Nuclear factor NF-kappa-B p105 subunit	0.395734	0.567194
Tyrosine-protein kinase Lyn	-0.114766	0.588131
Nucleolar transcription factor 1	-0.0238036	0.345246
Talin-1	0.286291	0.826505
Ezrin	0.47362	0.542361
Moesin	0.24052	0.883118
Radixin	0.056523	0.788446
3 beta-hydroxysteroid dehydrogenase/Delta 5-->4-isomerase type 2	-0.655986	0.643374
3 beta-hydroxysteroid dehydrogenase/Delta 5-->4-isomerase type 3	-0.161601	0.418978
Catenin alpha-1	0.0139031	0.339019
Plasma kallikrein	-0.145252	0.628846
Prothymosin alpha	0.519501	0.668814
Splicing factor U2AF 65 kDa subunit	-0.0134921	0.352749
Glutamate dehydrogenase 1, mitochondrial	-0.051993	0.419093
Phosphatidylinositol 3-kinase regulatory subunit alpha	0.0560447	0.363461
26S proteasome non-ATPase regulatory subunit 7	0.123761	1.09103
Serine--tRNA ligase, cytoplasmic	0.0454514	0.500896
Myristoylated alanine-rich C-kinase substrate	-0.210649	0.394391
Peptidyl-prolyl cis-trans isomerase FKBP1A	0.00275676	0.305688
Hepatocyte growth factor-like protein	0.725126	0.682192
Alpha-mannosidase 2	0.0295389	0.400399
Small nuclear ribonucleoprotein-associated protein B;Small nuclear ribonucleoprotein-associated protein N	-0.0580299	0.438561
Microtubule-associated protein 4	-0.178412	0.513762
Guanine nucleotide-binding protein subunit alpha-13	0.0204379	0.369528
Phospholipase A-2-activating protein	0.129784	0.778474
X-ray repair cross-complementing protein 5	0.0522748	0.399845
Hepatic triacylglycerol lipase	-0.0019004	0.303894
Large ribosomal subunit protein uL3	0.144892	0.535841
Protein disulfide-isomerase A3	0.0568303	0.546675
Alpha-1,3-mannosyl-glycoprotein 2-beta-N-acetylglucosaminyltransferase	-1.21071	0.796098
Proto-oncogene vav	-0.554992	0.648695
CCAAT/enhancer-binding protein beta	-0.360573	0.647736
Proteasome subunit beta type-8	0.320008	0.811713
Proteasome subunit beta type-9	0.786725	1.3957
Gap junction beta-1 protein	0.110833	0.509013
Cytoplasmic aconitate hydratase	-0.0390527	0.482765
DNA-(apurinic or apyrimidinic site) endonuclease	0.0154434	0.344768
Alcohol dehydrogenase class-3	-0.0661598	0.56223
Adenylosuccinate synthetase isozyme 1	-0.566124	0.770623
Carbonic anhydrase-related protein	-0.0695963	0.460108
Biglycan	0.0600298	0.481182
Decorin	-0.098614	0.360055
Nucleosome assembly protein 1-like 1	0.280361	1.05492
Ataxin-10	0.155707	0.586259
CUGBP Elav-like family member 1	-0.127818	0.682957
Nck-associated protein 1	-0.0203674	0.330905
Septin-4	-0.0184032	0.315097
Murinoglobulin-1	-0.367437	0.67674
Murinoglobulin-2	-1.86324	0.915806
MARCKS-related protein	-0.420278	0.583807
Retinoic acid receptor RXR-alpha	-0.120836	0.681644
Kinesin-like protein KIF2A	0.198513	0.582928
Progranulin	-0.342759	1.09785
Meprin A subunit alpha	2.45391	0.719653
Dipeptidyl peptidase 4	-0.207642	2.21959
Protein kinase C delta type	1.22097	1.39713
Polyadenylate-binding protein 1	-0.0638849	0.710075
Tyrosine-protein phosphatase non-receptor type 6	0.0161431	0.338095
Ferritin light chain 1	0.00738055	0.305619
Beta-hexosaminidase subunit alpha	0.117671	1.164
NEDD8	0.0413078	0.320025
Alpha-2-HS-glycoprotein	-0.0001936	0.301526
Ornithine aminotransferase, mitochondrial	-0.314132	0.894023
Vitronectin	0.15186	0.767485
Glutathione S-transferase A3	-0.436235	0.964972
Macrophage scavenger receptor types I and II	0.0478737	0.33034
Creatine kinase U-type, mitochondrial	0.833961	0.535005
Peptidyl-prolyl cis-trans isomerase C	0.232492	0.61881
Peptidyl-prolyl cis-trans isomerase FKBP4	0.090598	1.19183
High mobility group protein B2	0.234228	0.777433
Catenin delta-1	-0.0923043	0.610819
Desmin	-0.265369	0.462624
Aminoacyl tRNA synthase complex-interacting multifunctional protein 1	0.0386224	0.432763
Dipeptidase 1	1.96719	0.632026
Serum amyloid A-4 protein	0.00667536	0.309694
Sodium- and chloride-dependent GABA transporter 2	0.222728	0.404041
Sodium- and chloride-dependent betaine transporter	-0.285684	0.683693
Protein S100-A9	1.04812	0.743797
Acyl-CoA-binding protein	-0.0004741	0.302187
Carcinoembryonic antigen-related cell adhesion molecule 1	0.0694392	0.360257
Dual specificity mitogen-activated protein kinase kinase 1	-0.0350677	0.409544
Sterol carrier protein 2	-0.231059	0.779898
Lupus La protein homolog	0.0379802	0.4073
Developmentally-regulated GTP-binding protein 1	-0.0614465	0.746281
Antithrombin-III	-0.152634	0.441862
Nectin-2	-0.197966	0.789722
Parvalbumin alpha	-0.324371	0.398237
GTPase KRas	0.109653	0.625699
Tryptophan--tRNA ligase, cytoplasmic	0.112766	1.03621
Kinesin heavy chain isoform 5A	-0.0436456	0.648181
Cytochrome P450 2F2	0.0863271	0.41304
Vitamin K-dependent protein C	-0.448373	0.862374
Ran-specific GTPase-activating protein	-0.0367863	0.376006
Macrophage migration inhibitory factor	0.00489483	0.309389
Bifunctional epoxide hydrolase 2	-0.149327	0.789866
Asialoglycoprotein receptor 1	-0.0043339	0.310533
Apolipoprotein C-I	0.0662781	0.372971
Ubiquitin carboxyl-terminal hydrolase 4	0.095392	0.771438
Tyrosine-protein phosphatase non-receptor type 11	0.0833135	0.848405
Ras-related protein Rab-5C	-0.104398	0.77305
Ras-related protein Rab-6A	-0.230019	1.62866
Ras-related protein Rab-21	-0.106621	0.700238
Ras-related protein Rab-12	0.190132	0.370937
Ras-related protein Rab-22A	-0.135552	0.352658
Ras-related protein Rab-17	-0.0404918	0.341798
Ras-related protein Rab-18	-0.145848	0.919316
Thrombospondin-1	0.297382	0.52304
Pyruvate dehydrogenase E1 component subunit alpha, somatic form, mitochondrial	-0.0751733	0.452438
Histidine ammonia-lyase	0.0335569	0.35958
Fumarylacetoacetase	-0.131054	0.990143
rRNA 2'-O-methyltransferase fibrillarin	0.0193126	0.342286
Calnexin	0.0125556	0.330785
Insulin receptor substrate 1	0.711751	0.613399
Glucose-6-phosphatase catalytic subunit 1	-0.118452	0.616579
AP-1 complex subunit mu-1	-0.0666216	1.09301
Peroxiredoxin-1	-0.0687947	0.51418
CD81 antigen	0.0360635	0.38476
Tyrosine-protein phosphatase non-receptor type 1	0.198256	0.984222
Receptor-type tyrosine-protein phosphatase kappa	0.222265	0.859553
Fragile X messenger ribonucleoprotein 1	0.33694	0.547878
Low-density lipoprotein receptor	1.0066	0.79149
Large ribosomal subunit protein uL11	0.0268629	0.36343
Large ribosomal subunit protein eL18	0.133626	0.455061
Antigen peptide transporter 2	0.605665	0.966328
GTP-binding protein SAR1a	0.00240817	0.313732
Oxygen-dependent coproporphyrinogen-III oxidase, mitochondrial	0.0336681	0.359343
Guanine nucleotide-binding protein-like 1	0.301117	0.41717
Protein phosphatase 1B	0.00457208	0.31319
NADPH--cytochrome P450 reductase	-0.171966	0.888654
Transgelin	0.283244	0.571443
Hydroxymethylglutaryl-CoA lyase, mitochondrial	0.00871833	0.342189
Stress-70 protein, mitochondrial	0.0129508	0.322139
Mannose-binding protein A	-0.285643	0.681165
Dynamin-2	0.0949411	1.11575
Collagen alpha-1(XVIII) chain	-0.0343631	0.357098
Mannosyl-oligosaccharide 1,2-alpha-mannosidase IB	-0.957979	2.99137
Tight junction protein ZO-1	-0.0472908	0.523864
Flap endonuclease 1	0.093927	0.372991
Adenylyl cyclase-associated protein 1	0.0750655	0.673628
Transketolase	0.0459248	0.416393
Chromodomain-helicase-DNA-binding protein 1	0.285701	0.456167
CD82 antigen	0.0176538	0.324489
CD9 antigen	0.380248	0.505951
Vacuolar protein sorting-associated protein 26A	0.060056	0.621092
Transcription factor A, mitochondrial	-0.0656094	0.461116
Indolethylamine N-methyltransferase	0.0174836	0.348742
Large ribosomal subunit protein eL28	0.132737	0.485503
Long-chain-fatty-acid--CoA ligase 1	-0.129789	0.821133
Phospholipid-transporting ATPase ABCA1	0.255275	0.665624
Tyrosine-protein kinase CSK	0.0690242	0.45559
Mannose-binding protein C	0.0473252	0.476177
Enoyl-CoA delta isomerase 1, mitochondrial	0.0327498	0.389354
Forkhead box protein K1	-3.15493	0.768583
Septin-2	0.00596127	0.324671
Signal transducer and activator of transcription 1	0.332843	1.25492
Signal transducer and activator of transcription 3	0.0852952	0.949242
Signal transducer and activator of transcription 5A	0.486224	2.13184
Signal transducer and activator of transcription 5B	0.115419	0.899533
Epidermal growth factor receptor substrate 15	0.379664	1.17926
Transcriptional activator protein Pur-alpha	-0.133282	2.07112
Leukemia inhibitory factor receptor	-0.310033	0.741547
Huntingtin	0.166962	0.706798
Peroxisomal membrane protein 2	-0.188316	0.915466
T-complex protein 1 subunit theta	0.166885	0.936864
Excitatory amino acid transporter 2	-0.401391	0.738405
Cytochrome c oxidase subunit 6A1, mitochondrial	-0.097087	0.37816
Tetranectin	-0.597558	1.1251
Lithostathine-1	-3.25618	0.666274
DNA mismatch repair protein Msh2	0.641712	0.705213
Histone H1.4	1.56428	1.05538
Histone H1.1	0.446052	0.778154
Histone H1.5	0.614183	1.00714
Histone H1.3	0.567778	1.15177
Integrin alpha-V	0.126146	0.347074
Perilipin-2	-0.764134	0.838837
Aldo-keto reductase family 1 member B1	0.388374	0.659328
Aldose reductase-related protein 2	0.176756	0.736471
Cofilin-2	-0.110888	0.512732
Mannosyl-oligosaccharide 1,2-alpha-mannosidase IA	-0.129307	0.517605
Peptidyl-prolyl cis-trans isomerase FKBP2	-0.440691	0.973389
Medium-chain specific acyl-CoA dehydrogenase, mitochondrial	0.0878972	0.653318
Ran GTPase-activating protein 1	0.26633	1.10776
Glutathione peroxidase 3	0.686338	0.69633
Vesicle-fusing ATPase	0.109229	0.800048
Vacuolar protein sorting-associated protein 4B	0.126817	0.816313
26S proteasome regulatory subunit 7	0.084224	0.845233
Ras-related protein Rab-11B	-0.051934	0.574647
Adrenodoxin, mitochondrial	-0.259251	1.63032
Adenylosuccinate synthetase isozyme 2	0.0379192	0.419096
Unconventional myosin-Ib	-0.239996	1.51972
Lys-63-specific deubiquitinase BRCC36	-0.106002	0.466172
E3 ubiquitin-protein ligase NEDD4	-0.0922689	0.775754
Dolichyl-diphosphooligosaccharide--protein glycosyltransferase subunit STT3A	-0.0333	0.418498
Quinone oxidoreductase	0.0219348	0.347919
Aldehyde dehydrogenase, mitochondrial	0.105975	0.698361
Aldehyde dehydrogenase family 3 member A2	-0.116552	0.54876
F-actin-capping protein subunit alpha-1	0.0373264	0.400131
F-actin-capping protein subunit alpha-2	-0.0827904	0.675848
F-actin-capping protein subunit beta	0.025495	0.434706
Signal recognition particle receptor subunit beta	-0.0960563	0.854593
Glutathione reductase, mitochondrial	-0.0447805	0.443736
Metaxin-1	-0.0287683	0.408243
Dual specificity mitogen-activated protein kinase kinase 4	0.0792116	0.447919
Mitogen-activated protein kinase 14	-0.0125784	0.341603
Glutamine--fructose-6-phosphate aminotransferase [isomerizing] 1	0.0820886	0.529246
ATP-dependent 6-phosphofructokinase, muscle type	-0.120567	0.378762
Insulin-like growth factor-binding protein 2	-0.0659893	0.338308
Insulin-like growth factor-binding protein 4	-0.259196	0.600427
Large ribosomal subunit protein eL6	0.133567	0.560559
Large ribosomal subunit protein eL29	0.844577	1.15573
Carnitine O-acetyltransferase	0.0522215	0.366887
Crk-like protein	-0.0963907	0.464809
Large ribosomal subunit protein P1	-0.386541	0.66544
Large ribosomal subunit protein uL18	-0.0700136	0.466188
Large ribosomal subunit protein eL13	0.196432	0.820694
Large ribosomal subunit protein eL36	0.398564	0.926194
Ribose-5-phosphate isomerase	-0.076517	0.340724
Eukaryotic translation initiation factor 1	-0.0451338	0.389134
Annexin A5	0.286709	1.29591
Protein 4.1	0.00103613	0.30219
ATP-binding cassette sub-family D member 1	-0.0344728	0.325606
Tubulin-specific chaperone A	0.0753484	0.481793
Prospero homeobox protein 1	0.122096	0.703661
Prelamin-A/C	0.0224193	0.36363
Heat shock 70 kDa protein 4L	0.377554	0.99991
Carbonyl reductase [NADPH] 1	0.0542081	0.385832
Cytochrome c oxidase subunit 7A2, mitochondrial	-0.103578	0.684387
Glutathione S-transferase Mu 5	0.00015325	0.301407
Tryptophan 2,3-dioxygenase	-0.509055	1.15592
ADP/ATP translocase 1	-0.118058	0.35015
MAP kinase-activated protein kinase 2	0.835667	0.659509
Heparin cofactor 2	-0.0076052	0.310655
Protein 4.2	0.147968	0.367153
Heterogeneous nuclear ribonucleoprotein A1	0.166166	0.658449
4-hydroxyphenylpyruvate dioxygenase	-0.310992	1.05756
Inositol polyphosphate 1-phosphatase	-0.139767	0.442201
Protein phosphatase 1A	0.0631556	0.585207
Choline-phosphate cytidylyltransferase A	-0.0902025	0.561356
Cyclin-dependent kinase 5	0.0619825	0.410069
Hepatocyte nuclear factor 4-alpha	0.13876	0.697521
Hematopoietic lineage cell-specific protein	0.278275	0.456561
DNA replication licensing factor MCM4	-0.220273	0.486534
DNA replication licensing factor MCM5	0.124689	0.396646
Proteasome subunit alpha type-2	-0.018189	0.463344
Tropomodulin-1	-0.879376	0.966569
Caveolin-1	-0.0873742	0.341043
Pro-cathepsin H	0.00180111	0.304372
Signal recognition particle 9 kDa protein	0.0729231	0.554243
2-oxoisovalerate dehydrogenase subunit alpha, mitochondrial	-0.317501	1.88964
(3R)-3-hydroxyacyl-CoA dehydrogenase	-0.0826294	0.656986
11-beta-hydroxysteroid dehydrogenase 1	-0.305315	1.58688
Sulfotransferase 2A2	0.603015	0.516775
Adenosylhomocysteinase	-0.264128	1.1457
Flavin-containing monooxygenase 1	0.0126873	0.323325
Arylamine N-acetyltransferase 2	-0.278342	1.19015
Rab GDP dissociation inhibitor alpha	0.0669464	0.651421
Steryl-sulfatase	-0.306774	1.05771
Arylsulfatase B	0.00170648	0.30356
Serine hydroxymethyltransferase, cytosolic	-0.232386	1.04916
Cysteine and glycine-rich protein 3	-0.149933	0.458486
V-type proton ATPase catalytic subunit A	0.282266	0.66436
V-type proton ATPase subunit E 1	0.354153	0.754353
Very long-chain specific acyl-CoA dehydrogenase, mitochondrial	-0.087153	0.689026
Proliferation-associated protein 2G4	-0.0870545	1.05351
Fibromodulin	-0.151796	0.333699
Calpastatin	-0.0255601	0.338623
Ras-related protein Rab-7a	-0.0005742	0.305931
Uroporphyrinogen-III synthase	0.0709094	0.332539
Long-chain specific acyl-CoA dehydrogenase, mitochondrial	0.0237683	0.410666
Protoporphyrinogen oxidase	0.0555911	0.44513
1-phosphatidylinositol 4,5-bisphosphate phosphodiesterase beta-3	-0.114576	0.557454
Cathelicidin antimicrobial peptide	0.682552	0.820785
DNA repair protein complementing XP-C cells homolog	-0.248738	0.524603
Glypican-4	0.282831	0.460614
Estradiol 17-beta-dehydrogenase 2	0.062898	0.571961
Peroxisomal multifunctional enzyme type 2	-0.200106	1.64386
11-beta-hydroxysteroid dehydrogenase type 2	1.31477	0.654626
Myosin regulatory light chain 2, ventricular/cardiac muscle isoform	-0.883593	0.587049
Adenylate cyclase type 9	1.07453	0.805757
Glutathione synthetase	0.123512	0.972094
Hepatoma-derived growth factor	-0.0608535	0.422114
V-type proton ATPase subunit d 1	0.509877	1.2079
Fatty acid-binding protein, brain	-1.25936	1.85596
ADP/ATP translocase 2	-0.0423942	0.424777
Lumican	-0.184172	0.55158
Squalene monooxygenase	0.290494	0.441978
Thiosulfate sulfurtransferase	-0.128973	0.568368
Importin subunit alpha-1	-0.0117937	0.31753
Tyrosine-protein kinase JAK1	-0.0351256	0.488759
Serum paraoxonase/arylesterase 1	-0.190134	0.720159
DNA polymerase delta catalytic subunit	0.834267	0.450178
Ubiquitin carboxyl-terminal hydrolase 10	0.057344	0.527749
Pyruvate kinase PKM	0.353015	0.797837
NADH dehydrogenase [ubiquinone] iron-sulfur protein 6, mitochondrial	-0.283404	0.945509
Uridine-cytidine kinase 1	0.356548	1.32048
Signal transducer and transcription activator 6	0.367453	0.537694
2-iminobutanoate/2-iminopropanoate deaminase	0.0149832	0.325267
Hexokinase-4	0.0268924	0.362209
Carnitine O-palmitoyltransferase 2, mitochondrial	-0.0050853	0.31923
Sulfotransferase 1A1	0.063675	0.433861
Sulfotransferase 2A1	0.44981	0.431316
Large ribosomal subunit protein uL1	0.0281993	0.38379
Lipoamide acyltransferase component of branched-chain alpha-keto acid dehydrogenase complex, mitochondrial	-0.0863957	0.656109
CCAAT/enhancer-binding protein alpha	-0.131913	0.397945
CCAAT/enhancer-binding protein zeta	-0.828168	0.699519
Geranylgeranyl transferase type-2 subunit beta	0.0887101	0.878518
Pyruvate kinase PKLR	-0.157205	0.47406
Holocytochrome c-type synthase	-0.120428	0.823921
Squalene synthase	-0.0001262	0.301129
Phosphatidylinositol transfer protein alpha isoform	-0.0575454	0.631935
Phosphatidylinositol transfer protein beta isoform	-0.0617257	1.1166
Monocarboxylate transporter 1	-0.0316037	0.337026
Ras-related protein Rab-2A	-0.0414323	0.506377
CCHC-type zinc finger nucleic acid binding protein	0.024756	0.327847
Isocitrate dehydrogenase [NADP], mitochondrial	-0.100626	0.546605
DnaJ homolog subfamily C member 2	0.0129477	0.353669
Stomatin	0.0516218	0.34681
Stathmin	0.196388	0.532683
Elastin	-0.176879	0.391124
UV excision repair protein RAD23 homolog A	-0.0587472	0.379143
UV excision repair protein RAD23 homolog B	-0.0714851	0.369426
NEDD8 ultimate buster 1	-0.0237212	0.331921
FAS-associated factor 1	0.361813	0.888998
CMP-N-acetylneuraminate-beta-galactosamide-alpha-2,3-sialyltransferase 1	-0.287984	1.17471
26S proteasome regulatory subunit 6B	0.059885	0.450076
Transport and Golgi organization 2 homolog	0.0295564	0.350501
Adenylosuccinate lyase	0.163941	0.729643
Probable ATP-dependent RNA helicase DDX6	0.0506153	0.522581
Hydroxymethylglutaryl-CoA synthase, mitochondrial	-0.109256	0.758922
Solute carrier family 12 member 1	1.91982	0.668022
Fatty acid-binding protein, intestinal	0.0147722	0.319027
ATP-binding cassette sub-family D member 3	-0.114271	0.526014
Ras-related protein Rab-8A	-0.134642	0.685064
Adenosine kinase	0.0501998	0.423705
Cadherin-5	-0.312063	0.914739
Desmocollin-2	-0.130976	0.426746
Alpha-2-macroglobulin receptor-associated protein	0.0942497	0.522476
Golgin subfamily A member 3	-0.0268452	0.34688
ATP synthase subunit f, mitochondrial	-0.148925	0.574155
Ribosomal RNA processing protein 1 homolog A	-0.186542	0.508525
cAMP-regulated phosphoprotein 19	-0.616904	0.784621
FAD-linked sulfhydryl oxidase ALR	-0.115173	0.598994
Ras-related protein Rab-4A	-0.11719	0.917767
Acylphosphatase-2	0.129664	0.440768
Acylphosphatase-1	-0.135553	0.520541
Bis(5'-nucleosyl)-tetraphosphatase [asymmetrical]	-0.119651	0.474946
ATP synthase subunit epsilon, mitochondrial	-0.199549	0.547423
Dynein light chain Tctex-type 3	0.239267	0.442843
Cytidine deaminase	0.645185	0.793552
Cytochrome c oxidase subunit 6B1	-0.237146	0.601514
Cytochrome c oxidase subunit 7B, mitochondrial	0.373463	0.491657
Cytochrome c oxidase copper chaperone	-0.204146	0.435494
Cytochrome b5	-0.468633	1.12545
Ubiquitin carboxyl-terminal hydrolase 5	0.088628	0.744126
ATP synthase subunit beta, mitochondrial	-0.0685165	0.564918
ADP-ribosyl cyclase/cyclic ADP-ribose hydrolase 1	-0.063716	0.468834
Deoxyribonuclease-2-alpha	2.173	1.32836
Cytochrome P450 2A12	-0.114851	0.380077
Cytochrome P450 2C37	-1.1372	1.49588
Cytochrome P450 2C38	-0.340941	1.10648
Cytochrome P450 2C39	-0.201434	0.637902
Cytochrome P450 2C40	-0.0078595	0.312427
Programmed cell death protein 5	-0.321062	0.650528
RNA-binding protein FUS	0.0268199	0.329959
Exosome complex component 10	-0.0189162	0.317594
Ladinin-1	0.252811	0.554777
Nicastrin	-0.0621202	0.380364
V-type proton ATPase subunit D	0.371484	0.798418
Endoplasmic reticulum resident protein 29	0.214356	1.39377
Elongation factor 1-delta	0.195305	0.865301
Alpha-actinin-4	0.115693	0.476346
U2 small nuclear ribonucleoprotein A'	-0.111454	0.755292
Transmembrane 9 superfamily member 2	-0.0204273	0.3243
Isopentenyl-diphosphate Delta-isomerase 1	-0.0024404	0.302585
NAD kinase	-0.880968	1.135
Small ribosomal subunit protein bS21m	0.0265317	0.43041
Small ribosomal subunit protein bS6m	0.0602473	0.486888
Acyl-coenzyme A thioesterase 8	-0.129721	0.494014
Elongation factor 2	0.0566827	0.689572
Dynamin-like 120 kDa protein, mitochondrial	-0.120055	0.607231
Serine/threonine-protein phosphatase 2A activator	0.759569	0.807427
Striatin-4	0.582294	0.71404
Carboxy-terminal domain RNA polymerase II polypeptide A small phosphatase 1	0.630707	0.614543
L-gulonolactone oxidase	-0.336378	1.53424
Sulfate anion transporter 1	0.013258	0.324205
Aladin	0.333176	0.677151
Tropomyosin alpha-1 chain	-0.419072	0.522813
Tropomyosin beta chain	-0.358127	0.408086
182 kDa tankyrase-1-binding protein	0.0681054	0.423857
Vacuolar protein sorting-associated protein 33B	0.890361	0.86464
Bcl-2-like protein 13	0.0210281	0.3453
Copine-2	0.835723	1.11335
Cingulin	-0.0416342	0.376638
Eukaryotic translation initiation factor 5	0.0527255	0.529844
YTH domain-containing family protein 1	0.263098	0.58861
Splicing factor 3B subunit 6	-0.685289	0.900673
Ras and Rab interactor 3	-0.0551253	0.468137
Protein-L-isoaspartate O-methyltransferase domain-containing protein 1	-0.127436	0.568029
Actin-related protein 2/3 complex subunit 4	0.0343867	0.568081
Protein transport protein Sec61 subunit gamma	-0.0704909	0.385997
RuvB-like 1	0.047963	0.5732
Eukaryotic translation initiation factor 3 subunit E	0.036167	0.42244
Cysteine dioxygenase type 1	-0.173928	0.370754
Poly(rC)-binding protein 1	0.15661	0.648694
Gamma-aminobutyric acid receptor-associated protein-like 2	-1.7846	1.09815
Reactive oxygen species modulator 1	-0.616741	0.769865
Nuclear protein localization protein 4 homolog	0.0125244	0.360316
Actin, cytoplasmic 1	0.0994687	0.831676
Cell division control protein 42 homolog	0.0983783	0.499149
Cold-inducible RNA-binding protein	2.43254	0.858005
Alpha-endosulfine	-0.249536	0.435943
Eukaryotic initiation factor 4A-I	-0.0351721	0.598129
Small ribosomal subunit protein uS10	-0.0465835	0.51675
Ras-related protein Rab-5B	0.01927	0.326961
Calcineurin B homologous protein 1	-0.517443	1.98922
Ras-related protein Rab-10	0.042192	0.776572
Ras-related protein Rab-8B	-0.0198288	0.32465
Ubiquitin-conjugating enzyme E2 D3;Ubiquitin-conjugating enzyme E2 D2	-0.65579	0.967969
NEDD8-conjugating enzyme Ubc12	0.129111	1.21871
Ubiquitin-conjugating enzyme E2 K	0.0571213	0.50669
Ubiquitin-conjugating enzyme E2 N	0.0683372	0.699208
Fibroblast growth factor 1	-0.255671	1.11769
Actin-related protein 2	0.018023	0.406269
Alpha-centractin	0.107797	0.486861
COP9 signalosome complex subunit 2	0.118105	0.866226
ADP-ribosylation factor-like protein 1	0.104824	0.814391
ATP-binding cassette sub-family E member 1	-0.0513192	0.64107
Large ribosomal subunit protein uL24	0.146842	0.744568
Proteasome activator complex subunit 3	0.206692	1.2251
Protein mago nashi homolog	0.166532	1.11937
Large ribosomal subunit protein eL27	0.0811189	0.518638
Pterin-4-alpha-carbinolamine dehydratase	0.0670531	0.442847
Large ribosomal subunit protein eL43	0.168593	0.577413
Protein transport protein Sec61 subunit alpha isoform 1	-0.130504	0.545148
ADP-ribosylation factor 4	0.0290871	0.369004
Prefoldin subunit 3	0.00357138	0.309295
Dolichyl-diphosphooligosaccharide--protein glycosyltransferase subunit DAD1	0.204086	1.15156
4-aminobutyrate aminotransferase, mitochondrial	-0.353185	1.94687
Coatomer subunit zeta-1	0.389784	1.48379
Small ubiquitin-related modifier 2	0.0520903	0.348921
Ubiquitin-fold modifier 1	0.0221075	0.352218
DDB1- and CUL4-associated factor 7	0.127828	0.389395
WD repeat-containing protein 5	-0.0364566	0.462266
AP-1 complex subunit sigma-1A	0.187944	1.06339
Nuclear transport factor 2	1.8309	0.840266
Heterogeneous nuclear ribonucleoprotein K	0.0406685	0.368515
14-3-3 protein gamma	0.0458587	0.521831
Ras-related protein R-Ras2	0.04435	0.364746
Mitochondrial import inner membrane translocase subunit Tim10	-0.58097	0.623325
Mitochondrial import inner membrane translocase subunit Tim13	-0.219626	0.900789
Small ribosomal subunit protein eS7	0.0411469	0.428881
Serine/threonine-protein phosphatase PP1-alpha catalytic subunit	0.136716	0.654113
Serine/threonine-protein phosphatase PP1-beta catalytic subunit	0.0142815	0.318837
26S proteasome regulatory subunit 4	0.0533736	0.561299
26S proteasome regulatory subunit 8	0.0603046	0.738193
Small ribosomal subunit protein eS8	0.00980201	0.314071
Small ribosomal subunit protein uS8	0.0794031	0.574729
Ubiquitin-conjugating enzyme E2 H	0.180101	0.588512
14-3-3 protein epsilon	0.33463	1.12446
Small ribosomal subunit protein uS11	-0.180647	0.570085
Small ribosomal subunit protein uS12	0.0683962	0.423865
Small ribosomal subunit protein uS14	0.0504351	0.376359
Small ribosomal subunit protein uS17	0.142003	0.650741
Small ribosomal subunit protein uS15	-0.0582489	0.807552
Small nuclear ribonucleoprotein E	-0.0316248	0.373199
Small nuclear ribonucleoprotein F	0.222418	1.05887
Small nuclear ribonucleoprotein G	0.0385573	0.428547
U6 snRNA-associated Sm-like protein LSm6	0.0567879	0.475598
Small nuclear ribonucleoprotein Sm D1	0.285923	0.879632
Small nuclear ribonucleoprotein Sm D2	-0.0726693	0.463642
Small nuclear ribonucleoprotein Sm D3	-0.0567016	0.415902
ADP-ribosylation factor 6	-0.0234368	0.357762
26S proteasome regulatory subunit 10B	0.164163	0.77849
Thioredoxin reductase-like selenoprotein T	0.575372	0.705366
DNA-directed RNA polymerase II subunit RPB7	0.301527	0.503396
Dynein light chain roadblock-type 1	-0.455227	0.531117
Elongation factor 1-alpha 2	-0.102433	0.393411
Small ribosomal subunit protein eS4	-0.0127605	0.326588
Large ribosomal subunit protein eL20	0.00487598	0.308024
Actin, aortic smooth muscle	-0.0715975	0.374622
AP-2 complex subunit sigma	-0.0380212	0.542076
Hippocalcin-like protein 1	-0.0846234	0.346576
Large ribosomal subunit protein uL23	0.136364	0.679808
Small ribosomal subunit protein eS6	0.132829	0.494064
Myotrophin	-0.0621638	0.390187
Histone H4	0.119089	0.714521
V-type proton ATPase subunit B, brain isoform	0.250963	0.785233
Ras-related protein Rab-1A	-0.0483394	0.395233
GTP-binding nuclear protein Ran	0.0443669	0.564927
Large ribosomal subunit protein uL14	0.0334379	0.424407
Ras-related protein Rap-1A	0.0372615	0.489807
Small ribosomal subunit protein uS19	0.0119639	0.335817
Small ribosomal subunit protein eS24	0.0478143	0.34867
Small ribosomal subunit protein eS25	0.191109	0.633936
Small ribosomal subunit protein eS26	0.0605636	0.411832
Small ribosomal subunit protein eS28	-0.140997	0.607207
Ubiquitin-like FUBI-ribosomal protein eS30 fusion protein	0.0201293	0.329245
Elongin-B	-0.0131269	0.355556
Guanine nucleotide-binding protein G(I)/G(S)/G(T) subunit beta-1	0.257777	1.30114
E3 ubiquitin-protein ligase RBX1	-0.180883	0.49557
Guanine nucleotide-binding protein G(I)/G(S)/G(T) subunit beta-2	-0.112567	0.619088
Large ribosomal subunit protein eL30	-0.198919	1.07253
Cytochrome c, somatic	-0.0777257	0.387333
Large ribosomal subunit protein eL31	-0.140914	0.875146
Small ribosomal subunit protein uS3	-0.019018	0.328428
Large ribosomal subunit protein eL32	0.209609	0.796984
Transcription initiation factor IIB	0.464449	0.519255
Large ribosomal subunit protein uL2	0.198515	0.721979
Y-box-binding protein 1	-0.102527	0.491037
Profilin-1	0.0694246	0.38655
Ubiquitin-ribosomal protein eS31 fusion protein	0.104452	0.548268
Ubiquitin-ribosomal protein eL40 fusion protein	0.19524	0.515659
Transformer-2 protein homolog beta	-0.243593	1.13824
Ras-related C3 botulinum toxin substrate 1	0.0848846	0.651411
Platelet-activating factor acetylhydrolase IB subunit beta	-0.0475721	0.47537
Heat shock cognate 71 kDa protein	0.0707809	0.579556
Vesicle-associated membrane protein 3	0.0715451	0.383577
Translationally-controlled tumor protein	0.0262023	0.377595
Mitochondrial pyruvate carrier 1	-0.107314	0.453028
DnaJ homolog subfamily A member 1	-0.0263848	0.401967
60 kDa heat shock protein, mitochondrial	0.0135993	0.35271
Vesicle-associated membrane protein 2	0.509008	0.699933
Eukaryotic translation initiation factor 4E	0.113087	0.918632
Mitogen-activated protein kinase 1	0.146587	0.696474
Serine/threonine-protein phosphatase PP1-gamma catalytic subunit	0.246074	1.06528
14-3-3 protein zeta/delta	0.0974298	0.554978
Crooked neck-like protein 1	0.0389698	0.377713
High mobility group protein B1	0.0374398	0.392455
Small ubiquitin-related modifier 1	0.142007	0.69907
Dynein light chain 1, cytoplasmic	0.258971	1.36164
Eukaryotic translation initiation factor 5A-1	-0.13367	0.555495
Cysteine-rich protein 1	-0.0769956	0.350063
Transcription elongation factor SPT4-A;Transcription elongation factor SPT4-B	-0.398674	0.775793
Small ribosomal subunit protein eS17	-0.0125152	0.343618
SUMO-conjugating enzyme UBC9	0.136058	0.719925
Ras-related protein Ral-A	-0.321842	1.23651
Small ribosomal subunit protein eS12	0.126481	0.850449
Small ribosomal subunit protein eS10	-0.0032685	0.305638
Protein phosphatase 3 catalytic subunit alpha	-0.391569	0.635722
Serine/threonine-protein phosphatase 2A catalytic subunit alpha isoform	0.177521	0.870311
Prohibitin 1	0.0487858	0.412111
Casein kinase II subunit beta	0.00917705	0.325263
Large ribosomal subunit protein eL22	-0.116904	0.642485
Ubiquitin-conjugating enzyme E2 L3	0.0167979	0.356763
Small ribosomal subunit protein RACK1	-0.0306451	0.491924
cAMP-dependent protein kinase catalytic subunit beta	-0.0436145	0.367991
14-3-3 protein theta	0.060348	0.706598
Tubulin alpha-4A chain	-0.107402	0.855301
Tubulin beta-4B chain	-0.0154608	0.331008
Tubulin alpha-1C chain	-0.0017333	0.307405
Histone H3.1;Histone H3.2;Histone H3.3	0.00842714	0.317614
14-3-3 protein eta	0.209882	2.2676
Zinc fingers and homeoboxes protein 1	-0.834801	0.816862
Ribosome maturation protein SBDS	0.0492274	0.44302
Acid sphingomyelinase-like phosphodiesterase 3a	0.525148	1.84559
Importin subunit beta-1	0.123203	0.743877
C-type lectin domain family 4 member F	0.00703719	0.308572
Proteasome subunit beta type-7	-0.0864631	0.649748
TNF receptor-associated factor 6	2.42367	0.958268
Latexin	0.860992	0.707599
Dual specificity mitogen-activated protein kinase kinase 6	0.0858063	0.392496
3-beta-hydroxysteroid-Delta(8),Delta(7)-isomerase	-0.0604681	0.363132
Nuclear factor 1 C-type	-0.07067	0.711578
Nuclear factor 1 X-type	-0.533265	0.902491
Paladin	-0.211119	1.76014
6-phosphofructo-2-kinase/fructose-2,6-bisphosphatase 1	-0.158443	0.524158
Serine/threonine-protein kinase N1	0.241319	1.30701
Cathepsin E	0.236999	0.411626
Selenoprotein P	-0.0573075	0.328784
Vesicle-associated membrane protein 7	0.0120834	0.326581
Histone deacetylase 2	-0.339002	0.65428
55 kDa erythrocyte membrane protein	0.221677	0.584246
Lipid droplet-regulating VLDL assembly factor AUP1	-0.0396912	0.405022
Phosphatidylethanolamine-binding protein 1	-0.212992	0.42892
Signal transducing adapter molecule 1	0.581539	1.02895
Stromal interaction molecule 1	0.0501971	0.372108
CTP synthase 2	-0.578493	0.55953
Nucleolysin TIAR	0.00564062	0.366552
Heterogeneous nuclear ribonucleoprotein H2	-0.021279	0.39478
Rho-associated protein kinase 1	0.117652	0.630342
Rho-associated protein kinase 2	0.17081	0.391641
Adenosine 5'-monophosphoramidase HINT1	0.120222	0.601057
Ubiquitin recognition factor in ER-associated degradation protein 1	0.0216286	0.370205
ELAV-like protein 1	-0.13771	1.17222
DNA repair protein RAD50	-0.0377487	0.311516
Insulin-like growth factor-binding protein complex acid labile subunit	0.422618	0.698345
Probable ubiquitin carboxyl-terminal hydrolase FAF-X	0.0405011	0.532233
Isocitrate dehydrogenase [NAD] subunit gamma 1, mitochondrial	-0.0674431	0.420929
Na(+)/H(+) exchange regulatory cofactor NHE-RF1	0.0864585	0.513365
Syntaxin-4	0.0702931	0.388665
Vasodilator-stimulated phosphoprotein	0.172364	0.557599
Sialate O-acetylesterase	0.0123592	0.342548
Nascent polypeptide-associated complex subunit alpha, muscle-specific form	-0.104916	0.927932
Interferon regulatory factor 3	0.0253705	0.341599
Caspase-3	0.0393045	0.399594
UDP-glucuronosyltransferase 1-2	2.14593	0.734529
Estradiol 17 beta-dehydrogenase 5	-0.352624	0.967995
Fructose-1,6-bisphosphatase isozyme 2	0.0857195	0.339135
Uroporphyrinogen decarboxylase	0.091854	0.858245
CTP synthase 1	0.967008	0.797886
Lysosomal alpha-glucosidase	0.114144	0.994944
T-complex protein 1 subunit eta	0.207197	1.98438
T-complex protein 1 subunit beta	0.214886	0.938495
T-complex protein 1 subunit delta	0.238638	2.22259
T-complex protein 1 subunit epsilon	0.164289	0.794901
T-complex protein 1 subunit zeta	0.130474	0.748336
T-complex protein 1 subunit gamma	0.155466	1.113
Transforming growth factor-beta-induced protein ig-h3	-0.173334	0.626416
N-acylglucosamine 2-epimerase	0.334683	0.608707
Stromal interaction molecule 2	0.00609505	0.303126
Serine/threonine-protein kinase WNK1	-0.143804	0.424085
PHD finger-like domain-containing protein 5A	-0.0354737	0.385043
Thioredoxin-like protein 4A	0.389817	0.598066
Large ribosomal subunit protein eL42	0.302897	1.03198
Tubulin gamma-1 chain;Tubulin gamma-2 chain	0.0461053	0.330752
Chromobox protein homolog 1	-0.0699581	0.633113
Elongin-C	-0.193371	0.46697
ADP-ribosylation factor 1	0.109247	0.606875
ADP-ribosylation factor 5	-0.120808	0.515727
Enhancer of rudimentary homolog	0.0424716	0.381981
AP-2 complex subunit mu	0.0915787	0.902442
Rho-related GTP-binding protein RhoG	0.0979253	0.590832
Large ribosomal subunit protein eL19	0.132503	0.42647
Small EDRK-rich factor 2	0.311638	0.723424
Serine/arginine-rich splicing factor 3	-0.0996668	0.709714
Isochorismatase domain-containing protein 2A	-0.12757	0.471809
Plasma protease C1 inhibitor	0.0798504	0.406466
Pigment epithelium-derived factor	-0.123618	0.554448
Neuroplastin	0.402276	0.781023
DNA replication licensing factor MCM2	-0.317709	0.527082
DNA replication licensing factor MCM6	0.0363325	0.330947
Cysteine and glycine-rich protein 2	0.318018	0.569775
Cysteine and glycine-rich protein 1	0.0586959	0.36594
Ketohexokinase	-0.0056775	0.310601
Neuropilin-1	0.156283	0.382728
Plakophilin-1	0.670965	0.604512
Small ribosomal subunit protein eS1	-0.0738265	0.470043
Protein S100-A13	-0.747595	1.04019
Serine palmitoyltransferase 2	0.886003	1.02637
Selenide, water dikinase 2	-0.149274	1.44575
Ecotropic viral integration site 5 protein	-0.0513529	0.478356
Neutrophil cytosol factor 4	1.28383	0.931897
Sodium/potassium-transporting ATPase subunit beta-3	-0.156734	1.22113
Proteasome activator complex subunit 1	0.216021	0.658315
Proteasome activator complex subunit 2	0.00202735	0.306126
Ras GTPase-activating protein-binding protein 2	0.0979078	0.43976
Annexin A11	0.0738235	0.592165
DNA ligase 3	0.432144	0.660607
Vacuolar protein sorting-associated protein 45	0.0857346	0.466718
Rho GTPase-activating protein 5	0.126015	0.520634
Annexin A4	-0.0871291	0.579002
Myosin phosphatase Rho-interacting protein	-0.0532232	0.373679
Four and a half LIM domains protein 1	-0.108237	0.343996
Aminopeptidase N	0.34383	0.685371
ATP synthase-coupling factor 6, mitochondrial	-0.180911	0.995022
Ribosome biogenesis protein BOP1	-0.356447	0.896272
Myosin regulatory light chain 11	-0.660586	0.439404
Small ribosomal subunit protein uS7	-0.0835904	0.420698
Serine/threonine-protein phosphatase 4 catalytic subunit	0.439998	0.532439
5-demethoxyubiquinone hydroxylase, mitochondrial	-0.0432894	0.422183
Glutamate--cysteine ligase catalytic subunit	-0.064627	0.490424
SWI/SNF complex subunit SMARCC1	-0.169852	0.514523
Flavin-containing monooxygenase 3	-0.05195	0.34874
Carnitine O-palmitoyltransferase 1, liver isoform	-0.113696	0.708708
DNA-directed RNA polymerase II subunit RPB3	0.369728	0.564243
WW domain-binding protein 2	0.0764497	0.499842
tRNA (guanine(6)-N2)-methyltransferase THUMP3	0.231194	0.727316
5'-3' exoribonuclease 1	0.19173	0.459148
Coxsackievirus and adenovirus receptor homolog	0.142321	0.52701
Fumarate hydratase, mitochondrial	-0.0210257	0.3603
85/88 kDa calcium-independent phospholipase A2	0.0882339	0.399193
Dipeptidyl peptidase 1	0.781534	0.672531
Acyl-protein thioesterase 1	-0.0095859	0.312905
Ras GTPase-activating protein-binding protein 1	-0.0478938	0.400863
Nuclear factor 1 B-type	-0.798537	0.92175
Caspase-7	0.192249	0.794994
Peroxisomal targeting signal 2 receptor	-0.114164	0.568483
E3 ubiquitin-protein ligase RBBP6	0.0354335	0.348251
Flavin-containing monooxygenase 5	0.0510402	0.361591
Thymidylate kinase	0.0423378	0.347295
Mannan-binding lectin serine protease 1	-0.730743	0.756261
Disabled homolog 2	0.148244	0.370573
SHC-transforming protein 1	0.484656	1.06077
Complement C1q subcomponent subunit A	-0.155071	0.359378
Splicing regulator ARVCF	-0.185053	0.707609
Tubulin beta-5 chain	0.0633793	0.384327
GTP cyclohydrolase 1 feedback regulatory protein	-0.0490162	0.429008
Proteasome subunit beta type-4	-0.255826	1.38212
Large ribosomal subunit protein P2	-0.0992248	0.760462
Cytochrome b-c1 complex subunit 6, mitochondrial	-0.382863	1.7459
Peroxiredoxin-5, mitochondrial	0.14874	0.612659
Syntaxin-2	-0.307291	0.57585
GA-binding protein alpha chain	0.115515	0.773249
Xanthine dehydrogenase/oxidase	-0.0330717	0.419603
Glucose-6-phosphate 1-dehydrogenase X	0.46654	1.30873
Apolipoprotein A-I	-0.110702	0.460514
Retinol-binding protein 4	-0.484449	0.898482
Alpha-1-antitrypsin 1-4	-0.334761	0.369177
Transcriptional repressor protein YY1	0.0753488	0.427722
Retinol-binding protein 1	0.300456	0.757881
Heterogeneous nuclear ribonucleoprotein U-like protein 2	0.102189	0.633299
Cyclic AMP-responsive element-binding protein 1	-0.302835	0.430229
Collagen alpha-2(I) chain	-0.478843	0.459464
Epidermal growth factor receptor	-0.0094945	0.308451
Beta-2-glycoprotein 1	-0.129108	0.564894
Protein transport protein Sec23A	0.0180433	0.43685
Guanylate-binding protein 1	-0.0840147	0.416838
Ras suppressor protein 1	0.0178019	0.376486
Nucleoside diphosphate kinase B	0.0351945	0.472238
Transitional endoplasmic reticulum ATPase	0.132	0.672645
Aquaporin-1	-0.0337517	0.370748
Ubiquitin-like modifier-activating enzyme 1	0.210863	1.4944
Complement C1q subcomponent subunit C	0.560701	0.489093
Catenin beta-1	0.0731241	0.464656
Junction plakoglobin	0.458259	0.745245
Ankyrin-1	0.176054	0.386376
Myosin-6	-1.1497	0.804132
Nuclear factor 1 A-type	0.0943588	0.606214
Collagen alpha-2(VI) chain	-0.205673	0.554603
Nucleobindin-1	-0.216062	1.6488
MAP/microtubule affinity-regulating kinase 3	-0.185336	0.487336
Growth factor receptor-bound protein 7	-0.049745	0.426
Galactose-1-phosphate uridylyltransferase	0.162792	0.467236
ATP synthase subunit alpha, mitochondrial	-0.167599	1.607
Cholinesterase	0.126632	0.557085
Serine protease inhibitor A3M	0.421286	0.570362
Prefoldin subunit 6	-0.2076	0.580531
Interferon-induced, double-stranded RNA-activated protein kinase	-0.0353275	0.37611
Transcription factor p65	0.125722	0.480074
Creatine kinase B-type	0.00156333	0.303223
Sphingomyelin phosphodiesterase	0.131756	0.358177
Sodium/potassium-transporting ATPase subunit gamma	2.69022	0.683675
Tyrosine-protein kinase Yes	-0.114852	0.521474
DNA topoisomerase 1	0.104065	0.829757
Collagen alpha-1(VI) chain	-0.132636	0.500522
Tartrate-resistant acid phosphatase type 5	0.110233	0.531333
Ras-related C3 botulinum toxin substrate 2	1.20643	0.614958
Reticulocalbin-1	-0.314753	0.758065
Cytochrome P450 2E1	-0.384433	1.17218
Folate receptor beta	-1.34893	0.632231
Basement membrane-specific heparan sulfate proteoglycan core protein	0.0827768	0.441945
Fatty acid-binding protein 5	0.126095	0.462244
GTP cyclohydrolase 1	0.105932	0.508543
Pyruvate carboxylase, mitochondrial	-0.0493578	0.523259
La-related protein 7	-0.0780329	0.382414
Eukaryotic translation initiation factor 5B	-0.108393	0.743734
Calcium-binding protein 39	0.0952095	1.00326
ATP synthase subunit e, mitochondrial	-0.237907	0.952573
Corticosteroid-binding globulin	-0.249225	0.51694
Clusterin	-0.0376366	0.383918
Annexin A7	0.0967782	0.564316
Cation-independent mannose-6-phosphate receptor	0.288677	1.10697
Short-chain specific acyl-CoA dehydrogenase, mitochondrial	-0.0646685	0.513747
Protein AMBP	-0.0572059	0.544508
Galectin-3-binding protein	0.0935726	0.373026
Apoptosis regulator BAX	0.252167	1.72667
Coagulation factor XIII B chain	0.0476981	0.352297
Calponin-1	0.126217	0.379316
Calponin-2	0.334674	0.437483
Protein-glutamine gamma-glutamyltransferase E	-0.16617	0.348138
Cell growth-regulating nucleolar protein	-0.0951324	0.47779
Platelet endothelial cell adhesion molecule	0.172492	0.710906
Platelet glycoprotein 4	0.135235	0.635881
Fibulin-1	0.13481	0.487796
FACT complex subunit SSRP1	-0.0838573	0.519343
Beta-1,4 N-acetylgalactosaminyltransferase 1	0.0387122	0.331357
Inverted formin-2	0.227298	0.680327
Interferon-gamma-inducible GTPase 10	0.885755	0.744791
Zinc finger CCCH domain-containing protein 18	-0.0732701	0.516742
RNA-binding protein 15	-0.203067	0.75194
Serine/threonine-protein phosphatase 4 regulatory subunit 2	0.421684	0.631514
Puromycin-sensitive aminopeptidase	-0.0036253	0.316064
Xaa-Pro dipeptidase	0.104159	0.587938
RAB11-binding protein RELCH	1.35752	1.29319
Protein FAM83H	-0.0189649	0.332839
Mitochondrial mRNA pseudouridine synthase Rpusd3	0.253959	0.480745
Ring finger protein 113A2	-1.32603	1.64499
Myomesin 2	-0.440254	0.426742
Small ribosomal subunit protein mS39	0.159442	0.912847
Molybdenum cofactor sulfurase	0.0778368	0.465013
Alanine--tRNA ligase, mitochondrial	-0.199476	0.689535
Acyl-CoA synthetase short-chain family member 3, mitochondrial	0.0707541	0.397046
Alpha-1B-glycoprotein	0.585037	0.715615
RNA cytosine C(5)-methyltransferase NSUN2	-0.0141343	0.338617
Tripartite motif-containing protein 72	-0.638061	0.500984
2-oxo-4-hydroxy-4-carboxy-5-ureidoimidazoline decarboxylase	-0.255379	0.778656
Protein mono-ADP-ribosyltransferase PARP14	0.43846	0.588261
Glycogen synthase kinase-3 alpha	0.177226	1.04081
PH and SEC7 domain-containing protein 3	0.408208	0.493715
Phosphatidylinositol 4-kinase type 2-alpha	-0.0079486	0.32202
Hydroxysteroid dehydrogenase-like protein 2	0.119489	0.799123
Guanylate-binding protein 8	0.0419761	0.334751
Histocompatibility 2, T region locus 22	0.00235424	0.302263
Oxysterol-binding protein 1	0.110027	0.724769
E3 ubiquitin-protein ligase MARCHF5	0.0472291	0.458611
Chymotrypsin-C	-3.14605	0.837865
T-cell-specific guanine nucleotide triphosphate-binding protein 2;T-cell-specific guanine nucleotide triphosphate-binding protein 1	1.01047	1.42486
Solute carrier family 2, facilitated glucose transporter member 9	0.103738	0.725492
Rho GTPase-activating protein 45	0.144021	0.520309
Large ribosomal subunit protein uL10m	0.129487	0.389585
Coiled-coil domain-containing protein 127	-0.0551817	0.326407
Fumarylacetoacetate hydrolase domain-containing protein 2A	-0.319495	0.919985
HCLS1-binding protein 3	0.436162	0.570833
Cullin-4A	-0.0563895	0.587068
BRISC complex subunit Abraxas 2	-0.0683661	0.358036
Putative phospholipase B-like 2	-0.0819584	0.365756
Protein phosphatase 1 regulatory subunit 21	-0.0372493	0.388435
FAS-associated factor 2	0.148559	0.705092
Dolichyl-diphosphooligosaccharide--protein glycosyltransferase subunit STT3B	-0.0326038	0.348752
Heterochromatin protein 1-binding protein 3	0.288825	0.722385
SPRY domain-containing protein 7	0.0709494	0.390164
steroid 11beta-monooxygenase	0.580652	0.586274
Protein FAM107B	-0.25072	0.555434
Myosin regulatory light chain 12B	0.0756314	0.489814
Alanyl-tRNA editing protein Aarsd1	-0.0129474	0.350393
General transcription factor IIF subunit 1	-0.0719943	0.493274
GMP synthase [glutamine-hydrolyzing]	0.0972133	0.673077
S-adenosylmethionine synthase isoform type-2	-0.0912216	0.644916
2',5'-phosphodiesterase 12	0.106906	0.482738
Zinc finger CCCH domain-containing protein 15	-0.0951302	0.596083
Ubiquitin carboxyl-terminal hydrolase 39	-0.313885	0.547625
Angio-associated migratory protein	-0.0959384	0.41849
LLGL scribble cell polarity complex component 2	0.285436	1.14572
PDZ and LIM domain protein 7	0.30944	0.431456
Protein FAM98A	-0.119248	0.750541
Transcription activator BRG1	-0.538444	0.77478
NLR family member X1	0.312297	1.19715
Protein PRRC2C	0.00103071	0.302512
Enoyl-CoA hydratase domain-containing protein 2, mitochondrial	0.238453	0.94247
Secernin-3	-0.0605963	0.431637
General transcription factor IIIC, polypeptide 3	0.0366344	0.326163
Xylulose kinase	0.0545844	0.440363
Ankyrin repeat and MYND domain-containing protein 2	0.573827	0.615401
Exocyst complex component 5	-0.0148806	0.315719
Hexokinase-3	-0.299426	0.481513
RNA demethylase ALKBH5	0.54353	0.860122
Phosphatidate cytidylyltransferase, mitochondrial	0.4946	0.426155
UDP-N-acetylhexosamine pyrophosphorylase-like protein 1	0.434632	0.951616
Type 1 phosphatidylinositol 4,5-bisphosphate 4-phosphatase	0.444107	0.628245
Serine/arginine-rich splicing factor 6	0.030823	0.35244
26S proteasome non-ATPase regulatory subunit 1	0.122675	0.77489
Cytochrome b-245 chaperone 1	-0.191455	0.529388
Histone-lysine N-trimethyltransferase SMYD5	-0.147149	0.447296
GDP-Man:Man(3)GlcNAc(2)-PP-Dol alpha-1,2-mannosyltransferase	-0.194588	1.32907
Extended synaptotagmin-2	-0.0872968	0.482187
Globin d1	2.69552	0.807614
Dehydrogenase/reductase SDR family member 11	0.940152	0.945153
Ras-interacting protein 1	-0.0243419	0.363105
Far upstream element-binding protein 2	0.132391	1.54583
Tumor necrosis factor receptor type 1-associated DEATH domain protein	0.187666	0.527373
Probable arginine--tRNA ligase, mitochondrial	-0.0111803	0.324537
DNA damage-binding protein 1	0.0520479	0.586623
Valine--tRNA ligase, mitochondrial	1.27838	1.26189
Protein transport protein Sec24A	0.00945182	0.350674
Cytoplasmic tRNA 2-thiolation protein 2	0.0639234	0.434353
E3 ubiquitin-protein ligase BRE1B	-0.446713	0.722037
Lipase maturation factor 1	-0.136685	0.919715
E3 ubiquitin-protein ligase HECTD3	0.209894	0.47418
Pyridine nucleotide-disulfide oxidoreductase domain-containing protein 2	0.0312402	0.512989
UMP-CMP kinase 2, mitochondrial	0.667387	0.539355
Extended synaptotagmin-1	0.0353084	0.430122
Delta(14)-sterol reductase LBR	0.047712	0.411639
Monocarboxylate transporter 10	-0.221623	0.426961
Transcriptional regulator QRICH1	0.385737	0.747319
PTB-containing, cubilin and LRP1-interacting protein	0.219047	0.708368
Ubiquitin thioesterase otulin	-0.0564726	0.323078
Tubulin--tyrosine ligase-like protein 12	0.282969	0.829248
Protein YIPF3	-0.696329	1.16285
Heparan-alpha-glucosaminide N-acetyltransferase	0.839788	0.868603
Ubiquitin-conjugating enzyme E2 Z	0.329739	1.02515
Poly(U)-binding-splicing factor PUF60	0.0351105	0.436671
Interferon-gamma-inducible GTPase Ifgga2 protein	0.135309	0.704918
Alanine--glyoxylate aminotransferase 2, mitochondrial	-0.203067	1.04687
3',5'-cyclic-AMP phosphodiesterase 4C	0.084307	0.437644
UDP-glucuronosyltransferase	-0.276192	1.76776
Lysophospholipase-like protein 1	0.0599244	0.522698
7-methylguanosine phosphate-specific 5'-nucleotidase	-0.318597	0.485024
tRNA methyltransferase 10 homolog C	-0.0157348	0.326217
Eukaryotic translation initiation factor 3 subunit J-A	0.0947206	0.836591
Haloacid dehalogenase-like hydrolase domain-containing protein 2	-0.0872439	0.507117
Sorting nexin-27	-0.12734	0.766451
AP2-associated protein kinase 1	0.504419	0.633605
Bifunctional heparan sulfate N-deacetylase/N-sulfotransferase 1	0.673123	0.949505
28 kDa heat- and acid-stable phosphoprotein	-0.275646	0.81708
BRISC and BRCA1-A complex member 1	0.0965065	0.472751
Rho GTPase-activating protein 17	0.0138706	0.332335
Pleckstrin homology domain-containing family A member 7	-0.198955	0.513833
E3 ubiquitin-protein ligase DTX3L	0.183062	0.756457
NADH dehydrogenase [ubiquinone] 1 beta subcomplex subunit 6	-0.0781826	0.49813
Serine and arginine-rich splicing factor 11	-0.0158943	0.314319
Splicing factor 3B subunit 2	0.0852811	0.69456
Enhancer of mRNA-decapping protein 4	0.354026	0.686618
Ubiquitin carboxyl-terminal hydrolase 19	0.222083	0.98322
Regulator of microtubule dynamics protein 3	0.17022	0.711606
WD40 repeat-containing protein SMU1	0.0418156	0.358833
Arginine and glutamate-rich protein 1	-0.0188313	0.338875
Methylcrotonoyl-CoA carboxylase beta chain, mitochondrial	-0.10286	1.17464
Paraplegin	-0.169542	1.71267
Glycerol-3-phosphate dehydrogenase 1-like protein	-0.235954	0.680215
UPF3 regulator of nonsense transcripts homolog B (yeast)	-0.154075	0.728547
Protein mono-ADP-ribosyltransferase PARP3	-0.156172	1.08636
Large subunit GTPase 1 homolog	0.0386056	0.392036
Conserved oligomeric Golgi complex subunit 7	-0.0457576	0.339023
Protein phosphatase 1 regulatory subunit 7	0.0757488	0.431253
WASH complex subunit 4	0.112977	0.363377
ATPase family gene 2 protein homolog A	0.00105153	0.301534
Cordon-bleu protein-like 1	-0.190457	0.609231
Calcium uniporter protein, mitochondrial	0.0827561	0.529583
Protein phosphatase 1 regulatory subunit 12C	-0.362126	0.527251
Hepatoma-derived growth factor-related protein 2	-0.0501895	0.3428
MAP kinase-activated protein kinase 3	-1.97867	0.642019
Echinoderm microtubule-associated protein-like 4	-0.159931	0.841864
Lysocardiolipin acyltransferase 1	-0.200782	0.744758
Ubiquitin carboxyl-terminal hydrolase 30	-0.486202	1.18631
Acyl-coenzyme A synthetase ACSM3, mitochondrial	-0.22601	1.09023
Quinone oxidoreductase-like protein 2	0.195559	0.739898
UDP-glucuronosyltransferase 3A1	-0.287861	1.28349
Neutrophil elastase	2.43123	0.66636
Zinc finger CCCH-type antiviral protein 1	0.114913	0.710438
Protein PRRC1	-0.145973	0.588011
Protein transport protein Sec31A	0.122392	0.929968
Ras GTPase-activating-like protein IQGAP2	-0.0437287	0.424994
Threonine--tRNA ligase, mitochondrial	-0.0846169	0.697198
Selenoprotein H	-1.28046	1.14185
F-BAR domain only protein 2	0.797449	0.968046
Sarcolemmal membrane-associated protein	0.954676	0.726861
Malonate--CoA ligase ACSF3, mitochondrial	-0.0532479	0.552161
Mitochondrial potassium channel	-0.0091994	0.315065
Divergent protein kinase domain 2A	-1.02045	1.55908
Sorbin and SH3 domain-containing protein 2	-0.07779	0.455467
TBC1 domain family member 24	0.69276	1.01437
Acyl-coenzyme A thioesterase THEM4	-0.102891	0.445922
GPI inositol-deacylase	0.243098	0.456844
Protein FAM91A1	-0.62778	0.812853
Endoplasmic reticulum metallopeptidase 1	0.201067	0.626352
Protein Niban 1	0.218482	0.669168
Protein CUSTOS	0.705924	0.789126
Ral guanine nucleotide dissociation stimulator-like 3	0.0886389	0.663675
Nuclear cap-binding protein subunit 1	-0.364977	0.636579
Leucine-rich repeat flightless-interacting protein 1	-0.0929854	0.354287
Sulfotransferase 1 family member D1	-0.298408	1.30685
Plastin-1	0.397699	1.5877
Cytosolic purine 5'-nucleotidase	-0.0447049	0.432472
Prolyl 3-hydroxylase 1	0.324314	0.502098
AFG1-like ATPase	0.10867	0.515025
Monofunctional C1-tetrahydrofolate synthase, mitochondrial	0.214749	0.705249
Integrin alpha-1	-0.127723	0.634753
S1 RNA-binding domain-containing protein 1	0.397978	0.540169
Sodium-coupled monocarboxylate transporter 2	1.01782	0.673309
Pre-mRNA-splicing factor 38A	0.618276	0.750072
PDZ domain-containing protein MAGIX	-0.366742	0.93228
Costars family protein ABRACL	-0.00648	0.304759
Oxidation resistance protein 1	-0.0888808	0.58183
Histocompatibility 2, Q region locus 2	-3.02821	0.661636
Arf-GAP with Rho-GAP domain, ANK repeat and PH domain-containing protein 1	-0.0331917	0.321051
Long-chain fatty acid transport protein 5	-0.3467	1.17079
Protein odr-4 homolog	-0.310498	2.07892
Endothelin-converting enzyme 1	0.0181116	0.327234
Sister chromatid cohesion protein PDS5 homolog B	0.00318781	0.317486
Protein CDV3	-0.0100686	0.32017
Transmembrane anterior posterior transformation protein 1	-0.239436	1.09087
WD repeat-containing protein 18	0.510847	0.786904
E3 ubiquitin-protein transferase MAEA	0.140259	0.430185
Probable ATP-dependent RNA helicase DDX17	0.0898638	0.773342
Phosphatase and actin regulator 4	-0.174209	0.597504
Pyruvate dehydrogenase phosphatase catalytic subunit 2	-0.135694	0.545686
Carboxypeptidase A2	-1.52305	0.622634
Serine/threonine-protein phosphatase 6 regulatory ankyrin repeat subunit A	-0.140641	0.468706
Optic atrophy 3 protein homolog	-0.405301	0.661532
Leucine-rich repeat-containing protein 47	0.118016	0.795729
Serine/arginine repetitive matrix protein 1	-0.110662	0.620938
Atypical kinase COQ8B, mitochondrial	1.13727	0.837117
Cytochrome P450, family 2, subfamily c, polypeptide 67	-0.745987	1.14543
Probable ATP-dependent RNA helicase DDX46	-0.203528	1.12796
Thyroid hormone receptor-associated protein 3	-0.127365	0.608514
DEP domain-containing mTOR-interacting protein	0.0306628	0.495799
N-acetylgalactosamine-6-sulfatase	0.925916	0.853428
Glutaminase liver isoform, mitochondrial	-0.0162467	0.321408
Aldehyde dehydrogenase family 16 member A1	-0.0004027	0.302046
C-Jun-amino-terminal kinase-interacting protein 4	0.0744261	0.415935
NADH dehydrogenase [ubiquinone] 1 alpha subcomplex assembly factor 2	-0.133796	0.763234
Inactive pancreatic lipase-related protein 1	-3.66422	0.672207
Peroxisomal ATPase PEX1	-0.0617253	0.584407
Terminal uridylyltransferase 7	0.818313	0.893121
5'-AMP-activated protein kinase catalytic subunit alpha-1	-0.0044003	0.314822
Transmembrane protein 256	-0.0948402	0.576506
FMR1-interacting protein NUFIP2	0.1567	0.50614
Serine/threonine-protein kinase TAO1	0.681084	0.785522
Protein ABHD15	-0.481732	0.711657
Glycine N-acyltransferase-like protein	0.0669568	0.442068
Major urinary protein 20	1.50709	0.759514
Cell surface hyaluronidase	0.0806195	0.473481
Rho GTPase-activating protein 1	0.0946892	0.478931
Intermembrane lipid transfer protein VPS13A	0.536066	0.669262
Microtubule-associated tumor suppressor 1 homolog	-0.216147	0.573003
Serine protease inhibitor A3G	0.75809	0.786657
Proton-coupled zinc antiporter SLC30A9, mitochondrial	-0.45657	0.957068
Epimerase family protein SDR39U1	-0.0343315	0.435229
Trafficking protein particle complex subunit 1	0.00470179	0.313211
Rab-interacting lysosomal protein	0.803287	0.882434
WD repeat-containing protein 81	-0.0461468	0.546175
Sodium/bile acid cotransporter 5	-0.476099	0.526083
Molybdenum cofactor biosynthesis protein 1	-0.0786649	0.512959
RNA-binding protein 27	-0.116576	0.412138
Dehydrogenase/reductase SDR family member 13	-0.040608	0.320074
Zinc finger ZZ-type and EF-hand domain-containing protein 1	0.0598546	0.411839
Transcription elongation factor, mitochondrial	-0.261983	0.865429
Proteasome activator complex subunit 4	0.480798	2.10834
Tensin-3	0.858658	0.821316
Protein SCO1 homolog, mitochondrial	0.198826	0.504128
Luc7-like protein 3	-0.0559653	0.438403
Phosphoribosylformylglycinamidine synthase	0.06467	0.449492
TBC1 domain family member 9B	0.208002	0.47089
Clustered mitochondria protein homolog	0.128103	1.17293
Pre-rRNA-processing protein TSR1 homolog	-0.326366	0.460002
Acetyl-CoA carboxylase 1	0.0804279	0.481188
Sodium/mannose cotransporter SLC5A10	1.27507	0.718404
Myosin-4	-0.34631	0.414641
Myosin-1	-0.289917	0.367484
Protein Shroom1	-0.296942	0.449582
Unconventional myosin-Id	0.138745	0.707713
DnaJ homolog subfamily C member 11	0.0129733	0.352028
THO complex subunit 6 homolog	-0.0445736	0.493976
Replication initiator 1	-0.27369	0.517361
Hydroxylysine kinase	0.158256	1.17851
Acyl-CoA-binding domain-containing protein 5	-0.190295	0.848851
Presenilin-associated rhomboid-like protein, mitochondrial	-0.892456	1.23739
Coatomer subunit delta	-0.0099139	0.379192
Myosin-binding protein C, fast-type	-1.84378	0.590827
Protein jagunal homolog 1	-0.0181974	0.326926
E3 ubiquitin-protein ligase RNF123	0.149169	0.381275
APOBEC1 complementation factor	-0.0087542	0.332748
Paired amphipathic helix protein Sin3a	1.00862	1.19531
Kinesin-like protein KIF1B	0.0985012	0.387457
Alpha-1-acid glycoprotein 1	0.40173	0.609908
2-oxoglutarate dehydrogenase complex component E1	-0.0264328	0.362199
Src substrate cortactin	-0.152955	0.580679
Scinderin	1.46759	1.25376
Myosin light polypeptide 6	-0.172203	1.72174
Growth factor receptor-bound protein 2	0.136838	1.02857
Flotillin-2	0.233779	0.62122
Ganglioside GM2 activator	0.239145	0.526523
Mitochondrial disaggregase	-0.113109	0.731457
Heterogeneous nuclear ribonucleoprotein D0	0.0446216	0.486163
Serine/threonine-protein phosphatase 5	0.0467948	0.392176
Inhibitor of nuclear factor kappa-B kinase subunit alpha	-0.310121	0.419632
Proteasome subunit beta type-6	0.0372385	0.413311
Deoxynucleoside triphosphate triphosphohydrolase SAMHD1	0.372977	1.0633
Prolyl 4-hydroxylase subunit alpha-1	0.189018	0.615987
Casein kinase II subunit alpha	-0.0289859	0.47092
Proton-coupled zinc antiporter SLC30A1	-0.692676	0.852529
KH domain-containing, RNA-binding, signal transduction-associated protein 1	0.0425387	0.444378
Glutaryl-CoA dehydrogenase, mitochondrial	-0.294872	1.36355
Immunity-related GTPase family M protein 1	0.198368	0.796346
Syntaxin-binding protein 3	-0.0701888	0.669376
RAC-beta serine/threonine-protein kinase	-0.0307705	0.414056
Sodium-dependent phosphate transport protein 2A	0.402398	0.438514
Collagen alpha-1(XII) chain	0.296348	0.36948
Serpin B6	-0.0582409	0.441706
Receptor-interacting serine/threonine-protein kinase 1	0.25483	0.921473
Stress-induced-phosphoprotein 1	0.0979666	0.532431
Caprin-1	-0.100559	0.917337
Phosphotriesterase-related protein	0.105129	0.769107
Receptor expression-enhancing protein 5	0.22397	0.660553
Eukaryotic translation initiation factor 1A	-0.27704	0.61919
Rho guanine nucleotide exchange factor 2	0.19934	0.365544
Epidermal growth factor receptor substrate 15-like 1	0.18917	0.50368
Glutathione hydrolase 1 proenzyme	3.1556	0.67349
Voltage-dependent anion-selective channel protein 2	-0.125695	1.25623
Voltage-dependent anion-selective channel protein 3	-0.218724	0.752865
Voltage-dependent anion-selective channel protein 1	-0.116227	0.68929
Atypical kinase COQ8A, mitochondrial	-0.147122	0.605572
Protein PML	0.242716	0.73102
Importin subunit alpha-5	0.0548967	0.536516
Bifunctional 3'-phosphoadenosine 5'-phosphosulfate synthase 1	0.306073	0.803361
Histone-binding protein RBBP4	-0.0496719	0.387603
Histone-binding protein RBBP7	0.0301351	0.361183
Cytochrome P450 7B1	0.105366	0.396575
Guanine nucleotide exchange factor VAV2	-0.24996	0.382881
Adiponectin	-0.134588	0.476217
Laminin subunit alpha-5	0.304175	0.43225
Scavenger receptor class B member 1	0.260376	0.761263
Asparagine synthetase [glutamine-hydrolyzing]	-0.368881	0.50729
Lamina-associated polypeptide 2, isoforms alpha/zeta	0.0208303	0.321933
Histidine--tRNA ligase, cytoplasmic	0.0298292	0.457723
Etoposide-induced protein 2.4	0.001738	0.304082
Protein phosphatase 1G	-0.134817	0.41407
Hsp90 co-chaperone Cdc37	0.0888516	0.786329
Cytochrome b-245 heavy chain	0.252708	0.42638
Iron-sulfur clusters transporter ABCB7, mitochondrial	0.0541055	0.599188
Zinc finger protein ubi-d4	0.028393	0.314996
Guanylate-binding protein 3	1.00733	0.793356
45 kDa calcium-binding protein	-0.425795	0.583488
Complement factor I	0.109722	0.500255
Glutathione S-transferase theta-2	0.228334	1.06632
Serine/threonine-protein kinase PRP4 homolog	0.19565	0.606194
Presenilin-2	-0.375156	0.722471
Occludin	1.74915	1.24351
Ceruloplasmin	0.2114	0.622856
Serine/threonine-protein phosphatase 2A 56 kDa regulatory subunit epsilon isoform	-0.0310533	0.422592
Type I iodothyronine deiodinase	0.374078	0.39997
FAS-associated death domain protein	0.0516206	0.632166
Transcriptional repressor CTCF	-0.0002316	0.301657
Microtubule-associated protein RP/EB family member 1	-0.118233	0.526293
Peroxiredoxin-2	0.329185	0.642815
Arginase-1	-0.114786	0.799941
Tumor susceptibility gene 101 protein	-0.11737	0.53362
Host cell factor 1	0.00070682	0.302383
Platelet-activating factor acetylhydrolase IB subunit alpha2	-0.0131114	0.328348
Prosaposin	-0.178792	0.533608
Rho guanine nucleotide exchange factor 1	-0.123355	0.629734
Eukaryotic translation initiation factor 2D	0.0421476	0.327262
Plastin-2	0.371738	2.45869
Alpha-1-syntrophin	0.210415	1.0669
Beta-2-syntrophin	-0.15331	0.65918
Protein farnesyltransferase/geranylgeranyltransferase type-1 subunit alpha	0.260912	1.03965
Alpha-2-antiplasmin	0.313345	0.954095
Immunoglobulin-binding protein 1	0.0654797	0.4509
Apolipoprotein C-IV	0.142079	0.378209
ATP-binding cassette sub-family D member 2	0.344495	1.89573
Laminin subunit beta-2	0.0888319	0.407087
Heat shock 70 kDa protein 4	0.128254	0.904586
B-cell receptor-associated protein 29	0.458809	0.527534
B-cell receptor-associated protein 31	0.00563992	0.327081
Bcl2-associated agonist of cell death	0.0323659	0.317005
Cytochrome c oxidase subunit 7A-related protein, mitochondrial	-0.0120224	0.333447
T-complex protein 1 subunit zeta-2	-1.01557	1.39967
Neprilysin	2.52333	0.760696
Complement factor H-related 1	0.246242	0.535995
cGMP-inhibited 3',5'-cyclic phosphodiesterase 3B	-0.649206	2.25384
Cytidine monophosphate-N-acetylneuraminic acid hydroxylase	-0.1223	0.900511
Hydroxyacyl-coenzyme A dehydrogenase, mitochondrial	0.0238405	0.36911
Zinc finger protein 638	0.0749717	0.396613
Phospholipid phosphatase 1	-0.493224	0.654155
CD166 antigen	-0.152207	0.531161
Desmoglein-1-alpha;Desmoglein-1-beta	0.818173	0.645757
5'-nucleotidase	0.15152	0.528553
Extracellular matrix protein 1	-0.209885	1.23877
E3 ubiquitin/ISG15 ligase TRIM25	0.118213	0.977212
Golgi apparatus protein 1	0.103035	0.521709
RNA-binding protein EWS	0.0744283	0.450945
Double-strand-break repair protein rad21 homolog	-0.118858	0.418905
Fascin	0.104067	0.56265
Fibrillin-1	0.00774198	0.304744
IgG receptor FcRn large subunit p51	-0.24581	0.647482
NADPH:adrenodoxin oxidoreductase, mitochondrial	0.0629827	0.463758
Insulin-like growth factor-binding protein 7	0.199884	0.501502
RNA-binding protein FXR1	0.0590945	0.465039
Glycerol-3-phosphate acyltransferase 1, mitochondrial	-0.101851	0.52303
Kinectin	0.291473	0.572735
Rab GDP dissociation inhibitor beta	0.0694052	0.91557
Rho GDP-dissociation inhibitor 2	0.424515	1.10383
Zinc finger protein 148	0.251717	1.24861
GTP-binding protein	1.12967	1.10435
Haptoglobin	0.179819	0.471303
ATP-dependent RNA helicase DDX19A	-0.055801	0.449286
Probable ATP-dependent RNA helicase DDX5	0.0839824	0.593412
Chromobox protein homolog 5	0.0677304	0.354557
Transcriptional regulator ATRX	0.281874	0.799007
NADPH-dependent 3-keto-steroid reductase Hsd3b5	0.195416	0.380854
Heat shock 70 kDa protein 1A	0.358557	0.67217
Heat shock protein 105 kDa	0.102321	0.689638
Inter-alpha-trypsin inhibitor heavy chain H1	0.162662	1.10338
Inter-alpha-trypsin inhibitor heavy chain H2	0.101029	0.462144
Inter-alpha-trypsin inhibitor heavy chain H3	0.23977	0.742215
DnaJ homolog subfamily C member 1	-0.0125632	0.316929
Interleukin-1 receptor accessory protein	-0.115731	0.687303
Small ribosomal subunit protein mS31	0.0334897	0.401456
Leukocyte surface antigen CD47	-0.0231891	0.352152
Integrin alpha-6	1.10711	1.12291
Translation initiation factor eIF2B subunit delta	-0.0662669	0.584011
D-3-phosphoglycerate dehydrogenase	0.310341	0.497677
Kinesin-1 heavy chain	0.144534	0.969745
Kinesin-like protein KIF3B	0.545957	0.685261
LIM and SH3 domain protein 1	0.0104626	0.315627
Lipopolysaccharide-binding protein	0.433115	0.646581
Programmed cell death protein 4	-0.0950096	0.441388
Macrophage mannose receptor 1	-0.209778	0.960784
Pregnancy zone protein	0.101669	0.426073
Meprin A subunit beta	2.07082	0.758797
Myosin-10	0.0556887	0.462134
DNA replication licensing factor MCM7	-0.0682272	0.353148
Nucleophosmin	0.00117563	0.301933
NAD(P) transhydrogenase, mitochondrial	-0.0823474	0.623197
Poly(rC)-binding protein 2	0.0708848	0.454879
Mimecan	-0.292157	0.388407
Periostin	-1.39888	0.90933
RNA polymerase-associated protein CTR9 homolog	0.493068	0.767904
[truncated: 2,647 more rows]

## Sheet: Fig.5D
Fig.5D
Brain
Protein Description	Fold change (Log2)	Significance (-Log10 p value)
Autism susceptibility gene 2 protein homolog	-0.21431	0.43284
Snf2-related CREBBP activator protein	0.14839	0.355028
FAT atypical cadherin 1	0.01472	0.31484
Adhesion regulating molecule 1B;Proteasomal ubiquitin receptor ADRM1	-0.10277	0.522976
RIKEN cDNA 0610012G03 gene	0.079171	0.799764
Negative regulator of P-body association	0.738539	1.05301
FERM and PDZ domain containing 3	0.031297	0.331325
Immunoglobulin kappa chain variable 8-30 (Fragment)	0.890801	0.513536
Large ribosomal subunit protein uL6	-0.57212	1.0049
Zinc finger protein 612	0.304087	0.473524
Coenzyme Q10A	-0.20261	1.12136
RNA-binding protein Nova-2	0.135457	0.63361
Kinesin family member 13B	-0.05108	0.381961
Trafficking protein particle complex 8	-0.04123	0.53674
5'-nucleotidase domain containing 2	-0.05784	0.347489
RIKEN cDNA D430041D05 gene	0.239165	0.647132
Predicted pseudogene 5478	0.447216	0.948264
Transmembrane protein 181A	0.097062	0.550949
Protein prenyltransferase alpha subunit repeat containing 1	0.159717	0.490827
Myosin binding protein C, slow-type	0.462917	0.534006
Nebulin	-0.0732	0.679965
CUGBP, Elav-like family member 5	-0.61306	0.441645
Rap guanine nucleotide exchange factor (GEF) 1	-0.00805	0.326599
Pleckstrin homology domain containing, family G (with RhoGef domain) member 1	0.356541	0.440639
Transmembrane protein 178B	0.102715	0.375188
AHNAK nucleoprotein 2	-0.63998	0.50502
H1.10 linker histone	-0.36127	0.491875
Sodium/hydrogen exchanger 6	-0.14941	0.682359
Cullin-4B	-0.04489	0.529093
TOX high mobility group box family member 2	-0.25005	0.415138
Zinc finger, MYND-type containing 8	0.135947	0.564455
ATP-dependent RNA helicase DHX8	-0.05116	0.3586
Zinc finger protein 334	-0.28479	0.402731
Brefeldin A-inhibited guanine nucleotide-exchange protein 2	-0.12255	0.657277
Bromodomain PHD finger transcription factor	0.045859	0.384433
Protein TANC2	-0.08167	0.372606
Protein FAM171A2	-0.03957	0.347716
G patch domain-containing protein 8	-0.10569	0.494006
Family with sequence similarity 104, member A	0.597874	0.591264
Cell division cycle protein 27 homolog	-0.5284	0.982159
Cerebellar degeneration-related protein 2-like	-0.16031	0.458644
Oxysterol-binding protein	0.638085	0.78322
Zinc finger MYM-type protein 4	0.210054	0.759265
NHS-like protein 3	-0.19898	0.406857
Calmodulin-binding transcription activator 1	0.074841	0.385791
Chromodomain-helicase-DNA-binding protein 5	-0.15279	0.484125
Receptor-type tyrosine-protein phosphatase F	0.120118	0.505048
Zinc finger FYVE domain-containing protein	0.041802	0.355284
Transmembrane protein 201	-0.04369	0.331353
Oxysterol-binding protein-related protein 9	0.104303	0.678391
KICSTOR complex protein SZT2	0.176471	0.996987
Fibronectin type III domain-containing protein 10	-0.06717	0.368431
Bridge-like lipid transfer protein family member 1	0.044384	0.454453
SH3 and PX domain-containing protein 2B	0.159818	0.712696
Rho GTPase-activating protein 27	0.044741	0.317675
Fanconi anemia core complex-associated protein 100	-0.19192	0.443304
Protein DDI1 homolog 2	-0.12775	0.7414
Dedicator of cytokinesis protein 11	-0.18171	0.698405
FERM and PDZ domain-containing protein 4	-0.15553	0.462264
MAP7 domain-containing protein 2	0.005427	0.307116
Mediator of RNA polymerase II transcription subunit 12	0.013216	0.317386
Ryanodine receptor 3	0.232639	0.504987
Cytoskeleton-associated protein 5	-0.14444	0.667938
Calmodulin-regulated spectrin-associated protein 1	0.118838	0.63829
Leucine zipper putative tumor suppressor 3	0.230039	0.532247
Anoctamin-3	0.002931	0.30215
NADPH-dependent diflavin oxidoreductase 1	-0.1949	0.65362
Taperin	0.181759	0.574765
NADH dehydrogenase (ubiquinone) complex I, assembly factor 6	0.627609	0.696756
Glutamate receptor ionotropic, NMDA 3A	-0.70371	0.971748
Protein virilizer homolog	-0.60613	0.662688
Endoplasmic reticulum mannosyl-oligosaccharide 1,2-alpha-mannosidase	-0.10376	0.626881
Far upstream element (FUSE) binding protein 3	0.066955	0.488256
Apical junction component 1 homolog	0.166381	0.797783
MAP7 domain-containing protein 1	-0.04258	0.475752
FGGY carbohydrate kinase domain-containing protein	0.999347	0.694745
Arginine/serine-rich protein PNISR	-1.09648	0.867213
Protein phosphatase 1 regulatory subunit	0.376616	0.696583
Family with sequence similarity 217, member B	-0.44615	0.579662
Pre-mRNA-splicing factor CWC22 homolog	-0.23234	0.611245
Focadhesin	-0.53962	0.721657
Intraflagellar transport protein 70A2;Intraflagellar transport protein 70B	-0.04693	0.354638
Tyrosine-protein phosphatase non-receptor type 3	0.358829	0.615579
Rap1 GTPase-activating protein 1	0.084091	0.437147
Protein Shroom2	0.264695	0.560075
Zinc finger with KRAB and SCAN domains 16	-0.12602	0.36087
E3 ubiquitin-protein ligase UBR4	-0.14074	1.50531
Synapse differentiation-inducing gene protein 1	-0.63133	0.713857
1-phosphatidylinositol 4,5-bisphosphate phosphodiesterase eta-2	0.145038	0.516269
Formin-like protein 2	-0.00131	0.303359
Sodium channel protein type 1 subunit alpha	-0.16999	0.656876
Arginine-hydroxylase NDUFAF5, mitochondrial	0.033069	0.431512
Tubulin beta-1 chain;taurus) hypothetical protein	0.568413	0.553271
RNA polymerase-associated protein RTF1 homolog	0.048209	0.384447
Sickle tail protein	0.129495	0.463626
Peptidyl-prolyl cis-trans isomerase G	0.073053	0.405022
Ras-specific guanine nucleotide-releasing factor RalGPS1	-0.34625	0.651766
Inositol hexakisphosphate and diphosphoinositol-pentakisphosphate kinase 1	-0.08991	0.807843
Ankyrin repeat domain-containing protein 63	0.183064	0.34343
Sodium channel protein type 3 subunit alpha	-0.19079	0.566127
Agrin	-0.08509	0.634594
Titin	0.160838	0.423881
Mitochondrial adenyl nucleotide antiporter SLC25A25	-0.10302	0.394753
Regulator of nonsense transcripts 2	0.008039	0.378055
Family with sequence similarity 171, member A1	-0.21823	1.38373
Fibrinogen C domain-containing protein 1	-0.4005	0.37579
Rab GTPase-activating protein 1	-0.07032	0.420429
Rho guanine nucleotide exchange factor 10-like protein	-0.03714	0.337988
Lysosomal cholesterol signaling protein	0.329134	1.03547
Adenylyltransferase and sulfurtransferase MOCS3	0.183258	0.906702
Ribosomal biogenesis protein LAS1L	-0.01452	0.37229
AT-rich interactive domain-containing protein 1A	-0.24207	0.624636
Kalirin	0.10337	0.389184
Protocadherin 7	-0.29685	0.877294
Bridge-like lipid transfer protein family member 3B	0.107172	0.616405
DENN domain-containing protein 5B	0.308478	1.2601
tRNA wybutosine-synthesizing protein 5	0.069112	0.88038
TRMT1-like protein	0.321371	0.713435
F-box/LRR-repeat protein 16	0.1164	0.383068
Leucine carboxyl methyltransferase 1	-0.02278	0.44018
Arginine/serine-rich coiled-coil protein 2	-0.07302	0.384609
Chromodomain-helicase-DNA-binding protein 6	0.206858	0.560942
Cytosolic 5'-nucleotidase 1A	-0.19693	0.43666
Ral GTPase-activating protein subunit alpha-2	-0.46328	0.769492
Outer dense fiber protein 2	0.01081	0.30846
Tetratricopeptide repeat protein 38	0.210802	0.465994
Methionine synthase	-0.16406	0.574433
Exocyst complex component 6B	-0.00037	0.301759
Mitochondrial intermediate peptidase	0.115127	0.995057
Damage-control phosphatase ARMT1	-0.21601	0.609807
Rab GTPase-activating protein 1-like	-0.20068	1.25046
Multimerin-2	0.406231	0.709791
Ankyrin repeat domain 50	1.73158	1.09013
DENN domain-containing protein 4C	0.034952	0.363561
Protein C-mannosyl-transferase DPY19L1	-0.09875	0.411671
Inter alpha-trypsin inhibitor, heavy chain 4	0.417922	0.731799
Fructose-bisphosphate aldolase	-0.35908	0.779365
Renalase	-0.27643	0.494445
tRNA (32-2'-O)-methyltransferase regulator THADA	-0.34226	0.523407
Beta-globin	-1.34679	0.879717
SEC14-like protein 1	-0.1157	0.70744
Neuroligin 4-like	-0.15391	0.550054
Receptor-type tyrosine-protein phosphatase S	0.058469	0.349955
Myeloid/lymphoid or mixed-lineage leukemia;translocated to, 6	0.836712	1.13838
CDGSH iron-sulfur domain-containing protein 3, mitochondrial	0.130761	0.447092
DNA helicase	-0.14783	0.436473
Vacuolar protein sorting 13D	-0.20554	1.23807
Glutamate receptor ionotropic, kainate 3	-0.04647	0.374983
Peroxisome biogenesis factor 10	-0.17039	0.470393
eIF-2B GDP-GTP exchange factor subunit gamma	0.071373	0.442532
Phosphatase and actin regulator	-0.1335	0.666988
Uracil phosphoribosyltransferase homolog	0.09582	0.46453
Phosphodiesterase	-0.18783	0.72101
Sodium channel protein type 2 subunit alpha	0.241928	0.81076
NHS-like protein 2	0.314291	1.21201
Mitochondrial import receptor subunit TOM5 homolog	-0.40885	0.498028
DOMON domain-containing protein FRRS1L	0.366474	1.44798
Transcriptional repressor NF-X1	0.087379	0.45393
Ubiquitin carboxyl-terminal hydrolase 24	-0.18926	1.05284
Transmembrane protein 245	-0.44896	0.658297
THO complex subunit 2	-0.00438	0.305954
Disks large-associated protein 4	0.177066	0.669108
Bromodomain and PHD finger-containing protein 3	-0.44489	0.781329
UHRF1 (ICBP90) binding protein 1	-0.00402	0.307444
Pleckstrin homology domain-containing family D member 1	0.085179	0.335742
Coiled-coil-helix-coiled-coil-helix domain containing 2-like;Coiled-coil-helix-coiled-coil-helix domain-containing protein 2	0.203609	1.04623
Multifunctional protein CAD	-0.11607	0.655993
PHD finger protein 3	-0.42753	0.594204
3'-5' RNA helicase YTHDC2	-0.01262	0.43894
OTU domain-containing protein 4	-0.05762	0.467987
Guanine nucleotide-binding protein G(i) subunit alpha-1	0.208978	0.877104
Amyloid-beta A4 precursor protein-binding family A member 1	0.09921	0.555431
OTU domain-containing protein 7B	0.030204	0.34257
ATP-binding cassette, sub-family C (CFTR/MRP), member 8	0.149288	0.481657
Ankyrin repeat domain 34A	-0.00938	0.326915
Gm88 protein	0.274471	0.641682
Transmembrane protein 240	0.3398	0.902232
Histone acetyltransferase p300	0.375535	0.780248
Terminal uridylyltransferase 4	0.976164	0.868117
PI-PLC X domain-containing protein 2	-0.46303	0.608558
Trafficking protein particle complex subunit 11	-0.05333	0.628657
Kinase	0.236491	0.792576
DNA-directed RNA polymerase subunit	-0.02709	0.365909
Ppfia1 protein	-0.20119	0.545128
Serine/threonine-protein phosphatase 6 regulatory ankyrin repeat subunit B	-0.47202	0.797243
S phase cyclin A-associated protein in the ER	0.160922	1.03295
Plexin-B2	-0.02772	0.337352
oxoglutarate dehydrogenase (succinyl-transferring)	0.034102	0.41749
Dedicator of cytokinesis protein 5	0.795844	0.631945
RNA-binding protein 25	0.076449	0.41968
Immunoglobulin-like domain-containing receptor 2	0.259748	0.452245
Zinc finger protein 512B	-0.32451	0.672025
Xaa-Pro aminopeptidase 3	0.312496	0.721727
RIKEN cDNA 2310061I04 gene	-0.20577	0.573007
Liprin-alpha 4	0.035359	0.336813
Queuine tRNA-ribosyltransferase accessory subunit 2	-0.72185	1.00684
CAP-Gly domain-containing linker protein 3	-0.01179	0.329736
Nucleoporin 205	0.030659	0.346328
PDZ domain-containing protein 8	-0.03754	0.381305
Oxysterol-binding protein-related protein 8	0.006357	0.312122
Cortactin-binding protein 2	-0.02119	0.325891
Transmembrane protein 229A	-0.63828	0.882833
TATA element modulatory factor	-0.48139	0.696874
Receptor-type tyrosine-protein phosphatase zeta	0.184827	0.685683
Adipocyte-related X-chromosome expressed sequence 1;Adipocyte-related X-chromosome expressed sequence 2	-0.02709	0.449715
Microfibrillar-associated protein 1A;Microfibrillar-associated protein 1B	0.163087	0.593157
Histone H2A type 1-B;Histone H2A type 1-C;Histone H2A type 1-D;Histone H2A type 1-E;Histone H2A type 1-G;Histone H2A type 1-I;Histone H2A type 1-N;Histone H2A type 1-O;Histone H2A type 1-P;Histone H2A type 3;Histone H2A type 1-F;Histone H2A type 1-H	0.260203	0.590687
Metaxin	-0.00948	0.313206
BTB/POZ domain-containing protein 8	0.08508	0.379536
Cyclin Y-like 1	-0.04359	0.384457
Solute carrier family 35 member G2	-0.17462	0.538814
A-kinase anchor protein 5	-0.28994	0.439848
Ankyrin repeat domain 29	-0.31028	0.47485
Diacylglycerol kinase iota	-0.01288	0.318627
Hemicentin-1	0.385003	0.473777
Diacylglycerol kinase eta	0.054104	0.39974
Janus kinase and microtubule interacting protein 2	-0.04346	0.39107
Sterile alpha motif domain-containing protein 1	-0.16548	0.351327
Scaffold attachment factor B1	0.109766	0.458069
Rho guanine nucleotide exchange factor (GEF) 26	0.020417	0.32943
Bifunctional methylenetetrahydrofolate dehydrogenase/cyclohydrolase 2, mitochondrial	-0.10077	0.395267
PiggyBac transposable element-derived protein 5	0.048942	0.385732
Coiled-coil domain-containing protein 6	0.041602	0.402656
SH3 and multiple ankyrin repeat domains protein 1	0.079445	0.48541
Transmembrane p24 trafficking protein 7	0.12116	1.04216
RNA helicase	0.094335	0.445885
Transmembrane protein 200B	-0.45143	0.55726
Transmembrane protein with metallophosphoesterase domain	-0.02809	0.361617
Tropomyosin 3, related sequence 7	-0.00626	0.305213
Heterogeneous nuclear ribonucleoprotein H3	0.033179	0.367317
GPI ethanolamine phosphate transferase 2	0.291703	1.44466
Putative peptidyl-tRNA hydrolase PTRHD1	0.165273	0.464338
Bridging integrator 2	-0.41109	0.710206
Germ cell-specific gene 1-like protein	-0.30786	0.441096
Glutaminase kidney isoform, mitochondrial	-0.01562	0.319451
Small integral membrane protein 20	-1.55844	1.64759
Acyl-Coenzyme A dehydrogenase family, member 12;Acyl-CoA dehydrogenase family member 10	0.064521	0.359074
DnaJ heat shock protein family (Hsp40) member C13	-0.15087	0.818714
Potassium channel tetramerisation domain containing 17	0.288336	0.432596
Kelch-like protein 3	0.525566	0.458284
Maestro heat-like repeat family member 1	-0.38219	0.766392
Microtubule cross-linking factor 2	-0.11746	0.667604
Proline-rich transmembrane protein 2	-0.05471	0.376255
Diacylglycerol kinase delta	0.157597	0.624845
Ankyrin repeat and KH domain containing 1	-0.20563	0.687665
Fibrinogen alpha chain	0.073409	0.377672
Proline rich 36	0.287321	0.679117
Multiple C2 and transmembrane domain-containing protein 1	0.014001	0.351737
Stalled ribosome sensor GCN1	-0.24889	0.952633
Tetratricopeptide repeat protein 17	0.183084	0.586245
Golgi autoantigen, golgin subfamily b, macrogolgin 1	-0.45374	1.16764
RAS protein activator like 2	-0.05155	0.396239
Family with sequence similarity 184, member A	-0.8386	0.747073
Armadillo repeat containing, X-linked 4	0.06916	0.404668
Collagen, type VI, alpha 3	0.407105	0.934934
Disco interacting protein 2 homolog C	0.104121	0.642993
Remodeling and spacing factor 1	-0.16289	0.492636
Protocadherin 10	-0.22797	0.60334
Spectrin beta chain	-0.22512	1.21759
Solute carrier family 4 (anion exchanger), member 1, adaptor protein	-0.13448	0.4675
Protocadherin 17	-0.11481	0.463151
Myotubularin-related protein 13	0.172764	0.663867
ArfGAP with dual PH domains 1	0.340872	0.961238
Intraflagellar transport protein 140 homolog	-0.1992	0.56164
Family with sequence similarity 98, member C	0.057596	0.466355
LIM domain only 7	0.197391	0.405863
RAS p21 protein activator 1	0.023979	0.404114
Histone-lysine N-methyltransferase SETD1A	0.179808	0.437701
Proline-rich protein 12	-0.58375	0.953974
F-box and leucine-rich repeat protein 18	-0.01927	0.721608
Protein turtle homolog B	0.051245	0.364096
Activating signal cointegrator 1 complex subunit 3	0.914991	0.64693
Chromodomain-helicase-DNA-binding protein 2	-0.43785	1.06967
SR-related CTD-associated factor 11	0.142007	0.420856
HECT and RLD domain containing E3 ubiquitin protein ligase family member 1	-0.0351	0.516119
Tensin-1	-0.08257	0.577084
Testis-expressed protein 264 homolog	-0.06134	0.368029
ATPase family, AAA domain containing 2B	-0.50847	0.581841
Zinc finger protein 384	0.258066	0.57715
Interferon regulatory factor 2-binding protein 2	0.177767	0.516367
ATP-binding cassette sub-family C member 4	-0.05724	0.415318
KN motif and ankyrin repeat domains 1	-0.19684	0.783791
HECT domain E3 ubiquitin protein ligase 4	0.017844	0.35185
Mitotic deacetylase associated SANT domain protein	0.16653	0.786118
Nucleoporin 153	-0.02628	0.346223
Phosphatidylinositol 4-kinase alpha	-0.23991	0.797036
Capping protein inhibiting regulator of actin like	0.067454	0.330406
Ryanodine receptor 2	0.021782	0.333989
Neuroblastoma amplified sequence	-0.11376	0.572745
Apolipoprotein B-100	0.220788	0.501516
AT-rich interactive domain-containing protein 1B	-0.07637	0.421543
WD repeat and FYVE domain-containing protein 1	0.250884	0.887605
High affinity cAMP-specific and IBMX-insensitive 3',5'-cyclic phosphodiesterase 8B	0.319639	0.760557
UDP-glucose glycoprotein glucosyltransferase 2	0.140065	0.547886
Thyroid hormone receptor interactor 11	-1.37663	1.61692
Desmoplakin	0.124921	0.481124
Nucleolar and coiled-body phosphoprotein 1	-0.0198	0.373893
Histone-lysine N-methyltransferase SETD2	-0.14555	0.442208
YTH domain-containing protein 1	-0.09121	0.434921
Zinc finger RNA binding protein 2	-0.31581	1.1554
AHNAK nucleoprotein (desmoyokin)	-0.08308	0.504334
Unconventional myosin-Ie	-0.23001	0.387384
Coiled-coil domain-containing protein 85C	0.195622	0.882678
Pleckstrin homology domain containing, family A member 5	0.012172	0.323148
Biorientation of chromosomes in cell division protein 1-like 1	-0.06003	0.391195
Tetratricopeptide repeat protein 7B	-0.21548	0.980326
Utrophin	-0.11711	0.541328
ubiquitinyl hydrolase 1	0.170091	0.512252
Ubiquitin conjugation factor E4 A	-0.19952	0.716294
A kinase (PRKA) anchor protein 11	1.13108	0.912738
Zinc finger CCCH domain-containing protein 13	0.113377	0.502761
AT-rich interactive domain-containing protein 2	0.569041	0.641878
Nuclear mitotic apparatus protein 1	-0.25352	0.517108
TSC22 domain family protein 2	0.147989	0.467809
Voltage-dependent T-type calcium channel subunit alpha	-0.45849	0.805972
Chondroadherin-like protein	0.207439	0.450862
Neurexin-2	-0.03763	0.419256
Nuclear transcription factor, X-box binding-like 1	0.731019	0.678218
Protein furry homolog	-0.1453	0.824985
Coiled-coil domain-containing protein 141	-0.91243	1.03092
DENN/MADD domain containing 4A	0.162377	1.64727
Rap1 GTPase-GDP dissociation stimulator 1	-0.2721	0.674372
SPRY domain containing 3	0.51284	0.449393
Kinase D-interacting substrate 220	-0.20655	0.649799
A kinase (PRKA) anchor protein 6	0.034312	0.360553
R3H domain containing 1	-0.32205	0.570738
Caldesmon 1	0.017667	0.34048
B-TFIID TATA-box binding protein associated factor 1	0.198601	0.700859
TATA-box binding protein associated factor 4	1.49148	1.5801
Protein transport protein Sec16A	-0.16736	0.678562
Ras association (RalGDS/AF-6) and pleckstrin homology domains 1	0.1133	0.472135
Ras/Rap GTPase-activating protein SynGAP	0.219385	0.456564
Immunoglobulin heavy constant gamma 2C (Fragment)	2.00919	0.660024
Coiled-coil domain containing 149	0.483599	0.78881
YjeF N-terminal domain-containing protein 3	0.095623	0.408422
Small ribosomal subunit protein uS13	0.058738	0.395361
Nucleoprotein TPR	-0.17664	0.518555
LON peptidase N-terminal domain and ring finger 2	-0.46581	0.942158
Transmembrane protein 132B	-0.01003	0.307763
MORC family CW-type zinc finger protein 3	1.22726	0.833101
Superkiller complex protein 3	-0.16616	0.661595
Protocadherin 9	-0.32508	0.908035
Glycogen debranching enzyme	-0.0689	0.476044
Zinc finger CCCH type containing 7B	-0.09741	1.06858
FERM, ARHGEF and pleckstrin domain-containing protein 1	-0.10491	0.786497
Ubiquitin carboxyl-terminal hydrolase 32	-0.20191	1.25432
FRY like transcription coactivator	-0.28869	1.15143
Signal recognition particle subunit SRP72	0.136495	1.11591
guanylate cyclase	0.036321	0.350663
Mutated in colorectal cancers	0.121556	0.474504
Sushi domain containing 5	0.574769	0.847317
Cytochrome P450, family 4, subfamily f, polypeptide 17	-0.31786	0.684344
Myosin-2	1.1003	0.942203
ribose-phosphate diphosphokinase;Ribose-phosphate pyrophosphokinase 1	0.164383	0.607069
Queuosine 5'-phosphate N-glycosylase/hydrolase	-0.33734	1.61326
RNA helicase	-0.18797	0.430221
Sodium/hydrogen exchanger 3	0.785034	0.884432
Sec24 related gene family, member C (S. cerevisiae)	-0.07671	0.827057
HEAT repeat-containing protein 1	-0.38116	0.481615
F-box only protein 50	-0.10642	0.367271
Signal-induced proliferation-associated 1-like protein 3	-0.0599	0.569637
Brefeldin A-inhibited guanine nucleotide-exchange protein 1	-0.13624	0.748957
PNMA family member 8B	-0.20014	1.71122
Kelch repeat and BTB domain-containing protein 2	-0.01454	0.357738
Glutamate receptor interacting protein 2	0.020728	0.337513
Rab11 family-interacting protein 2	0.199053	0.632294
Plasma membrane calcium-transporting ATPase 1	0.339552	0.700685
E3 ubiquitin-protein ligase TRIP12	0.165978	0.882959
Aldo-keto reductase family 1, member B10 (aldose reductase)	-0.02577	0.328919
Protein O-glucosyltransferase 3	0.194747	1.22891
Kelch repeat and BTB (POZ) domain containing 7	0.333851	0.545271
Fucose-1-phosphate guanylyltransferase	0.204955	1.05427
Opioid binding protein/cell adhesion molecule-like	0.352513	0.736538
Ankyrin-3	0.003803	0.323837
Gamma-tubulin complex component 6	-0.52403	0.73451
Bromodomain-containing protein 1	-0.28048	0.516839
Arfaptin-1	-0.11909	0.440243
Ecotropic viral integration site 5 like	-0.13048	0.562632
Iron-sulfur cluster assembly 1 homolog, mitochondrial;Iron-sulfur cluster assembly 1 homolog, mitochondrial	0.189648	0.744533
Midasin	-0.07439	0.425728
Protein shisa-8	-0.15741	0.366274
Predicted gene 7102;M-phase-specific PLK1-interacting protein	1.25934	1.488
5-formyltetrahydrofolate cyclo-ligase	0.216353	0.410742
ubiquitinyl hydrolase 1	-0.1916	0.605632
Hexokinase-2	-0.00557	0.3176
Calpain-2 catalytic subunit	-0.16484	0.546742
Sphingosine 1-phosphate receptor 1	-0.11183	0.426876
Voltage-dependent calcium channel subunit alpha-2/delta-1	0.14985	0.51539
Myc box-dependent-interacting protein 1	0.027645	0.382742
Vesicle-trafficking protein SEC22b	-0.03383	0.372782
Dihydropyrimidinase-related protein 2	0.387145	0.815559
Galectin-9	0.203941	1.26696
RUN domain-containing protein 3A	-0.35006	0.916455
Emerin	0.074693	0.680026
Steroid hormone receptor ERR1	-0.43979	0.559868
Potassium channel subfamily K member 1	-0.40272	0.537234
GTP-binding protein 1	-0.135	0.561433
THO complex subunit 4	0.186927	0.618934
Clathrin light chain A	0.59375	0.74908
Phosphatidylinositol 3,4,5-trisphosphate 3-phosphatase and dual-specificity protein phosphatase PTEN	0.043025	0.41785
Syntaxin-binding protein 1	0.405952	1.16982
Endonuclease G, mitochondrial	0.122703	0.440106
Microsomal triglyceride transfer protein large subunit	0.386066	0.810053
Myosin-11	-0.24206	0.604451
Ephrin type-B receptor 6	-0.10093	0.371603
Mitogen-activated protein kinase kinase kinase 4	-0.09008	0.454014
Methionine aminopeptidase 2	-0.09634	0.620867
Kinesin-like protein KIFC2	0.072581	0.380859
Kininogen-1	0.488208	1.26315
Calpain-5	-0.01399	0.32243
Peroxiredoxin-6	0.120114	0.620822
A-kinase anchor protein 1, mitochondrial	-0.08549	0.437882
Caspase-6	0.07951	0.400965
AMP deaminase 3	-0.09716	0.410903
Netrin receptor UNC5C	0.110909	0.834394
Dihydrolipoyl dehydrogenase, mitochondrial	-0.00638	0.325172
3-hydroxyacyl-CoA dehydrogenase type-2	0.004322	0.318124
Ubiquitin-protein ligase E3A	0.012935	0.333557
Treacle protein	-0.06915	0.387414
Circadian locomoter output cycles protein kaput	0.018725	0.35937
Dynactin subunit 1	-0.25269	1.25584
Glucosidase 2 subunit beta	-0.09096	0.734996
SPI6	0.033333	0.382117
Serpin B8	-0.20338	0.744821
Peroxiredoxin-4	0.086969	0.522922
Protein diaphanous homolog 1	-0.21232	0.993844
116 kDa U5 small nuclear ribonucleoprotein component	0.064931	0.422057
General transcription and DNA repair factor IIH helicase subunit XPD	-0.79068	1.33004
GDNF family receptor alpha-2	0.358896	0.63871
RNA-binding protein Ro60	0.032967	0.408122
RNA polymerase II elongation factor ELL	1.57458	0.909132
Phosphatidylinositol 3-kinase regulatory subunit beta	-0.02431	0.352407
Polypeptide N-acetylgalactosaminyltransferase 1	-0.20041	0.589871
Fatty-acid amide hydrolase 1	0.18123	0.576139
AH receptor-interacting protein	-0.18567	1.10719
Flotillin-1	-0.09101	0.562823
Numb-like protein	0.188521	0.512234
Cytohesin-3	-0.08043	0.440612
Ras-related protein M-Ras	0.16703	1.06207
Syntenin-1	0.226476	0.990836
Copper transport protein ATOX1	0.22319	0.689754
Sphingolipid delta(4)-desaturase DES1	0.212605	0.630491
Synaptosomal-associated protein 23	0.527148	1.6183
Proteasome subunit beta type-1	0.066669	0.559172
Histone deacetylase 1	0.148662	0.462824
NADH dehydrogenase [ubiquinone] 1 beta subcomplex subunit 11, mitochondrial	0.195998	0.630738
Prostaglandin-H2 D-isomerase	0.68635	1.54798
Synaptophysin-like protein 1	-0.73654	0.678875
Semaphorin-4D	-0.05716	0.492789
Glutathione S-transferase omega-1	0.103852	0.530329
Lysosomal alpha-mannosidase	0.379735	0.750764
Calsequestrin-2	-0.12645	0.375695
Extracellular superoxide dismutase [Cu-Zn]	0.013301	0.329375
Large ribosomal subunit protein eL21	-0.05428	0.448152
Glutamate--cysteine ligase regulatory subunit	0.016871	0.324433
Alpha-methylacyl-CoA racemase	0.010997	0.380345
Kinesin-like protein KIF3C	0.111261	0.660351
Prostacyclin synthase	-0.62997	0.914071
Vacuolar protein sorting-associated protein 26C	-0.15216	0.648546
1-acyl-sn-glycerol-3-phosphate acyltransferase alpha	-0.08444	0.463519
Dihydropyrimidinase-related protein 4	0.20034	1.08636
Mitogen-activated protein kinase kinase kinase 5	0.006671	0.310395
Lysosome membrane protein 2	0.143836	0.521816
Atrophin-1	-0.95608	0.679486
Prohibitin-2	0.188073	1.22449
Neural cell adhesion molecule 2	0.008415	0.312958
ATPase inhibitor, mitochondrial	0.559405	1.06804
Telomeric repeat-binding factor 2	0.190176	0.508838
Golgi SNAP receptor complex member 2	-0.0488	0.411477
Fractalkine	0.810472	0.918231
Collagen alpha-1(XV) chain	-0.14281	0.600663
Cyclin-dependent kinase 2-associated protein 1;Cyclin-dependent kinase 2-associated protein 2	0.13196	1.13291
D-dopachrome decarboxylase	-0.05047	0.341244
Cleavage and polyadenylation specificity factor subunit 2	0.07396	0.472863
Potassium voltage-gated channel subfamily H member 2	0.159624	0.366987
26S proteasome non-ATPase regulatory subunit 4	-0.00264	0.307697
Kinesin-like protein KIFC3	0.156688	0.440351
Tyrosine-protein phosphatase non-receptor type 9	-0.09166	0.794155
Polycystin-2	0.486746	0.682005
Exocyst complex component 7	0.141722	0.608274
ATP-dependent RNA helicase DHX15	0.054022	0.435983
Transcriptional activator protein Pur-beta	0.189493	0.883928
Sodium- and chloride-dependent taurine transporter	-0.1344	0.461062
Serine/arginine-rich splicing factor 5	0.295831	0.788685
Importin subunit alpha-3	-0.53391	1.27766
Importin subunit alpha-4	-0.18589	1.00124
Importin subunit alpha-7	-0.20247	0.655814
Calpain-1 catalytic subunit	-0.0891	0.404488
Neuropilin-2	-0.08092	0.340429
Multidrug resistance-associated protein 1	-0.87581	0.574191
Acidic leucine-rich nuclear phosphoprotein 32 family member A	-0.4725	0.822752
Exocyst complex component 4	-0.15171	0.602307
Phytanoyl-CoA dioxygenase, peroxisomal	-0.12813	0.471114
HCLS1-associated protein X-1	-0.15398	0.772253
Ephrin-B3	-0.19503	0.547909
5'-3' exonuclease PLD3	0.06972	0.347503
Glutamate carboxypeptidase 2	0.06166	0.374446
Dihydroorotate dehydrogenase (quinone), mitochondrial	0.258555	1.00933
E3 ubiquitin-protein ligase RNF5	0.452322	0.531132
Proline-rich transmembrane protein 1	-0.39709	0.527287
FK506-binding protein-like	-1.40818	0.885395
H(+)/Cl(-) exchange transporter 6	0.082173	0.526827
Delta(3,5)-Delta(2,4)-dienoyl-CoA isomerase, mitochondrial	0.149388	0.835923
Peptidyl-prolyl cis-trans isomerase FKBP8	0.073102	0.560251
EGF-like repeat and discoidin I-like domain-containing protein 3	0.214803	0.525678
Long-chain fatty acid transport protein 2	-0.44676	0.586948
Betaine--homocysteine S-methyltransferase 1	0.521248	0.692228
Cyclin-dependent kinase 14	0.25342	0.678081
Syntaxin-1A	0.15045	0.419839
Excitatory amino acid transporter 4	-0.1954	0.374009
Rab GTPase-binding effector protein 1	0.202113	0.554416
CD151 antigen	0.132846	0.791456
26S proteasome non-ATPase regulatory subunit 14	-0.29024	0.966142
Intraflagellar transport protein 81 homolog	0.170959	0.522596
Disintegrin and metalloproteinase domain-containing protein 10	-0.00821	0.329902
NPC intracellular cholesterol transporter 1	-0.15686	0.76576
Bone morphogenetic protein receptor type-2	0.107405	0.457332
Secretory carrier-associated membrane protein 3	-0.1117	0.513354
Phosphomannomutase 1	0.120063	0.477497
BET1 homolog	-0.32001	2.28396
Vesicular inhibitory amino acid transporter	-0.34489	0.862106
Cohesin subunit SA-2	-0.2918	0.521973
Annexin A3	-0.03371	0.586024
AP-1 complex subunit beta-1	-0.30412	0.99546
Centrin-3	-1.18879	0.750388
Complement component 1 Q subcomponent-binding protein, mitochondrial	0.119567	0.472993
Huntingtin-associated protein 1	-0.05577	0.345442
Integrin beta-1-binding protein 1	0.842551	0.780724
Monoglyceride lipase	-0.27445	0.705635
Synaptotagmin-3	-0.05482	0.515198
Myeloid-associated differentiation marker	0.144015	0.569097
NADH dehydrogenase [ubiquinone] 1 alpha subcomplex subunit 1	0.374263	1.20267
Neuroserpin	0.310291	1.03617
Nuclear migration protein nudC	0.0243	0.65987
Pinin	0.149423	0.54807
Serine palmitoyltransferase 1	0.132417	0.69997
Nocturnin	0.318569	0.741987
E3 ubiquitin-protein ligase RING1	0.015302	0.321491
Heterogeneous nuclear ribonucleoprotein H	0.067973	0.386194
Apoptosis inhibitor 5	-0.13281	0.421191
Branched-chain-amino-acid aminotransferase, mitochondrial	0.094715	1.07288
Mitochondrial import inner membrane translocase subunit TIM44	0.046191	0.559961
COP9 signalosome complex subunit 5	-0.09208	1.03197
Neutral amino acid transporter A	-0.364	0.913949
Calumenin	0.145075	0.76544
U6 snRNA-associated Sm-like protein LSm2	-0.08921	0.400223
Phosphatidylinositol 4,5-bisphosphate 3-kinase catalytic subunit delta isoform	1.21046	1.11354
Cyclin-dependent kinase 5 activator 2	-0.75836	0.86005
Catenin delta-2	0.075472	0.455423
Aldehyde dehydrogenase, cytosolic 1	-0.10462	0.37594
Membrane-associated phosphatidylinositol transfer protein 1	-0.16059	0.708461
Ras-related protein Rab-33B	-0.19163	0.515464
Guanidinoacetate N-methyltransferase	-0.19617	0.458997
Large ribosomal subunit protein uL23m	-0.2425	0.605819
Pre-B-cell leukemia transcription factor 2	-0.21595	0.481075
Syndecan-4	0.524038	1.74014
Keratin, type II cuticular Hb6 (Hair keratin, type II Hb6) (ghHb6) - Homo sapiens (Human).;Keratin, type II cuticular Hb1 (Hair keratin, type II Hb1) (ghHKb1) (ghHb1) (MLN 137) - Homo sapiens (Human).	-3.19022	0.574849
Centromere/kinetochore protein zw10 homolog	-0.1526	0.760468
Caveolae-associated protein 1	-0.11471	1.08638
Dolichyl-diphosphooligosaccharide--protein glycosyltransferase 48 kDa subunit	0.028146	0.4156
AP-3 complex subunit delta-1	-0.31507	0.887141
SRSF protein kinase 2	0.071225	0.457776
Death-associated protein kinase 3	-0.13538	0.614649
DNA fragmentation factor subunit alpha	0.000598	0.301572
Tumor protein D53	-0.07389	0.396822
Pro-interleukin-16	0.182698	0.4164
Bystin	0.014589	0.3252
Regulator of G-protein signaling 9	0.505183	0.437066
Regulator of G-protein signaling 7	0.161125	0.700858
Casein kinase II subunit alpha'	0.018829	0.353725
Rho GTPase-activating protein 6	0.179359	0.357094
Zinc finger matrin-type protein 3	0.20124	0.522738
Guanylate cyclase soluble subunit beta-1	-0.2658	0.681907
High mobility group protein B3	0.228291	0.51036
Integrin beta-3	-0.29585	0.589595
OX-2 membrane glycoprotein	0.353712	0.640753
RalBP1-associated Eps domain-containing protein 1	0.130884	0.509902
WD repeat and SOCS box-containing protein 2	0.117177	0.581927
PALM2-AKAP2 fusion protein	0.013899	0.34377
SWI/SNF-related matrix-associated actin-dependent regulator of chromatin subfamily E member 1	-0.09115	0.468727
DnaJ homolog subfamily B member 6	-0.09993	0.578563
5'-AMP-activated protein kinase subunit gamma-1	-0.15322	0.572978
Barrier-to-autointegration factor	0.127974	0.437697
E3 ubiquitin-protein ligase RNF13	-0.02831	0.323652
Activated CDC42 kinase 1	0.142069	0.676428
Ketimine reductase mu-crystallin	0.760067	0.570498
ATPase GET3	-0.16299	0.645681
STE20-like serine/threonine-protein kinase	-0.23848	0.928534
Prominin-1	-0.01501	0.323447
Contactin-associated protein 1	-0.20609	0.990639
BCL2/adenovirus E1B 19 kDa protein-interacting protein 3	-0.27221	1.16159
Trafficking protein particle complex subunit 3	-0.4878	0.597235
Voltage-dependent N-type calcium channel subunit alpha-1B	0.139985	0.436516
Membrane-associated progesterone receptor component 1	0.474585	0.79933
Inositol monophosphatase 1	0.030535	0.562356
Ectonucleoside triphosphate diphosphohydrolase 2	0.599912	0.653338
Branched-chain alpha-ketoacid dehydrogenase kinase	-0.04295	0.406304
Coatomer subunit beta'	-0.07757	0.635904
Cytoplasmic protein NCK2	0.326507	1.03466
Alpha-synuclein	0.42648	0.680212
Serine/threonine-protein kinase tousled-like 2	0.203785	0.988164
Retinal rod rhodopsin-sensitive cGMP 3',5'-cyclic phosphodiesterase subunit delta	0.125106	0.72757
Thiopurine S-methyltransferase	0.106573	0.484425
Protein IMPACT	-0.08186	0.561583
Serine/threonine-protein kinase 10	0.24767	0.700727
Synaptogyrin-1	0.400829	0.544846
Striatin	-0.01722	0.316721
Protein NipSnap homolog 1	0.243184	0.668139
Protein NipSnap homolog 2	0.076556	0.655487
Histone deacetylase complex subunit SAP18	0.086967	0.4875
Septin-7	0.259982	1.29248
Eukaryotic translation initiation factor 6	-0.17102	0.64196
Acyl-coenzyme A thioesterase 1	0.269461	1.05086
Large ribosomal subunit protein eL33	-0.45287	0.971807
Sarcoplasmic/endoplasmic reticulum calcium ATPase 2	0.223998	1.76242
E3 ubiquitin-protein ligase Praja-1	-0.03415	0.4797
E3 SUMO-protein ligase CBX4	0.304939	0.81145
Transcription elongation factor SPT5	-0.05463	0.382639
Integrin-linked protein kinase	-0.02384	0.367296
Choline/ethanolamine kinase	0.028769	0.42217
Proteasome subunit beta type-5	-0.12732	0.571811
mRNA-capping enzyme	0.097219	0.599706
ATP-dependent RNA helicase A	-0.0572	0.395893
Dolichol-phosphate mannosyltransferase subunit 1	-0.09384	0.526898
Phosphatidylinositol 4-phosphate 5-kinase type-1 gamma	-0.06203	0.403025
Stathmin-3	0.052905	0.379935
Phosphatidylinositol 5-phosphate 4-kinase type-2 alpha	0.127209	0.479449
Eukaryotic translation initiation factor 3 subunit D	0.194514	0.84199
Allograft inflammatory factor 1	0.322069	0.73134
PDZ and LIM domain protein 3	0.15496	0.979342
Probable phospholipid-transporting ATPase IIA	0.05386	0.427826
Zinc finger protein 143	0.597173	0.733317
Phosphoglycerate mutase 2	-0.14125	0.347042
Elongation factor 1-beta	-0.03026	0.359461
Heme oxygenase 2	0.083485	0.442124
Protein tyrosine phosphatase type IVA 2	0.045008	0.461738
Splicing factor ESS-2 homolog	0.97109	1.0039
G protein-coupled receptor kinase 6	0.074252	0.413828
Putative nucleotidyltransferase MAB21L1	-0.05608	0.319059
Ataxin-2	0.05791	0.458404
Integrin beta-5	0.226158	0.79887
Glycylpeptide N-tetradecanoyltransferase 1	-0.07696	0.716473
Glycylpeptide N-tetradecanoyltransferase 2	-0.13332	0.644408
Band 4.1-like protein 2	-0.07678	0.412955
Phospholipid hydroperoxide glutathione peroxidase GPX4	0.162346	0.692846
Neuronal pentraxin-2	-0.73269	0.994745
Carbonic anhydrase-related protein 11	0.184201	0.424232
Phosphatidylinositol-glycan-specific phospholipase D	0.387866	1.02254
Cathepsin S	0.278627	0.625188
ER membrane protein complex subunit 8	0.123879	0.453228
PDZ and LIM domain protein 1	-0.19056	0.696992
Tetraspanin-6	0.336366	0.722784
Vesicle-associated membrane protein 8	3.07447	1.7019
Serine/threonine-protein kinase ULK1	0.041723	0.395674
Membrane primary amine oxidase	0.088982	0.367966
Four and a half LIM domains protein 2	0.063672	0.349587
Proteasome subunit alpha type-3	0.185897	1.23724
Syntaxin-7	0.057992	0.422081
Guanine nucleotide-binding protein G(z) subunit alpha	-0.0116	0.313306
Monocarboxylate transporter 2	0.236535	0.770471
UDP-glucose 6-dehydrogenase	-0.33026	0.562494
Vesicle-associated membrane protein 4	0.178666	0.630928
E3 ubiquitin-protein ligase UBR1	-0.11705	0.632195
Sorting nexin-3	0.194294	0.936241
Sorting nexin-12	0.150255	0.814751
H(+)/Cl(-) exchange transporter 7	-0.53222	0.8133
Very-long-chain 3-oxoacyl-CoA reductase	-0.1437	0.651494
Potassium/sodium hyperpolarization-activated cyclic nucleotide-gated channel 4	0.046554	0.375074
Lysine-specific demethylase 6A	0.323903	0.638141
SRSF protein kinase 1	0.180261	0.893398
Protein diaphanous homolog 2	0.101129	0.405216
Sphingomyelin phosphodiesterase 2	-0.18004	0.692468
Dystrobrevin beta	0.052407	0.356322
Peripheral plasma membrane protein CASK	-0.06855	0.511644
Prefoldin subunit 2	0.246761	0.642376
Reticulon-2	0.22424	0.538665
High affinity cGMP-specific 3',5'-cyclic phosphodiesterase 9A	-0.45642	0.65464
Keratin, type I cuticular HA4 (Hair keratin, type I HA4)	1.74734	0.915118
Keratin, type I cuticular HA6 (Hair keratin, type I HA6)	1.66858	0.887573
E3 ubiquitin-protein ligase TTC3	-0.15078	0.844004
Craniofacial development protein 1	-0.08823	0.48907
DBIRD complex subunit ZNF326	0.175669	0.659149
Sortilin-related receptor	-0.04082	0.358976
Nidogen-2	0.100036	0.540814
Alpha-N-acetylglucosaminidase	-0.02963	0.376648
WD repeat-containing protein 1	0.133529	0.86347
Electrogenic sodium bicarbonate cotransporter 1	-0.15143	0.421621
Inhibitor of nuclear factor kappa-B kinase subunit beta	-0.16685	0.768088
Vesicle transport through interaction with t-SNAREs homolog 1B	0.143596	0.624979
Advillin	-1.04537	0.517807
Tubby-related protein 3	-0.08509	0.408574
Bifunctional 3'-phosphoadenosine 5'-phosphosulfate synthase 2	0.113567	0.8766
Metaxin-2	-0.53868	0.813003
Adenylate cyclase type 1	-0.02226	0.321249
Kinesin light chain 1	-0.19827	1.00956
Kinesin light chain 2	-0.10979	0.673054
7-dehydrocholesterol reductase	0.075647	0.525533
Calpain small subunit 1	-0.31077	0.54385
Cytoplasmic dynein 1 intermediate chain 1	-0.07696	0.784688
Cytoplasmic dynein 1 intermediate chain 2	-0.21925	1.85732
Histone-lysine N-methyltransferase, H3 lysine-36 specific	0.069266	0.369727
High affinity cAMP-specific and IBMX-insensitive 3',5'-cyclic phosphodiesterase 8A	-0.66031	0.706192
Ciliary neurotrophic factor receptor subunit alpha	-0.0741	0.567727
DNA (cytosine-5)-methyltransferase 3A	0.095662	0.352157
Leucine-rich repeat protein SHOC-2	-0.0652	0.402784
Palmitoyl-protein thioesterase 1	0.255763	1.88851
Zinc finger RNA-binding protein	0.124721	0.639839
Aromatic-L-amino-acid decarboxylase	-0.23937	0.505303
COP9 signalosome complex subunit 3	-0.11015	2.7627
COP9 signalosome complex subunit 4	-0.50418	0.869625
COP9 signalosome complex subunit 6	-0.41381	1.07657
Menin	0.119166	0.4218
Heterogeneous nuclear ribonucleoproteins A2/B1	0.302075	1.01873
Catechol O-methyltransferase	-0.00754	0.311603
Beclin-1	-0.11588	0.670852
Voltage-dependent calcium channel gamma-2 subunit	0.040738	0.358918
Poly(ADP-ribose) glycohydrolase	0.323465	0.417217
Golgi SNAP receptor complex member 1	-0.11842	0.630249
Serine/threonine-protein kinase PAK 1	0.069193	0.632404
Ragulator complex protein LAMTOR3	0.099178	1.13578
Bromodomain-containing protein 7	-0.11518	0.408155
Protein CREG1	0.273547	0.789145
26S proteasome regulatory subunit 6A	-0.05398	0.631587
ATP-dependent Clp protease proteolytic subunit, mitochondrial	-0.13721	0.449454
Serine/threonine-protein kinase 16	-0.20247	0.68277
Potassium/sodium hyperpolarization-activated cyclic nucleotide-gated channel 2	-0.26454	0.465082
Potassium/sodium hyperpolarization-activated cyclic nucleotide-gated channel 1	-0.06988	0.593099
Potassium/sodium hyperpolarization-activated cyclic nucleotide-gated channel 3	2.44201	0.829007
C-terminal-binding protein 1	0.03358	0.405276
Ensconsin	0.195409	0.550954
3-keto-steroid reductase/17-beta-hydroxysteroid dehydrogenase 7	0.006017	0.310382
Protein bassoon	0.051437	0.521306
Baculoviral IAP repeat-containing protein 6	-0.0537	1.68344
Ganglioside-induced differentiation-associated protein 1	-0.17086	0.752677
Scrapie-responsive protein 1	0.435824	0.716656
Target of Myb1 membrane trafficking protein	0.019106	0.321094
Junctional adhesion molecule A	-0.19413	0.732491
Ribonuclease P protein subunit p30	-0.19314	0.498363
Neuronal migration protein doublecortin	0.222184	0.477225
Signal transducing adapter molecule 2	-0.37235	0.919966
4-galactosyl-N-acetylglucosaminide 3-alpha-L-fucosyltransferase 9	0.760802	0.562023
Lactosylceramide alpha-2,3-sialyltransferase	-0.10636	0.650101
Disintegrin and metalloproteinase domain-containing protein 15	-0.55472	0.540959
Isocitrate dehydrogenase [NADP] cytoplasmic	0.222879	0.715927
A-kinase anchor protein 10, mitochondrial	-0.02151	0.362678
ADP-ribosylation factor-like protein 6	0.076455	0.707152
Putative hydrolase RBBP9	-0.34355	0.791975
AN1-type zinc finger protein 5	0.20893	0.618158
Histone deacetylase 3	0.099575	0.668443
E3 SUMO-protein ligase PIAS1	0.037292	0.338245
MAGUK p55 subfamily member 3	-0.03435	0.319501
Synapsin-1	0.239321	0.762268
Zinc finger and BTB domain-containing protein 7A	-0.12609	0.403728
Protein lin-7 homolog B	0.18817	0.497014
Protein lin-7 homolog C	0.137603	0.792832
Glucosamine-6-phosphate isomerase 1	-0.13188	0.712223
ATP-dependent zinc metalloprotease YME1L1	0.221383	0.824862
Histone-lysine N-methyltransferase SETDB1	-0.36101	0.686894
Syntaxin-8	0.097696	0.501404
2-amino-3-ketobutyrate coenzyme A ligase, mitochondrial	-0.20211	0.547049
Alpha-actinin-3	0.720729	1.07309
Noelin	0.119772	0.507935
Carboxypeptidase D	-0.19364	0.670525
Lysosomal cobalamin transporter ABCD4	-1.36445	1.21024
Legumain	-0.28779	1.30577
Afamin	0.465148	0.9834
Tripeptidyl-peptidase 1	0.292199	0.650382
Roundabout homolog 1	0.242772	0.587016
Matrilin-4	-0.08474	0.471872
SH3 and PX domain-containing protein 2A	0.894108	0.58581
Muskelin	0.048683	0.416051
Integral membrane protein 2B	0.213481	0.714272
Coronin-1A	0.127879	0.438148
Coatomer subunit epsilon	-0.61185	0.685111
3',5'-cyclic-AMP phosphodiesterase 4A	-0.11275	0.512326
RNA-binding protein 3	0.164007	0.429243
Transcription factor Sp1	0.720602	0.984451
Complement component C1q receptor	-0.66892	0.904132
Bis(5'-adenosyl)-triphosphatase	-0.73614	2.00671
Glutathione S-transferase LANCL1	-0.17351	0.831375
DnaJ homolog subfamily B member 5	0.365498	0.611728
Vesicle transport through interaction with t-SNAREs homolog 1A	-0.00292	0.320436
Cytochrome b	0.889649	0.92395
Alcohol dehydrogenase 1	0.304487	0.523948
Dihydrofolate reductase	0.286194	0.611423
Cytochrome c oxidase subunit 1	-0.35556	0.688022
Cytochrome c oxidase subunit 2	-0.23291	0.723539
Hypoxanthine-guanine phosphoribosyltransferase	-0.22575	1.07179
Tyrosine-protein kinase ABL1	0.301878	0.647673
Trypsin - Sus scrofa (Pig).	-0.53769	0.620827
Carbonic anhydrase 2	-0.10946	0.427858
Complement C3	0.303807	0.720885
Complement C4-B	-0.19513	0.450173
Thy-1 membrane glycoprotein	0.551841	0.661471
Immunoglobulin kappa constant	0.783087	1.13133
Immunoglobulin heavy constant gamma 2B	1.20144	0.613391
Ig gamma-1 chain C region, membrane-bound form	0.715304	0.875999
Immunoglobulin heavy constant mu	0.135801	0.402014
H-2 class I histocompatibility antigen, L-D alpha chain	0.22353	0.478366
H-2 class I histocompatibility antigen, Q10 alpha chain	0.513938	1.32384
Hemoglobin subunit alpha	0.065958	0.344856
(Bos taurus) Hemoglobin subunit alpha	1.44053	0.732905
Hemoglobin subunit beta-1	0.274662	0.738002
Hemoglobin subunit beta-2	0.830978	1.26349
Collagen alpha-1(IV) chain	0.610916	1.41659
Laminin subunit gamma-1	0.115602	0.68395
Laminin subunit beta-1	-0.05993	0.425874
Tax_Id=9606 Gene_Symbol=KRT14 Keratin, type I cytoskeletal 14	0.255085	0.593417
Tax_Id=9606 Gene_Symbol=KRT6A Keratin, type II cytoskeletal 6A	0.09656	0.361407
(Bos taurus) Profilin-1	0.217408	0.856344
Alpha-S1-casein - Bos taurus (Bovine).	0.634858	1.80348
Tax_Id=9606 Gene_Symbol=ALB Isoform 1 of Serum albumin precursor	0.074281	0.416938
(Bos taurus) Bovine serum albumin precursor	0.34075	0.71943
Metallothionein-1	-0.22144	0.410234
NADH-ubiquinone oxidoreductase chain 1	-0.07222	0.351395
NADH-ubiquinone oxidoreductase chain 2	-0.15803	0.425229
NADH-ubiquinone oxidoreductase chain 4	-0.10365	0.374788
NADH-ubiquinone oxidoreductase chain 5	-0.10365	0.420487
ATP synthase protein 8	0.067772	0.387423
Adenosine deaminase	-0.42257	0.80227
IgE-binding protein	0.146242	0.399044
Glial fibrillary acidic protein	-0.18069	0.657919
Fatty acid-binding protein, adipocyte	-0.00832	0.306006
Complement factor B	0.445789	1.13112
Myoglobin	-0.3821	0.442533
Tax_Id=9606 Gene_Symbol=KRT6B Keratin, type II cytoskeletal 6B	1.57774	0.803557
Tax_Id=9606 Gene_Symbol=KRT1 Keratin, type II cytoskeletal 1	0.523487	1.03085
Myelin basic protein	0.251924	0.489005
Serine/threonine-protein kinase A-Raf	0.022161	0.386967
Band 3 anion transport protein	-0.19745	0.474381
Major prion protein	-0.07069	0.374366
Fructose-bisphosphate aldolase C	0.137395	0.49612
Fructose-bisphosphate aldolase A	0.128168	0.773458
cAMP-dependent protein kinase catalytic subunit alpha	-0.0235	0.356868
Aspartate aminotransferase, cytoplasmic	0.070515	0.482475
Aspartate aminotransferase, mitochondrial	0.129562	0.989311
Tubulin alpha-3 chain	0.072027	0.49251
Proto-oncogene tyrosine-protein kinase Src	0.032998	0.392114
Mast/stem cell growth factor receptor Kit	0.222817	0.738954
Integrin alpha-M	0.108687	0.440998
Platelet-derived growth factor receptor beta	-0.21555	0.591307
Tax_Id=10090 Gene_Symbol=Krt18 Keratin, type I cytoskeletal 18	-0.08658	0.359615
Tax_Id=9606 Gene_Symbol=KRT8 Keratin, type II cytoskeletal 8	0.285913	0.548563
Myosin light chain 1/3, skeletal muscle isoform	0.50984	0.968168
L-lactate dehydrogenase A chain	0.140926	0.555484
Glucocorticoid receptor	0.043778	0.377277
Apolipoprotein A-IV	0.071833	0.351056
Glucose-6-phosphate isomerase	0.154354	0.900862
Procathepsin L	0.160198	0.541421
NADP-dependent malic enzyme	0.046348	0.425015
Ectonucleotide pyrophosphatase/phosphodiesterase family member 1	0.07089	0.368402
Neuromodulin	0.023225	0.322645
Somatotropin	3.97559	0.686139
Complement factor H	0.403317	2.1954
SPARC	0.361757	0.590879
Transthyretin	0.35066	0.599297
Creatine kinase M-type	-0.44021	0.472267
Annexin A2	-0.09169	0.514386
Albumin	0.180692	0.503596
Serine protease inhibitor A3K	0.51103	1.30703
Heat shock protein HSP 90-alpha	-0.01124	0.409031
DNA excision repair protein ERCC-1	0.388274	0.953516
Phosphorylase b kinase gamma catalytic chain, skeletal muscle/heart isoform	-0.07412	0.388484
Protein disulfide-isomerase A4	0.112904	0.956253
Adenine phosphoribosyltransferase	0.068184	0.388969
Spectrin alpha chain, erythrocytic 1	-0.22417	0.586476
Endoplasmin	-0.04404	0.598603
Collagen alpha-2(IV) chain	0.48174	1.12691
Apolipoprotein E	-0.01873	0.369064
Superoxide dismutase [Cu-Zn]	0.223057	0.618499
Malate dehydrogenase, mitochondrial	0.2034	0.921118
Calcium/calmodulin-dependent protein kinase type IV	0.126719	0.411044
Neurofilament light polypeptide	-0.3154	0.481985
Neurofilament medium polypeptide	-0.21379	0.444441
GTPase NRas	0.181362	0.717909
Guanine nucleotide-binding protein G(i) subunit alpha-2	0.128995	0.850429
DNA-directed RNA polymerase II subunit RPB1	0.05129	0.367046
Tax_Id=9606 Gene_Symbol=KRT16 Keratin, type I cytoskeletal 16	0.604483	0.833226
Phosphoglycerate kinase 2	0.1037	0.559172
Integrin beta-1	0.040986	0.498949
Homeobox protein engrailed-2	-0.19265	0.379343
Protein disulfide-isomerase	-0.01451	0.342873
Alkaline phosphatase, tissue-nonspecific isozyme	0.094872	0.454329
Nucleolin	0.156847	0.628209
Phosphoglycerate kinase 1	0.235848	0.945365
Angiotensin-converting enzyme	0.030442	0.47406
Ferritin heavy chain	0.121184	0.469977
Myosin light chain 3	-0.48036	0.586566
Non-histone chromosomal protein HMG-17	-0.67071	0.568779
Superoxide dismutase [Mn], mitochondrial	-0.06687	0.423124
Surfeit locus protein 1	0.163924	0.725303
Diphosphoinositol polyphosphate phosphohydrolase 3-alpha;Diphosphoinositol polyphosphate phosphohydrolase 3-beta	-0.05265	0.362739
Roquin-2	0.276725	0.474303
Charged multivesicular body protein 6	-0.31493	0.75971
Histone H2A.Z;Histone H2A.V	0.084447	0.353099
Leucine-rich repeat-containing protein 4B	-0.1374	0.577232
cGMP-dependent protein kinase 1	-0.21461	0.439136
Immunoglobulin superfamily member 11	0.156612	0.502748
WAS/WASL-interacting protein family member 3	0.362343	0.578676
C-type lectin domain family 2 member L	-0.00917	0.316563
Proteasome assembly chaperone 4	-0.40545	0.875334
Decreased expression in renal and prostate cancer protein	0.127817	0.390304
NADH dehydrogenase [ubiquinone] 1 beta subcomplex subunit 1	0.03191	0.32654
Calmodulin-1;Calmodulin-2;Calmodulin-3	0.263565	0.874566
Ly-6/neurotoxin-like protein 1	0.43856	0.735832
Zinc finger TRAF-type-containing protein 1	-0.07284	0.839509
Annexin A1	-0.01111	0.314712
Elongation factor 1-alpha 1	0.08021	0.566799
MLV-related proviral Env polyprotein	-0.48219	0.449701
Nidogen-1	0.221483	0.802005
Delta-aminolevulinic acid dehydratase	-0.06714	0.342037
Cathepsin B	0.133944	0.824251
Eukaryotic initiation factor 4A-II	-0.0178	0.424598
Microtubule-associated protein tau	0.158244	0.730316
Thioredoxin	0.22753	0.942743
Glutathione S-transferase Mu 1	0.071802	0.396393
Transcription elongation factor A protein 1	0.208042	0.690385
Ras-related protein R-Ras	-0.17692	0.739953
Amino acid transporter heavy chain SLC3A2	-0.08471	0.538035
Histone H2B type 1-M;Histone H2B type 1-H;Histone H2B type 2-B;Histone H2B type 1-C/E/G	0.191885	0.439685
Histone H1.0	0.050306	0.334535
Activated RNA polymerase II transcriptional coactivator p15	0.286795	0.719123
Collagen alpha-1(I) chain	1.15245	0.624248
Poly [ADP-ribose] polymerase 1	0.180194	0.810993
Tissue-type plasminogen activator	-0.65204	0.819439
Fibronectin	0.215768	1.84632
Glutathione peroxidase 1	0.147171	0.644432
Fatty acid-binding protein, heart	0.179262	0.711031
Lysosome-associated membrane glycoprotein 1	0.190606	0.610427
Heat shock protein HSP 90-beta	0.037869	0.471852
Dystrophin	-0.10435	0.57958
Neural cell adhesion molecule L1	0.092353	0.500908
Keratin, type II cytoskeletal 8	0.06215	0.329284
Calcium/calmodulin-dependent protein kinase type II subunit alpha	0.350117	0.534166
Integrin beta-2	0.125938	0.603561
Angiotensinogen	0.324038	0.933029
Inositol 1,4,5-trisphosphate receptor type 1	-0.21124	0.38928
Acyl-coenzyme A diphosphatase NUDT19	-0.65711	1.52398
T-complex protein 1 subunit alpha	-0.12428	0.769033
Amyloid-beta precursor protein	-0.05083	0.420827
Midkine	0.109586	0.659152
Tax_Id=9606 Gene_Symbol=KRT3 Keratin, type II cytoskeletal 3	0.309573	0.978693
Serum amyloid P-component	0.745932	1.21876
Beta-glucuronidase	-0.25701	0.741554
cAMP-dependent protein kinase type II-alpha regulatory subunit	0.226288	0.632109
ATP-dependent 6-phosphofructokinase, liver type	-0.02866	0.340993
Muscarinic acetylcholine receptor M1	0.065038	0.327034
Calbindin	0.085299	0.344968
Purkinje cell protein 2	-0.08836	0.330601
Fatty acid-binding protein, liver	0.612088	0.831653
Cytochrome c oxidase subunit 5A, mitochondrial	0.343076	0.733169
Programmed cell death protein 6	-0.2346	0.76667
cAMP-dependent protein kinase type I-beta regulatory subunit	0.137591	0.700898
Contactin-1	0.104086	0.57093
Neuroendocrine protein 7B2	0.471275	0.744149
Large ribosomal subunit protein eL8	-0.18819	0.866882
Stearoyl-CoA desaturase 2;Acyl-CoA desaturase 1;Acyl-CoA desaturase 3	-0.1502	0.459722
Gelsolin	-0.10509	0.414164
Troponin I, fast skeletal muscle	0.591241	0.872896
Uridine 5'-monophosphate synthase	0.081791	0.551505
Myosin-8	1.33243	0.835759
Neural cell adhesion molecule 1	-0.04657	0.493329
Carbonic anhydrase 1	0.156116	0.545572
Tax_Id=9606 Gene_Symbol=KRT10 Keratin, type I cytoskeletal 10	0.122547	1.03202
Tax_Id=9606 Gene_Symbol=KRT13 Isoform 1 of Keratin, type I cytoskeletal 13	0.645403	0.780676
Tax_Id=9606 Gene_Symbol=KRT5 Keratin, type II cytoskeletal 5	0.139951	0.548481
DNA mismatch repair protein Msh3	-0.19874	0.364998
Glycerol-3-phosphate dehydrogenase [NAD(+)], cytoplasmic	-0.01909	0.31235
Anion exchange protein 2	-0.52512	0.806321
DNA (cytosine-5)-methyltransferase 1	-0.09296	0.379879
Sodium/potassium-transporting ATPase subunit beta-1	0.274033	0.802341
Complement C1q subcomponent subunit B	0.097686	0.346984
Large ribosomal subunit protein uL15	-0.0219	0.349625
Small ribosomal subunit protein uS9	-0.28205	0.941103
Solute carrier family 2, facilitated glucose transporter member 4	-0.40321	0.454446
Large ribosomal subunit protein uL30	-0.28202	0.803234
Malate dehydrogenase, cytoplasmic	0.292862	0.738362
Small ribosomal subunit protein uS2	-0.00347	0.306747
Calreticulin	0.134034	1.16035
Sodium/potassium-transporting ATPase subunit beta-2	0.145041	0.44469
Signal recognition particle subunit SRP54	0.050768	0.701218
Heat shock protein beta-1	-0.34846	1.01182
26S proteasome non-ATPase regulatory subunit 3	-0.16586	0.73257
Lamin-B1	-0.19212	0.416159
Annexin A6	-0.19828	0.59836
Large ribosomal subunit protein uL10	0.030713	0.600691
Microtubule-associated protein 1B	-0.37291	2.05913
Glutamine synthetase	0.15244	1.0533
Cadherin-2	0.097875	0.801644
Insulin receptor	-0.12494	0.52265
BDNF/NT-3 growth factors receptor	-0.03339	0.338692
Bisphosphoglycerate mutase	-0.14744	0.480817
Peripherin	-0.55907	0.427664
CD44 antigen	-0.34057	1.02182
Potassium voltage-gated channel subfamily C member 1	-0.18544	0.418697
Spectrin beta chain, erythrocytic	-0.43633	0.601047
Nucleoside diphosphate kinase A	0.218761	0.716555
Glutathione S-transferase Mu 2	-0.14112	0.699946
Protease I precursor Lysyl endopeptidase Achromobacter lyticus.	-0.30876	0.562476
Histone H1.2	-0.52355	0.480847
V-type proton ATPase 116 kDa subunit a 2	-0.02313	0.333801
Secretogranin-1	0.30319	0.729933
Carbonic anhydrase 3	-0.03022	0.326186
Galectin-1	0.002508	0.305365
Protein kinase C epsilon type	0.091047	0.383804
Fibroblast growth factor receptor 1	-0.73332	0.994313
Galectin-3	-0.59426	0.999722
L-lactate dehydrogenase B chain	-0.03339	0.382112
Signal recognition particle 14 kDa protein	0.173336	0.701568
Anion exchange protein 3	0.025814	0.328819
Gamma-aminobutyric acid receptor subunit alpha-6	-0.14603	0.351647
2',3'-cyclic-nucleotide 3'-phosphodiesterase	-0.03478	0.326461
Methylmalonyl-CoA mutase, mitochondrial	0.084471	0.408009
Potassium voltage-gated channel subfamily A member 1	-0.05266	0.353274
Potassium voltage-gated channel subfamily A member 3	-0.62335	0.897974
Glutamyl aminopeptidase	0.180265	0.453954
Argininosuccinate synthase	0.156609	0.442008
Spectrin alpha chain, non-erythrocytic 1	-0.35971	0.929108
Lysosomal protective protein	0.188537	0.731095
Glyceraldehyde-3-phosphate dehydrogenase	0.3678	0.909881
Cyclic AMP-dependent transcription factor ATF-2	-0.48725	0.817324
Zinc finger X-chromosomal protein;Zinc finger autosomal protein	0.682014	0.795329
Lysosome-associated membrane glycoprotein 2	0.211631	0.811983
High mobility group protein HMG-I/HMG-Y	1.11523	0.672774
Zinc finger protein 37	0.192619	0.548512
Heat shock-related 70 kDa protein 2	0.070809	0.461035
Alpha-enolase	0.365181	0.885572
Gamma-enolase	0.290113	0.932712
Polypyrimidine tract-binding protein 1	0.171083	0.674422
AP-2 complex subunit alpha-1	-0.27084	0.927011
AP-2 complex subunit alpha-2	-0.18241	0.681112
Lysosomal acid glucosylceramidase	0.051527	0.767542
Methanethiol oxidase	0.144574	0.853122
Hexokinase-1	0.076614	0.514315
Peptidyl-prolyl cis-trans isomerase A	0.450707	0.872542
Triosephosphate isomerase	0.223174	0.808001
Solute carrier family 2, facilitated glucose transporter member 1	0.34534	0.774268
Lysozyme C-1	0.434972	1.14928
Proliferating cell nuclear antigen	-0.34192	0.689576
Receptor-type tyrosine-protein phosphatase alpha	-0.01878	0.353401
Cathepsin D	0.172229	0.679724
Basigin	0.041109	0.384914
Cationic amino acid transporter 2	-0.21648	0.579343
Ribosomal protein S6 kinase alpha-1	-0.09374	0.338453
Ribosomal protein S6 kinase alpha-3	0.0927	0.718761
Cofilin-1	0.404819	0.816508
Phosphorylase b kinase regulatory subunit alpha, skeletal muscle isoform	-0.2023	0.514797
Guanine nucleotide-binding protein G(o) subunit alpha	0.105693	0.459329
D-amino-acid oxidase	-0.12978	0.346349
Tax_Id=9606 Gene_Symbol=KRT15 Keratin, type I cytoskeletal 15	1.20249	0.612381
Fatty acid synthase	-0.07499	0.532833
Laminin subunit alpha-1	0.150212	0.66835
Glutathione S-transferase P 1	-0.20832	0.547024
Prothrombin	0.397925	0.973535
Neurofilament heavy polypeptide	-0.57959	0.533114
Large ribosomal subunit protein uL13	-0.26965	0.739391
Protein Mpv17	-0.24096	1.03868
Serpin H1	0.293459	0.916074
Negative elongation factor E	0.016452	0.336672
Cytochrome c oxidase subunit 5B, mitochondrial	0.158077	0.437901
Cytochrome c oxidase subunit 4 isoform 1, mitochondrial	0.00106	0.305362
Endoplasmic reticulum chaperone BiP	0.043779	0.495251
Beta-hexosaminidase subunit beta	0.306843	0.771398
Thioredoxin-dependent peroxide reductase, mitochondrial	-0.10117	0.417929
Vimentin	-0.17762	0.518953
Tissue factor	0.110214	0.47609
Microtubule-associated protein 2	-0.67701	0.893601
Protein kinase C alpha type	0.165109	0.451851
Myelin-associated glycoprotein	-0.2589	0.528275
Plasminogen	0.395864	0.914595
Tax_Id=9606 Gene_Symbol=FLG Filaggrin	0.295133	0.665299
Tropomyosin alpha-3 chain	0.072072	0.355649
Ubiquitin-like protein 4A	0.021497	0.33307
Unconventional myosin-Vb	-0.73907	0.543412
Guanine nucleotide-binding protein subunit alpha-11	-0.08684	0.443213
Guanine nucleotide-binding protein G(q) subunit alpha	-0.00714	0.334416
Phosphatidylcholine translocator ABCB4	-0.39696	0.494926
ATP-dependent translocase ABCB1	0.068191	0.641689
Cystatin-C	0.552231	0.795896
Beta-enolase	-0.0544	0.342125
Vitamin D-binding protein	0.415407	0.928939
Lamin-B2	-0.05163	0.351274
Neuroendocrine convertase 2	0.056634	0.370864
Acetylcholinesterase	-0.25165	0.542131
Lactadherin	0.267578	1.32332
Protein-glutamine gamma-glutamyltransferase 2	0.0964	0.494782
Embigin	0.09247	0.563764
Proenkephalin-A	0.375435	0.663872
Ferrochelatase, mitochondrial	0.293002	0.89092
Prostaglandin G/H synthase 1	0.209218	0.662558
Alpha-1-antitrypsin 1-2	0.349413	0.929877
E3 ubiquitin-protein ligase CBL	-0.07837	0.433754
Gamma-aminobutyric acid receptor subunit gamma-2	0.059659	0.44403
AP-1 complex subunit gamma-1	-0.22553	0.837636
Porphobilinogen deaminase	0.198959	1.00004
Gamma-aminobutyric acid receptor subunit delta	0.026274	0.320345
Eukaryotic translation initiation factor 3 subunit A	0.026594	0.524146
Chromobox protein homolog 3	0.258569	0.698901
Gap junction alpha-1 protein	-0.09899	0.409954
X-ray repair cross-complementing protein 6	0.375563	0.544356
Purine nucleoside phosphorylase	0.16412	0.705507
Protein-L-isoaspartate(D-aspartate) O-methyltransferase	-0.07193	0.499223
GDP-L-fucose synthase	0.116705	0.48489
Beta-galactosidase	-0.31935	1.02723
Glutamate receptor 1	0.11773	0.650565
Glutamate receptor 2	0.137166	0.471827
Alpha-crystallin B chain	-0.92798	0.602737
Carboxylesterase 1C	-0.05792	0.359869
Catalase	-0.04338	0.348165
Branched-chain-amino-acid aminotransferase, cytosolic	-0.34165	1.00966
Peptidyl-prolyl cis-trans isomerase B	0.242957	1.59515
Macrophage-capping protein	-0.25176	1.77946
Glutathione S-transferase A4	-0.07744	0.410705
Leukotriene A-4 hydrolase	-0.09243	0.726782
Tyrosine 3-monooxygenase	-0.38781	0.421249
Inosine-5'-monophosphate dehydrogenase 2	0.132781	0.629944
Aldehyde dehydrogenase 1A1	-0.01512	0.312785
Lysosomal acid phosphatase	0.095374	0.408142
Cation-dependent mannose-6-phosphate receptor	0.153219	0.930253
Cyclin-dependent kinase 11B	-0.11574	0.39961
Necdin	0.017034	0.329928
Small ribosomal subunit protein uS5	-0.06308	0.736062
Metalloproteinase inhibitor 2	0.377121	0.644501
Nuclear factor NF-kappa-B p105 subunit	-0.57057	0.716576
Tyrosine-protein kinase Lyn	-0.12307	0.383327
Nucleolar transcription factor 1	0.086893	0.38471
Talin-1	-0.17867	0.865903
Ezrin	0.144471	0.430352
Moesin	-0.04276	0.338516
Radixin	0.063231	0.670971
Gamma-aminobutyric acid receptor subunit alpha-2	0.026058	0.324465
Gamma-aminobutyric acid receptor subunit alpha-3	0.000274	0.301378
Catenin alpha-1	-0.0485	0.433564
Prothymosin alpha	0.100863	0.35521
Splicing factor U2AF 65 kDa subunit	0.045034	0.359752
Glutamate dehydrogenase 1, mitochondrial	0.06368	0.513977
Phosphatidylinositol 3-kinase regulatory subunit alpha	0.058936	0.464132
26S proteasome non-ATPase regulatory subunit 7	0.09005	0.637361
Serine--tRNA ligase, cytoplasmic	-0.03533	0.645219
Myristoylated alanine-rich C-kinase substrate	-0.49248	0.906664
Peptidyl-prolyl cis-trans isomerase FKBP1A	0.134906	0.53373
Small nuclear ribonucleoprotein-associated protein B;Small nuclear ribonucleoprotein-associated protein N	0.275749	0.817079
Ceramide synthase 1	-0.12522	0.566052
Microtubule-associated protein 4	0.005827	0.306066
Myelin protein P0	3.99214	0.690567
Guanine nucleotide-binding protein subunit alpha-12	-0.22039	0.553592
Guanine nucleotide-binding protein subunit alpha-13	-0.02803	0.3615
Phospholipase A-2-activating protein	-0.21203	1.36333
Large ribosomal subunit protein uL3	-0.15686	1.023
Ras-specific guanine nucleotide-releasing factor 1	0.165194	0.545973
Protein disulfide-isomerase A3	0.161658	0.899049
Proto-oncogene vav	-0.65514	1.06194
Serine/threonine-protein kinase B-raf	-0.05085	0.44533
Cytoplasmic aconitate hydratase	0.003864	0.312849
DNA-(apurinic or apyrimidinic site) endonuclease	0.095917	0.43501
Alcohol dehydrogenase class-3	-0.00166	0.304193
Sodium- and chloride-dependent glycine transporter 1	-0.30175	0.474648
Protein max	-0.34539	0.506486
Adenylosuccinate synthetase isozyme 1	-0.1319	0.357117
Carbonic anhydrase-related protein	-0.11172	0.339615
Calcium/calmodulin-dependent protein kinase type II subunit beta	0.163914	0.586644
Biglycan	0.240456	0.438346
Decorin	0.114759	0.3961
Nucleosome assembly protein 1-like 1	0.118512	0.465021
Ataxin-10	-0.47255	1.26348
CUGBP Elav-like family member 1	0.113031	0.644392
Nck-associated protein 1	-0.06082	0.407773
Septin-4	-0.20174	0.443725
Beta-soluble NSF attachment protein	-0.27867	1.14076
Murinoglobulin-1	-0.05535	0.357636
Murinoglobulin-2	-0.23488	0.347803
MARCKS-related protein	0.131838	0.412595
Retinoic acid receptor RXR-beta	0.470882	0.68623
Kinesin heavy chain isoform 5C	-0.12153	0.784084
Kinesin-like protein KIF2A	-0.12185	0.668031
Kinesin-like protein KIF3A	0.082003	0.526496
Progranulin	0.46748	0.847874
Receptor-type tyrosine-protein phosphatase mu	-0.09314	0.397386
Dipeptidyl peptidase 4	-0.02457	0.336678
Protein kinase C delta type	0.05147	0.35335
Polyadenylate-binding protein 1	0.316247	1.0475
Tyrosine-protein phosphatase non-receptor type 6	0.470716	0.599142
Guanine nucleotide-binding protein subunit beta-4	-0.16662	0.897563
Ferritin light chain 1	0.521046	0.938593
Beta-hexosaminidase subunit alpha	0.010553	0.319132
Vascular cell adhesion protein 1	-0.0315	0.38646
NEDD8	0.19704	0.522001
Alpha-2-HS-glycoprotein	0.575774	1.04239
Ornithine aminotransferase, mitochondrial	0.194153	1.53602
Vitronectin	0.244416	0.702631
Glutathione S-transferase A3	-0.11043	0.447815
Creatine kinase U-type, mitochondrial	0.065252	0.624432
Peptidyl-prolyl cis-trans isomerase C	0.358122	1.11862
Peptidyl-prolyl cis-trans isomerase FKBP4	0.058337	0.364661
High mobility group protein B2	-0.00014	0.301085
Somatostatin receptor type 2	0.785546	0.533088
Catenin delta-1	0.032157	0.383123
Desmin	-0.34694	0.724663
Aminoacyl tRNA synthase complex-interacting multifunctional protein 1	0.122268	0.575551
cAMP-dependent protein kinase type II-beta regulatory subunit	0.199518	0.43679
Serum amyloid A-4 protein	0.976196	0.946906
Sodium- and chloride-dependent GABA transporter 1	-0.11245	0.395613
Sodium- and chloride-dependent GABA transporter 2	0.76173	0.544514
Sodium- and chloride-dependent GABA transporter 3	-0.04768	0.348803
Protein S100-A9	-0.32009	0.460277
RAC-alpha serine/threonine-protein kinase	-0.08234	0.510352
Acyl-CoA-binding protein	0.447268	0.820339
Dual specificity mitogen-activated protein kinase kinase 1	0.010384	0.318309
Sterol carrier protein 2	-0.11252	0.675244
Solute carrier family 2, facilitated glucose transporter member 3	-0.25476	0.589691
Lupus La protein homolog	0.127945	0.563152
Muscarinic acetylcholine receptor M4	0.294881	0.405546
Developmentally-regulated GTP-binding protein 1	0.171312	0.997083
Antithrombin-III	0.532728	1.16834
Parvalbumin alpha	-0.02422	0.310984
GTPase KRas	0.738484	0.885623
Tryptophan--tRNA ligase, cytoplasmic	0.007723	0.317494
Cadherin-15	-0.42241	0.445072
Kinesin-like protein KIF1A	0.044132	0.496396
Kinesin heavy chain isoform 5A	-0.17483	1.06866
Ran-specific GTPase-activating protein	0.319083	0.658021
Focal adhesion kinase 1	0.019236	0.322796
Macrophage migration inhibitory factor	0.206945	0.60681
Bifunctional epoxide hydrolase 2	0.038954	0.33746
Apolipoprotein C-I	0.115181	0.339796
Ubiquitin carboxyl-terminal hydrolase 4	0.02923	0.505153
Tyrosine-protein phosphatase non-receptor type 11	0.194118	1.29101
Ras-related protein Rab-3D	-0.15966	0.623769
Ras-related protein Rab-5C	0.304227	0.733611
Ras-related protein Rab-6A	-0.12254	0.542752
Ras-related protein Rab-21	-0.11356	0.823823
Ras-related protein Rab-12	-0.21033	0.810896
Ras-related protein Rab-22A	-0.04333	0.520447
Ras-related protein Rab-23	0.14882	0.793521
Ras-related protein Rab-24	0.272231	0.749072
Ras-related protein Rab-18	0.009432	0.384387
Glutamate receptor ionotropic, NMDA 2A	0.285163	0.849213
Glutamate receptor ionotropic, NMDA 1	0.024506	0.322982
Thrombospondin-1	0.299135	0.895585
Pyruvate dehydrogenase E1 component subunit alpha, somatic form, mitochondrial	0.131569	0.879907
Histidine ammonia-lyase	0.008726	0.322469
Fumarylacetoacetase	0.201824	1.14887
Tax_Id=9606 Gene_Symbol=KRT9 Keratin, type I cytoskeletal 9	0.49092	1.03347
rRNA 2'-O-methyltransferase fibrillarin	0.141245	0.539348
Calnexin	-0.09055	0.59543
Insulin receptor substrate 1	-0.01184	0.315387
AP-1 complex subunit mu-1	-0.04283	0.445673
Peroxiredoxin-1	0.073884	0.572906
CD81 antigen	-0.4481	0.862122
Neuronal membrane glycoprotein M6-a	0.036304	0.333582
Neuronal membrane glycoprotein M6-b	0.079189	0.385072
Tyrosine-protein phosphatase non-receptor type 1	0.136619	0.583897
Receptor-type tyrosine-protein phosphatase kappa	-0.09174	0.970088
Tyrosine-protein phosphatase non-receptor type 12	-0.80113	0.771062
Folate receptor alpha	0.081981	0.335142
Tax_Id=9606 Gene_Symbol=KRT2 Keratin, type II cytoskeletal 2 epidermal	0.115476	1.05509
Fragile X messenger ribonucleoprotein 1	0.153358	0.668863
Low-density lipoprotein receptor	-0.57781	0.863982
Large ribosomal subunit protein uL11	0.096224	0.980702
Large ribosomal subunit protein eL18	-0.17055	0.640686
GTP-binding protein SAR1a	-0.17062	0.607667
Oxygen-dependent coproporphyrinogen-III oxidase, mitochondrial	-0.06584	0.408769
Guanine nucleotide-binding protein-like 1	-0.18129	0.907418
Protein phosphatase 1B	0.035412	0.404677
NADPH--cytochrome P450 reductase	-0.02908	0.362893
Activin receptor type-1	-0.03799	0.348073
Transgelin	-0.02091	0.316512
Hydroxymethylglutaryl-CoA lyase, mitochondrial	0.05303	0.446591
Tubulin--tyrosine ligase	0.098447	0.48219
Stress-70 protein, mitochondrial	0.086799	0.562741
Cadherin-4	-0.51847	1.6568
Dynamin-1	0.084209	1.05073
Dynamin-2	-0.02558	0.429497
Collagen alpha-1(XVIII) chain	0.426702	1.59501
Glutamate receptor ionotropic, kainate 2	0.052817	0.502723
Mannosyl-oligosaccharide 1,2-alpha-mannosidase IB	-0.10186	0.666137
Tight junction protein ZO-1	-0.06414	0.553208
Tyrosine-protein kinase Fyn	-0.16131	0.772908
Flap endonuclease 1	0.057103	0.341826
Adenylyl cyclase-associated protein 1	0.265128	0.693359
Transketolase	0.244292	0.819632
CD82 antigen	-0.35839	0.603137
CD9 antigen	-0.16748	0.54129
Vacuolar protein sorting-associated protein 26A	-0.18575	0.582095
von Hippel-Lindau disease tumor suppressor	0.339852	0.649391
Transcription factor A, mitochondrial	0.07208	0.560087
Synaptotagmin-4	0.173942	0.511777
Large ribosomal subunit protein eL28	-0.03317	0.383056
Long-chain-fatty-acid--CoA ligase 1	-0.01061	0.321113
Lysine-specific demethylase 5C	0.928818	0.616346
Phospholipid-transporting ATPase ABCA1	0.285327	0.390241
ATP-binding cassette sub-family A member 2	0.024459	0.328799
Tyrosine-protein kinase CSK	0.149176	0.54568
Megakaryocyte-associated tyrosine-protein kinase	0.059519	0.344125
CD63 antigen	0.06971	0.410387
Pre-B-cell leukemia transcription factor 1	-0.29423	0.804722
Enoyl-CoA delta isomerase 1, mitochondrial	0.032416	0.342675
Forkhead box protein K1	-0.46387	0.625193
Septin-2	-0.0072	0.314505
Signal transducer and activator of transcription 1	-0.06347	0.577789
Signal transducer and activator of transcription 3	-0.26801	0.734693
Signal transducer and activator of transcription 5B	-0.2493	0.73216
Phosphatidylinositol 4,5-bisphosphate 3-kinase catalytic subunit alpha isoform	-0.18698	0.725614
Epidermal growth factor receptor substrate 15	-0.33364	0.51222
Transcriptional activator protein Pur-alpha	0.165053	0.825352
Leukemia inhibitory factor receptor	0.02496	0.326597
Huntingtin	-0.30194	0.871404
Peroxisomal membrane protein 2	-0.08711	0.356459
T-complex protein 1 subunit theta	0.047836	0.439129
Excitatory amino acid transporter 2	0.185427	0.602312
Cytochrome c oxidase subunit 6A1, mitochondrial	0.181695	0.48477
Tetranectin	1.22382	0.939633
DNA mismatch repair protein Msh2	0.362669	0.773293
Histone H1.4	-0.29712	0.386308
Histone H1.1	0.193899	0.390446
Histone H1.5	-0.13023	0.359093
Histone H1.3	0.471008	0.615852
Early growth response protein 3	0.505743	0.747134
Integrin alpha-V	-0.07521	0.524194
Aldo-keto reductase family 1 member B1	0.218255	0.873528
Histone lysine acetyltransferase CREBBP	-0.07559	0.4121
Cofilin-2	0.17295	0.76048
Peptidyl-prolyl cis-trans isomerase FKBP2	0.288666	0.779736
Medium-chain specific acyl-CoA dehydrogenase, mitochondrial	0.061288	0.562629
Ran GTPase-activating protein 1	-0.17573	1.44366
Synaptotagmin-1	0.276845	0.642224
Synaptotagmin-2	-0.13538	0.35909
Glutathione peroxidase 3	0.113323	0.442582
Cyclin-dependent kinase inhibitor 1B	0.34095	0.562736
Vesicle-fusing ATPase	0.163338	0.633541
Vacuolar protein sorting-associated protein 4B	0.050222	0.608603
26S proteasome regulatory subunit 7	0.024231	0.389697
Ras-related protein Rab-11B	-0.05317	0.385355
Alpha-internexin	-0.26077	0.600176
Merlin	-0.15552	2.04644
Adenylosuccinate synthetase isozyme 2	0.221563	0.746981
Unconventional myosin-Ib	0.076291	0.381011
Lys-63-specific deubiquitinase BRCC36	0.009963	0.331427
E3 ubiquitin-protein ligase NEDD4	0.069339	0.687781
Dolichyl-diphosphooligosaccharide--protein glycosyltransferase subunit STT3A	0.11971	0.630712
Quinone oxidoreductase	0.047768	1.04209
Rabphilin-3A	0.155509	0.747111
Aldehyde dehydrogenase, mitochondrial	0.013742	0.326253
Aldehyde dehydrogenase family 3 member A2	0.040229	0.391841
Metabotropic glutamate receptor 8	0.035888	0.340711
Cannabinoid receptor 1	-0.1368	0.46955
F-actin-capping protein subunit alpha-1	0.066138	0.534418
F-actin-capping protein subunit alpha-2	0.288129	0.883917
F-actin-capping protein subunit beta	0.085141	0.685365
Signal recognition particle receptor subunit beta	-0.00673	0.333004
Neuronal vesicle trafficking-associated protein 2	0.419956	0.749235
Glutathione reductase, mitochondrial	0.256477	0.678974
Metaxin-1	-0.19228	0.751532
Dual specificity mitogen-activated protein kinase kinase 4	0.166798	0.778002
Mitogen-activated protein kinase 14	0.288584	1.39256
Glutamine--fructose-6-phosphate aminotransferase [isomerizing] 1	0.008527	0.321218
ATP-dependent 6-phosphofructokinase, muscle type	-0.00011	0.301335
Insulin-like growth factor-binding protein 6	2.1337	1.08733
Large ribosomal subunit protein eL6	-0.1066	0.694468
Large ribosomal subunit protein eL29	0.322684	0.891427
Carnitine O-acetyltransferase	-0.09446	0.690304
Crk-like protein	-0.15816	0.678562
Large ribosomal subunit protein P1	0.523271	0.428063
Large ribosomal subunit protein uL18	0.222396	0.687684
Large ribosomal subunit protein eL13	-0.01675	0.359254
Large ribosomal subunit protein eL36	-0.4683	0.800911
Eukaryotic translation initiation factor 1	0.03225	0.364258
Annexin A5	-0.22969	0.58274
Glycine receptor subunit beta	-0.3297	0.477128
Protein 4.1	-0.10288	0.351374
Endothelin receptor type B	0.168105	0.494256
Glutamate decarboxylase 1	0.040979	0.412212
Glutamate decarboxylase 2	-0.09355	0.419776
ATP-binding cassette sub-family D member 1	-0.22439	0.362147
Tubulin-specific chaperone A	-0.06008	0.47169
Prospero homeobox protein 1	1.24112	1.60903
Serine/threonine-protein phosphatase 2B catalytic subunit beta isoform	-0.14812	0.500422
Serine/threonine-protein phosphatase 2B catalytic subunit gamma isoform	0.274286	0.927951
G protein-activated inward rectifier potassium channel 2	1.31984	0.683322
G protein-activated inward rectifier potassium channel 3	0.04376	0.342918
Tax_Id=9606 Gene_Symbol=KRT6C Keratin, type II cytoskeletal 6C	0.297912	0.559571
Prelamin-A/C	0.099218	0.593166
Heat shock 70 kDa protein 4L	-0.07349	0.449092
Carbonyl reductase [NADPH] 1	0.164107	0.760773
Cytochrome c oxidase subunit 7A2, mitochondrial	-0.39112	0.742506
Glutathione S-transferase Mu 5	0.011331	0.403294
Troponin I, cardiac muscle	-0.01626	0.307588
ADP/ATP translocase 1	0.553511	0.801511
Citron Rho-interacting kinase	-0.01071	0.314499
Guided entry of tail-anchored proteins factor CAMLG	0.222774	0.707306
Nuclear receptor subfamily 2 group C member 2	0.088262	0.390441
MAP kinase-activated protein kinase 2;MAP kinase-activated protein kinase 3	-0.3011	0.60245
Heparin cofactor 2	0.384011	0.936063
Protein 4.2	0.0646	0.386566
Natural resistance-associated macrophage protein 2	1.15397	0.724557
Heterogeneous nuclear ribonucleoprotein A1	0.309335	1.05316
Inositol polyphosphate 1-phosphatase	-0.01541	0.329746
Protein phosphatase 1A	0.010662	0.343202
Receptor-type tyrosine-protein phosphatase epsilon	0.046131	0.401241
Choline-phosphate cytidylyltransferase A	0.175643	0.46675
Cyclin-dependent kinase 5	0.159263	0.764335
Proteasome subunit alpha type-2	0.296191	1.01603
Presenilin-1	-0.33555	0.532551
Tropomodulin-1	0.117192	0.418732
Caveolin-1	-0.443	1.12684
Signal recognition particle 9 kDa protein	-0.00664	0.32757
Inosine-5'-monophosphate dehydrogenase 1	0.33827	0.712024
Protein S100-B	-0.41574	0.440539
2-oxoisovalerate dehydrogenase subunit alpha, mitochondrial	0.032866	0.437708
Guanine nucleotide-binding protein G(I)/G(S)/G(O) subunit gamma-4	0.261197	0.62261
(3R)-3-hydroxyacyl-CoA dehydrogenase	-0.14422	0.676617
11-beta-hydroxysteroid dehydrogenase 1	-0.39494	0.463828
Adenosylhomocysteinase	0.020716	0.374928
Flavin-containing monooxygenase 1	-0.22183	0.535223
Rab GDP dissociation inhibitor alpha	0.154377	0.779444
Arylsulfatase A	-0.10608	0.425113
Arylsulfatase B	0.197862	0.55056
V-type proton ATPase catalytic subunit A	0.086272	0.517921
V-type proton ATPase subunit E 1	0.256088	0.918335
Very long-chain specific acyl-CoA dehydrogenase, mitochondrial	0.091017	0.496275
Gamma-aminobutyric acid receptor subunit beta-1	0.063387	0.442129
Proliferation-associated protein 2G4	0.151033	0.815392
Tubby protein	-0.02966	0.514131
Fibromodulin	0.046145	0.348158
Troponin T, cardiac muscle	-0.09887	0.354362
Calpastatin	-0.52527	0.718503
Segment polarity protein dishevelled homolog DVL-1	0.218099	0.641851
Ras-related protein Rab-7a	0.179999	0.757847
Uroporphyrinogen-III synthase	0.33531	0.548213
Long-chain specific acyl-CoA dehydrogenase, mitochondrial	0.119719	0.497257
Protoporphyrinogen oxidase	-0.04353	0.383862
1-phosphatidylinositol 4,5-bisphosphate phosphodiesterase beta-3	-0.15864	0.421425
Nuclear receptor ROR-alpha	0.45644	0.696402
Alpha-galactosidase A	-0.07325	0.407127
Glypican-4	0.067577	0.338482
Peroxisomal multifunctional enzyme type 2	-0.12324	0.519665
Myosin regulatory light chain 2, ventricular/cardiac muscle isoform	-0.24533	0.434676
H(+)/Cl(-) exchange transporter 3	-0.09846	0.440804
Adenylate cyclase type 9	0.174611	0.608229
Glutathione synthetase	-0.05805	0.616368
Hepatoma-derived growth factor	-0.03537	0.327058
V-type proton ATPase subunit d 1	-0.43167	1.20419
Fatty acid-binding protein, brain	0.572095	0.926056
ADP/ATP translocase 2	0.16701	1.20074
Excitatory amino acid transporter 3	0.074767	0.402237
Apolipoprotein D	-0.45562	0.539534
CDK-activating kinase assembly factor MAT1	-0.166	0.532163
Squalene monooxygenase	-0.57428	0.477674
Inward rectifier potassium channel 4	0.325794	0.481269
Calmegin	0.05106	0.319186
Thiosulfate sulfurtransferase	0.30388	1.38097
Importin subunit alpha-1	-0.1842	1.18201
Tyrosine-protein kinase JAK1	-0.18917	0.765462
Serum paraoxonase/arylesterase 1	0.105362	0.400696
DNA polymerase delta catalytic subunit	-0.38403	0.883391
DNA-directed RNA polymerases I and III subunit RPAC1	0.057424	0.428603
Ubiquitin carboxyl-terminal hydrolase 10	-0.17437	1.05974
Pyruvate kinase PKM	0.13631	0.939287
Ubiquitin-conjugating enzyme E2 E3;Ubiquitin-conjugating enzyme E2 E2	-0.07423	0.398356
NADH dehydrogenase [ubiquinone] iron-sulfur protein 6, mitochondrial	0.158105	0.46892
Uridine-cytidine kinase 1	-0.13806	1.13649
2-iminobutanoate/2-iminopropanoate deaminase	-0.10328	0.391781
Ephrin-B1	-0.0088	0.310397
Ephrin-B2	-0.17868	0.5197
Carnitine O-palmitoyltransferase 2, mitochondrial	-0.04609	0.428221
Sulfotransferase 1A1	0.489809	0.91244
Cytotoxic granule associated RNA binding protein TIA1	0.17301	0.810311
Large ribosomal subunit protein uL1	-0.0644	0.558299
Lipoamide acyltransferase component of branched-chain alpha-keto acid dehydrogenase complex, mitochondrial	-0.01474	0.378164
Homeobox protein cut-like 1	-0.30768	0.615874
Geranylgeranyl transferase type-2 subunit beta	-0.28396	0.804195
Pyruvate kinase PKLR	-0.38359	0.751784
LIM domain kinase 1	-0.25342	0.495488
Holocytochrome c-type synthase	0.095471	0.52743
Squalene synthase	0.01173	0.316598
Phosphatidylinositol transfer protein alpha isoform	0.118007	2.01458
Phosphatidylinositol transfer protein beta isoform	0.025787	0.349496
Monocarboxylate transporter 1	0.143259	0.453196
Ras-related protein Rab-2A	-0.24072	0.678876
Anaphase-promoting complex subunit 1	-0.03416	0.406685
CCHC-type zinc finger nucleic acid binding protein	0.042164	0.393507
Isocitrate dehydrogenase [NADP], mitochondrial	0.163143	1.24985
DnaJ homolog subfamily C member 2	0.579982	0.866722
Stomatin	-0.22891	1.63479
Stathmin	0.238031	0.55482
Ataxin-1	0.070005	0.368036
DNA mismatch repair protein Msh6	0.232703	0.521977
Voltage-dependent L-type calcium channel subunit beta-3	-0.09761	0.401352
Hormone-sensitive lipase	-0.35828	0.645194
UV excision repair protein RAD23 homolog A	0.268775	0.645578
UV excision repair protein RAD23 homolog B	0.053746	0.393175
NEDD8 ultimate buster 1	0.083448	0.473377
FAS-associated factor 1	-0.40814	1.03993
Ephrin type-B receptor 3	0.136426	0.599746
Ephrin type-B receptor 2	0.009209	0.313446
26S proteasome regulatory subunit 6B	-0.06513	0.746857
Transport and Golgi organization 2 homolog	0.049103	0.401034
Galactocerebrosidase	-0.11749	0.435636
Adenylosuccinate lyase	0.020297	0.331216
Probable ATP-dependent RNA helicase DDX6	-0.12996	0.545697
Tyrosine-protein phosphatase non-receptor type 5	0.018822	0.308311
Hydroxymethylglutaryl-CoA synthase, mitochondrial	0.257077	0.761801
ADP-ribosylhydrolase ARH1	-0.3112	0.707205
Solute carrier family 12 member 2	-0.46631	0.604159
Phospholipid transfer protein	-0.33648	0.677338
Neurocan core protein	0.282854	0.579837
Aquaporin-4	-0.6208	0.673004
ATP-binding cassette sub-family D member 3	-0.16201	0.585329
Tyrosine-protein kinase receptor TYRO3	-0.1526	0.800763
SH3 domain-binding protein 1	0.013594	0.346609
Ras-related protein Rab-8A	-0.05229	0.876156
Adenosine kinase	-0.00225	0.306062
Cadherin-11	0.023993	0.323698
Alpha-2-macroglobulin receptor-associated protein	0.106406	0.592606
Ectonucleoside triphosphate diphosphohydrolase 1	-0.43608	0.5849
Stathmin-2	-0.00648	0.319544
Golgin subfamily A member 3	-0.18964	1.2946
ATP synthase subunit f, mitochondrial	0.233195	0.994488
Ribosomal RNA processing protein 1 homolog A	-0.19068	0.611141
cAMP-regulated phosphoprotein 19	-0.2549	0.560469
FAD-linked sulfhydryl oxidase ALR	0.071775	0.684044
Ras-related protein Rab-4A	-0.12252	0.688809
Acylphosphatase-2	-0.01643	0.317697
Acylphosphatase-1	0.45905	1.06718
Bis(5'-nucleosyl)-tetraphosphatase [asymmetrical]	0.049599	0.642424
ATP synthase subunit epsilon, mitochondrial	-0.18259	0.386189
Dynein light chain Tctex-type 3	0.291295	0.657806
Cocaine- and amphetamine-regulated transcript protein	-0.2676	0.654866
Cytidine deaminase	0.552959	0.476904
Cytochrome c oxidase subunit 6B1	0.2951	0.946449
Cytochrome c oxidase subunit 7B, mitochondrial	-0.35283	0.685105
Cytochrome c oxidase copper chaperone	0.172965	0.539918
Cytochrome b5	0.02415	0.326754
Ubiquitin carboxyl-terminal hydrolase 5	-0.02119	0.403684
ATP synthase subunit beta, mitochondrial	0.162786	0.713317
ADP-ribosyl cyclase/cyclic ADP-ribose hydrolase 1	-0.18463	0.416
C-terminal-binding protein 2	0.121399	0.381568
Excitatory amino acid transporter 1	0.306229	0.722107
G/T mismatch-specific thymine DNA glycosylase	-1.06856	0.89366
Myc-associated zinc finger protein	-0.01057	0.305882
Wolframin	0.164222	0.433002
Programmed cell death protein 5	0.464531	0.848608
Beta-secretase 1	-0.51776	0.717719
RNA-binding protein FUS	0.22297	0.731535
Exosome complex component 10	-0.51	0.751515
Ubiquitin carboxyl-terminal hydrolase 25	-0.08381	0.604678
Nicastrin	0.131044	1.38485
Poly(rC)-binding protein 3	-0.14509	0.476853
Poly(rC)-binding protein 4	0.111527	0.460146
V-type proton ATPase subunit D	0.02382	0.357286
Endoplasmic reticulum resident protein 29	0.044742	0.392087
Elongation factor 1-delta	-0.14144	0.703228
Alpha-actinin-4	-0.40725	0.903446
[truncated: 5,421 more rows]

## Sheet: Fig.5E
Fig.5E
Skeletal muscle
[truncated: 3,961 more rows]

## Sheet: Fig.5F
Fig.5F
[truncated: 6 more rows]
