# Supplementary material for: Saxiphilin functions as a toxin sponge protein that counteracts the effects of saxitoxin poisoning
Source: Nat Commun. 2026 Jul 16;17:5934. doi: 10.1038/s41467-026-75136-z (PMC13376186; doi:10.1038/s41467-026-75136-z)
Supplement: Supplementary file 8 — Source Data [file 41467_2026_75136_MOESM8_ESM.zip › 681559_3_related_ms_12885280_tfpwld.xlsx]

## Sheet: Fig.4A
Fig.4A
	Maximum Racine Score (per mouse)
Neutralization scenario	Vehicle	2x RcSxph alone	2x E540A alone	2:1 RcSxph:STX	2:1 E540A:STX	STX alone
	-1	-1	-1	-1	7	7
	-1	-1	-1	-1	5	7
	-1	-1	-1	-1	7	-1
	-1	-1	-1	-1	5	7
	-1	-1	-1	-1	7	7
	-1	-1	-1	-1	7	7
				-1	7	7
				-1	7	7
				-1	7	7
				-1	7	7
						7
						7
						7
MEDIAN	-1	-1	-1	-1	7	7

## Sheet: Fig.4B
Fig.4B
	Maximum Racine Score (per mouse)
Protection scenario	Vehicle | Vehicle	6x RcSxph | Vehicle	6x E540A | Vehicle	6x RcSxph | STX	6x E540A | STX	Vehicle | STX
	-1	-1	-1	-1	7	7
	-1	-1	-1	-1	7	7
	-1	-1	-1	-1	-1	7
	-1	-1	-1	5	7	7
				-1	7	-1
				7	-1	7
				-1	7	7
				5	-1	7
				7	7	7
				-1	7	7
				-1	7	7
				-1	7	7
MEDIAN	-1	-1	-1	-1	7	7

## Sheet: Fig.4C
Fig.4C
	Maximum Racine Score (per mouse)
Rescue scenario	Vehicle | Vehicle	Vehicle | 6x RcSxph	STX | 6x RcSxph	STX | Vehicle
	-1	-1	-1	7
	-1	-1	7	-1
	-1	-1	-1	-1
	-1	-1	-1	7
	-1	-1	5	7
	-1	-1	-1	7
			-1	7
			-1	7
			-1	7
			5	7
MEDIAN	-1	-1	-1	7

## Sheet: Fig.4D
Fig.4D
	Neutralization scenario
	Total convulsions (per mouse)
	Vehicle	2x RcSxph alone	2x E540A alone	2:1 RcSxph:STX	2:1 E540A:STX	STX alone
	0	0	0	0	32	67
	0	0	0	0	41	56
	0	0	0	0	40	0
	0	0	0	0	62	65
	0	0	0	0	36	40
	0	0	0	0	53	57
				0	22	53
				0	54	39
				0	26	62
				0	3	47
						34
						40
						43
MEAN	0	0	0	0	36.9	46.2
St. Dev.	0	0	0	0	17.4	18.3

## Sheet: Fig.4E
Fig.4E
	Protection scenario
	Total convulsions (per mouse)
	Vehicle | Vehicle	6x RcSxph | Vehicle	6x E540A | Vehicle	6x RcSxph | STX	6x E540A | STX	Vehicle | STX
	0	0	0	0	67	81
	0	0	0	0	62	56
	0	0	0	0	0	50
	0	0	0	14	63	54
				0	0	0
				59	58	43
				2	51	73
				53	41	62
				0	0	61
				0	42	52
				0	45	48
				0	51	34
MEAN	0	0	0	10.7	40	51.2
St. Dev.	0	0	0	21.6	25.5	20.5

## Sheet: Fig.4F
Fig.4F
	Rescue scenario
	Total convulsions (per mouse)
	Vehicle | Vehicle	Vehicle | 6x RcSxph	STX | 6x RcSxph	STX | Vehicle
	0	0	0	51
	0	0	0	42
	0	0	0	0
	0	0	0	0
	0	0	0	47
	0	0	0	62
			36	35
			9	46
			3	55
			0	62
MEAN	0	0	4.8	40
St. Dev.	0	0	11.3	22.7
