# Supplementary material for: Saxiphilin functions as a toxin sponge protein that counteracts the effects of saxitoxin poisoning
Source: Nat Commun. 2026 Jul 16;17:5934. doi: 10.1038/s41467-026-75136-z (PMC13376186; doi:10.1038/s41467-026-75136-z)
Supplement: Supplementary file 8 — Source Data [file 41467_2026_75136_MOESM8_ESM.zip › 681559_3_related_ms_12885279_tfpwfd.xlsx]

## Sheet: Fig.2A
Fig.2A
	Neutralization scenario treatment groups
Time of death (min)	STX alone	2:1 RcSxph:STX	2:1 E540A:STX	2x RcSxph alone	2x E540A alone	Vehicle
301						1
301						1
301						1
301						1
301						1
301						1
3.78	1
3.75	1
3.6	1
4.5	1
3.78	1
3.75	1
4.5	1
4.45	1
4.51	1
4.46	1
60	0
4.45	1
4.3	1
301		1
301		1
301		1
301		1
301		1
301		1
301		1
301		1
301		1
301		1
4.96			1
301			1
301			1
4.45			1
6.5			1
4.75			1
4.53			1
8.75			1
4.23			1
4.86			1
301				1
301				1
301				1
301				1
301				1
301				1
301					1
301					1
301					1
301					1
301					1
301					1

## Sheet: Fig.2B
Fig.2B
	Protection scenario treatment groups
Time (min)	Vehicle | Vehicle	6x RcSxph | Vehicle	6x RcSxph | STX	Vehicle | STX	6x E540A | STX	6:1 E540A | Vehicle
301	1
301	1
301	1
301	1
301	1
301		1
301		1
301		1
301		1
301		1
4.58			1
4.9			1
301			1
301			1
301			1
301			1
301			1
301			1
301			1
301			1
301			1
301			1
3.6166				1
4.4666				1
4.51666				1
4.56				1
4.76				1
4.7666				1
4.8				1
4.9				1
5.2				1
5.26				1
5.76				1
60				0
4.6					1
4.6833					1
4.75					1
4.91666					1
4.95					1
5.31666					1
5.75					1
7					1
7.3333					1
301					1
301					1
301					1
301						1
301						1
301						1
301						1
301						1

## Sheet: Fig.2C
Fig.2C
	Rescue scenario treatment groups
Time of death (min)	Vehicle | Vehicle	STX | Vehicle	STX | 6x RcSxph	Vehicle | RcSxph
301	1
301	1
301	1
301	1
4.66		1
7.2		1
6.5		1
4.45		1
4.3		1
3.5		1
5.5		1
60		0
60		0
5.15		1
301			1
301			1
301			1
301			1
301			1
4.83			1
301			1
301			1
301			1
301				1
301				1
301				1
301				1
301				1
301	1
301			1
301	1
301				1

## Sheet: Fig.2D
Fig.2D
	Number of mice
	Survived	Died
STX	1	12
2:1 E540A:STX	2	8
2:1 RcSxph:STX	10	0
2x RcSxph alone	6	0
2x E540A alone	6	0
Vehicle	6	0

## Sheet: Fig.2E
Fig.2E
	Number of mice
	Survived	Died
Vehicle | STX	1	11
6x E540A | STX	3	9
6x RcSxph | STX	10	2
6x RcSxph | Vehicle	4	0
6x E540A | Vehicle	4	0
Vehicle | Vehicle	4	0

## Sheet: Fig.2F
Fig.2F
	Number of mice
	Survived	Died
STX | Vehicle	2	8
STX | 6x RcSxph	9	1
Vehicle | 6x RcSxph	5	0
Vehicle | Vehicle	5	0
