# Supplementary material for: Saxiphilin functions as a toxin sponge protein that counteracts the effects of saxitoxin poisoning
Source: Nat Commun. 2026 Jul 16;17:5934. doi: 10.1038/s41467-026-75136-z (PMC13376186; doi:10.1038/s41467-026-75136-z)
Supplement: Supplementary file 8 — Source Data [file 41467_2026_75136_MOESM8_ESM.zip › 681559_3_related_ms_12885278_tfpwjd.xlsx]

## Sheet: Fig.1A
Fig.1A
	HsNaV1.4 normalized current (I/I0)
Condition	RcSxph								E540A
Saline	1	1	1	1	1	1	1	1	1	1	1	1	1	1
STX	0.075611	0.0522388	0.0579518	0.088355	0.0576144	0.0467672	0.0446645	0.0424181	0.0563335	0.0576923	0.0506747	0.0371293	0.034207	0.147239
3:1 Sxph:STX		0.95013	0.760672	0.903909	0.823575	0.897229	0.844332	0.746989	0.0404998	0.047604	0.0446353	0.0348123	0.0266414	0.126917
STX	0.0648516	0.0736792	0.0727715	0.107695	0.0632202	0.0467088	0.0483346	0.0456533	0.0490629	0.0432955	0.0488818	0.0376506	0.0277763	0.14398
Sxph	0.888175	1.08967	0.996461	0.99491	1.02398	1.05524	0.987397	0.956204	0.646435	0.631358	0.818722	0.617354	0.476574	1.13344

## Sheet: Fig.1B
Fig.1B	HsNaV1.4
	Current (nA)
Time (ms)	Saline	100 nM STX	3:1 RcSxph:STX
0	0.0613	0.0886	0.0719
0.1	-0.00757	0.0212	0.0348
0.2	0.00833	0.0333	0.0689
0.3	0.056	0.0515	0.0681
0.4	0.0606	0.0598	0.0515
0.5	0.0303	0.0522	0.0507
0.6	0.0522	0.0946	0.0749
0.7	0.078	0.0416	0.0326
0.8	0.0265	-0.0371	0.0416
0.9	0.0545	0.0674	0.0189
1	0.0908	0.0742	0.0674
1.1	0.0946	0.0613	-0.0174
1.2	0.0424	0.0712	0.0401
1.3	0.0204	0.000757	0.0727
1.4	0.056	0.022	0.0537
1.5	0.0643	0.0522	0.0204
1.6	0.0696	0.0583	-0.00606
1.7	0.0689	0.0379	0.0424
1.8	0.0492	0.0507	0
1.9	0.0492	0.0182	0.0273
2	0.0288	0.0371	0.0235
2.1	0.0386	0.0303	0.0189
2.2	0.0447	0.0136	0.0121
2.3	0.0348	0.0606	0.0432
2.4	-0.00227	0.0235	0.000757
2.5	0.025	0.00303	-0.0356
2.6	-0.0159	0	0.0537
2.7	0.0341	-0.0197	0.000757
2.8	0.0515	0.0348	0.0734
2.9	0.0303	0.0363	-0.000757
3	0.0462	-0.00454	0.0121
3.1	0.0356	-0.0174	0.00379
3.2	0.0303	0.0204	0.00757
3.3	0.0477	0.0204	0.0265
3.4	0.028	0.0462	0.0326
3.5	0.00606	0.0515	0.0151
3.6	0.0318	-0.022	-0.00908
3.7	-0.0212	-0.0295	-0.0167
3.8	0.0295	-0.00833	0.00303
3.9	0.0303	0.0053	0.0144
4	0.031	-0.00151	0.0295
4.1	0.0469	0.0553	0.0424
4.2	-0.00606	0.0424	0.0174
4.3	0.0182	-0.0129	-0.025
4.4	0.0318	0.0394	-0.0174
4.5	0.0553	-0.00908	0.0189
4.6	-0.0053	0.0379	0.0288
4.7	0.0106	0.00681	0.0333
4.8	0.0409	0.0182	0.0288
4.9	0.0439	0.0507	0.0379
5	0.000757	-0.0197	0.00757
5.1	-0.0484	-0.00757	0.0167
5.2	-0.0628	0.0182	0.0265
5.3	0.0477	0.0575	0.0394
5.4	-0.0144	0.0401	0.0719
5.5	-0.028	0.0182	0.0288
5.6	0.028	0.0129	-0.0333
5.7	-0.0174	0.0257	0.0174
5.8	0.0197	0.0348	-0.00227
5.9	0.0348	0.00606	0.0363
6	0.0386	0.0613	0.031
6.1	0.0341	-0.0151	0.0507
6.2	0.0235	0.0235	0.00757
6.3	0.0295	0.0401	-0.0363
6.4	0.0053	0.0114	0.0257
6.5	0.0106	0.000757	-0.022
6.6	0.0303	0.0341	0.056
6.7	0.0242	0.0326	0.0719
6.8	0.0189	0.0462	0.0409
6.9	0.0318	-0.00681	-0.0227
7	-0.0537	0.022	0.0507
7.1	-0.025	-0.0348	0.025
7.2	0.0212	0.0189	0.00379
7.3	0.00833	0.0189	-0.000757
7.4	-0.0106	0.00833	0.028
7.5	-0.0643	0.0674	0.0333
7.6	0.0136	0.0643	0.0454
7.7	-0.00303	0.0469	0.0341
7.8	-0.025	0.0848	0.00454
7.9	-0.0484	0.0833	-0.0295
8	-0.0575	0.028	0.0303
8.1	0.0568	0.0787	0.00303
8.2	-0.0257	0.118	0.031
8.3	-0.0288	0.0908	0.031
8.4	0.0106	0.0318	0.0537
8.5	-0.00984	0.0643	0.0197
8.6	-0.00379	0.0636	0
8.7	-0.0212	0.0727	-0.00681
8.8	-0.0401	0.0363	0.0432
8.9	-0.0167	0.081	-0.00606
9	-0.00151	0.0999	0.00606
9.1	0.031	0.0765	-0.00908
9.2	0.0401	0.117	-0.0144
9.3	-0.0568	0.078	-0.0174
9.4	0.0197	0.0416	0.00984
9.5	0.0288	0.0924	0.0363
9.6	-0.0182	0.078	0.00379
9.7	-0.0515	0.0666	0.0114
9.8	-0.0439	0.0886	0.0106
9.9	0.025	0.0734	-0.0257
10	-0.053	0.0765	0.000757
10.1	-0.0432	0.0613	0.00606
10.2	-0.0174	0.0825	0.00681
10.3	-0.00151	0.0802	0.0318
10.4	-0.00303	0.0863	-0.00908
10.5	-0.00757	0.0553	0.0114
10.6	-0.0303	0.0447	0.00908
10.7	-0.0174	0.053	0.00984
10.8	0.0167	0.0409	0.0326
10.9	-0.0469	0.0575	0.00227
11	-0.0356	0.0636	0.0257
11.1	-0.0507	0.0659	0.0167
11.2	-0.0432	0.0598	-0.0424
11.3	0.0114	0.0666	0.0151
11.4	-0.0424	0.0871	0.0386
11.5	-0.0462	0.0151	0.0151
11.6	-0.0515	0.0787	-0.0182
11.7	-0.0469	0.0606	0.00151
11.8	-0.0469	0.0613	-0.0053
11.9	-0.00984	0.0742	-0.00833
12	-0.0598	0.0734	-0.00833
12.1	-0.0901	0.0742	0.0394
12.2	-0.0409	0.0802	0.0136
12.3	-0.0174	0.0257	0.028
12.4	-0.0522	0.0749	0.0114
12.5	-0.0333	0.0409	-0.0167
12.6	-0.0689	0.0878	0.0174
12.7	-0.0469	0.081	0.0545
12.8	-0.0863	-0.0159	0.0341
12.9	-0.0348	0.0189	0.0477
13	-0.0227	0.0288	0.0295
13.1	-0.0348	0.0583	0.0318
13.2	-0.00908	0.113	0.0136
13.3	0.00151	0.0712	-0.0053
13.4	-0.117	0.0515	0.00681
13.5	-0.0583	0.0492	0.0295
13.6	-0.0303	0.0318	0.0613
13.7	-0.0613	0.0681	0.00681
13.8	0.00379	0.0984	0.0204
13.9	-0.0439	0.0507	0.0356
14	-0.0643	0.0477	-0.00681
14.1	-0.0136	0.000757	-0.0295
14.2	-0.00757	0.0227	0.0363
14.3	-0.0174	0.0719	0.0363
14.4	-0.0674	0.056	-0.0144
14.5	-0.0621	0.0681	-0.0295
14.6	-0.0401	0.0568	-0.00908
14.7	-0.0833	0.0394	0.0114
14.8	-0.0174	0.0454	0.000757
14.9	0.00606	0.0908	0.0333
15	-0.025	0.0666	0.0053
15.1	-0.0235	0.0545	0.0114
15.2	-0.0553	0.0704	0.0303
15.3	-0.0469	0.0167	-0.0106
15.4	-0.0326	0.0606	0.0522
15.5	-0.0235	0.0863	0.00908
15.6	-0.0273	0.0575	0.0242
15.7	-0.0348	0.103	-0.00908
15.8	-0.028	0.0613	0.0106
15.9	-0.0636	0.0416	0.00757
16	-0.0394	0.0348	0.0295
16.1	-0.0401	0.0606	0.0242
16.2	-0.0537	0.0628	-0.0227
16.3	-0.0182	0.0749	-0.00833
16.4	-0.0288	0.0583	-0.00379
16.5	-0.053	0.0908	-0.0235
16.6	-0.0424	0.084	-0.00908
16.7	-0.0257	0.0992	0.0273
16.8	-0.025	0.0651	0.078
16.9	0.0121	0.0848	0.00681
17	-0.00606	0.0189	0.0288
17.1	-0.0454	0.117	0.0424
17.2	-0.0439	0.0462	0.0424
17.3	-0.0795	0.0454	-0.0106
17.4	-0.078	0.0833	0.0386
17.5	-0.059	0.0598	-0.0121
17.6	-0.0795	0.0416	-0.0189
17.7	-0.0318	0.118	0.0212
17.8	-0.0363	0.141	-0.0159
17.9	-0.059	0.0477	-0.0053
18	-0.0787	0.0522	0.0409
18.1	-0.0386	0.114	0.0386
18.2	-0.0447	0.0969	0.00984
18.3	-0.0871	0.0189	0.00227
18.4	-0.0901	0.0159	0.0121
18.5	-0.0401	0.0886	0.0121
18.6	-0.0386	0.0386	0.0106
18.7	-0.0469	0.081	-0.0136
18.8	-0.00908	0.05	0.053
18.9	-0.0636	0.0469	0.028
19	-0.0749	0.0666	0.0394
19.1	-0.0848	0.0553	0.0053
19.2	-0.0484	0.084	-0.0265
19.3	-0.0568	0.0454	-0.00681
19.4	-0.0144	0.056	0.0189
19.5	0.00454	0.0424	0.00833
19.6	-0.00151	0.0568	-0.00303
19.7	-0.0643	0.0606	-0.0129
19.8	-0.0537	0.103	-0.0167
19.9	-0.0053	0.0424	0.00757
20	-0.022	0.0242	0.0326
20.1	0.00227	0.0636	-0.00908
20.2	0.0106	0.022	-0.028
20.3	-0.0469	0.0129	0.00681
20.4	-0.0492	0.0704	0.00606
20.5	0.00833	0.0636	0.0212
20.6	-0.000757	-0.00757	-0.022
20.7	0.0136	0.00151	0.00454
20.8	-0.0129	0.0242	0.0462
20.9	-0.0204	-0.0053	-0.0189
21	-0.0469	-0.0227	0.00454
21.1	-0.025	0.00757	0.0129
21.2	0.0182	0.0288	0.0174
21.3	-0.00833	-0.0379	0.0189
21.4	-0.0151	-0.0167	-0.00303
21.5	-0.0167	-0.0114	0.0348
21.6	-0.0174	0.0114	0.022
21.7	-0.0257	-0.0295	0.0121
21.8	-0.0598	0.0114	-0.0167
21.9	-0.0144	0.0537	-0.0235
22	0.00379	0.00227	-0.0136
22.1	-0.0197	-0.0204	0.0144
22.2	-0.0121	0.0242	0.0371
22.3	-0.0432	0.0348	0.0182
22.4	-0.053	0.0182	0.00984
22.5	-0.0742	0.0288	0.0129
22.6	-0.0651	-0.0053	0.0182
22.7	0.0144	-0.00757	0.00606
22.8	-0.0855	0.0197	0.0515
22.9	-0.0659	-0.0273	0.0174
23	-0.0439	-0.0409	-0.00303
23.1	-0.0288	-0.000757	0.025
23.2	-0.0598	0.0568	0.0136
23.3	-0.0212	0.0167	0.056
23.4	-0.00151	0.000757	0.0333
23.5	0.000757	-0.0273	0.0129
23.6	0.0167	0	0.0189
23.7	-0.0537	0.00908	0.00151
23.8	-0.0666	0.0159	0.0227
23.9	-0.0144	-0.0159	-0.00908
24	-0.0129	-0.0182	0.0159
24.1	0.0303	-0.0151	-0.0227
24.2	-0.028	-0.0341	0.0242
24.3	0.0106	-0.0174	0.0235
24.4	0.0114	0.0242	0.0659
24.5	0.0167	0.0151	0.0136
24.6	0.00303	0.0121	-0.0242
24.7	0	0.0227	-0.0727
24.8	0.0288	0.025	-0.0151
24.9	0	-0.0326	0.0409
25	-0.0242	0.0151	0.0144
25.1	-0.0288	-0.0053	-0.0189
25.2	-0.0121	-0.0159	0.00681
25.3	0.0242	0.0159	-0.05
25.4	0.00379	-0.00833	0.028
25.5	-0.00454	0.00908	-0.00757
25.6	-0.0341	-0.0303	0.028
25.7	-0.00151	-0.0651	0
25.8	-0.0197	0.0348	-0.0659
25.9	-0.0167	-0.00303	-0.0151
26	0.0265	-0.0295	0.00908
26.1	-0.00833	-0.0401	-0.0174
26.2	-0.0545	-0.00151	0.0242
26.3	-0.0386	0.0204	-0.0454
26.4	0.000757	-0.00303	-0.0386
26.5	0.0545	0	-0.0235
26.6	0.0537	-0.00908	-0.0303
26.7	0.022	-0.0386	0.00303
26.8	0.0265	0.0212	0.022
26.9	-0.0447	-0.00303	-0.0151
27	-0.0212	0.025	-0.0129
27.1	0.0257	-0.0227	0.0212
27.2	0.0121	-0.0545	0.00454
27.3	0.00379	-0.05	0.00908
27.4	-0.00303	-0.00454	0.0386
27.5	-0.000757	0.025	-0.0053
27.6	-0.00984	-0.00984	-0.025
27.7	-0.00151	0.00606	-0.0106
27.8	-0.0106	0.0227	-0.028
27.9	0.00606	-0.00833	0.0197
28	0.000757	-0.0303	0.00227
28.1	0.0356	0.0424	0.0167
28.2	-0.0348	0.00833	-0.0326
28.3	-0.0946	-0.0348	-0.00606
28.4	0.0469	-0.0227	-0.0053
28.5	0.0825	-0.0447	0.0537
28.6	-0.00303	-0.0257	0.0659
28.7	0.00227	-0.0159	-0.0273
28.8	-0.0356	-0.0295	0.00303
28.9	-0.00303	0.0159	0.0114
29	0.0409	-0.00227	-0.0167
29.1	-0.00757	0.0136	-0.0235
29.2	0.00454	-0.00833	-0.0242
29.3	0.00757	0.00606	0.00606
29.4	0.0106	-0.00984	0.0606
29.5	0.0129	-0.0053	-0.00908
29.6	0.0242	0.0106	-0.0326
29.7	0.0197	-0.00833	0.00984
29.8	-0.00757	0.0204	0.00151
29.9	0.0477	-0.00984	0.028
30	0.0537	0.00227	0.0348
30.1	-0.00379	-0.00606	-0.0144
30.2	-0.00227	-0.0257	-0.00303
30.3	0.0583	0.00908	0.00227
30.4	0.0114	-0.0288	0.0174
30.5	0.028	0.0106	0.0439
30.6	0.0515	-0.0257	0.0242
30.7	-0.0151	-0.0303	0.0159
30.8	-0.0492	0.0333	0.00303
30.9	-0.0515	-0.0159	-0.031
31	-0.00757	-0.00681	0.0121
31.1	0.0182	-0.0333	-0.0167
31.2	-0.00379	-0.028	0.0189
31.3	0.028	0.0167	0.0204
31.4	0.0129	0.0356	0.0432
31.5	0.0333	-0.0303	0.00227
31.6	0.0129	0.0303	-0.0379
31.7	-0.0356	-0.0424	0.0265
31.8	-0.0235	-0.0401	0.0606
31.9	-0.0227	-0.0144	0.0439
32	-0.0583	-0.0114	-0.0257
32.1	-0.0348	0.00227	-0.0212
32.2	-0.0273	-0.00303	-0.0114
32.3	-0.0265	0.00227	0.00681
32.4	-0.0878	0.025	0.0136
32.5	-0.0568	0.00908	-0.0212
32.6	-0.0606	0.00379	0.0159
32.7	0.0053	-0.0469	0.0303
32.8	0.0242	-0.0257	-0.0151
32.9	-0.0537	-0.0144	-0.00757
33	-0.0401	0.0333	-0.00681
33.1	-0.0621	-0.0341	0.00681
33.2	-0.0159	0.00757	0.0167
33.3	-0.00303	0.0333	-0.0333
33.4	-0.0348	-0.0053	-0.0348
33.5	0.0167	0.0522	-0.00757
33.6	0.00227	0.0182	-0.0189
33.7	0.0189	-0.0537	0.00757
33.8	0.00757	-0.0151	-0.00227
33.9	-0.0401	-0.0053	-0.031
34	-0.0326	0.00908	0.0174
34.1	-0.0409	-0.00454	0.0121
34.2	0.00833	0.0167	-0.00454
34.3	0.0341	-0.00757	-0.00454
34.4	-0.0515	-0.0167	-0.0394
34.5	-0.00984	0.0151	-0.0136
34.6	-0.00151	-0.022	0.0394
34.7	-0.0386	0.0394	0.0257
34.8	-0.0182	-0.00908	-0.00606
34.9	-0.0439	0.0235	-0.0522
35	-0.081	-0.00151	-0.00757
35.1	-0.0416	0.0348	0.00227
35.2	-0.0295	0.0575	0.0204
35.3	-0.00606	-0.0204	-0.0167
35.4	-0.0318	-0.00303	-0.00757
35.5	-0.0288	-0.0129	0.0114
35.6	0.00303	0.0273	-0.0666
35.7	-0.00833	0.0182	-0.0182
35.8	0.0341	0.0106	-0.0053
35.9	-0.0242	0.00606	0.0212
36	-0.00681	-0.0144	0.00151
36.1	-0.0227	0.0197	0.0106
36.2	0.00379	-0.0447	-0.0462
36.3	0.0454	-0.0167	-0.0409
36.4	0.0295	-0.00227	0.0136
36.5	-0.00833	-0.00908	-0.0265
36.6	-0.0469	-0.0469	-0.0409
36.7	-0.0303	0.0189	-0.0136
36.8	0.0212	0.0341	-0.0197
36.9	0.0363	-0.0273	-0.0348
37	-0.0174	0.00984	0.0167
37.1	-0.0583	-0.00984	-0.00454
37.2	-0.0394	-0.05	0.00908
37.3	-0.0643	-0.0295	0.0167
37.4	-0.0416	-0.00151	0.00757
37.5	-0.0303	-0.00833	-0.0204
37.6	-0.0765	0.0189	-0.0273
37.7	-0.0333	0.0265	0.000757
37.8	0.00984	0.0447	0.0341
37.9	-0.0257	-0.0121	0.0394
38	0.0129	-0.0121	-0.0114
38.1	0.0363	0.0227	0.0189
38.2	-0.00757	0.0492	0.0159
38.3	0.0265	-0.00303	0.0363
38.4	0.0121	-0.00908	0.0303
38.5	-0.0129	0.0151	0.0401
38.6	-0.0401	0.0167	0
38.7	0.0394	0.0363	-0.00454
38.8	0.0288	-0.00151	-0.0136
38.9	0.0363	0.0212	0.053
39	0.0704	0.0454	0.0204
39.1	-0.00379	-0.0106	-0.0265
39.2	0.0257	0.053	-0.0189
39.3	0.0689	-0.00379	-0.00606
39.4	0.0696	-0.0394	-0.00984
39.5	0.0689	0.00833	0.0537
39.6	0.0288	0.0363	0.0643
39.7	0.0522	0.0386	0.0379
39.8	0.0212	0.0129	0.031
39.9	0.0182	0.000757	-0.00227
40	0.053	-0.0507	-0.0265
40.1	-0.0462	-0.00984	0.0454
40.2	0.0159	0.00227	-0.0136
40.3	0.0401	0.00379	0.025
40.4	0.0439	-0.0348	-0.000757
40.5	0.0477	0.00833	0.0341
40.6	0.05	0.0129	0.022
40.7	0.0704	-0.0477	0.0114
40.8	0.0469	-0.00454	0.0288
40.9	0.00151	0.0151	0.0174
41	0.0159	-0.0121	-0.0356
41.1	0.0409	0.00681	-0.0416
41.2	0.00454	-0.0379	0.0151
41.3	0	0.0136	0.0197
41.4	-0.0288	0.00757	-0.0159
41.5	0.0484	0.00833	-0.00908
41.6	0.0795	0.0227	-0.0197
41.7	0.00681	-0.0386	-0.0129
41.8	0.00833	0.025	-0.00681
41.9	0.0136	0.0182	-0.000757
42	0.00908	0.0136	-0.0409
42.1	0.00984	-0.0371	-0.00908
42.2	0.0681	-0.0182	-0.0144
42.3	0.0121	0.00227	-0.0121
42.4	0.00227	0.0303	-0.0257
42.5	0.0174	0.0212	-0.0545
42.6	0.00984	0.0174	-0.0545
42.7	-0.0235	-0.0447	0.0318
42.8	0.0265	-0.0257	0.0379
42.9	-0.00151	0.0212	-0.028
43	0.0235	0.0151	-0.0227
43.1	-0.0204	0.0129	0.05
43.2	-0.0484	-0.0394	-0.00757
43.3	-0.0326	-0.0053	-0.0136
43.4	-0.00379	-0.0121	0.00454
43.5	0.0818	-0.0114	0.0326
43.6	0.0401	0.0144	-0.00757
43.7	0.0151	0.0212	-0.0197
43.8	-0.0394	0.00757	-0.0204
43.9	-0.0303	-0.0439	-0.0144
44	0.0432	-0.0189	-0.0114
44.1	0.031	0.0242	0.0273
44.2	0.0295	0.0273	-0.0053
44.3	0.0454	-0.00151	0.0106
44.4	-0.0326	-0.0136	-0.0227
44.5	-0.0333	-0.028	-0.031
44.6	-0.0144	-0.0167	-0.000757
44.7	-0.0371	0.0053	-0.0242
44.8	0	0.0265	0.00227
44.9	-0.00454	0.0159	-0.0326
45	-0.031	0.0159	-0.0265
45.1	0.0053	-0.0568	0.0189
45.2	-0.00454	-0.0144	0.0174
45.3	-0.0553	0.0121	0.0182
45.4	-0.0401	0.0583	-0.0204
45.5	0.0204	0.00833	0.0212
45.6	0.00227	-0.0318	0
45.7	-0.00908	-0.0348	0.0197
45.8	-0.0257	0.022	0.0257
45.9	0.0151	0.0235	0.0628
46	0.00303	0.0235	-0.0167
46.1	0.0326	0.0114	0.0167
46.2	0.0114	-0.0257	-0.0288
46.3	-0.0257	0.00908	-0.0167
46.4	-0.0144	0.0454	0.0106
46.5	-0.0136	0.00303	0.00757
46.6	-0.0318	-0.0447	-0.0303
46.7	-0.0416	-0.00151	-0.00227
46.8	0.0242	0.0802	-0.0273
46.9	-0.0288	0.0106	-0.0167
47	-0.025	-0.025	0.0401
47.1	0.0167	-0.0242	0.025
47.2	-0.0189	-0.0189	0.0273
47.3	-0.0114	-0.0159	-0.0469
47.4	-0.0204	0.0401	0.00984
47.5	-0.0386	-0.00833	0.0212
47.6	-0.0462	-0.0568	0.0159
47.7	-0.00227	0.0136	-0.0409
47.8	-0.0151	0.00454	0.0182
47.9	0.00984	0.00757	-0.00227
48	-0.0288	0.0106	0.0114
48.1	-0.00908	0.0386	-0.0121
48.2	0.0447	-0.0424	-0.0136
48.3	-0.028	-0.025	0.0492
48.4	-0.0189	-0.0144	0.00227
48.5	0.00151	0.0613	0.00757
48.6	-0.0212	0.0356	-0.00379
48.7	-0.0106	-0.0242	-0.00681
48.8	-0.0257	-0.0227	0.0348
48.9	0.025	0.00303	0.0189
49	0.00151	0.00833	-0.0318
49.1	0.0114	0.0348	-0.0121
49.2	-0.0204	0.00303	0.0129
49.3	-0.025	-0.0227	0.0121
49.4	0.0174	0.0197	-0.00151
49.5	0.0492	-0.00151	-0.00303
49.6	0.0333	-0.00227	-0.0295
49.7	-0.0356	0.028	-0.0356
49.8	-0.00606	-0.00984	-0.00227
49.9	0.00379	0.0568	0.0121
50	-0.0235	0.0333	-0.031
50.1	-0.0477	-0.0439	0.00606
50.2	0.0106	-0.0371	-0.00833
50.3	-0.0159	0.0416	-0.0129
50.4	0.0341	-0.0303	-0.025
50.5	-0.157	0.0159	-0.0227
50.6	-0.0401	-0.0575	0.0257
50.7	0.0341	-0.0212	-0.0401
50.8	-0.0129	0.00984	-0.0424
50.9	-0.0121	-0.00984	0
51	-0.0235	-0.0469	-0.0144
51.1	0.00606	0.0273	-0.00833
51.2	-0.031	0.0136	0.0303
51.3	-0.00151	-0.0242	-0.00454
51.4	-0.00984	-0.0469	-0.0371
51.5	0.0197	-0.0129	-0.0401
51.6	-0.0522	0.022	0.0159
51.7	-0.025	0.00303	-0.00681
51.8	0.00833	-0.00151	-0.0643
51.9	0.0121	-0.0159	-0.00151
52	-0.0159	-0.0712	0.00303
52.1	-0.025	0.0295	-0.00833
52.2	-0.00606	-0.028	0.0318
52.3	0.0114	0.00681	-0.00757
52.4	0.0326	0.00757	-0.0129
52.5	-0.0204	0.05	-0.0167
52.6	-0.0189	-0.0106	-0.031
52.7	0.00908	0.0136	-0.00606
52.8	-0.0273	0.0106	-0.0242
52.9	-0.00151	-0.0333	-0.00151
53	-0.031	-0.0265	0.00908
53.1	-0.0197	-0.0447	-0.00379
53.2	-0.000757	0.00681	-0.0114
53.3	-0.00681	-0.0348	-0.0182
53.4	-0.0174	-0.0288	0.0129
53.5	0.0197	0.0174	-0.0144
53.6	-0.078	0.00984	-0.0454
53.7	-0.0326	0.00303	-0.0242
53.8	-0.0295	0.00681	0.025
53.9	-0.0151	-0.00303	0.00757
54	-0.00681	-0.0545	-0.0273
54.1	-0.0432	-0.0204	0.0053
54.2	-0.0424	-0.00379	-0.0144
54.3	-0.0689	-0.081	-0.056
54.4	-0.031	0.00454	-0.00454
54.5	-0.0212	-0.00606	-0.00757
54.6	-0.0409	-0.0363	-0.0136
54.7	-0.0401	-0.0363	0.0288
54.8	-0.0121	-0.0144	0.0515
54.9	0	-0.0167	-0.0416
55	-0.0424	-0.00303	-0.0363
55.1	-0.0204	-0.0235	-0.0288
55.2	0.0182	0.0189	0.0144
55.3	-0.028	-0.0545	-0.00833
55.4	-0.0197	-0.0212	-0.00227
55.5	-0.0151	0.0182	0.0197
55.6	-0.0265	0.0053	0.0189
55.7	0.0151	-0.00379	-0.0212
55.8	-0.0424	-0.0537	0.0053
55.9	-0.025	-0.0174	-0.0318
56	-0.0484	0.0204	-0.00151
56.1	-0.0167	-0.0273	0.0204
56.2	-0.056	-0.00454	-0.0235
56.3	-0.0439	-0.0303	0.00151
56.4	0.00757	-0.0227	-0.00454
56.5	-0.00151	-0.0197	-0.0053
56.6	-0.0409	-0.00833	-0.0553
56.7	-0.102	0.0341	-0.00454
56.8	-0.0454	-0.0197	0.0197
56.9	-0.0348	-0.028	-0.00151
57	-0.00984	-0.0273	-0.0106
57.1	-0.0197	-0.0288	-0.00984
57.2	-0.0326	-0.0545	0.0802
57.3	-0.025	-0.000757	-0.0129
57.4	-0.0613	0.0167	-0.00227
57.5	-0.0787	0.0129	0.0273
57.6	-0.084	-0.0121	-0.0121
57.7	-0.0273	-0.0129	-0.00454
57.8	0.0394	-0.0371	0.0469
57.9	-0.00454	0.0235	-0.00908
58	-0.0606	0.022	-0.00833
58.1	-0.0227	-0.0204	-0.0363
58.2	0.00984	-0.0227	-0.0106
58.3	0.00833	0.00454	-0.0136
58.4	0.0167	-0.0121	0.0167
58.5	-0.0257	0.0151	0.00833
58.6	-0.0765	-0.0235	-0.00908
58.7	-0.0507	-0.0235	0.0265
58.8	-0.0242	0.0174	-0.0212
58.9	0.00227	-0.0227	-0.0379
59	-0.0462	-0.0545	0.028
59.1	-0.0144	-0.0182	-0.0189
59.2	-0.025	0.0167	-0.0189
59.3	-0.0167	0.0303	-0.0242
59.4	0.0151	-0.0204	-0.0303
59.5	-0.0257	-0.0242	-0.0151
59.6	-0.0606	-0.0227	-0.00303
59.7	-0.0939	0.0432	0.0053
59.8	-0.0295	-0.00379	-0.00151
59.9	0.0136	-0.0651	-0.025
60	-0.0204	-0.0151	-0.0674
60.1	-0.0303	0.0326	-0.0303
60.2	-0.0303	-0.0674	-0.022
60.3	0.0265	0.0182	-0.0144
60.4	-0.0386	-0.0379	0.0348
60.5	-0.084	-0.00908	-0.0484
60.6	-0.0129	-0.0144	-0.0439
60.7	-0.056	0.00379	-0.0144
60.8	-0.031	-0.00908	0
60.9	-0.059	0.0189	0.0106
61	-0.0303	0.0356	0.0151
61.1	-0.0167	0.0121	-0.0341
61.2	-0.0825	-0.0356	-0.0545
61.3	-0.0515	-0.00681	0.00908
61.4	-0.0386	-0.0681	0.0257
61.5	-0.0363	0.0151	-0.0159
61.6	-0.0114	0	0.0303
61.7	-0.0484	-0.0257	-0.0167
61.8	-0.078	-0.0204	-0.028
61.9	-0.0522	0.0326	-0.0235
62	-0.031	0.022	-0.0212
62.1	-0.0326	0.031	-0.00984
62.2	-0.0432	-0.0174	-0.0212
62.3	-0.0696	0.0167	0.0174
62.4	-0.0447	-0.0204	-0.0121
62.5	0.0242	-0.0136	-0.0356
62.6	0.0106	0.0386	0.0204
62.7	-0.0469	0.028	-0.000757
62.8	-0.0394	-0.0416	0.00606
62.9	-0.0356	-0.0326	-0.00908
63	0.00833	0.00303	-0.0159
63.1	-0.022	0.0136	-0.0333
63.2	-0.0159	-0.00227	-0.0182
63.3	-0.0189	-0.0273	-0.0106
63.4	-0.031	0	0.00681
63.5	0.00833	0.0197	-0.0401
63.6	-0.0515	-0.0167	-0.0454
63.7	-0.0151	0.022	0.0053
63.8	-0.0288	0.0257	-0.0053
63.9	-0.0189	-0.028	0.00984
64	-0.0182	-0.0151	-0.0197
64.1	-0.0394	-0.0273	-0.0522
64.2	0.00227	-0.0151	0.0363
64.3	-0.000757	0.00606	-0.0318
64.4	-0.0439	-0.0363	-0.00303
64.5	-0.0227	-0.0348	-0.0341
64.6	-0.0053	-0.0182	-0.00681
64.7	-0.0416	0.0212	0.0439
64.8	-0.0257	0.0348	0.0189
64.9	0.00908	0.0114	-0.056
65	-0.0227	-0.0409	-0.0242
65.1	-0.0318	0.0159	0.0235
65.2	-0.0939	0.0288	0.00606
65.3	-0.0409	0.00454	-0.0114
65.4	-0.0454	-0.0424	-0.0454
65.5	0	-0.0288	-0.0454
65.6	-0.0961	0.0447	-0.0167
65.7	-0.0734	0	-0.0363
65.8	-0.0681	-0.0318	-0.0303
65.9	-0.0439	-0.028	-0.0507
66	-0.0416	-0.0227	-0.0515
66.1	-0.0379	0.0053	0.00151
66.2	0.0106	0.0129	-0.0144
66.3	-0.0318	0.0257	-0.0439
66.4	-0.0394	-0.00606	-0.0462
66.5	-0.0257	-0.0053	-0.0212
66.6	0.0386	0	0.0159
66.7	0.0651	0.0303	0.028
66.8	0.0189	-0.00303	0.0121
66.9	-0.0235	0.0197	-0.0114
67	-0.0235	-0.0204	-0.028
67.1	-0.0273	-0.0727	0.022
67.2	-0.0401	-0.0257	0.0432
67.3	-0.0893	-0.0197	0.0341
67.4	-0.0659	0.0242	0.00227
67.5	-0.0628	0.00379	0.0507
67.6	-0.00454	-0.0144	0.0204
67.7	0.000757	-0.028	0.0394
67.8	-0.0363	0.0204	0.0522
67.9	-0.0151	0.0227	0.0273
68	-0.053	-0.00757	0.0386
68.1	-0.0295	0.00227	0.0144
68.2	-0.0363	-0.0242	0.0583
68.3	-0.00908	-0.0409	0.0795
68.4	0.0341	-0.0151	0.0961
68.5	-0.0643	0.022	0.0537
68.6	-0.0265	0.0204	-0.0167
68.7	0.00227	-0.0159	-0.00681
68.8	0.00757	0.0053	-0.00379
68.9	-0.0424	-0.0515	0.0333
69	-0.0326	0.025	-0.0484
69.1	-0.0379	0.0182	-0.00606
69.2	-0.0348	0.0197	-0.00606
69.3	-0.0522	0.0257	0.0386
69.4	-0.0469	0	0.00984
69.5	-0.0273	-0.0257	-0.0273
69.6	-0.0053	-0.00606	-0.00908
69.7	-0.0318	0.0129	-0.0568
69.8	-0.0424	0.00833	0.00379
69.9	-0.0621	-0.0303	0.00984
70	0.0121	-0.0295	0.0204
70.1	-0.053	-0.0204	0.0235
70.2	0.0424	-0.0326	-0.0333
70.3	-0.0121	-0.00757	-0.031
70.4	-0.0893	0.0136	0.0136
70.5	-0.0348	-0.0121	0.00833
70.6	-0.0121	-0.00757	0.0227
70.7	0.028	-0.0257	-0.00227
70.8	-0.0136	-0.00984	-0.00151
70.9	0.000757	0.0409	-0.00833
71	-0.0689	-0.0136	0.0371
71.1	-0.0174	-0.0144	0.00303
71.2	-0.059	-0.0174	0.0401
71.3	-0.078	-0.0727	-0.000757
71.4	-0.00984	-0.0447	-0.025
71.5	0.00908	0.0643	-0.0666
71.6	-0.0257	0.031	0.0189
71.7	-0.0273	0.0212	0.00303
71.8	-0.0265	-0.0212	0.0363
71.9	-0.0129	-0.0189	0.0273
72	-0.0288	0.00606	-0.031
72.1	0.022	-0.00908	-0.0257
72.2	-0.0144	0.0053	0.00757
72.3	-0.0545	0.00984	0.0227
72.4	-0.0492	-0.0273	-0.0341
72.5	-0.0348	0.00151	0.0416
72.6	-0.0666	0.0167	0.00454
72.7	-0.0204	-0.0432	-0.0401
72.8	0.000757	-0.00984	0.0204
72.9	0.0348	-0.0159	0.0515
73	-0.022	0.0182	-0.0121
73.1	-0.0394	0.0121	-0.025
73.2	-0.0515	-0.0189	-0.0212
73.3	0.00833	-0.00379	-0.05
73.4	-0.056	-0.0212	0.000757
73.5	-0.0462	-0.00606	0.00833
73.6	-0.0212	-0.0121	0.0189
73.7	-0.0167	-0.0129	-0.0053
73.8	-0.0257	-0.0174	0.000757
73.9	-0.0696	-0.025	0.00833
74	-0.0674	-0.0242	0.00757
74.1	-0.0447	0.0204	0.0053
74.2	-0.0326	0.0227	-0.00454
74.3	-0.0136	-0.00454	0.0136
74.4	-0.0257	-0.00379	0.0379
74.5	-0.031	-0.0371	0.0151
74.6	-0.0212	-0.0189	-0.028
74.7	-0.0765	0.00606	-0.031
74.8	-0.0659	0.00984	-0.0288
74.9	-0.0651	-0.000757	0.0333
75	-0.0772	-0.0432	0.0204
75.1	-0.0537	-0.0341	-0.0288
75.2	-0.0689	-0.0227	0.0189
75.3	-0.0666	-0.022	-0.0182
75.4	-0.05	0	0.031
75.5	-0.0265	0.00757	-0.00379
75.6	-0.0659	-0.0182	-0.0114
75.7	-0.0265	-0.0318	-0.00227
75.8	-0.0341	-0.0363	0.0333
75.9	-0.0454	-0.00454	-0.0371
76	-0.0855	0.00833	-0.0159
76.1	-0.0749	-0.00681	-0.022
76.2	-0.0689	0.0167	-0.0386
76.3	-0.0159	0.00151	-0.0492
76.4	-0.0409	-0.00833	0.0114
76.5	-0.053	-0.0197	-0.0189
76.6	-0.0522	0.022	-0.0167
76.7	-0.0409	0.0151	0.00379
76.8	-0.0235	-0.0257	-0.0204
76.9	0.00379	-0.0727	-0.00681
77	0.0326	-0.00984	-0.0462
77.1	-0.0295	-0.0235	0.0386
77.2	-0.0257	-0.0613	0
77.3	-0.0379	-0.0477	0.00227
77.4	-0.0462	0.00833	0.0303
77.5	-0.0189	-0.0167	-0.000757
77.6	-0.0363	-0.0416	-0.0545
77.7	-0.00227	0.0129	0.0159
77.8	0.0136	0.0189	0.00454
77.9	-0.0265	-0.0273	0.0144
78	0.00227	-0.102	0.0295
78.1	0.0121	-0.000757	-0.0189
78.2	-0.00454	0.0167	0.0318
78.3	-0.0227	0.0159	0.00908
78.4	-0.0515	-0.0379	0.00379
78.5	-0.0394	-0.0197	0.0189
78.6	-0.0242	0.0053	0.00379
78.7	-0.0106	0.0144	-0.00908
78.8	-0.0167	-0.00908	0.0318
78.9	-0.0212	0.0151	0.0341
79	0	0.0409	0.00379
79.1	0.00379	-0.0182	-0.00227
79.2	0.0341	-0.0129	0.0204
79.3	-0.00757	-0.0484	-0.00454
79.4	-0.00151	-0.0151	-0.0204
79.5	-0.0159	-0.028	0.0477
79.6	0.0303	-0.0174	0.028
79.7	0.00303	-0.0333	0.0136
79.8	-0.025	0.0265	-0.0409
79.9	0.00908	-0.0409	0.0326
80	0.0348	0.0167	-0.00984
80.1	0.0136	0.0121	0.0356
80.2	-0.0348	-0.025	0.0295
80.3	-0.0386	-0.0696	-0.0114
80.4	-0.00454	-0.0424	-0.0167
80.5	-0.0454	0.0182	0.0151
80.6	0.0167	-0.0151	0.0575
80.7	0.0129	-0.0159	0.0295
80.8	-0.0379	-0.0318	0.0326
80.9	-0.053	0.0129	-0.00984
81	0.0333	-0.0257	-0.0242
81.1	0.031	-0.00606	0.0144
81.2	-0.00379	-0.0151	0.0159
81.3	-0.0159	-0.0553	0.0167
81.4	0.056	0.0227	0.0333
81.5	0.0242	-0.0212	-0.00151
81.6	-0.0802	-0.0227	0.0129
81.7	-0.0114	-0.0159	0.00454
81.8	-0.000757	-0.00606	0.031
81.9	-0.0447	-0.0129	0.0121
82	-0.0371	-0.0341	0.00606
82.1	-0.0189	0.00757	-0.0204
82.2	-0.0121	0.0114	0.0129
82.3	-0.0212	0.0129	-0.00681
82.4	-0.0439	-0.0129	-0.00984
82.5	-0.00908	0.0121	0.0318
82.6	0.00757	-0.0606	0.00303
82.7	-0.0212	-0.0053	-0.0182
82.8	-0.0583	-0.0265	-0.00984
82.9	-0.0416	-0.00984	0.0053
83	-0.0348	-0.0681	0.00681
83.1	0.0598	0.0295	-0.0121
83.2	0.0386	0.0265	0.00984
83.3	-0.0447	-0.0432	-0.00984
83.4	-0.0893	-0.0363	0.0151
83.5	-0.0386	-0.0114	-0.00227
83.6	-0.000757	0.0144	0.00681
83.7	-0.0182	-0.0295	0.0121
83.8	-0.0492	-0.0204	0.022
83.9	-0.0303	-0.0394	0.0106
84	-0.0257	0.00454	0.00606
84.1	-0.0136	-0.00833	0.0136
84.2	-0.0129	-0.0129	-0.0129
84.3	-0.00908	0.000757	-0.0167
84.4	0.028	0.0273	0.0235
84.5	0.0492	0.0121	0.0288
84.6	0.0341	-0.0212	-0.00379
84.7	-0.0242	0.000757	-0.0144
84.8	0.0136	0.022	0.0114
84.9	-0.022	-0.0356	0.0371
85	0.00379	-0.00681	-0.0182
85.1	0.025	0.0159	-0.000757
85.2	-0.0227	-0.0136	-0.0114
85.3	-0.0659	0.00227	0.0114
85.4	-0.0333	-0.0106	0.0318
85.5	-0.0235	-0.0242	-0.00379
85.6	-0.0424	0.0136	0.00227
85.7	0.0167	0.0121	0.0106
85.8	-0.0371	-0.025	0.00681
85.9	-0.0742	0.00681	-0.0363
86	-0.0197	-0.0182	0.028
86.1	-0.0454	0.00227	-0.00151
86.2	-0.0606	-0.0121	-0.0129
86.3	-0.0454	-0.0159	-0.00681
86.4	-0.0197	-0.00681	0.0129
86.5	-0.0295	0.00757	0.025
86.6	-0.0447	0.0318	-0.0477
86.7	-0.0454	-0.00151	0.0189
86.8	-0.0318	-0.0371	0.0356
86.9	0.00303	-0.0326	0.0507
87	0.025	-0.0424	0.00606
87.1	-0.05	-0.0159	0.00833
87.2	-0.0235	-0.0288	0.00227
87.3	0.0121	-0.00681	-0.0295
87.4	-0.0439	-0.0432	-0.0121
87.5	-0.0507	-0.031	-0.00757
87.6	-0.053	-0.0151	0.00908
87.7	0.00151	0.0167	0.0174
87.8	-0.0303	0.0197	-0.0167
87.9	-0.0197	0.00227	0.00908
88	-0.0363	-0.0212	0.0386
88.1	-0.00833	-0.00984	0.0515
88.2	-0.0288	-0.00984	0.00379
88.3	-0.0167	-0.00833	0.0151
88.4	-0.0394	-0.0106	0.0447
88.5	-0.0151	-0.0484	0.0053
88.6	-0.0765	-0.0363	0.0318
88.7	-0.0719	-0.00379	0.056
88.8	-0.0136	-0.0106	-0.0129
88.9	0.0114	0.0204	0.00833
89	0.00757	0.0303	0.0409
89.1	-0.00984	0.022	0.0106
89.2	-0.00303	-0.00606	-0.0167
89.3	-0.0189	-0.00379	0.0318
89.4	-0.00757	-0.0326	0.031
89.5	0.028	-0.00908	0.00681
89.6	0.0386	-0.00908	0.0129
89.7	0.0341	-0.0204	-0.0371
89.8	0.0174	-0.031	0.00908
89.9	-0.000757	-0.00908	0.0598
90	-0.0432	-0.0416	0.0106
90.1	-0.00379	-0.028	0.00833
90.2	0.0469	0.00606	-0.0144
90.3	-0.0197	-0.0182	0.0227
90.4	-0.0257	-0.0144	0.00454
90.5	-0.0401	0.00454	-0.05
90.6	-0.00454	0.00833	0.0424
90.7	-0.0326	0.00757	-0.00984
90.8	-0.0439	-0.0182	0.0227
90.9	0.0136	-0.00227	0.0136
91	0.0341	-0.0659	-0.00984
91.1	-0.0583	-0.0197	0.00303
91.2	-0.0371	0.00606	-0.00151
91.3	-0.0197	0.0379	-0.00833
91.4	-0.0242	-0.0394	0.00379
91.5	-0.0227	-0.0363	0.0053
91.6	-0.0242	0.0242	0.0341
91.7	-0.0288	-0.0507	-0.0197
91.8	0.00227	-0.0333	-0.0454
91.9	-0.0424	0.00984	-0.0114
92	-0.0167	-0.000757	-0.00454
92.1	-0.0167	-0.0333	0.0204
92.2	0.0257	-0.00833	-0.00606
92.3	-0.0159	-0.00227	0.00984
92.4	-0.0114	-0.00379	0.031
92.5	-0.0242	0.00227	-0.0197
92.6	-0.000757	-0.0341	-0.0326
92.7	-0.0197	0.0159	0.0136
92.8	0.0386	0.0288	0.00606
92.9	0.0242	0.00227	-0.0295
93	-0.00151	-0.0681	-0.0371
93.1	-0.0197	-0.00681	0.0151
93.2	-0.022	0.000757	0.0189
93.3	0.00303	-0.0159	0.00151
93.4	-0.0204	-0.0363	0.00454
93.5	-0.00303	0.0121	-0.0204
93.6	-0.0568	-0.0167	-0.0469
93.7	-0.0416	-0.0303	-0.0303
93.8	-0.0863	-0.0106	0.00227
93.9	-0.0492	-0.0484	-0.0371
94	0.00454	-0.0598	0
94.1	-0.0326	0.0151	0.0318
94.2	-0.0651	0.00833	-0.0371
94.3	-0.0636	-0.0303	-0.0636
94.4	-0.0628	-0.0772	-0.0689
94.5	0.0197	-0.056	-0.00606
94.6	0.0212	-0.00151	0.0129
94.7	-0.0477	0.0386	-0.00833
94.8	-0.0553	-0.0265	-0.0484
94.9	0.00757	-0.0628	0.00681
95	-0.00151	-0.0257	-0.0151
95.1	-0.0182	-0.0326	-0.0265
95.2	-0.0121	-0.0242	-0.00454
95.3	-0.0121	-0.00833	-0.0151
95.4	-0.0348	-0.0144	0.028
95.5	0.0409	-0.0121	0.0053
95.6	0.0121	-0.0265	-0.0151
95.7	-0.0053	0.000757	0.00681
95.8	0.00681	-0.0182	-0.025
95.9	0.0257	-0.00984	-0.0189
96	0.0553	-0.0409	0.0182
96.1	0.0235	-0.0348	-0.0182
96.2	-0.00303	0.00908	0.0341
96.3	-0.0356	0.0121	-0.0432
96.4	0	0.0129	-0.0568
96.5	-0.00757	-0.00833	-0.0053
96.6	0.0053	-0.0356	-0.0197
96.7	-0.00454	0.0136	0.0151
96.8	0.0598	0.0106	0.0303
96.9	-0.0235	0.0379	-0.00151
97	-0.0174	-0.0121	-0.0273
97.1	0.0121	-0.0439	0.0174
97.2	-0.0356	-0.0409	0.00379
97.3	-0.0114	-0.00984	-0.00681
97.4	-0.0333	0.056	0.00303
97.5	-0.031	0.0114	-0.00151
97.6	0.00151	-0.0235	0.0159
97.7	0.0257	-0.0197	0.00606
97.8	-0.0121	-0.0772	0.0257
97.9	-0.0288	-0.0129	0.0106
98	-0.0439	0.0197	0.0151
98.1	0.0106	0.0151	0.0106
98.2	0.0151	-0.0189	0.0515
98.3	0.00833	-0.0363	0.00833
98.4	0.00984	0.0204	0.0053
98.5	-0.0288	-0.0235	0.0197
98.6	-0.028	-0.0341	-0.00227
98.7	0.0212	-0.00379	0.0257
98.8	0.0204	-0.0114	-0.00984
98.9	0.0235	-0.0356	-0.0136
99	-0.00454	0.00908	-0.00379
99.1	-0.0522	0.0303	0.0144
99.2	0.0356	-0.0424	0.0242
99.3	0.0984	-0.0106	0.0106
99.4	0.0379	0.0681	0.0129
99.5	0.0598	-0.0212	-0.0424
99.6	0.059	-0.0212	-0.00681
99.7	0.0053	-0.00379	0.00757
99.8	0.0416	-0.0106	0.025
99.9	0.025	0.0106	0.0235
100	0.0053	-0.0257	-0.00984
100.1	0.0878	-0.000757	-0.0386
100.2	0.00454	-0.0689	-0.00833
100.3	0.025	-0.0136	-0.0628
100.4	-0.578	-0.000757	-0.567
100.5	-2.2	-0.0288	-2.06
100.6	-3.77	-0.2	-3.35
100.7	-4.44	-0.196	-3.83
100.8	-4.3	-0.202	-3.62
100.9	-3.85	-0.171	-3.07
101	-3.18	-0.207	-2.44
101.1	-2.61	-0.148	-1.87
101.2	-2.08	-0.157	-1.5
101.3	-1.69	-0.123	-1.18
101.4	-1.35	-0.0772	-0.924
101.5	-1.13	-0.0908	-0.734
101.6	-0.983	-0.0795	-0.606
101.7	-0.802	-0.0719	-0.525
101.8	-0.713	-0.0749	-0.427
101.9	-0.653	-0.0379	-0.374
102	-0.612	-0.0159	-0.288
102.1	-0.523	-0.0651	-0.242
102.2	-0.489	-0.0235	-0.258
102.3	-0.478	-0.0666	-0.238
102.4	-0.467	-0.0242	-0.221
102.5	-0.441	-0.0401	-0.168
102.6	-0.418	-0.0273	-0.159
102.7	-0.373	-0.0197	-0.136
102.8	-0.366	0.00227	-0.119
102.9	-0.351	0.0212	-0.129
103	-0.266	-0.00379	-0.0772
103.1	-0.275	-0.0151	-0.0674
103.2	-0.316	-0.0121	-0.059
103.3	-0.276	-0.0303	-0.0598
103.4	-0.329	-0.00227	-0.0689
103.5	-0.285	-0.0288	-0.0871
103.6	-0.259	0.025	-0.0893
103.7	-0.268	-0.0583	-0.0977
103.8	-0.241	-0.00681	-0.0341
103.9	-0.263	-0.0515	-0.0379
104	-0.251	-0.0257	-0.0174
104.1	-0.249	0.0606	-0.0484
104.2	-0.229	-0.00757	-0.115
104.3	-0.258	0.00454	-0.0886
104.4	-0.199	-0.0295	-0.0545
104.5	-0.164	-0.00606	0.00681
104.6	-0.187	-0.000757	-0.00454
104.7	-0.223	0.0235	-0.0727
104.8	-0.223	-0.0106	-0.05
104.9	-0.21	-0.00908	-0.0394
105	-0.2	0.00681	-0.0484
105.1	-0.211	-0.0659	-0.0242
105.2	-0.177	-0.0303	-0.028
105.3	-0.139	0.0114	-0.0401
105.4	-0.201	0.0159	-0.0318
105.5	-0.18	-0.00454	-0.031
105.6	-0.171	-0.0167	-0.0379
105.7	-0.157	-0.00454	-0.0477
105.8	-0.163	-0.0106	-0.0507
105.9	-0.119	-0.00151	-0.0151
106	-0.178	-0.0553	-0.00833
106.1	-0.182	-0.0401	-0.0265
106.2	-0.159	-0.0174	-0.0212
106.3	-0.164	0.000757	-0.0666
106.4	-0.177	-0.0326	-0.0825
106.5	-0.0961	-0.0242	-0.0477
106.6	-0.0992	-0.00606	-0.0151
106.7	-0.0954	0.0053	0.00606
106.8	-0.136	-0.0189	-0.00227
106.9	-0.124	-0.0454	-0.0197
107	-0.118	-0.0492	-0.0303
107.1	-0.152	-0.0053	-0.0121
107.2	-0.114	-0.0333	-0.00606
107.3	-0.123	-0.0674	-0.0129
107.4	-0.135	-0.00984	-0.0235
107.5	-0.193	-0.00984	-0.0643
107.6	-0.166	-0.00606	-0.0235
107.7	-0.105	-0.0273	-0.0053
107.8	-0.139	-0.0144	-0.0765
107.9	-0.179	0.0151	-0.0265
108	-0.112	0.00454	-0.0174
108.1	-0.129	-0.0129	-0.0326
108.2	-0.169	0.00151	0.0197
108.3	-0.105	-0.00379	-0.0553
108.4	-0.0681	-0.0197	0.0598
108.5	-0.129	0.0447	-0.00379
108.6	-0.16	-0.00606	-0.0379
108.7	-0.111	-0.0401	-0.0318
108.8	-0.132	-0.00681	-0.0106
108.9	-0.139	-0.00606	-0.0136
109	-0.12	-0.0151	-0.00833
109.1	-0.155	-0.0182	-0.0265
109.2	-0.132	0.0129	-0.0477
109.3	-0.119	0.0212	-0.0659
109.4	-0.108	0.00151	0.00151
109.5	-0.0712	0.0197	-0.00303
109.6	-0.101	0.0257	-0.0151
109.7	-0.114	-0.00151	-0.00606
109.8	-0.0946	-0.0295	-0.031
109.9	-0.104	-0.00151	-0.0424
110	-0.0818	0.0189	-0.0477
110.1	-0.134	0.0136	-0.0447
110.2	-0.14	0.00681	-0.0144
110.3	-0.144	-0.00908	-0.0159
110.4	-0.118	0.0242	-0.0257
110.5	-0.114	0.0386	-0.0136
110.6	-0.0712	0.0136	-0.0174
110.7	-0.0999	-0.000757	-0.0136
110.8	-0.114	-0.0235	0.0288
110.9	-0.13	0.0197	-0.0121
111	-0.0568	0.0129	-0.0174
111.1	-0.0787	0.0242	-0.0484
111.2	-0.0886	0.0575	-0.059
111.3	-0.0961	0.0144	-0.0212
111.4	-0.0924	-0.0295	0.0121
111.5	-0.0946	-0.0182	-0.00757
111.6	-0.0628	-0.0121	-0.0265
111.7	-0.0818	0.031	-0.0401
111.8	-0.0954	-0.0386	-0.00454
111.9	-0.164	-0.00303	0.00681
112	-0.111	-0.0235	-0.0568
112.1	-0.0613	-0.000757	-0.0212
112.2	-0.102	-0.0204	0.0053
112.3	-0.141	-0.0333	-0.0515
112.4	-0.146	0.0401	0.0182
112.5	-0.0939	0.0106	-0.025
112.6	-0.0621	-0.0189	-0.00606
112.7	-0.0871	-0.0167	-0.0273
112.8	-0.0454	0.00681	0.0106
112.9	-0.0257	0.000757	-0.00833
113	-0.0454	-0.031	-0.0204
113.1	-0.0802	-0.0212	-0.00227
113.2	-0.0477	-0.0182	-0.0167
113.3	-0.0833	-0.0333	-0.0212
113.4	-0.0749	-0.0212	-0.00454
113.5	-0.056	0.000757	-0.00454
113.6	-0.0969	-0.00681	-0.00379
113.7	-0.137	-0.0379	0.0257
113.8	-0.111	-0.00151	-0.0227
113.9	-0.0681	-0.00454	-0.0129
114	-0.118	-0.00681	-0.0492
114.1	-0.114	-0.0659	-0.0235
114.2	-0.111	-0.0114	0.00379
114.3	-0.0802	0.00606	-0.0242
114.4	-0.0689	-0.0341	0.00757
114.5	-0.0553	0.0053	-0.00379
114.6	-0.0598	0.0303	-0.0295
114.7	-0.0863	-0.0114	-0.0151
114.8	-0.0704	-0.0288	-0.0257
114.9	-0.0787	0.0151	-0.0227
115	-0.12	-0.0212	0.0598
115.1	-0.056	0.0288	0.00151
115.2	-0.0855	-0.0204	-0.00681
115.3	-0.103	-0.0106	-0.0348
115.4	-0.0568	0.00984	0.0053
115.5	-0.078	0.0053	-0.0144
115.6	-0.107	0.0242	-0.0265
115.7	-0.0727	0.0159	-0.0356
115.8	-0.0696	0.00681	0.0121
115.9	-0.0924	-0.0242	0.00606
116	-0.0401	-0.0416	0
116.1	-0.0848	-0.00757	0.00303
116.2	-0.114	0.00379	0.0114
116.3	-0.0447	-0.0129	-0.0394
116.4	-0.0507	-0.0303	-0.0386
116.5	-0.0114	-0.0167	-0.0394
116.6	-0.0416	-0.0379	-0.0341
116.7	-0.0333	0.00227	0.0462
116.8	-0.0742	-0.0174	-0.00151
116.9	-0.0765	-0.000757	-0.0537
117	-0.0197	-0.031	0.0151
117.1	-0.0333	-0.0636	0.0439
117.2	-0.059	-0.0401	-0.0159
117.3	-0.0371	0.00681	-0.0129
117.4	-0.0802	0.0167	-0.0341
117.5	-0.0333	-0.0114	-0.0946
117.6	-0.05	-0.025	-0.00606
117.7	-0.0318	-0.053	-0.0144
117.8	-0.0144	0.0167	0.0371
117.9	-0.0484	0.0212	-0.0401
118	-0.0167	-0.0114	-0.0401
118.1	0.00606	0.00833	-0.0666
118.2	0.0114	0.0167	0.00908
118.3	-0.0628	-0.0447	-0.0242
118.4	-0.00379	-0.0356	0.0136
118.5	-0.0484	-0.0167	0.0197
118.6	-0.059	-0.00681	0.00303
118.7	-0.0363	-0.0227	-0.0749
118.8	-0.0553	-0.00681	-0.0174
118.9	-0.0295	0.0167	0.0189
119	-0.0242	0.0129	-0.0379
119.1	-0.0394	-0.0265	0.00681
119.2	-0.0999	-0.0053	0.0053
119.3	-0.108	0.0182	-0.0522
119.4	-0.0598	-0.0348	-0.0295
119.5	-0.028	-0.0356	-0.0167
119.6	-0.0273	0.000757	0.0394
119.7	-0.059	-0.0257	-0.00454
119.8	-0.12	0.00681	-0.0507
119.9	-0.0704	-0.0204	-0.0167
120	-0.0833	-0.0273	-0.0227
120.1	-0.0379	-0.022	0.0439
120.2	-0.0401	0.0409	0.0227
120.3	-0.0666	-0.0227	-0.0257
120.4	-0.0469	0.00833	-0.0439
120.5	-0.0659	-0.0114	-0.028
120.6	-0.0727	-0.0303	0.0053
120.7	-0.0704	0.0129	0.0212
120.8	-0.0606	0.0151	-0.0159
120.9	-0.0848	-0.0394	-0.0242
121	-0.0939	-0.0273	0.0598
121.1	-0.0643	-0.0144	-0.0159
121.2	-0.059	-0.00606	-0.0106
121.3	-0.119	0.0136	-0.0106
121.4	-0.0727	-0.0303	-0.0257
121.5	-0.0288	0.00606	-0.022
121.6	-0.0492	-0.0537	0.0212
121.7	-0.0848	-0.0106	-0.0348
121.8	-0.131	-0.00454	-0.0151
121.9	-0.053	-0.00984	-0.0401
122	-0.0643	0.0129	0.0227
122.1	-0.0749	-0.0326	0.0636
122.2	-0.0492	-0.0507	0.0053
122.3	-0.0401	0.0114	-0.0719
122.4	-0.0462	-0.0363	-0.0265
122.5	-0.114	-0.0409	0.0167
122.6	-0.0787	-0.0326	-0.00606
122.7	-0.056	-0.00303	-0.0212
122.8	-0.081	0.00303	0.00454
122.9	-0.0484	-0.0144	-0.0303
123	-0.0749	-0.0303	-0.0288
123.1	-0.0454	-0.0212	-0.0174
123.2	-0.0598	0	0.00303
123.3	-0.025	-0.0151	-0.0114
123.4	-0.0484	-0.0053	-0.0288
123.5	-0.0189	0.0273	-0.0167
123.6	-0.101	-0.0121	-0.0394
123.7	-0.078	-0.0454	0.000757
123.8	-0.0606	-0.0432	0.0318
123.9	-0.0341	-0.0144	-0.0182
124	-0.0545	-0.0303	-0.0447
124.1	-0.0863	-0.025	-0.000757
124.2	-0.0553	-0.0189	-0.0537
124.3	-0.0447	-0.0257	-0.0106
124.4	-0.0886	-0.0265	-0.0182
124.5	-0.0288	-0.0583	-0.0053
124.6	-0.0719	-0.0174	-0.0227
124.7	-0.0409	0.0114	-0.0333
124.8	-0.0432	-0.0326	0.0129
124.9	-0.0371	0.00303	-0.0318
125	-0.0696	-0.0447	-0.0326
125.1	-0.0401	0.00833	-0.022
125.2	-0.081	0.0257	-0.0432
125.3	-0.0863	-0.0129	-0.0257
125.4	-0.00681	-0.00454	-0.0204
125.5	0.0257	-0.0136	-0.0356
125.6	-0.0356	0.0053	-0.0394
125.7	-0.022	-0.00606	-0.00757
125.8	0	-0.00757	-0.00984
125.9	-0.0598	-0.0341	0.00681
126	-0.0704	-0.00984	-0.0106
126.1	-0.0379	0.000757	-0.0462
126.2	-0.0114	-0.0333	-0.0159
126.3	-0.00908	-0.0484	-0.0492
126.4	-0.0553	-0.0303	0.00227
126.5	-0.144	-0.0257	0.00833
126.6	-0.0946	-0.0167	0.0212
126.7	-0.053	-0.0257	-0.0288
126.8	-0.0136	-0.00379	0.000757
126.9	-0.115	-0.0242	-0.0553
127	-0.0886	-0.0273	-0.00908
127.1	-0.0833	-0.0136	0.0326
127.2	-0.0484	-0.0681	0.0204
127.3	-0.0643	-0.0212	0.00151
127.4	-0.0689	-0.0257	-0.0356
127.5	-0.0613	0.0182	0.0136
127.6	-0.0704	-0.0356	-0.022
127.7	-0.0394	-0.0469	-0.00833
127.8	-0.0401	0.0053	0.0265
127.9	-0.0136	0.00757	-0.0401
128	-0.0537	0.0439	-0.0394
128.1	-0.0227	0.00303	-0.0363
128.2	-0.0424	-0.0136	0.0454
128.3	-0.056	-0.0553	0.0053
128.4	0.00681	-0.0204	0.0121
128.5	-0.0651	-0.0273	0.0606
128.6	-0.0984	-0.0121	0.00908
128.7	-0.028	-0.025	-0.0341
128.8	-0.05	-0.00379	-0.0167
128.9	-0.05	-0.0159	-0.0257
129	-0.0848	-0.025	-0.00151
129.1	-0.0439	0.00454	-0.0288
129.2	-0.0326	-0.0159	0.00833
129.3	-0.0477	0.00984	-0.0447
129.4	-0.0204	0.0265	-0.0348
129.5	-0.0242	-0.0598	-0.0106
129.6	-0.0363	-0.00681	0.0151
129.7	-0.0242	-0.00757	0.00984
129.8	-0.0522	-0.0257	0.00984
129.9	0.0151	-0.00984	0.0386
130	-0.0129	0.0182	0.00303
130.1	-0.05	0.0341	0.00227
130.2	-0.0999	-0.0197	0.0379
130.3	-0.0447	-0.0454	0.000757
130.4	-0.0696	-0.0553	0.00454
130.5	-0.0333	-0.0144	0.0545
130.6	0.00303	0.0288	0.0265
130.7	0.00151	0.0167	-0.0144
130.8	-0.0628	-0.0136	-0.0462
130.9	-0.0795	-0.0432	-0.0326
131	-0.0901	-0.0643	-0.00379
131.1	-0.0704	0.0462	0.0242
131.2	-0.0727	0.00606	0.0749
131.3	-0.0848	-0.00379	0.0462
131.4	-0.0484	-0.0333	-0.0053
131.5	-0.0606	-0.0454	0.00227
131.6	-0.0432	-0.0136	-0.0114
131.7	-0.0174	0.0189	0.00681
131.8	-0.00681	0.0273	-0.0174
131.9	-0.0515	0.0189	0.0371
132	-0.0765	-0.0515	-0.0257
132.1	-0.0772	-0.028	-0.00908
132.2	-0.0553	-0.0235	-0.0182
132.3	-0.0492	0.00757	0.0363
132.4	-0.0303	0.0416	-0.0144
132.5	-0.0295	0.0303	-0.00303
132.6	-0.117	-0.0212	-0.0394
132.7	-0.121	-0.028	0.00227
132.8	-0.0613	-0.00833	-0.0053
132.9	-0.0401	0.0174	0.0295
133	0.0189	0.00454	-0.00984
133.1	-0.0242	0.0182	-0.00379
133.2	-0.0182	-0.0273	-0.0477
133.3	-0.0371	-0.0265	-0.0318
133.4	-0.0545	-0.0053	-0.00908
133.5	-0.00227	0.00984	0.0273
133.6	0.00151	0.0144	0.0583
133.7	-0.0742	-0.0356	0.0265
133.8	-0.0386	-0.022	-0.0386
133.9	-0.0227	0.00681	-0.0144
134	-0.0356	0.0114	0.00757
134.1	-0.0189	-0.028	0.0121
134.2	-0.0053	-0.0106	-0.0174
134.3	-0.00151	-0.00757	-0.0053
134.4	-0.0621	0.0053	-0.00151
134.5	-0.022	-0.0492	-0.0326
134.6	-0.0522	-0.0114	-0.00151
134.7	-0.0666	0.0628	0.0151
134.8	-0.0151	0.0174	-0.0348
134.9	-0.0114	-0.0053	0.0212
135	0.00606	-0.0114	-0.0144
135.1	-0.0462	0.00454	-0.0674
135.2	-0.00303	0.0167	-0.0265
135.3	0.00151	0.00833	0.0159
135.4	-0.0356	-0.00151	0.031
135.5	-0.0053	-0.0613	-0.0348
135.6	-0.0871	-0.0265	0.00908
135.7	-0.0575	-0.0121	-0.0432
135.8	-0.0348	-0.00303	0.0189
135.9	-0.0749	-0.0212	0.0212
136	-0.028	0.00303	-0.00681
136.1	-0.0606	0.0106	-0.0114
136.2	-0.0621	-0.025	-0.00606
136.3	-0.0454	0.025	0.00303
136.4	-0.0273	0.0167	-0.0129
136.5	-0.0341	-0.0288	-0.0515
136.6	0.00606	0.0326	0.00454
136.7	-0.0174	-0.00681	0.00984
136.8	-0.0439	-0.0295	0.00908
136.9	-0.00454	-0.0136	0.0129
137	-0.0295	-0.00681	0.0235
137.1	-0.0401	0.0121	0.0204
137.2	-0.05	-0.0333	0.00984
137.3	-0.0174	0.0144	-0.0129
137.4	-0.0189	-0.0621	0.0212
137.5	-0.0318	-0.028	-0.0424
137.6	-0.0818	0.0053	0.00303
137.7	-0.0696	0	0.0341
137.8	-0.0583	-0.0242	-0.0189
137.9	-0.00908	0.0182	-0.022
138	-0.0681	-0.00227	0.0182
138.1	-0.0583	0.028	0.05
138.2	-0.0189	-0.0114	0.0197
138.3	-0.0712	-0.0371	-0.022
138.4	-0.000757	-0.0182	0.0318
138.5	-0.0765	-0.0273	-0.0053
138.6	-0.0659	0.0348	0.0182
138.7	-0.0439	0.0174	0.0212
138.8	-0.0341	-0.0401	0.053
138.9	-0.0636	0.0159	-0.0121
139	-0.0363	-0.00379	-0.000757
139.1	-0.0356	-0.0265	-0.0114
139.2	-0.0765	0.0303	-0.025
139.3	-0.0674	0.0318	0.0643
139.4	-0.0447	0.0159	0.028
139.5	-0.0242	-0.0167	-0.0129
139.6	-0.0303	0.00379	0.0114
139.7	0.0053	-0.000757	0.00151
139.8	-0.053	-0.0182	-0.0227
139.9	-0.05	0.0613	0.0197
140	-0.0908	-0.0053	0.0189
140.1	-0.0863	0.00151	-0.0167
140.2	-0.0409	-0.00833	-0.0174
140.3	-0.0416	-0.022	-0.0295
140.4	-0.0432	0.0333	-0.00303
140.5	-0.0666	-0.0227	-0.00681
140.6	-0.0613	0.0144	0.0227
140.7	-0.0659	0.00606	0.0129
140.8	-0.0416	0.00681	-0.0204
140.9	-0.0666	-0.0174	-0.0318
141	-0.0757	-0.0303	-0.0303
141.1	-0.0606	-0.0197	-0.00303
141.2	-0.00908	0	-0.0136
141.3	-0.0447	0.00757	-0.0114
141.4	-0.112	0.0174	-0.028
141.5	-0.0939	-0.0462	-0.00151
141.6	-0.0568	-0.0326	-0.022
141.7	-0.0598	-0.00303	-0.031
141.8	-0.102	0.000757	0.0114
141.9	-0.0878	0.00379	0.0114
142	-0.0659	-0.0507	0.0114
142.1	-0.0507	0.0174	-0.00984
142.2	-0.0749	0.00984	-0.025
142.3	-0.0977	0.0189	-0.0712
142.4	-0.112	0.0189	0.0106
142.5	-0.107	-0.0386	-0.0257
142.6	-0.11	-0.0151	0.00984
142.7	-0.0984	-0.0363	0.0363
142.8	-0.022	-0.0273	0.00681
142.9	-0.0537	0.0356	0.00454
143	-0.0719	0.0174	0.00303
143.1	-0.059	-0.0151	0.00681
143.2	-0.00227	-0.0212	0.00227
143.3	-0.0613	-0.00454	0.0189
143.4	-0.078	0.0129	-0.0212
143.5	-0.0621	0.0053	-0.0303
143.6	-0.0681	-0.0318	-0.00984
143.7	-0.0447	-0.0492	0.00606
143.8	-0.0432	-0.0394	0.00379
143.9	-0.025	0.0295	0.00151
144	-0.0583	0.0189	0.00606
144.1	-0.0568	0.0121	0.0666
144.2	-0.0689	0	0.0462
144.3	-0.0212	-0.0257	0.0189
144.4	-0.00757	-0.0492	-0.0288
144.5	-0.0204	0.0295	0.0053
144.6	-0.0522	0.0257	-0.0432
144.7	-0.0553	0.0477	-0.0454
144.8	-0.0432	-0.0522	-0.00303
144.9	-0.0242	-0.0235	-0.0182
145	-0.00757	0.000757	0.0227
145.1	-0.0606	0.0167	0
145.2	-0.121	0.00379	0.0235
145.3	-0.0598	-0.0053	-0.0144
145.4	-0.0674	-0.0189	0.0242
145.5	-0.0568	-0.00454	-0.0326
145.6	-0.0696	0	0.0053
145.7	-0.0712	-0.028	0.0363
145.8	-0.0727	0.0167	-0.0515
145.9	-0.0386	0.025	-0.0204
146	-0.0825	-0.0106	-0.0151
146.1	-0.0537	-0.031	-0.00833
146.2	-0.0765	0.0242	0.0454
146.3	-0.0863	-0.0182	0.0129
146.4	-0.0386	-0.0356	-0.0227
146.5	-0.0628	-0.00833	-0.0454
146.6	-0.0537	0.0265	-0.05
146.7	-0.0341	-0.0484	-0.00681
146.8	-0.0659	0.00984	-0.000757
146.9	-0.0432	0.00379	0.0356
147	-0.0643	-0.0151	0.0174
147.1	-0.0886	-0.0212	-0.00606
147.2	-0.0977	-0.0356	0.0053
147.3	-0.0689	-0.0333	-0.028
147.4	-0.142	-0.0462	0.0257
147.5	-0.0636	-0.0204	-0.00303
147.6	-0.0878	-0.0273	0.031
147.7	-0.0643	0.0469	0.0189
147.8	-0.0379	-0.0053	0.0159
147.9	-0.081	0.0174	-0.0379
148	-0.123	-0.0318	-0.00908
148.1	-0.0394	0.0151	0.0348
148.2	-0.0553	-0.0265	0.0242
148.3	-0.0977	-0.0212	-0.0265
148.4	-0.0946	-0.0379	0.0129
148.5	-0.102	-0.0363	0.0106
148.6	-0.132	-0.00151	0.0106
148.7	-0.0469	-0.0257	0.0235
148.8	-0.0666	0.022	-0.0106
148.9	-0.0689	-0.0174	-0.00606
149	-0.028	-0.0182	0.00606
149.1	-0.0863	0.0174	-0.0477
149.2	-0.0666	0.0167	0.0106
149.3	-0.0568	-0.0204	0.00151
149.4	-0.022	-0.0212	0.056
149.5	-0.0432	-0.00984	0.0182
149.6	-0.0704	-0.0129	0.0144
149.7	-0.101	-0.0583	0.0114
149.8	-0.0916	-0.0212	0.0151
149.9	0.00151	-0.0136	0.0167
150	-0.0189	0.0356	-0.00908
150.1	-0.0522	-0.0235	0.0204
150.2	-0.0689	0.0189	-0.0537
150.3	-0.031	0.0159	-0.0242
150.4	-0.0757	-0.00454	-0.0053
150.5	0.028	-0.0439	-0.0326
150.6	-0.0416	-0.053	0.025
150.7	-0.116	0.00606	-0.0106
150.8	-0.078	-0.0326	-0.022
150.9	-0.0651	-0.0356	-0.0151
151	-0.0613	-0.0537	0
151.1	-0.0681	0.0204	0.0363
151.2	-0.0636	0.00379	-0.0106
151.3	-0.0659	-0.0416	-0.022
151.4	-0.0643	-0.0273	-0.00606
151.5	-0.0772	-0.00984	-0.0159
151.6	-0.0742	-0.0167	-0.0121
151.7	-0.0878	0.0235	-0.0114
151.8	-0.0674	0.0129	-0.0235
151.9	0.00151	-0.0386	-0.0333
152	-0.0802	-0.0568	-0.0227
152.1	-0.0356	-0.0447	0.0288
152.2	-0.0235	0.0212	0.0212
152.3	-0.0469	0.0227	-0.0333
152.4	-0.0621	-0.0409	-0.00681
152.5	-0.059	-0.0212	-0.0432
152.6	-0.0659	0	0.0106
152.7	-0.0212	0.0114	-0.00227
152.8	-0.0379	-0.0197	-0.0159
152.9	-0.0189	-0.0522	0.00151
153	-0.0318	-0.031	-0.0151
153.1	-0.0416	-0.000757	-0.0288
153.2	-0.0379	-0.0462	0.022
153.3	-0.0257	0.00303	0.00454
153.4	-0.0394	-0.00984	-0.0121
153.5	-0.00303	-0.0182	-0.0121
153.6	-0.0689	-0.00379	0.0227
153.7	-0.0696	0.00681	0.00151
153.8	-0.0522	-0.0273	-0.00606
153.9	-0.111	-0.0522	0.0151
154	-0.0136	-0.0492	-0.00984
154.1	-0.0265	0.000757	-0.0114
154.2	-0.0507	0.00757	0.00681
154.3	-0.0628	-0.0151	0.0106
154.4	-0.0545	0.0212	0
154.5	0.00681	-0.00606	-0.0257
154.6	-0.0553	-0.0318	-0.0197
154.7	-0.0242	-0.0257	0.00379
154.8	-0.0606	0.00379	0.0606
154.9	-0.025	0.0189	0.0621
155	-0.0621	0.0303	0.0469
155.1	-0.0507	-0.0053	-0.0545
155.2	-0.0886	-0.0492	-0.0189
155.3	-0.0348	-0.00833	0.0136
155.4	-0.0454	0.031	0.0432
155.5	-0.0356	-0.00454	0.0129
155.6	-0.0326	-0.0341	-0.0121
155.7	-0.0318	-0.0114	-0.0151
155.8	-0.0447	0.00454	0.00833
155.9	-0.107	0.00681	0.0167
156	-0.0439	-0.0106	-0.00379
156.1	-0.0742	-0.000757	-0.0114
156.2	-0.0984	-0.0106	-0.0106
156.3	-0.0712	-0.0386	-0.0333
156.4	-0.0734	0.0174	-0.0114
156.5	-0.053	-0.00151	0.00757
156.6	-0.0765	-0.0114	-0.0265
156.7	-0.0954	-0.0242	-0.0227
156.8	-0.0712	-0.0326	0.0053
156.9	-0.05	-0.0189	0.0235
157	-0.0818	-0.0129	0.00984
157.1	-0.0863	0.00908	0.028
157.2	-0.081	-0.00984	-0.00227
157.3	-0.0469	-0.0174	-0.00303
157.4	-0.0939	-0.0174	0.0136
157.5	-0.126	-0.022	-0.0227
157.6	-0.102	-0.0204	-0.0189
157.7	-0.0379	0.00606	-0.0151
157.8	-0.0545	0.00227	-0.0167
157.9	-0.0825	0.00227	0.00303
158	-0.0394	-0.00227	0.0598
158.1	-0.0447	-0.025	0.00454
158.2	-0.0712	-0.0053	0.00833
158.3	-0.0613	0.031	-0.0053
158.4	-0.0167	-0.0114	0.0575
158.5	-0.0757	-0.0257	0.00151
158.6	-0.0598	0.0144	-0.0159
158.7	-0.0689	-0.0197	0.0394
158.8	-0.0568	-0.0371	-0.0136
158.9	-0.103	-0.0401	0.0227
159	-0.0515	-0.0159	-0.0273
159.1	-0.0356	0.0507	-0.0053
159.2	-0.0189	-0.00757	-0.0174
159.3	-0.0939	-0.00303	-0.0106
159.4	-0.0394	-0.0204	-0.00757
159.5	-0.0439	-0.0121	-0.0318
159.6	-0.0257	-0.00757	0.00606
159.7	-0.0424	0.0174	-0.022
159.8	-0.0749	-0.0129	0.00454
159.9	-0.0416	-0.0174	0.0136
160	-0.0636	0.00303	0.0106
160.1	0.0341	0.0189	-0.0507
160.2	-0.0484	-0.031	-0.0197
160.3	-0.173	-0.0492	-0.0681
160.4	-0.135	-0.0583	-0.000757
160.5	-0.0537	-0.0893	-0.0621
160.6	0.00227	-0.0432	-0.028
160.7	-0.022	-0.0106	0.028
160.8	-0.0719	-0.0636	0.00151
160.9	-0.0696	-0.056	-0.0114
161	-0.0674	-0.0318	-0.0363
161.1	-0.126	-0.0651	-0.00454
161.2	-0.0901	-0.0545	0.00681
161.3	-0.0439	-0.0136	-0.0182
161.4	-0.0522	0.00303	0.0182
161.5	-0.0621	-0.00984	0.0053
161.6	-0.0651	-0.0121	0.00606
161.7	-0.059	-0.0326	0.0136
161.8	-0.0757	-0.028	-0.0348
161.9	-0.0454	-0.00757	-0.00151
162	-0.0696	0.0197	0.0363
162.1	-0.0787	-0.031	0.00984
162.2	-0.0545	-0.0394	0.022
162.3	-0.0954	-0.00908	-0.0144
162.4	-0.131	-0.0129	-0.00681
162.5	-0.0886	0.0273	0.00908
162.6	-0.0666	-0.0295	0.0265
162.7	-0.0515	-0.0144	0.00303
162.8	-0.056	-0.0159	0.0394
162.9	-0.0484	-0.0689	-0.0379
163	-0.0893	-0.0326	0.00833
163.1	-0.0878	-0.0159	0.0053
163.2	-0.0878	-0.0424	0.0136
163.3	-0.0863	-0.0197	0.0212
163.4	-0.0477	-0.0363	0.0174
163.5	-0.053	-0.0197	-0.0242
163.6	-0.0848	-0.0227	-0.00379
163.7	-0.031	-0.0288	0.0689
163.8	-0.0507	-0.0742	0.0265
163.9	-0.0893	-0.0643	-0.0288
164	-0.0992	-0.0144	-0.000757
164.1	-0.0363	0.0227	0.0522
164.2	-0.0439	0.00151	-0.0235
164.3	-0.0151	-0.103	-0.00303
164.4	-0.0386	-0.0818	0.0356
164.5	-0.0265	-0.0447	0.0212
164.6	-0.0333	0.0174	-0.0257
164.7	-0.0553	0.0197	0.0204
164.8	-0.0348	-0.0288	0.0227
164.9	-0.0136	-0.0197	0.0901
165	-0.0386	-0.0424	0.0916
165.1	-0.0439	0.000757	0.00227
165.2	-0.0666	-0.00908	-0.00984
165.3	-0.0295	-0.0333	0.0288
165.4	-0.0333	-0.0182	-0.00833
165.5	-0.0575	-0.0159	0.00908
165.6	-0.031	-0.025	0.00757
165.7	-0.0636	-0.00984	-0.0174
165.8	-0.0257	-0.00151	0.0053
165.9	-0.0295	-0.0182	0.0151
166	-0.0432	-0.0265	0.0242
166.1	-0.0477	-0.053	0.0295
166.2	-0.0871	-0.0273	-0.00606
166.3	-0.0439	0.0053	-0.0212
166.4	0.00151	0.0288	0.022
166.5	-0.0295	0.0386	0.0053
166.6	-0.101	-0.0273	0.00151
166.7	-0.0757	-0.0212	0.0242
166.8	-0.0833	-0.0318	0.00303
166.9	-0.0333	0.0197	-0.00908
167	-0.0432	-0.0537	0.00984
167.1	-0.0356	-0.0696	0.0394
167.2	-0.0537	-0.00681	0.0409
167.3	-0.0969	0.0136	-0.0295
167.4	-0.0893	-0.00757	0.0121
167.5	-0.0787	-0.0227	0.00984
167.6	-0.0916	-0.0257	-0.0379
167.7	0.0114	0.0151	0.0151
167.8	0.0121	-0.0182	0.0379
167.9	-0.0749	0.00757	0.0197
168	-0.0439	-0.0273	0.0401
168.1	-0.0712	0.0159	-0.0394
168.2	-0.107	-0.00227	0.0114
168.3	-0.0174	-0.0462	0.0257
168.4	-0.0053	-0.0326	0.0114
168.5	-0.0704	0.00984	0.0136
168.6	-0.0575	-0.025	0.0333
168.7	-0.0704	-0.00379	-0.0303
168.8	-0.0439	-0.00681	0.0265
168.9	-0.0734	-0.0235	0.00833
169	-0.0348	0.00833	-0.0197
169.1	-0.0432	0.0288	-0.0356
169.2	-0.0469	-0.0144	0.0151
169.3	-0.059	-0.0394	0.0053
169.4	-0.0432	-0.0189	-0.0144
169.5	0.00379	-0.0416	-0.0053
169.6	-0.0144	0.0159	0.0447
169.7	-0.0394	0.00227	-0.022
169.8	-0.0871	0.0273	0.0151
169.9	-0.0447	-0.0197	0.0151
170	0.00681	-0.0681	-0.00984
170.1	-0.0484	-0.0257	0.0053
170.2	-0.0621	0.0265	-0.022
170.3	-0.084	0.0333	0.0121
170.4	-0.084	-0.0106	0.0053
170.5	-0.0295	-0.059	0.0363
170.6	-0.0053	-0.0507	-0.00757
170.7	-0.0273	-0.0227	0.0727
170.8	-0.0651	-0.00227	-0.00757
170.9	-0.0628	-0.00151	0.0265
171	-0.0537	-0.0447	0.0348
171.1	-0.0712	-0.0151	0.0318
171.2	-0.0235	-0.0151	0.000757
171.3	-0.0643	-0.0348	0.0643
171.4	-0.0674	0.0106	0.028
171.5	-0.0787	-0.00833	0.0174
171.6	-0.0416	-0.00908	0.022
171.7	-0.0401	-0.0765	0.00908
171.8	-0.031	0.0197	0.028
171.9	-0.0939	-0.0121	0.0341
172	-0.0598	-0.0159	0.000757
172.1	-0.0621	-0.0151	-0.0273
172.2	-0.0189	-0.000757	0.0174
172.3	-0.0575	-0.0265	0.0341
172.4	-0.101	-0.0484	0.0356
172.5	-0.0401	0.00606	0.0356
172.6	-0.0681	0.0189	-0.000757
172.7	-0.0878	0.00833	-0.00151
172.8	-0.0515	-0.0318	0.0151
172.9	-0.0182	-0.0333	0.0106
173	-0.0492	-0.0492	-0.00908
173.1	-0.053	-0.00606	0.0159
173.2	-0.0916	-0.0167	0.0182
173.3	-0.0871	0.00757	0.0182
173.4	-0.00454	-0.0326	-0.0204
173.5	-0.0167	-0.0182	0.028
173.6	-0.0507	-0.000757	-0.00681
173.7	-0.0848	-0.0326	0.0106
173.8	-0.0992	0	0.0363
173.9	-0.00454	-0.0363	0.0484
174	-0.0197	-0.022	-0.00984
174.1	-0.0825	-0.0136	0.00606
174.2	-0.0227	-0.0257	-0.000757
174.3	-0.028	0.0189	-0.0053
174.4	-0.0326	-0.0575	-0.00379
174.5	-0.0712	-0.0575	0.00606
174.6	-0.025	-0.0182	0.0144
174.7	-0.105	0.00454	-0.0053
174.8	-0.0939	0	-0.0174
174.9	-0.0712	-0.00151	-0.0212
175	-0.053	0.0144	-0.0242
175.1	-0.0712	-0.0341	0.0454
175.2	-0.0795	0.00757	0.025
175.3	-0.0522	-0.00606	-0.0273
175.4	-0.0439	-0.0288	-0.00984
175.5	-0.0833	-0.00681	-0.00227
175.6	-0.0704	-0.0182	0.00984
175.7	-0.0447	-0.0303	-0.00833
175.8	-0.00984	-0.0386	0.05
175.9	-0.0477	-0.0129	0.0136
176	-0.0621	-0.0129	-0.0326
176.1	-0.0394	0.0189	0.00454
176.2	-0.0659	0.00303	-0.022
176.3	-0.0386	-0.0568	-0.0114
176.4	-0.0606	-0.0159	-0.00454
176.5	-0.0659	-0.0189	-0.0265
176.6	-0.0666	-0.0121	-0.0379
176.7	-0.0719	0.0515	-0.00303
176.8	-0.0227	-0.0106	0.0182
176.9	-0.0121	-0.00833	0.022
177	-0.0931	-0.0598	0.0439
177.1	-0.0939	-0.0409	0.00833
177.2	-0.0356	-0.0182	-0.00984
177.3	-0.0765	-0.00379	0.00227
177.4	-0.0787	-0.028	0.0159
177.5	-0.0636	-0.0363	-0.00227
177.6	-0.0212	-0.0129	-0.022
177.7	-0.101	-0.0621	0.00227
177.8	-0.0537	0.0507	0.0159
177.9	-0.0356	0.0189	0.0174
178	-0.0689	0.022	0.0106
178.1	-0.059	-0.0386	-0.0167
178.2	-0.0863	-0.0288	-0.0151
178.3	-0.0643	-0.0651	0.0121
178.4	-0.0136	0.0053	0.0401
178.5	-0.0749	0.0295	0.0447
178.6	-0.0409	-0.00757	-0.00984
178.7	-0.0795	-0.0507	-0.00833
178.8	-0.0871	-0.00908	0.0197
178.9	-0.0954	-0.00681	0.00151
179	-0.0484	0.00681	0.0235
179.1	-0.022	0.00833	0.0439
179.2	-0.0704	0.0174	-0.00454
179.3	-0.0749	-0.0341	0.00227
179.4	-0.0901	-0.00151	-0.0053
179.5	-0.000757	0.0333	0.0235
179.6	-0.0273	-0.022	0.0787
179.7	-0.0522	-0.0114	-0.0114
179.8	-0.111	0.00151	-0.0129
179.9	-0.0484	-0.0394	-0.0167
180	-0.0606	-0.0182	-0.0182
180.1	-0.0575	-0.0129	0.028
180.2	-0.0409	-0.022	0.00151
180.3	-0.0636	-0.00606	0.0432
180.4	-0.0575	-0.0144	0.0167
180.5	-0.0606	-0.00681	-0.0273
180.6	-0.025	-0.0348	0.00379
180.7	0.00151	-0.0303	0.0106
180.8	-0.0341	-0.0371	0.0303
180.9	-0.0719	-0.031	0.0484
181	-0.081	0.0257	0.00151
181.1	-0.0825	0.0235	-0.0204
181.2	-0.031	0.00151	0.000757
181.3	0.0136	-0.0659	0.0545
181.4	-0.0848	-0.025	0.022
181.5	-0.0772	-0.0121	0.0106
181.6	-0.0863	-0.0197	0.0469
181.7	-0.109	-0.0288	0.0288
181.8	-0.0295	0.0121	0.0129
181.9	0.0106	-0.00908	-0.0348
182	-0.0522	-0.0356	-0.0136
182.1	-0.0613	-0.031	0.0227
182.2	-0.0242	-0.0273	0.00757
182.3	-0.0462	-0.0227	0.031
182.4	-0.0696	-0.0295	0.0242
182.5	-0.0182	-0.0227	0.0348
182.6	-0.0257	-0.00908	0.0159
182.7	-0.0795	-0.0167	0.00606
182.8	-0.0257	-0.0295	0.0257
182.9	-0.0432	0.0189	0.0204
183	-0.0674	-0.0151	0.00379
183.1	-0.0674	-0.00984	0.0053
183.2	-0.0636	-0.0257	0.00151
183.3	-0.0681	0.00227	-0.00984
183.4	-0.0356	-0.0416	0.0144
183.5	-0.0954	0.0159	0.0129
183.6	-0.056	0.028	0.031
183.7	-0.0333	-0.0212	0.0197
183.8	-0.0318	-0.00984	0.00984
183.9	-0.0908	-0.0197	-0.0114
184	-0.0515	-0.0144	0.0144
184.1	0.00681	-0.0273	0.0182
184.2	-0.0151	0.0144	-0.0204
184.3	-0.0106	-0.00303	0.000757
184.4	-0.0727	-0.00908	0.0303
184.5	-0.0916	-0.000757	0.0303
184.6	-0.0416	0	-0.0197
184.7	-0.0961	0.0159	-0.00227
184.8	-0.0348	0.00454	-0.0144
184.9	-0.0454	-0.0273	0.0379
185	-0.0333	-0.0348	0.0197
185.1	-0.0833	-0.0333	0.0114
185.2	-0.0696	0.0235	0.0204
185.3	-0.0946	-0.0144	0.00757
185.4	-0.05	-0.0129	0.00303
185.5	-0.0666	0.0053	-0.000757
185.6	-0.0553	0.0121	-0.0129
185.7	-0.0681	-0.025	0.00303
185.8	-0.059	-0.00833	-0.0273
185.9	-0.0628	0.0121	0.0159
186	-0.0189	-0.0121	0.0136
186.1	-0.0507	-0.025	0.0432
186.2	-0.0727	-0.0386	-0.0257
186.3	-0.0348	-0.0053	0.00757
186.4	-0.0401	0.0114	-0.0326
186.5	-0.0855	-0.0242	-0.0432
186.6	-0.0651	-0.0265	-0.0114
186.7	-0.0522	0.0167	0.0507
186.8	-0.0477	-0.0227	0.0129
186.9	-0.0469	-0.00757	-0.0189
187	-0.11	-0.0167	0.0121
187.1	-0.0666	-0.0167	0.0174
187.2	-0.0394	-0.0462	0.0159
187.3	-0.0136	-0.0326	0.0432
187.4	-0.0053	-0.022	0.031
187.5	-0.0273	-0.00454	0.0121
187.6	-0.0394	-0.0295	0.0144
187.7	-0.0613	0.0257	-0.0114
187.8	0.0114	-0.0197	0.0204
187.9	-0.0159	-0.0295	-0.00227
188	-0.0386	0.0136	0.0469
188.1	-0.0636	0.0303	0.0621
188.2	-0.0553	-0.022	0.0689
188.3	-0.0757	-0.0189	-0.00984
188.4	0.0121	0.0197	0.0121
188.5	-0.0182	0.00606	0.0212
188.6	-0.113	0.00379	-0.0182
188.7	-0.05	-0.0174	0.0318
188.8	-0.0613	-0.00984	0.0303
188.9	-0.0613	-0.0257	0.00379
189	-0.0432	-0.0227	0.0401
189.1	-0.0242	0.0689	0.0371
189.2	-0.0689	0.000757	-0.00303
189.3	-0.0681	-0.0447	0.0598
189.4	-0.0273	-0.00227	0.0204
189.5	-0.0454	-0.022	0.00833
189.6	-0.0363	0.0242	0
189.7	-0.05	-0.0182	-0.0114
189.8	-0.0484	-0.0674	0.0212
189.9	-0.05	-0.0303	-0.0174
190	-0.0545	-0.0197	0.00151
190.1	-0.117	0.0182	-0.0121
190.2	-0.0931	0.0204	0.0189
190.3	-0.0787	-0.00379	-0.00454
190.4	-0.0727	-0.0151	0.0265
190.5	-0.0871	0.00606	-0.00984
190.6	-0.123	0.0303	0.0295
190.7	-0.0795	-0.0053	0.0182
190.8	-0.0613	-0.056	0.0371
190.9	-0.0568	-0.000757	-0.0151
191	-0.056	0.028	0.0114
191.1	-0.0818	-0.0522	0.00454
191.2	-0.0628	-0.0333	0.025
191.3	-0.107	0.0265	0.0053
191.4	-0.0719	-0.0553	-0.0159
191.5	-0.0689	-0.0189	0.0159
191.6	-0.0507	0.031	-0.025
191.7	-0.0545	0.0106	-0.0189
191.8	-0.0416	-0.0492	0.0151
191.9	-0.0946	0.0174	-0.025
192	-0.109	0.0341	0.0484
192.1	-0.0772	-0.0265	0.0144
192.2	-0.0371	-0.0129	0.0129
192.3	-0.0916	-0.0583	-0.0386
192.4	-0.142	-0.031	-0.0484
192.5	-0.129	-0.0167	0.031
192.6	-0.0696	-0.0129	0.0174
192.7	-0.0772	0.0288	-0.00227
192.8	-0.107	-0.0257	-0.00606
192.9	-0.0901	-0.0197	-0.0326
193	-0.0575	-0.0167	0.0204
193.1	-0.0477	0.0227	0.0386
193.2	-0.0621	-0.0106	0.0273
193.3	-0.0681	-0.0379	-0.0227
193.4	-0.0969	-0.0151	-0.0333
193.5	-0.0545	-0.00227	0.0409
193.6	-0.0818	-0.00908	0.0144
193.7	-0.0447	-0.00984	-0.0212
193.8	-0.0363	0.022	0.0379
193.9	-0.0871	-0.0371	0.053
194	-0.0598	-0.0515	0.00379
194.1	-0.0992	-0.0136	0.031
194.2	-0.0772	-0.0416	-0.00984
194.3	-0.0318	-0.0227	-0.0326
194.4	-0.0643	-0.0318	0.0242
194.5	-0.0477	-0.0136	0.056
194.6	-0.0348	-0.0348	-0.028
194.7	-0.0931	-0.0401	-0.0507
194.8	-0.0696	0.0257	-0.0106
194.9	-0.0749	0.0197	0.0515
195	-0.0636	-0.0114	0.0749
195.1	-0.114	-0.053	0.0348
195.2	-0.132	-0.0182	0.0182
195.3	-0.0727	-0.000757	-0.0318
195.4	-0.0765	-0.0273	0.025
195.5	-0.0295	-0.00908	0.0848
195.6	-0.0454	0.00227	-0.0235
195.7	-0.0727	-0.028	-0.0151
195.8	-0.0689	-0.0696	0
195.9	-0.117	-0.031	0.00681
196	-0.059	-0.0114	0.0189
196.1	-0.0749	0	0.0182
196.2	-0.0825	-0.00757	-0.00454
196.3	-0.0583	-0.0454	0.0159
196.4	-0.0984	-0.0235	-0.0129
196.5	-0.0961	-0.0484	0.0212
196.6	-0.025	0.0182	-0.0106
196.7	-0.0507	0.0288	0.00908
196.8	-0.0977	-0.00908	0.0416
196.9	-0.084	-0.0257	0.0053
197	-0.0886	-0.0167	0.0106
197.1	-0.0666	-0.0424	-0.00227
197.2	-0.0848	-0.0129	0.0204
197.3	-0.107	-0.0681	-0.0174
197.4	-0.0613	-0.0265	0.059
197.5	-0.056	0.0515	-0.0386
197.6	-0.0893	0.00606	0.0106
197.7	-0.0863	-0.0318	0.000757
197.8	-0.0689	-0.0515	-0.0295
197.9	-0.117	0.0182	0.0189
198	-0.0916	-0.0432	0.000757
198.1	-0.0477	0.0167	0.00379
198.2	-0.0886	0.000757	0.0318
198.3	-0.0643	-0.0053	0.0424
198.4	-0.059	-0.0916	0.0265
198.5	-0.0757	-0.0273	0.0454
198.6	-0.0537	-0.00379	0.025
198.7	-0.05	0.0151	-0.00606
198.8	-0.0469	-0.0242	0.0295
198.9	-0.0553	-0.0469	0.0227
199	-0.059	-0.0394	0.00303
199.1	-0.0772	0.0182	-0.05
199.2	-0.0416	0.0545	0.0295
199.3	-0.0477	-0.0401	0.0522
199.4	-0.0628	-0.0114	0.0167
199.5	-0.127	-0.000757	0.00606
199.6	-0.139	-0.0394	0.00606
[truncated: 2,603 more rows]

## Sheet: Fig.1C
Fig.1C	HsNaV1.4
	Current (nA)
Time (ms)	Saline	100 nM STX	3:1 E540A:STX
0	0.0448	0.0835	0.112
0.1	0.0554	0.0843	0.0342
0.2	0.0661	0.0774	0.00759
0.3	0.0714	0.0736	0.0258
0.4	0.0767	0.0531	0.0645
0.5	0.0448	0.0494	0.022
0.6	0.0547	0.106	0.0516
0.7	0.0767	0.0661	0.0197
0.8	0.0182	0.0311	0.00987
0.9	0.0387	0.000759	0.00456
1	0.0478	0.0714	0.0501
1.1	0.0509	0.0228	0.0668
1.2	0.0418	0.0433	0.00607
1.3	0.019	0.0182	0.0205
1.4	0.0683	0.0197	0.0395
1.5	0.00683	0.0425	0.00911
1.6	-0.00456	0.0372	0.0494
1.7	0.0144	0.0243	0.0273
1.8	0.0524	0.0395	0.0121
1.9	-0.0319	0.00835	0.0456
2	0.019	0.0182	0.022
2.1	0.0281	-0.022	-0.0311
2.2	0.0159	-0.00759	0.0501
2.3	-0.0296	0.038	0.0433
2.4	0.00304	-0.00531	-0.00987
2.5	0.0144	-0.00304	0.0038
2.6	0.0357	0.0585	0.0471
2.7	-0.0251	0.0114	0.0152
2.8	0	0.00911	0.0456
2.9	0.0372	-0.00531	0.00987
3	0.0114	0.0645	-0.0129
3.1	0.0137	0.00911	0.00531
3.2	-0.0175	0.0471	0.0334
3.3	0.0144	0.0281	0.0152
3.4	-0.00607	-0.0205	0.0418
3.5	0.0159	-0.0213	0.0342
3.6	0.0152	0.0683	0.0311
3.7	-0.00759	0.00607	0.0311
3.8	-0.0137	0.000759	0.0159
3.9	-0.00911	0.0456	0.0304
4	0.000759	0.0638	0.0364
4.1	-0.00607	0.0159	-0.0182
4.2	-0.00304	0.0106	0.0577
4.3	-0.0205	0.0159	0.0129
4.4	0.0144	0.00835	0.0182
4.5	-0.00607	-0.0121	0.0167
4.6	-0.0243	0	0.0349
4.7	0.0121	0.0486	0.0144
4.8	-0.0144	0.019	0.0289
4.9	0.0152	0.00683	0.0266
5	-0.0516	-0.00304	-0.00835
5.1	-0.00304	0.0311	0.0152
5.2	0.0281	-0.0448	0.0433
5.3	-0.0175	-0.00759	0.00456
5.4	0.0129	0.0137	0.0228
5.5	0.0342	0.0554	0.0106
5.6	-0.00683	0.0554	0.0456
5.7	-0.0418	-0.0175	0.0372
5.8	-0.0182	-0.000759	-0.0213
5.9	-0.0038	0.041	0.0038
6	0.00759	-0.00456	0.041
6.1	0.00304	0.0175	0.0342
6.2	0.00911	0.0342	0.0213
6.3	0.0152	0.0258	-0.00531
6.4	0.038	-0.0137	-0.0319
6.5	0.0433	0.0304	0.0167
6.6	0.0251	0.0228	0.0304
6.7	-0.0197	-0.0258	-0.0121
6.8	-0.0235	-0.0251	0.0121
6.9	-0.00683	-0.0114	-0.00607
7	-0.00152	-0.00304	0.0289
7.1	0.00911	0.0471	0.00152
7.2	-0.0569	-0.000759	-0.00987
7.3	0.0456	0.0213	-0.0106
7.4	-0.0258	0.00456	0.00759
7.5	-0.0402	0.0714	-0.0197
7.6	0.0175	-0.0213	0.0175
7.7	-0.041	-0.0114	0.0289
7.8	0.0395	-0.00531	-0.0152
7.9	0.0106	0.0615	0.00152
8	0	0.00456	-0.022
8.1	0	0.0342	-0.00911
8.2	0.0228	0.0296	0.0144
8.3	0.0387	0.0144	-0.0251
8.4	0.0182	-0.0289	-0.00152
8.5	0.0129	0.0585	-0.000759
8.6	0.00683	-0.0144	-0.0319
8.7	0.0038	0.0334	0.038
8.8	0.0334	-0.0342	-0.0167
8.9	0.0334	0.00304	-0.022
9	0.0266	0.000759	-0.00152
9.1	0.0562	0.0243	0.0334
9.2	0.0433	0.00759	-0.0152
9.3	-0.0038	-0.0121	-0.0159
9.4	0.0304	0.0205	-0.0175
9.5	0.0311	0.0182	0.00607
9.6	0.000759	0.0281	0.0243
9.7	0.00304	-0.00228	-0.0296
9.8	0.0425	0.0167	-0.00607
9.9	-0.00607	0.0357	-0.00683
10	0.0623	0.0243	0
10.1	0.0182	0.0182	0.00607
10.2	-0.0121	0.0273	-0.0289
10.3	0.0129	-0.00531	0.0197
10.4	-0.0038	0.0273	0.00607
10.5	-0.00835	-0.0175	-0.0334
10.6	0.044	0.0311	-0.0311
10.7	0.00987	-0.00987	-0.00228
10.8	0.00228	-0.0334	0.0433
10.9	0.0182	0.0205	-0.0129
11	-0.0129	-0.0524	0.000759
11.1	0.0531	0.0228	-0.0121
11.2	0.0342	0.0326	0.0478
11.3	-0.0152	-0.0311	0.0243
11.4	-0.000759	0.0243	-0.0137
11.5	-0.0357	0.0289	0.0266
11.6	0.00683	0.0159	0.00987
11.7	-0.00683	-0.00152	0.00759
11.8	-0.0364	0.00911	0.0418
11.9	-0.022	0.0121	0.0137
12	0.0152	-0.00607	0.0159
12.1	0.038	0.00228	0.00987
12.2	0.0228	0.0114	-0.00228
12.3	0.0311	-0.00835	0.00456
12.4	0.0114	-0.0129	0.0281
12.5	0.00152	-0.0137	0.0289
12.6	0.0175	0.00683	0.0509
12.7	0.00531	0.0372	0.0205
12.8	-0.00759	0.0266	0.0289
12.9	-0.00228	0.00759	0.044
13	0.000759	0.0182	0.0736
13.1	0.0342	-0.00152	-0.0304
13.2	0.0251	0.0038	0.0326
13.3	0.022	-0.0281	-0.0121
13.4	-0.0349	-0.0167	0.00607
13.5	-0.0129	-0.0463	-0.000759
13.6	0.0121	0.00683	0.0121
13.7	0.0114	-0.00987	-0.00228
13.8	0.063	-0.0501	0.0205
13.9	0.0516	-0.0402	-0.022
14	0.0258	0.0418	-0.00607
14.1	0.0281	-0.00683	0.0152
14.2	0.00835	0.00911	-0.0213
14.3	0.00911	-0.0319	0.0129
14.4	-0.0228	-0.00531	0.0106
14.5	0.00759	0.0114	-0.00683
14.6	0.0137	0.0114	-0.0144
14.7	0.0289	-0.0273	-0.0182
14.8	0.0387	0.0456	0.00531
14.9	0.0615	0.0121	-0.00152
15	0.0106	0.0281	0.0137
15.1	0.0562	0.0205	-0.00531
15.2	0.0121	-0.0258	-0.00228
15.3	0.00683	0.00228	-0.0266
15.4	0.0326	0.0516	-0.0486
15.5	0.0319	-0.0251	-0.00152
15.6	0.0326	-0.0266	-0.0106
15.7	0.0197	0.00531	-0.00683
15.8	-0.0289	0.0418	-0.0197
15.9	0.0547	0.00228	-0.0258
16	0.0448	0.0197	-0.0213
16.1	0.022	-0.0296	-0.019
16.2	0.019	0.0273	-0.0129
16.3	0.0296	0.0266	-0.0319
16.4	0.044	-0.0228	-0.0114
16.5	0.00911	0.0137	-0.0167
16.6	-0.00304	0.00987	-0.0547
16.7	0.0509	-0.0357	-0.0281
16.8	-0.00835	-0.0137	-0.00607
16.9	0.00456	-0.00531	-0.044
17	0.044	0.0251	-0.0623
17.1	0.044	0.0304	0.0038
17.2	0.0152	0.0205	-0.000759
17.3	0.0729	0.0114	-0.0357
17.4	0.00531	-0.00683	-0.00759
17.5	0.044	0.00759	0.00835
17.6	0.00759	-0.0243	0.0152
17.7	0.0106	-0.0213	0.0038
17.8	0.00911	-0.00911	-0.00987
17.9	0.0167	-0.0121	-0.0235
18	0.0281	0.0326	0.0114
18.1	0.0562	0.0205	-0.00607
18.2	0.0243	-0.00228	-0.019
18.3	0.0676	0.00531	0.000759
18.4	0.0235	-0.00456	-0.00531
18.5	0.0349	0.0342	0.00987
18.6	0.0395	-0.0121	-0.0281
18.7	0.0159	-0.00152	-0.0349
18.8	0.044	0.0235	-0.0213
18.9	0.0175	0.0243	0.00987
19	0.0478	0.0167	0.00683
19.1	0.0486	-0.0159	0.038
19.2	0.0607	-0.0623	0.0175
19.3	0.0478	0.0144	-0.0258
19.4	0.0349	-0.022	0.000759
19.5	0.0114	0.00456	0.00911
19.6	0.0554	0.0137	0.0357
19.7	0.0433	-0.0562	0.0235
19.8	0.0357	0.0273	0.0038
19.9	0.0144	-0.00987	-0.0357
20	-0.0228	-0.0296	0.00304
20.1	0.0501	-0.000759	-0.0334
20.2	-0.00531	-0.00835	-0.0114
20.3	0.0152	0.0129	0.0258
20.4	0.0182	0.0349	-0.000759
20.5	-0.0114	0.00607	0.0342
20.6	0.0159	-0.0038	0.0167
20.7	0.00531	-0.0182	-0.00683
20.8	0.0372	0.0296	0.0251
20.9	-0.0349	0.00607	0.0228
21	-0.0402	-0.0167	0.0197
21.1	0.00152	-0.00987	0.0691
21.2	-0.0228	-0.0038	0.0129
21.3	0	-0.00152	0.00911
21.4	0.0251	-0.00911	0.0152
21.5	-0.00456	0.0038	-0.0106
21.6	0.0182	0.0213	-0.0319
21.7	0.00987	-0.0167	0.0182
21.8	0.0311	-0.0152	0.0167
21.9	0.0251	0.00759	0.00228
22	0.0296	0.00531	-0.0251
22.1	0.0213	0.00987	0.00835
22.2	0.0106	0.0213	0
22.3	0.00835	0.0129	0.0258
22.4	0.0501	0.0319	0.0114
22.5	0.022	0.0319	0.00911
22.6	-0.0152	-0.0129	-0.0228
22.7	0.0289	-0.0258	0.0205
22.8	0.0395	0.000759	0.000759
22.9	-0.0106	0.0562	0.0326
23	0.0258	0.0342	0.0243
23.1	0.0197	-0.00835	0.0266
23.2	0.0509	0.000759	-0.019
23.3	0.0562	-0.00607	0.00911
23.4	0.0448	0.0251	-0.019
23.5	0.0349	0.00759	0.00152
23.6	0.0121	0.00759	-0.0372
23.7	0.00531	0.0038	0.0182
23.8	0.0372	0.041	0.00759
23.9	0.0167	0.0137	-0.0311
24	-0.00304	-0.00456	0.022
24.1	0.0235	-0.000759	-0.019
24.2	0.0319	0.0137	-0.0167
24.3	0.0402	0.0304	0.00228
24.4	-0.00987	0.00607	-0.00456
24.5	-0.00987	0.00531	-0.00835
24.6	0.0144	-0.0114	-0.0387
24.7	-0.00607	-0.019	-0.0364
24.8	-0.00911	0.0159	-0.0342
24.9	0.0205	-0.00228	-0.0137
25	0.00456	-0.00228	0.0182
25.1	0.0342	-0.0038	-0.0167
25.2	0.0197	-0.0213	0.000759
25.3	0.0213	0.00456	-0.022
25.4	0.0531	0.0349	-0.0213
25.5	0.0349	-0.00911	-0.00987
25.6	0.0334	0.0213	-0.00759
25.7	-0.00228	0.00456	-0.00683
25.8	0.0266	0.0456	-0.0289
25.9	0.0182	-0.00304	-0.0486
26	0.022	0.0418	-0.0326
26.1	0.0478	0.0159	0.0129
26.2	0.0175	-0.0038	0.0137
26.3	0.0144	-0.0106	-0.044
26.4	0.0281	-0.0038	-0.00759
26.5	0.0205	0	0.0273
26.6	0.0243	0.00152	0.0395
26.7	0.0175	-0.0152	0
26.8	0.00911	-0.0349	0.0326
26.9	0.022	0.00759	-0.0038
27	0.0182	0.0106	0.00759
27.1	0.0296	0.0349	-0.00152
27.2	0.0106	-0.0159	0.000759
27.3	0.00987	0.0266	-0.0114
27.4	-0.0167	-0.0251	-0.00607
27.5	0	-0.0106	-0.00152
27.6	0.0349	-0.0106	-0.00759
27.7	0.0038	-0.0152	0.0213
27.8	-0.00683	-0.0372	0
27.9	0.019	0.0159	-0.00456
28	0.000759	-0.0372	0.044
28.1	0	0.0342	-0.00759
28.2	0.019	-0.0228	0.0144
28.3	0.0448	-0.0251	0.00607
28.4	0.0296	0.0167	0.0357
28.5	0.00683	0.00607	0.0228
28.6	0.0106	0.0296	0.0258
28.7	0.0281	0.00304	0.0129
28.8	0.0463	-0.0243	0.00911
28.9	0.00911	0.0129	-0.000759
29	0.0266	-0.00987	0.0159
29.1	0.0304	-0.0121	0.0456
29.2	0.00759	0.0159	-0.0349
29.3	0.0402	-0.00759	0.00683
29.4	0.0182	0.022	0.0478
29.5	-0.00683	0.0159	-0.0296
29.6	0.0311	0.0137	0.00759
29.7	-0.00152	-0.00759	0.0547
29.8	0.00683	-0.0235	0.0319
29.9	-0.000759	-0.0106	-0.00531
30	0.00456	0.00683	0.0623
30.1	0.0387	-0.00304	0.0258
30.2	-0.0228	0.00835	0.0349
30.3	0.0273	0.00228	0.0334
30.4	0.019	0.0106	0.00987
30.5	0.0213	-0.00304	0.0121
30.6	0.022	0.0387	0.0144
30.7	0.0342	0.0167	-0.0106
30.8	-0.00152	-0.00456	0.00304
30.9	0.00683	-0.00759	0.0038
31	-0.00759	0.0121	0.0425
31.1	0.0114	0.0144	0.0197
31.2	0.038	0.0281	-0.0121
31.3	0.0175	-0.0524	0.0129
31.4	-0.0167	-0.0228	-0.0106
31.5	-0.00456	0.0509	0.000759
31.6	0.0121	0.0266	0.0175
31.7	0.00531	-0.044	-0.0182
31.8	-0.0258	-0.0175	0.00607
31.9	0.0334	-0.00304	-0.0266
32	-0.00835	0.00683	0.00456
32.1	-0.0106	0.0137	0.0159
32.2	-0.00304	0.0258	0.00152
32.3	0.0175	-0.0258	-0.0387
32.4	-0.0182	-0.0418	0.00911
32.5	-0.0326	-0.0038	0.0273
32.6	0.0129	0.00987	0.0326
32.7	-0.022	0.0038	-0.0121
32.8	-0.0402	-0.0137	-0.00835
32.9	0.0159	0.0334	-0.0197
33	-0.0205	0.00987	0.000759
33.1	0.019	-0.0106	-0.0645
33.2	0.0228	-0.0038	-0.0159
33.3	-0.0129	-0.00683	-0.0152
33.4	0.0402	-0.00607	0.00456
33.5	0.0106	-0.0235	-0.0114
33.6	0.0319	0.0334	-0.0494
33.7	0.00304	0.00304	-0.0342
33.8	0.00987	0.0228	-0.0281
33.9	0.0342	0.0114	-0.0114
34	0.00304	-0.0235	-0.0357
34.1	-0.00987	0.00607	-0.0038
34.2	-0.0577	-0.00152	-0.0258
34.3	-0.0114	-0.000759	-0.00228
34.4	0.0106	0.0273	-0.0539
34.5	0.0121	0.0304	0.0182
34.6	0.00683	0.0463	-0.0152
34.7	0.0038	-0.0258	-0.0273
34.8	0.0372	0.0167	-0.0106
34.9	0.0273	0.0289	-0.0038
35	0.00304	-0.00683	-0.0121
35.1	0.0106	-0.0342	-0.0213
35.2	0.0326	-0.0038	-0.00152
35.3	0.00607	-0.041	0.038
35.4	-0.00152	0.0197	0.0129
35.5	0.0159	0.0129	-0.0038
35.6	0.0152	-0.0038	0.000759
35.7	-0.000759	-0.00304	0.0175
35.8	0.0182	-0.00607	-0.0167
35.9	-0.0144	-0.00683	0.0106
36	-0.044	0.0471	0.0144
36.1	-0.0289	-0.0228	0.00304
36.2	-0.0258	-0.0152	0.0144
36.3	-0.0281	-0.00456	0.06
36.4	-0.0235	0	0
36.5	-0.0509	-0.0144	-0.0319
36.6	0.0144	0.000759	0.0228
36.7	-0.0357	-0.0509	0.00531
36.8	0	-0.00911	0.0349
36.9	-0.0197	-0.0197	0.0289
37	-0.00759	-0.00228	-0.00531
37.1	-0.0129	0.00531	-0.00228
37.2	-0.0296	0.0106	0.000759
37.3	0.0038	0.00456	0.00456
37.4	-0.0197	-0.00531	0.00835
37.5	-0.0159	-0.00683	0.044
37.6	0.00607	0.00152	-0.0334
37.7	-0.0106	-0.0289	-0.0159
37.8	-0.00456	0.00607	0.0463
37.9	0.0175	0.0266	0.038
38	-0.0213	0.00987	0.0425
38.1	-0.0129	-0.000759	0.0114
38.2	-0.0425	-0.00759	0.0205
38.3	0.00911	-0.00683	0.0243
38.4	-0.0342	0.00228	0.0281
38.5	-0.0364	0.0114	0.0273
38.6	0.0243	-0.0175	0.00911
38.7	-0.0585	0.0167	-0.0182
38.8	0.0342	0.00456	-0.019
38.9	0.00456	0.0167	-0.0197
39	-0.0456	0.0114	0.0182
39.1	-0.0121	-0.0038	-0.0281
39.2	0.0296	-0.0235	-0.0114
39.3	0.0334	0.0182	-0.0205
39.4	-0.0478	0.0364	-0.0159
39.5	-0.0516	-0.0106	-0.00683
39.6	0.0137	-0.0152	0.0577
39.7	-0.00456	0.00304	0.019
39.8	-0.0311	-0.0121	-0.00759
39.9	0.0289	0.0357	-0.022
40	-0.00759	0.00152	0.041
40.1	0.0554	-0.0258	-0.0372
40.2	0.0364	0.0114	0.0144
40.3	-0.0319	0.00911	0.00228
40.4	-0.0311	-0.00683	-0.0106
40.5	-0.0258	0.0319	-0.0175
40.6	0.0752	-0.00911	0.0121
40.7	0.0175	-0.0235	-0.022
40.8	-0.0289	-0.00531	-0.0326
40.9	0.0175	-0.0213	0.00987
41	-0.0114	-0.0152	-0.0296
41.1	-0.022	-0.0228	-0.0448
41.2	0.0531	-0.00531	0.00152
41.3	-0.0266	0.00531	0.00683
41.4	-0.0121	-0.0129	0.0152
41.5	-0.00607	0.0266	-0.0129
41.6	-0.0159	-0.019	-0.00228
41.7	-0.0349	-0.0395	-0.000759
41.8	-0.0137	0.00607	-0.0235
41.9	0.0167	0.0273	-0.00304
42	0.0159	0.0456	-0.00835
42.1	0.0372	-0.0129	-0.0182
42.2	0.0167	0.000759	-0.0106
42.3	0.00987	-0.00683	-0.0372
42.4	-0.00228	-0.0372	-0.00531
42.5	0.0106	0.00911	0.00759
42.6	-0.022	0.00607	-0.0243
42.7	-0.0243	0.00607	0.0038
42.8	-0.000759	0.0304	-0.00152
42.9	-0.0342	-0.0235	-0.0364
43	-0.0213	0.0304	0.000759
43.1	0.0205	-0.0159	-0.0197
43.2	0.00987	-0.0114	-0.0121
43.3	0.00607	0.00911	-0.00911
43.4	-0.0038	0.0342	-0.00835
43.5	-0.0197	0.00152	0.0129
43.6	0.00835	-0.0372	-0.0114
43.7	0.0228	-0.0197	-0.0463
43.8	0.0289	0.0235	0.0296
43.9	0.0311	0.0038	-0.0121
44	-0.00987	0.00607	0.041
44.1	0.00987	-0.0137	0.0349
44.2	-0.0197	-0.0258	0.00911
44.3	0.0038	-0.00531	-0.0129
44.4	0.0213	0.00152	-0.0319
44.5	0.0433	0.0038	-0.00531
44.6	0.00911	0.00531	-0.0114
44.7	-0.0228	-0.00683	0.0456
44.8	0.0152	-0.0258	0.0577
44.9	0.0159	-0.0106	0.0167
45	-0.00607	0.0243	0.0121
45.1	0.0273	0.0129	-0.00531
45.2	0.063	-0.0144	0.044
45.3	-0.0038	-0.0129	0.0744
45.4	-0.0106	0.0433	-0.000759
45.5	0.0197	-0.0471	0.000759
45.6	-0.00911	-0.0182	0.0418
45.7	-0.0121	0.00607	0.038
45.8	-0.022	0.0349	0.0152
45.9	0.019	-0.0402	-0.00835
46	-0.0273	0.0167	-0.000759
46.1	-0.00304	-0.0645	0.0197
46.2	0.0152	-0.0759	0.0137
46.3	-0.000759	0.0106	0.0273
46.4	-0.0251	-0.0258	0.00911
46.5	-0.0167	-0.0235	-0.0038
46.6	0.00152	0.0524	-0.0152
46.7	0.00228	0.0038	0.00835
46.8	0.0235	0.00152	0.0471
46.9	-0.0243	-0.0197	-0.019
47	0.0342	0.0311	0.00835
47.1	-0.019	-0.00683	-0.0342
47.2	-0.00304	-0.00607	0.00304
47.3	0.038	0.0175	0.00607
47.4	0.00987	-0.022	0.00835
47.5	-0.0129	0.0281	-0.00683
47.6	-0.0911	-0.00759	-0.0273
47.7	-0.0182	-0.0137	-0.00835
47.8	0.0251	0.022	0.0114
47.9	0.0273	0	0.022
48	-0.0243	0.0205	0.0251
48.1	-0.0197	0.0159	-0.0478
48.2	-0.0516	-0.022	-0.0706
48.3	0.0159	-0.0251	0.0159
48.4	-0.0175	-0.0418	0.00835
48.5	-0.0235	0.0273	0.0152
48.6	0.0152	0.0387	-0.0478
48.7	-0.0159	-0.00683	-0.0319
48.8	0.0121	0.0304	0.0106
48.9	-0.0114	-0.00987	-0.0106
49	0.0334	0.0152	0.00304
49.1	0.0243	-0.00456	-0.0516
49.2	-0.0364	-0.00152	-0.0175
49.3	-0.00456	0.022	-0.0349
49.4	0.0349	0.0289	0.00152
49.5	0.0266	-0.0304	-0.0235
49.6	-0.00152	-0.00987	-0.0197
49.7	0.0175	-0.00987	0.0243
49.8	-0.00228	0.00683	-0.0114
49.9	-0.022	0.0235	-0.0342
50	-0.0281	-0.0106	-0.00304
50.1	0.0159	0.0281	0.0486
50.2	0.0304	-0.0235	-0.0235
50.3	0.00228	0.0501	0.0106
50.4	-0.0038	0.0129	-0.00683
50.5	0.0304	0.00304	-0.041
50.6	-0.0592	-0.0638	0.0205
50.7	0.019	0.000759	-0.0121
50.8	-0.0243	0.019	-0.0159
50.9	-0.0228	0.0478	-0.0281
51	0.041	-0.00987	0.022
51.1	-0.0038	0.00607	-0.0547
51.2	0.00683	0.0402	0.00304
51.3	0.00607	0.0152	-0.00911
51.4	-0.0121	0.0175	0.0197
51.5	-0.0273	0.0319	-0.0334
51.6	-0.00607	0.0228	-0.0114
51.7	0.0463	0.044	-0.0137
51.8	-0.0129	0.00456	-0.00987
51.9	0.0182	0.0258	-0.00228
52	-0.0289	0.022	0.0121
52.1	0.0304	0.0273	0.0281
52.2	0.0304	0.0152	-0.00835
52.3	-0.00987	-0.0251	-0.00759
52.4	0.00304	-0.0137	0.00835
52.5	-0.00531	0.00456	-0.019
52.6	-0.019	0.00607	-0.00911
52.7	0.0121	-0.0319	-0.00759
52.8	0.0395	0.00304	0.0266
52.9	0.0038	0.00228	0.00683
53	-0.00304	-0.0152	0.0661
53.1	0.00607	-0.0159	-0.00759
53.2	0.022	0.0038	-0.00835
53.3	-0.0304	0.0152	-0.00304
53.4	0.00607	-0.0175	-0.00456
53.5	0.0311	0.0228	-0.0433
53.6	-0.00456	-0.0121	0.044
53.7	-0.0281	-0.0448	-0.00228
53.8	0.0121	-0.0273	0.0251
53.9	0.022	0.0038	0.0228
54	0.0402	-0.0289	0.0106
54.1	0.0228	0.0159	0.0235
54.2	0.00228	-0.00456	-0.00152
54.3	0.00456	-0.0182	-0.000759
54.4	0.00228	0.00304	0.00683
54.5	0.0296	-0.00759	-0.0152
54.6	0.00152	-0.00228	0.0395
54.7	0.0425	0.0159	0.019
54.8	-0.0258	0.0129	0.0456
54.9	-0.0205	0.0228	0.0364
55	0.0319	-0.0175	0.0205
55.1	0.0349	0.00759	-0.00456
55.2	0.0638	0.0144	-0.00152
55.3	0.0547	-0.0258	0.0326
55.4	0.0258	-0.0114	-0.0296
55.5	-0.00683	0.0319	0.019
55.6	0.0478	0.0197	0.0289
55.7	0.0114	0.0486	0.0205
55.8	0.00304	-0.019	-0.00456
55.9	0.0235	-0.0159	0.0167
56	0.0326	0.0235	-0.0296
56.1	0.0752	0.00987	0.0213
56.2	0.0509	0.0213	-0.0106
56.3	0.0121	-0.0387	-0.0326
56.4	0.0881	-0.0038	-0.00759
56.5	0.022	-0.0114	-0.0273
56.6	0.0433	0.0175	0.00759
56.7	0.0182	-0.0387	-0.0167
56.8	0.019	-0.0296	-0.00456
56.9	-0.00607	0.0129	0.0182
57	0.0038	-0.0159	-0.0106
57.1	0.00607	-0.0137	-0.0387
57.2	-0.00987	-0.0038	0.00835
57.3	0.0349	0.0494	-0.022
57.4	0.0159	0.0235	-0.0289
57.5	0.0364	0.00683	-0.00228
57.6	0.00228	-0.0372	-0.0114
57.7	-0.00911	-0.00759	0.00607
57.8	0.0296	-0.0243	0.0304
57.9	0.022	-0.00607	0.00911
58	0.00911	0.00152	0.00607
58.1	0.0137	0.0456	-0.0349
58.2	0.00531	-0.00607	-0.0228
58.3	0.0273	0.0319	-0.0159
58.4	-0.0334	0.0152	-0.0364
58.5	0.00456	0.0334	-0.0638
58.6	0.0281	-0.0114	-0.0137
58.7	0.0387	-0.0129	-0.000759
58.8	0.0296	0.00683	0.00911
58.9	-0.00304	-0.0342	-0.0273
59	0.0197	-0.0152	-0.0326
59.1	0.0342	-0.0182	0.0152
59.2	0.0152	-0.0281	-0.000759
59.3	0.0038	0.0425	-0.0304
59.4	-0.0114	0.0121	-0.00911
59.5	0.0258	0.00987	0.00683
59.6	-0.0106	0.0129	-0.0152
59.7	0.0273	-0.0129	-0.00152
59.8	0.0106	0.0342	-0.0205
59.9	0.0114	0.00835	-0.0114
60	0.0182	-0.0296	-0.0038
60.1	0.0144	0.0349	-0.00607
60.2	-0.0121	-0.00835	-0.0843
60.3	0.0144	-0.00531	0.00531
60.4	-0.0167	-0.00531	0.0175
60.5	-0.00987	-0.00152	0.0129
60.6	0.0167	0.0137	-0.0304
60.7	0.0281	0.0106	0.0106
60.8	0.0448	0.019	-0.0311
60.9	0.0349	0.0159	0.0334
61	0.0159	0.0402	-0.0129
61.1	0.00835	-0.019	-0.022
61.2	0.0509	0.00152	0.0121
61.3	-0.0159	0.0364	0.00304
61.4	-0.0258	-0.0144	0
61.5	0.0243	-0.0266	0.0395
61.6	-0.0266	0.019	0.022
61.7	0.0266	-0.0326	-0.0159
61.8	0.0698	0.00835	0.0213
61.9	0.0251	0.0129	0.0266
62	-0.0182	-0.0486	0.0364
62.1	-0.0144	-0.0243	0.00456
62.2	0.0326	-0.0281	-0.00911
62.3	-0.00987	-0.00987	0.0289
62.4	0.0159	-0.0258	-0.00152
62.5	0.0326	-0.0577	0.0235
62.6	0.0152	-0.00456	0.0038
62.7	-0.0152	-0.000759	0.0129
62.8	-0.0167	-0.0463	-0.00531
62.9	0.0296	-0.00683	0.00835
63	0.00987	0.0205	0.0251
63.1	-0.0296	0.0137	0.0319
63.2	0.00759	0.000759	0.0167
63.3	-0.0137	0.0106	-0.022
63.4	0.000759	-0.00759	0.0213
63.5	-0.00987	0.0038	0.0258
63.6	-0.0182	-0.00304	0.00683
63.7	0.0273	-0.00607	0.00683
63.8	0.019	-0.0144	0.0289
63.9	0.00759	0.0114	0.0159
64	0.0106	0.0167	0.0319
64.1	0.0038	0.00759	0.00531
64.2	0.0311	-0.00607	-0.0334
64.3	0.00456	-0.00531	0.0152
64.4	-0.0175	0.0159	0.0152
64.5	-0.00531	-0.0159	-0.00456
64.6	-0.00759	0.0296	-0.044
64.7	0.00456	-0.00987	-0.000759
64.8	-0.00683	-0.022	-0.00304
64.9	0.019	-0.00607	-0.00683
65	0.0114	0.0129	0.00228
65.1	0.0228	0.022	-0.0144
65.2	0.00607	-0.044	-0.0213
65.3	-0.0159	-0.0235	-0.0425
65.4	0.0266	0.00759	0.0144
65.5	0.0516	-0.0319	0.00456
65.6	0.0516	-0.022	0
65.7	0.0547	0.0456	0.0129
65.8	-0.00228	0.0349	0.00531
65.9	-0.0213	-0.0114	-0.0319
66	-0.0289	-0.00607	-0.0228
66.1	0.0213	-0.0501	-0.0516
66.2	0.022	-0.00835	0.00835
66.3	0.0121	0.00456	0.019
66.4	0.044	-0.0334	-0.0182
66.5	0.0205	-0.0349	-0.0182
66.6	-0.0144	0.0266	-0.0137
66.7	0.0197	-0.022	-0.00759
66.8	0.0486	0.00759	-0.00456
66.9	0.0402	-0.0121	-0.0167
67	0.0281	-0.0228	0.0137
67.1	0.0121	0.00987	-0.00607
67.2	-0.022	0	0.0213
67.3	0.00456	-0.0137	-0.0402
67.4	-0.00304	-0.0167	-0.00456
67.5	0.00683	0.0364	0.0258
67.6	0.019	-0.0228	-0.0304
67.7	-0.0281	-0.00152	-0.0592
67.8	0.00987	-0.00911	-0.000759
67.9	0	-0.0137	-0.0425
68	-0.0228	0.0197	-0.038
68.1	-0.0364	0.0266	-0.0114
68.2	0.0106	0.00987	-0.0137
68.3	0.0736	-0.0357	0.0137
68.4	-0.00987	0.00456	0.00456
68.5	-0.0175	0.00228	-0.0167
68.6	-0.00607	0.00911	-0.0121
68.7	0.00683	0.0137	-0.00911
68.8	0.022	-0.0463	0.0167
68.9	-0.0167	0.00987	-0.0311
69	0.0372	-0.0395	0.0258
69.1	0.0607	-0.00911	0.0182
69.2	0.041	0.00531	0.000759
69.3	0.0395	0.000759	-0.0471
69.4	0.0266	0.0197	0.00835
69.5	-0.00456	-0.0175	0.0372
69.6	-0.0243	-0.0372	-0.00456
69.7	-0.0205	-0.0213	0.0235
69.8	0.0478	0.0509	0.00835
69.9	-0.00683	-0.0387	0.00987
70	0.0144	-0.0106	-0.0319
70.1	0.0258	-0.00152	-0.00683
70.2	0.0304	-0.0121	0.0152
70.3	0.044	0.00759	0.00152
70.4	0.0114	-0.0349	0.00304
70.5	-0.00228	-0.0243	0.00987
70.6	-0.0281	0.0159	0.000759
70.7	0.019	-0.019	0.0137
70.8	-0.000759	-0.0357	-0.0213
70.9	-0.0167	-0.0554	-0.00759
71	-0.00304	0.000759	0.0364
71.1	-0.00835	-0.00759	0.044
71.2	0.0539	-0.00456	-0.00987
71.3	-0.0175	-0.0342	-0.00304
71.4	-0.0182	-0.00228	0.044
71.5	0.00911	0.00456	-0.0243
71.6	-0.019	0	0.00759
71.7	0.00531	0.00228	0.0129
71.8	0.0213	0.0357	0.000759
71.9	0.022	-0.0152	0.00456
72	-0.0175	-0.0228	-0.00683
72.1	0	0.00456	-0.0372
72.2	-0.0137	0.0213	-0.0205
72.3	-0.00228	0.00228	-0.0175
72.4	-0.0182	-0.00228	-0.0182
72.5	0.0213	-0.0311	-0.0342
72.6	0.0121	0.0326	-0.0159
72.7	-0.0304	0.00304	-0.0395
72.8	-0.0129	-0.0243	0.0258
72.9	0.00228	-0.0144	-0.0509
73	0.00835	-0.00987	-0.00911
73.1	0	-0.00759	-0.0478
73.2	0.0243	-0.0486	0.00911
73.3	0.00683	0.0137	-0.00531
73.4	0.0289	-0.0038	-0.00759
73.5	0.0114	-0.00759	-0.0114
73.6	-0.0137	0.0235	-0.0342
73.7	-0.00759	-0.019	-0.019
73.8	-0.0228	-0.0433	-0.0364
73.9	0.0182	-0.00759	0.0251
74	-0.00759	-0.000759	-0.0266
74.1	-0.00531	-0.00683	-0.00759
74.2	0.0243	0.0197	-0.0676
74.3	0.0038	0.0121	-0.044
74.4	-0.022	-0.0121	-0.0251
74.5	-0.0182	-0.0213	-0.0319
74.6	-0.00911	-0.00683	-0.0433
74.7	-0.00304	-0.00304	-0.0159
74.8	0.0106	0.00835	0.0137
74.9	0.0281	0.0243	0.0289
75	-0.0106	-0.0349	-0.0342
75.1	-0.0296	0.0175	-0.0137
75.2	-0.0129	0.0349	-0.0304
75.3	-0.00835	0.0106	-0.0129
75.4	-0.0251	-0.0235	0.00304
75.5	0.0152	-0.0418	-0.0197
75.6	-0.0159	0.00683	-0.0121
75.7	0.0319	0.0258	-0.0395
75.8	0.0121	0.0235	0.0114
75.9	-0.00911	-0.0182	-0.0197
76	-0.0494	-0.0251	-0.00531
76.1	-0.0281	-0.0516	-0.0319
76.2	-0.038	0.0501	-0.0342
76.3	-0.0182	0.0121	-0.0281
76.4	-0.0296	-0.0243	0.0175
76.5	-0.00456	-0.0364	-0.00228
76.6	-0.00304	0.0175	-0.00835
76.7	-0.0152	0.0106	-0.0129
76.8	-0.0129	-0.0311	-0.00228
76.9	-0.0114	-0.0137	0.00152
77	-0.0175	0	-0.0038
77.1	-0.0364	0.00835	-0.0152
77.2	-0.0205	0.0106	-0.0121
77.3	0.00304	-0.00759	0.0159
77.4	-0.0326	-0.0235	-0.0866
77.5	-0.0592	-0.0121	0.0213
77.6	-0.0205	0.0167	-0.0304
77.7	-0.0418	-0.00228	-0.0501
77.8	-0.041	-0.0197	-0.0152
77.9	-0.0425	-0.044	-0.0205
78	-0.0213	0.00607	0.0615
78.1	-0.0182	0.0182	0.0167
78.2	-0.0607	-0.0494	0.0197
78.3	0.0175	0.0129	0.0387
78.4	-0.0159	0.0167	0.0152
78.5	-0.0129	-0.00456	0.000759
78.6	-0.0205	-0.0159	-0.00683
78.7	-0.0137	0.0038	0.0342
78.8	-0.0258	0.0243	0.0038
78.9	-0.0456	-0.0038	-0.0342
79	0.0205	0.0175	0.0205
79.1	0.0547	0.00911	0.0144
79.2	-0.00987	0.00228	0.0326
79.3	-0.0152	-0.0114	0.00835
79.4	-0.0167	-0.0251	-0.0175
79.5	0.000759	0.00911	0
79.6	0.0152	-0.0114	0.019
79.7	-0.00531	0.019	0.0289
79.8	-0.0364	-0.0433	-0.00228
79.9	-0.00304	-0.00987	0.00152
80	-0.00987	-0.0326	0.0372
80.1	-0.0144	-0.00304	-0.0326
80.2	-0.0182	0.0251	0.0167
80.3	-0.00228	-0.00228	-0.0364
80.4	-0.00228	-0.00531	0.019
80.5	-0.0129	0.0129	-0.0152
80.6	0.000759	-0.0235	0.0281
80.7	-0.0175	0.0152	0.0311
80.8	-0.041	-0.038	0.00152
80.9	-0.0175	0.00759	-0.0266
81	0	-0.0326	-0.0402
81.1	-0.0228	-0.0175	0.0289
81.2	0.00531	0.0144	0.019
81.3	0.0114	-0.0281	-0.00228
81.4	-0.0205	-0.00152	-0.0585
81.5	0.000759	-0.00911	-0.0418
81.6	-0.0197	0.0296	-0.00987
81.7	-0.0121	0.0251	0.0281
81.8	0.0213	-0.00683	-0.0251
81.9	-0.0304	-0.0395	-0.0152
82	-0.0501	-0.022	-0.0121
82.1	-0.00987	0.00304	-0.00456
82.2	0.0137	0.00152	-0.0539
82.3	0.0197	0.0182	-0.00987
82.4	0.000759	-0.00911	-0.019
82.5	-0.00304	0.0167	-0.00835
82.6	-0.0197	-0.0243	-0.00911
82.7	-0.0266	0.0326	-0.0296
82.8	-0.0121	-0.0038	0.00911
82.9	-0.00835	0.0387	0.0144
83	0.00304	0.00911	0.0137
83.1	-0.0129	0	-0.0433
83.2	0	-0.0106	-0.0167
83.3	0.00456	0.00456	-0.0121
83.4	-0.0387	-0.0296	-0.00607
83.5	-0.0342	0.0319	-0.0425
83.6	-0.0342	-0.041	-0.0387
83.7	-0.0281	-0.0175	-0.0668
83.8	0.019	0.0228	-0.00911
83.9	-0.0144	0.0152	-0.0326
84	-0.00911	0.0182	-0.00152
84.1	-0.00456	-0.00835	0.0213
84.2	0.00531	-0.022	-0.00531
84.3	-0.0159	0.0326	-0.0205
84.4	-0.0623	0.000759	0.0114
84.5	-0.0205	-0.0296	-0.00304
84.6	0.0137	-0.0167	-0.0213
84.7	-0.0213	-0.00531	-0.0159
84.8	-0.0129	0.0152	-0.00456
84.9	-0.00531	0.0197	-0.0273
85	-0.0144	0.0182	-0.0357
85.1	0.0167	-0.0213	0.000759
85.2	-0.0213	0.00607	-0.0159
85.3	-0.0304	-0.0197	-0.00531
85.4	0.0182	0.0114	-0.0364
85.5	-0.0038	-0.0144	-0.00911
85.6	-0.0357	-0.00456	-0.0228
85.7	-0.0175	0.00835	-0.0144
85.8	-0.0129	-0.00456	0.00228
85.9	0	-0.0106	-0.00987
86	-0.0144	-0.0478	0.000759
86.1	0	0.00228	-0.0137
86.2	-0.00911	0	0.0175
86.3	-0.00228	-0.0038	0.0213
86.4	0.0243	-0.0729	0.00683
86.5	0.00911	-0.00759	0.00683
86.6	-0.00607	-0.0258	0.00835
86.7	0.0182	-0.0372	0.0205
86.8	0.0106	-0.00607	-0.00531
86.9	0.000759	-0.0144	-0.0182
87	0.00531	-0.038	-0.0372
87.1	-0.0509	-0.00835	-0.0289
87.2	-0.0402	-0.00911	0.00987
87.3	0.00531	-0.0159	-0.000759
87.4	-0.0357	-0.000759	-0.00835
87.5	-0.041	0.0129	0.0205
87.6	-0.0607	-0.0342	-0.000759
87.7	0.0114	-0.0509	0.0159
87.8	-0.00607	-0.0418	0.0387
87.9	-0.0197	-0.0638	-0.044
88	0.00228	-0.041	-0.022
88.1	-0.0121	0.0129	-0.00835
88.2	-0.0661	-0.0645	-0.0152
88.3	-0.044	0	0.0038
88.4	-0.00911	-0.0258	0.0266
88.5	-0.0289	-0.0243	-0.0121
88.6	0.00911	-0.0319	0.0235
88.7	0.0114	-0.0326	0.0357
88.8	0.0213	0.0038	-0.0243
88.9	-0.0433	-0.0144	-0.0364
89	-0.0038	-0.0106	-0.0448
89.1	-0.00304	0.00835	-0.0243
89.2	-0.0304	-0.0228	-0.0547
89.3	0.00152	0.000759	-0.00304
89.4	0.0129	-0.0144	0.0137
89.5	0.0251	-0.0182	-0.0251
89.6	-0.0121	-0.0197	0.00531
89.7	-0.0387	0.00683	-0.0038
89.8	0.0129	-0.00835	-0.0304
89.9	-0.0213	-0.0463	-0.0372
90	-0.038	0.00531	-0.0144
90.1	-0.0372	-0.0334	-0.00531
90.2	-0.0243	-0.00759	-0.019
90.3	-0.0524	0.00607	-0.0121
90.4	-0.0251	0.00835	-0.0357
90.5	-0.0501	-0.00911	-0.00456
90.6	-0.0289	0.000759	-0.00911
90.7	0	0.0114	-0.0433
90.8	-0.00607	-0.00456	-0.0175
90.9	-0.0524	-0.00683	-0.0213
91	-0.000759	-0.0106	-0.0418
91.1	0.00228	0.0121	-0.0387
91.2	-0.0342	-0.0402	-0.0144
91.3	0.00835	0.0281	-0.0364
91.4	-0.00835	-0.0334	-0.0539
91.5	-0.00911	-0.0311	-0.0213
91.6	0.0114	0.00456	-0.00531
91.7	-0.0243	-0.0228	0.00911
91.8	-0.00152	-0.00152	-0.0311
91.9	0.000759	0.00835	-0.0577
92	-0.00456	0	0.0144
92.1	-0.0114	-0.0197	-0.041
92.2	-0.0448	0.0281	-0.0357
92.3	0.0129	0.0159	-0.0106
92.4	0.0175	0.0228	-0.0235
92.5	-0.0129	-0.0486	-0.0251
92.6	-0.0782	0.00304	-0.00152
92.7	-0.00987	0.00456	-0.0167
92.8	-0.00683	-0.00683	-0.022
92.9	-0.0433	0.0159	-0.0205
93	-0.0114	0.00304	-0.00987
93.1	-0.0197	-0.00911	-0.0152
93.2	-0.019	-0.0197	0.0121
93.3	-0.0175	-0.0038	-0.00683
93.4	-0.0676	-0.0175	-0.0577
93.5	-0.0516	-0.0486	-0.0402
93.6	-0.0516	-0.0144	-0.0273
93.7	-0.0615	-0.00531	-0.0182
93.8	-0.0281	0.000759	0.0121
93.9	0.0129	0.000759	-0.0456
94	-0.044	-0.000759	-0.0243
94.1	-0.0281	0.00911	-0.00911
94.2	-0.0418	0.00531	-0.0258
94.3	-0.0509	0.0296	0.000759
94.4	-0.0554	0.0137	-0.0038
94.5	-0.00987	-0.0531	-0.00228
94.6	0.00456	-0.022	0.00607
94.7	-0.0357	-0.0509	0.0114
94.8	-0.0296	0.00228	0.00759
94.9	-0.0372	0.0311	0.0129
95	-0.0372	-0.0182	-0.0121
95.1	-0.0144	0.000759	-0.022
95.2	-0.00683	-0.00759	-0.00987
95.3	-0.0539	-0.0395	-0.0205
95.4	-0.0326	0.0304	0.0289
95.5	-0.0326	0.0243	-0.00835
95.6	-0.0433	-0.038	0.0129
95.7	-0.0243	0.0349	0.00304
95.8	-0.022	-0.0159	-0.0258
95.9	-0.0387	-0.0152	0.0243
96	-0.0661	-0.00759	0.0228
96.1	-0.0866	0.0038	0.0213
96.2	-0.022	-0.0137	0.0114
96.3	-0.0304	0.0197	0.019
96.4	-0.0289	-0.0228	0.00835
96.5	0	-0.0661	0.0456
96.6	0.0471	0.0121	0.0197
96.7	-0.0266	-0.0228	-0.0205
96.8	-0.0402	0.0304	0.00759
96.9	-0.0357	0.00228	0.00152
97	0.0251	-0.0281	0.0114
97.1	-0.0258	0.0121	0.00152
97.2	-0.0175	-0.00987	0.00607
97.3	-0.00987	0.0182	-0.0205
97.4	-0.0357	0.00228	0.0106
97.5	-0.0311	-0.00759	-0.00987
97.6	-0.0531	0.0121	-0.0159
97.7	-0.0197	0.00759	-0.00456
97.8	-0.00911	-0.0289	0.0471
97.9	-0.0228	-0.00531	-0.0114
98	-0.0129	-0.00456	-0.00152
98.1	-0.0554	-0.0258	-0.0319
98.2	-0.0387	-0.00607	-0.00759
98.3	-0.00152	-0.0281	-0.00759
98.4	-0.0213	-0.00911	-0.0159
98.5	-0.0235	0	-0.0494
98.6	0.00304	-0.0471	-0.0243
98.7	-0.0501	-0.0251	-0.00683
98.8	0.00759	-0.0258	-0.041
98.9	-0.00683	-0.00683	-0.0562
99	-0.000759	0.00987	0.00607
99.1	-0.0471	-0.0243	0.0121
99.2	-0.0463	-0.0281	-0.0311
99.3	-0.000759	-0.0463	-0.0106
99.4	0.00987	0.0167	-0.00304
99.5	0.0175	0.0106	-0.0372
99.6	-0.0342	-0.00683	-0.00607
99.7	-0.0273	0.00531	-0.00456
99.8	-0.0213	-0.0235	-0.0319
99.9	-0.0235	-0.00228	-0.00152
100	0.0038	-0.00531	-0.0759
100.1	0.0562	-0.0243	-0.0645
100.2	-0.134	-0.0311	-0.0949
100.3	-0.0509	0.0273	-0.0463
100.4	-0.194	-0.0106	-0.00456
100.5	-0.814	0.0319	0.0175
100.6	-1.83	-0.0698	-0.119
100.7	-2.55	-0.0668	-0.136
100.8	-2.67	-0.186	-0.137
100.9	-2.47	-0.17	-0.137
101	-2.07	-0.128	-0.0736
101.1	-1.75	-0.152	-0.0995
101.2	-1.37	-0.113	-0.102
101.3	-1.08	-0.0706	-0.0941
101.4	-0.85	-0.0941	-0.0653
101.5	-0.714	-0.0782	-0.104
101.6	-0.605	-0.00531	-0.0364
101.7	-0.519	-0.0372	-0.0774
101.8	-0.42	-0.0364	-0.0213
101.9	-0.313	-0.00683	-0.0319
102	-0.315	-0.0387	-0.0281
102.1	-0.26	-0.019	-0.0463
102.2	-0.241	-0.0304	-0.0243
102.3	-0.187	-0.0425	-0.0509
102.4	-0.196	-0.0402	-0.0349
102.5	-0.178	-0.0289	-0.0258
102.6	-0.192	-0.041	0.0304
102.7	-0.137	-0.0243	-0.0501
102.8	-0.121	-0.0213	-0.0326
102.9	-0.104	0.0182	-0.0425
103	-0.118	-0.0213	-0.00607
103.1	-0.15	-0.00987	-0.0129
103.2	-0.109	-0.00835	-0.0326
103.3	-0.124	0.0175	-0.0114
103.4	-0.106	-0.0326	0.0228
103.5	-0.0866	-0.0585	-0.0296
103.6	-0.079	0.0289	-0.00456
103.7	-0.079	-0.0342	-0.0342
103.8	-0.0577	-0.0281	0.022
103.9	-0.105	-0.0228	-0.0372
104	-0.1	0.0251	-0.0182
104.1	-0.103	-0.00911	-0.0342
104.2	-0.0585	-0.0152	0.0304
104.3	-0.0767	0.0038	0.0144
104.4	-0.0448	-0.0038	-0.0144
104.5	-0.0463	0.00607	-0.0471
104.6	-0.0987	-0.0364	-0.0205
104.7	-0.0888	-0.0106	0.0402
104.8	-0.0106	0.0152	0.0289
104.9	-0.0471	-0.0038	-0.00228
105	-0.0448	-0.0197	0.0273
105.1	-0.0797	0.0137	-0.0372
105.2	-0.0903	0.0213	0.0152
105.3	-0.0774	0.0159	0.0152
105.4	-0.0569	0.022	0.00152
105.5	-0.0228	-0.00987	-0.038
105.6	-0.079	-0.0159	-0.00531
105.7	-0.0843	-0.00456	-0.0304
105.8	-0.0266	0.00835	0.0289
105.9	-0.0418	0.0311	-0.0289
106	-0.0843	0.0144	-0.0197
106.1	-0.0304	-0.0235	-0.0228
106.2	0.00987	-0.0129	-0.022
106.3	-0.0433	-0.00759	-0.0251
106.4	-0.0494	-0.0357	-0.0205
106.5	-0.0683	0.0106	-0.00304
106.6	-0.0471	0.0319	-0.0175
106.7	-0.0425	-0.0334	-0.0144
106.8	-0.0266	0.00987	0
106.9	-0.0562	0.00456	-0.0524
107	-0.0471	-0.0159	-0.0167
107.1	-0.0547	0.0531	-0.019
107.2	-0.0797	-0.0121	-0.0311
107.3	-0.0471	0.0129	-0.0433
107.4	-0.0501	-0.0197	-0.0349
107.5	-0.102	-0.0228	-0.0129
107.6	-0.0683	0.0395	-0.0501
107.7	-0.0273	-0.00835	-0.0182
107.8	-0.0456	-0.0311	-0.0326
107.9	-0.0311	0.00759	-0.06
108	-0.0144	-0.0106	-0.0281
108.1	-0.0577	-0.00759	-0.0304
108.2	-0.0456	0.0175	-0.038
108.3	-0.0144	0.0038	-0.0326
108.4	-0.0334	-0.00304	-0.00152
108.5	-0.0569	0.0106	-0.0524
108.6	-0.0721	-0.041	-0.0243
108.7	-0.0251	0.0319	-0.0152
108.8	-0.0311	0.0235	-0.0531
108.9	-0.0744	-0.00987	-0.0167
109	-0.0547	-0.0159	0.000759
109.1	-0.0349	-0.0266	-0.00304
109.2	-0.0289	-0.0129	-0.0129
109.3	-0.0281	0.041	-0.0919
109.4	-0.079	0.0228	-0.0372
109.5	-0.0258	0.00304	-0.0175
109.6	-0.0433	-0.0273	-0.0387
109.7	-0.0683	0.022	-0.000759
109.8	-0.0752	-0.0129	-0.0349
109.9	-0.0296	-0.0137	-0.0258
110	-0.022	0.00759	-0.00835
110.1	-0.0744	0.00228	-0.022
110.2	-0.12	-0.0387	-0.0175
110.3	-0.0638	0	0.00304
110.4	-0.019	0.0258	-0.0645
110.5	-0.0402	-0.0152	-0.0137
110.6	-0.0524	0.00835	-0.00152
110.7	-0.115	-0.0319	-0.0228
110.8	-0.0835	-0.022	-0.0251
110.9	-0.0653	0.0289	0.022
111	-0.0258	-0.00911	-0.000759
111.1	-0.0585	-0.0121	-0.0304
111.2	-0.0835	0.00835	-0.0121
111.3	-0.0524	0.00152	-0.00683
111.4	-0.0623	-0.0129	-0.0121
111.5	-0.019	-0.0266	0.0167
111.6	-0.0243	-0.0213	-0.0304
111.7	-0.0289	0.0175	-0.00228
111.8	-0.0471	-0.0213	-0.0175
111.9	-0.0456	0.00152	-0.0144
112	-0.0494	-0.0228	0.00835
112.1	-0.0425	0.00304	-0.0121
112.2	-0.0251	-0.00911	-0.085
112.3	-0.019	-0.0524	-0.0372
112.4	-0.0615	0.00987	0.0167
112.5	-0.0774	-0.0175	0.0418
112.6	-0.0159	-0.0205	0.0038
112.7	-0.00683	-0.00152	-0.0114
112.8	-0.000759	0.0251	-0.00911
112.9	-0.0304	0.00987	-0.0281
113	-0.0243	0.00607	-0.0137
113.1	-0.063	0.00607	-0.0235
113.2	-0.0121	0.00531	0.0106
113.3	-0.0387	-0.0159	0.00759
113.4	-0.0516	0.0175	-0.0121
113.5	-0.0342	0.00607	-0.0106
113.6	0.000759	0.0159	0.0205
113.7	-0.0152	-0.0038	0.0175
113.8	-0.0433	-0.00152	0.00911
113.9	0.00456	0.0235	-0.00835
114	-0.00911	-0.0106	0.0167
114.1	-0.0114	0.00835	-0.0251
114.2	-0.00759	0.019	-0.0494
114.3	-0.0159	0.0152	-0.0251
114.4	-0.019	-0.0304	-0.000759
114.5	-0.0304	-0.0137	-0.0175
114.6	-0.0197	0.0281	-0.0152
114.7	-0.0683	-0.0258	-0.0213
114.8	-0.0471	0.0159	0.00152
114.9	0.0129	-0.00607	-0.0273
115	-0.038	0.00228	0.0106
115.1	-0.0319	0.00607	-0.0357
115.2	0.000759	0.0471	-0.0372
115.3	-0.0509	0.0494	-0.0205
115.4	-0.0433	0.0342	-0.00456
115.5	-0.0281	0.0243	-0.0304
115.6	-0.0175	0.0387	-0.0106
115.7	0.00835	0.00911	-0.0645
115.8	-0.0387	0.0251	-0.0167
115.9	-0.044	0.0281	-0.0296
116	-0.0539	0.0562	-0.022
116.1	-0.0364	0.0129	-0.0494
116.2	0.0182	-0.00228	-0.0577
116.3	-0.0547	0.0395	-0.0509
116.4	-0.038	0.0289	-0.00987
116.5	-0.0509	0.00911	-0.0304
116.6	-0.0425	0.0205	-0.0228
116.7	-0.0744	-0.0167	-0.0228
116.8	-0.06	0.0175	-0.0494
116.9	-0.0235	0.0144	-0.0569
117	-0.0456	0.0106	-0.00152
117.1	-0.0213	0.00304	-0.0106
117.2	-0.0311	0.000759	-0.00531
117.3	-0.0486	0.0144	-0.0182
117.4	-0.0516	0	0.00911
117.5	-0.0205	0.0326	-0.0357
117.6	-0.0668	0.00228	-0.0478
117.7	-0.0372	-0.0159	0.00531
117.8	-0.00759	0.0121	-0.0144
117.9	-0.0159	0.00304	-0.0251
118	-0.0266	0.00911	-0.0395
118.1	-0.0152	0.0205	-0.00607
118.2	-0.0835	-0.0121	0.0524
118.3	-0.0326	0.0266	0.0326
118.4	-0.0585	0.0159	-0.0562
118.5	-0.0539	0.0121	-0.00304
118.6	-0.00607	0.0326	0.019
118.7	-0.0425	-0.0038	-0.0304
118.8	-0.0395	0	-0.0509
118.9	-0.0782	-0.00683	-0.00683
119	-0.0547	0.00759	-0.0182
119.1	-0.0137	0.00987	0.0152
119.2	-0.0289	-0.00911	-0.022
119.3	-0.0289	0.0159	-0.00228
119.4	-0.0243	-0.0273	-0.0402
119.5	-0.0144	-0.0114	-0.0144
119.6	-0.0554	0.00987	0.0038
119.7	-0.0433	0.00456	0.0258
119.8	-0.00987	-0.0197	-0.00835
119.9	-0.0129	0.00304	-0.0167
120	-0.0106	-0.00835	-0.0326
120.1	-0.0137	-0.0121	-0.0159
120.2	-0.0152	-0.019	0.022
120.3	-0.0243	-0.0106	-0.0121
120.4	-0.0349	-0.0402	-0.0395
120.5	-0.0235	0.0159	-0.0364
120.6	-0.0516	-0.00304	0.0137
120.7	-0.0387	0.00683	-0.0425
120.8	-0.000759	0.019	0.0152
120.9	-0.0243	-0.022	0.00228
121	-0.00607	-0.0342	-0.0175
121.1	-0.0433	-0.00835	0.0106
121.2	-0.0494	0.0251	0.00304
121.3	-0.0364	-0.00456	-0.0456
121.4	-0.000759	0.0197	-0.0129
121.5	0.00987	-0.044	0.0167
121.6	-0.0554	-0.0425	0.00607
121.7	-0.0159	-0.022	-0.00835
121.8	0.00987	0.0121	-0.000759
121.9	0.00304	-0.0038	-0.0106
122	-0.00607	-0.0349	0.0038
122.1	-0.0167	-0.00835	-0.0159
122.2	-0.000759	0.00987	0.0038
122.3	0.00987	-0.00228	-0.00228
122.4	-0.0235	-0.0281	0.0175
122.5	-0.0182	-0.0281	-0.0494
122.6	-0.00607	-0.0357	-0.0137
122.7	-0.0167	-0.0205	-0.000759
122.8	-0.0463	0.0243	0.0114
122.9	-0.041	0.00987	-0.0106
123	-0.0524	-0.0213	-0.0311
123.1	-0.0319	-0.0167	-0.00304
123.2	-0.00911	-0.0152	0.0418
123.3	0.00987	-0.0304	0.0289
123.4	-0.0038	0.022	-0.00152
123.5	-0.0228	-0.00911	-0.0418
123.6	0	-0.0448	-0.0281
123.7	0.00911	-0.0106	-0.0121
123.8	-0.0554	-0.0349	0.0258
123.9	-0.0175	0.0418	-0.00759
124	-0.0395	-0.0213	-0.0486
124.1	-0.0349	0.0182	0.00911
124.2	-0.00607	0.0137	-0.0433
124.3	0.0273	-0.0129	-0.0205
124.4	-0.0357	-0.0106	-0.00759
124.5	0.0144	-0.00911	-0.0501
124.6	0.0137	0.00607	-0.0638
124.7	-0.0311	0.00759	-0.0501
124.8	-0.0281	-0.0159	-0.0167
124.9	-0.022	0.00683	-0.0448
125	-0.0205	0.0205	-0.0433
125.1	0.0129	0.0159	-0.0418
125.2	-0.00152	-0.0038	-0.0471
125.3	-0.0106	0.0615	-0.0243
125.4	-0.0243	-0.0152	-0.0425
125.5	-0.0228	-0.0357	0.0167
125.6	-0.0509	0.0289	-0.0311
125.7	-0.00987	-0.0175	-0.0281
125.8	-0.019	0.0266	-0.0782
125.9	-0.0304	0.00152	-0.041
126	-0.00531	-0.0144	-0.0175
126.1	-0.0319	0.00759	-0.0319
126.2	-0.0767	0.0311	-0.0387
126.3	-0.0486	0.0304	-0.0258
126.4	-0.0175	-0.0433	-0.0448
126.5	-0.00607	0.00531	-0.0281
126.6	-0.0387	-0.0152	-0.00304
126.7	0.0106	-0.0159	-0.019
126.8	-0.00456	0.00607	-0.0433
126.9	-0.00683	0.0357	-0.0243
127	-0.0175	-0.0258	-0.0197
127.1	-0.0364	-0.00228	-0.0167
127.2	-0.0486	0.0273	-0.0281
127.3	0.00911	0.00987	-0.0372
127.4	-0.0304	-0.0182	-0.000759
127.5	-0.0539	0.0296	0.0152
127.6	-0.044	-0.0114	-0.0311
127.7	0.00304	-0.0137	-0.0289
127.8	-0.00987	-0.0038	-0.0167
127.9	-0.0129	0.0266	-0.0235
128	-0.0471	-0.019	-0.0106
128.1	-0.0106	0.0137	-0.0038
128.2	-0.0714	-0.0357	-0.0418
128.3	0.0213	0.00987	-0.00607
128.4	0.0213	0.0129	-0.0197
128.5	0.00683	-0.0144	-0.0395
128.6	0.00911	-0.0213	-0.0266
128.7	-0.0501	0.0137	-0.0182
128.8	0.0289	0.0258	0.0304
128.9	-0.0296	-0.0326	0.0197
129	-0.0159	0.0144	0.00228
129.1	-0.00531	0.0372	0.0114
129.2	-0.00228	0.0243	-0.044
129.3	0.00911	-0.000759	-0.0501
129.4	-0.00304	-0.0251	0.0334
129.5	0.0167	-0.00531	0.00152
129.6	-0.0197	-0.0569	-0.0364
129.7	-0.0296	0.0114	-0.00683
129.8	-0.0326	0.038	0
129.9	-0.00911	-0.0038	-0.0159
130	0.00531	0.0395	-0.0228
130.1	-0.0448	0.0167	-0.0494
130.2	-0.0402	-0.00911	-0.0372
130.3	-0.0767	-0.0235	0.00607
130.4	-0.0129	-0.00759	0.0463
130.5	-0.00228	0.0289	0.00911
130.6	-0.0167	-0.0266	-0.0121
130.7	0.0182	0.0235	0.0425
130.8	-0.0266	0.000759	-0.0289
130.9	0.0357	0.0038	-0.0364
131	0.00987	0.0235	0.00911
131.1	0.00531	-0.00152	-0.0319
131.2	-0.0357	-0.0213	-0.019
131.3	0.0152	0.0121	-0.0273
131.4	-0.0471	0.00835	-0.0364
131.5	-0.0205	0.0182	-0.063
131.6	0.0152	0.0182	0.00456
131.7	-0.000759	0.0326	-0.0494
131.8	-0.0258	-0.0144	-0.0144
131.9	-0.0266	0.00607	-0.0433
132	-0.0205	0.0197	-0.022
132.1	0.00987	0.0205	-0.0326
132.2	-0.0289	0.019	-0.0281
132.3	0.0038	0.022	-0.0129
132.4	-0.0387	0.0342	-0.0266
132.5	-0.0137	0.0235	-0.00304
132.6	0.0319	0.0114	-0.0425
132.7	-0.0387	0.0289	-0.0213
132.8	0.00835	-0.0182	-0.0653
132.9	-0.0372	0.0281	-0.0524
133	-0.0152	0.00531	-0.0661
133.1	-0.0372	0.00911	-0.0273
133.2	-0.022	0.00683	0.0205
133.3	-0.0266	0.0319	-0.0137
133.4	-0.000759	0.0258	-0.022
133.5	-0.0205	0.0182	-0.0858
133.6	-0.041	0.044	-0.0114
133.7	0.0349	-0.00759	-0.0357
133.8	-0.00456	-0.0251	-0.0144
133.9	-0.0258	0.0448	-0.0228
134	-0.00531	0.041	-0.0592
134.1	-0.0349	0.0266	-0.041
134.2	0.0038	0.00607	-0.0213
134.3	-0.0235	0.0524	-0.0182
134.4	-0.0213	0.0137	-0.0159
134.5	-0.0433	0.0251	-0.0205
134.6	0.0304	0	-0.0281
134.7	-0.0197	-0.00304	-0.0182
134.8	-0.00683	0.00911	-0.0289
134.9	-0.00683	0.00683	-0.0334
135	0.00835	-0.0106	-0.0228
135.1	0.0425	-0.0121	-0.044
135.2	-0.0152	-0.0213	-0.0395
135.3	-0.00911	-0.0106	-0.0144
135.4	0.00835	0.0562	-0.0129
135.5	-0.0448	-0.0129	-0.0197
135.6	-0.0281	0.0311	0.00987
135.7	0.0235	0.0364	-0.00228
135.8	-0.0289	0.0319	-0.0235
135.9	-0.0197	-0.022	-0.0395
136	0.0289	-0.00911	0.00304
136.1	-0.000759	0.0273	-0.0334
136.2	0	0.0562	0.0289
136.3	0.0433	-0.00228	0.0129
136.4	-0.022	-0.0137	-0.00835
136.5	-0.0289	0.0106	0.00987
136.6	-0.0121	0.0342	-0.00607
136.7	-0.00683	-0.0144	-0.019
136.8	0.0304	0.0197	-0.00987
136.9	0.0038	-0.00683	0.0182
137	0	0.00683	0.00456
137.1	-0.00987	-0.0182	-0.00911
137.2	-0.00835	-0.0114	-0.019
137.3	0.00759	-0.00683	-0.063
137.4	0.0167	-0.00759	-0.00987
137.5	-0.00835	0.0175	0.00228
137.6	0.0152	0.0319	0.0175
137.7	-0.00835	-0.0205	0.00531
137.8	-0.0129	0.0137	0.00607
137.9	0.0805	0.00304	-0.0121
138	-0.00759	0.0266	0.0683
138.1	0.019	0.0197	-0.0448
138.2	-0.0137	-0.0433	-0.0038
138.3	0.0129	0.0167	-0.0106
138.4	-0.00987	0.0797	-0.00683
138.5	0.00987	-0.019	-0.00607
138.6	-0.0197	-0.0273	0.0152
138.7	0.00228	-0.00987	0.00683
138.8	0.00759	0.0342	0.00152
138.9	-0.0357	0	-0.00152
139	0.0342	0.0539	0.019
139.1	-0.00152	0.0038	0.00759
139.2	-0.0471	0.000759	-0.0326
139.3	-0.0114	0.0342	-0.019
139.4	-0.022	0.0182	-0.0402
139.5	-0.0175	0.0182	0.022
139.6	-0.0319	0.00835	-0.044
139.7	0.0038	0.0129	-0.0349
139.8	0.00228	-0.0197	-0.0167
139.9	-0.0463	0.0273	-0.00531
140	-0.0235	0.0311	-0.00987
140.1	0.0197	0.0038	-0.00607
140.2	0.0175	0.0266	-0.0152
140.3	-0.0182	-0.0152	-0.0661
140.4	-0.0311	0.0167	-0.0326
140.5	-0.0251	0.0205	-0.0251
140.6	-0.0349	0.0425	-0.0357
140.7	-0.00759	-0.0235	-0.038
140.8	0.0197	-0.0167	-0.0463
140.9	-0.0296	0.00607	-0.038
141	0.00987	-0.0114	-0.0547
141.1	0.0251	-0.00607	-0.0418
141.2	-0.0372	0.0243	-0.0494
141.3	0.00228	0.0129	-0.0448
141.4	-0.0273	-0.00228	-0.0159
141.5	0.00228	-0.00456	-0.0273
141.6	-0.00911	0.0159	-0.0539
141.7	0.0038	0.0273	-0.0106
141.8	-0.0319	-0.00835	-0.0251
141.9	0.0395	0.0319	-0.0592
142	-0.0349	0.0296	-0.00683
142.1	-0.0334	-0.0038	-0.0418
142.2	-0.00456	-0.0106	-0.0266
142.3	0.0281	0.0334	-0.0509
142.4	-0.0251	-0.00911	-0.038
142.5	0.00835	-0.0243	-0.0425
142.6	0.00835	0.0357	-0.041
142.7	-0.0228	0.00228	-0.0349
142.8	-0.0175	-0.0159	-0.0205
142.9	-0.0289	0.00456	-0.0402
143	0.0182	0.0121	-0.0273
143.1	-0.0159	-0.0213	-0.0585
143.2	-0.00911	0.0175	0.00152
143.3	-0.000759	0.0205	-0.0463
143.4	0.0197	0	-0.0251
143.5	-0.0311	0.0106	-0.022
143.6	-0.0182	0.0289	0.0038
143.7	-0.0357	0.00531	-0.0569
143.8	0.00683	0.00759	-0.0425
143.9	0.0326	0.0304	-0.00304
144	0.00152	0.0121	-0.00835
144.1	-0.0182	-0.0243	-0.0144
144.2	0.00152	0.0167	-0.00987
144.3	-0.0266	-0.00607	-0.0456
144.4	-0.0159	0.00456	-0.00911
144.5	-0.0289	-0.0311	-0.0349
144.6	-0.0311	-0.0152	-0.0167
144.7	0.00683	-0.0114	-0.0402
144.8	0.0266	0.0289	-0.0357
144.9	0.0213	0.019	0.0121
145	0.00607	-0.0273	-0.022
145.1	0.00531	0.0114	-0.0106
145.2	-0.000759	-0.022	-0.038
145.3	0	0.0235	0.00531
145.4	-0.0152	-0.00456	-0.0175
145.5	-0.0182	0.00683	0.00228
145.6	-0.00911	0.00304	-0.0251
145.7	0.00456	-0.0175	-0.0213
145.8	0.00531	0.0205	-0.0167
145.9	-0.00607	0.0137	-0.0342
146	-0.038	-0.0258	0.0266
146.1	-0.00759	0.00911	0.0364
146.2	-0.0425	-0.0144	-0.0456
146.3	-0.0167	0.0182	0.0342
146.4	-0.0251	0.00987	0.0121
146.5	-0.0501	-0.00228	-0.0228
146.6	-0.00683	-0.00911	-0.0387
146.7	-0.0456	0.00228	-0.00531
146.8	-0.0273	0.0258	0.0175
146.9	-0.038	-0.00835	-0.0114
147	-0.0342	0.00304	-0.00304
147.1	-0.0235	0.00987	-0.022
147.2	-0.0121	-0.0228	-0.0167
147.3	0.0137	-0.000759	-0.0364
147.4	-0.0774	-0.0137	-0.0645
147.5	-0.0774	-0.0152	-0.0258
147.6	-0.0251	-0.00607	0.00456
147.7	-0.00759	0.0243	0.0038
147.8	-0.0524	-0.0486	-0.0038
147.9	-0.0319	0.00456	-0.0228
148	-0.0228	-0.0129	-0.0159
148.1	-0.0349	0.0159	-0.0372
148.2	-0.0334	-0.0137	-0.0121
148.3	0.00835	0.041	-0.00911
148.4	-0.0364	-0.00607	0.0121
148.5	-0.0235	0.0121	-0.0425
148.6	-0.0175	0.00456	-0.0569
148.7	-0.0304	-0.0228	-0.019
148.8	0.0167	-0.00152	-0.0129
148.9	-0.0425	-0.0114	-0.0182
149	-0.0418	-0.00456	-0.0251
149.1	0	0.00911	-0.0501
149.2	-0.0364	0.00304	-0.0615
149.3	-0.0289	0.019	-0.0569
149.4	-0.0167	0.0213	-0.0683
149.5	-0.041	0.00531	-0.0463
149.6	-0.0319	0.00759	-0.0114
149.7	-0.0494	0.0334	-0.0418
149.8	-0.041	-0.00456	-0.0372
149.9	-0.0433	0.000759	-0.0569
150	-0.0326	0.0319	-0.0182
150.1	-0.0623	-0.0106	-0.0273
150.2	-0.0326	-0.00456	-0.00531
150.3	-0.0251	-0.0038	-0.00987
150.4	-0.0235	0.0235	-0.0539
150.5	-0.0273	-0.00911	-0.0638
150.6	-0.0304	-0.0114	-0.0281
150.7	-0.0456	0.0326	-0.0478
150.8	-0.0296	0.00304	-0.0547
150.9	-0.0357	0.0106	-0.0326
151	-0.0137	-0.0433	-0.0137
151.1	-0.0342	-0.019	-0.0175
151.2	-0.0569	-0.022	-0.0372
151.3	-0.0137	0.0137	-0.019
151.4	-0.0395	-0.0144	-0.0137
151.5	-0.0228	0.0137	-0.0334
151.6	-0.0251	-0.0235	-0.0349
151.7	-0.022	-0.0182	-0.0205
151.8	-0.00607	0.000759	-0.0524
151.9	0.0114	0.00987	-0.00759
152	-0.0797	0.00607	-0.0197
152.1	0.0144	0.00911	0.019
152.2	-0.0175	0.0137	-0.0372
152.3	-0.0281	0.0205	-0.0235
152.4	-0.0144	0.0456	-0.0334
152.5	-0.0213	-0.0456	-0.0243
152.6	-0.00759	-0.0251	-0.0167
152.7	-0.00304	-0.0121	-0.00152
152.8	-0.0121	-0.000759	0.041
152.9	0.019	0.0311	-0.00987
153	0.00456	0.0213	-0.0144
153.1	-0.00607	0.00456	-0.0296
153.2	0.00911	-0.0137	-0.0182
153.3	0.0258	0.0175	-0.0175
153.4	-0.0311	0.00911	-0.0471
153.5	-0.00304	-0.019	0.0121
153.6	-0.0372	-0.00911	0.0114
153.7	-0.0205	-0.0197	0.00304
153.8	-0.0334	0.0205	0.0334
153.9	-0.00456	0.00835	-0.0425
154	0.0425	-0.000759	-0.00987
154.1	0.00759	0.00911	0.0266
154.2	-0.0114	0.00228	0.0137
154.3	-0.0334	-0.0175	-0.063
154.4	-0.038	-0.00683	0.0311
154.5	-0.0152	0.0638	-0.00683
154.6	-0.00531	0.0243	-0.0456
154.7	-0.0137	-0.0114	-0.06
154.8	0.0038	0.00759	-0.00759
154.9	-0.041	-0.0334	-0.0342
155	-0.0243	-0.0258	-0.0615
155.1	-0.0144	0.0357	0.00987
155.2	-0.0175	0.00304	-0.00911
155.3	-0.0205	-0.0228	-0.0205
155.4	-0.0205	-0.00759	-0.0289
155.5	-0.0121	0.0364	-0.00911
155.6	-0.00531	0	-0.00911
155.7	-0.0349	0.0038	0.0038
155.8	-0.0319	0.0296	-0.0114
155.9	-0.0296	-0.00228	-0.00607
156	-0.0175	-0.00911	-0.0137
156.1	-0.0463	-0.0121	-0.0281
156.2	-0.0152	0.0235	-0.0129
156.3	-0.0137	-0.0129	-0.0182
156.4	-0.00304	-0.00607	-0.0448
156.5	-0.0524	0.0129	-0.019
156.6	-0.0509	0.00835	-0.00607
156.7	-0.019	0.00531	-0.0418
156.8	-0.0311	-0.0114	-0.00683
156.9	-0.0828	0.0152	-0.0866
157	-0.0281	-0.00456	-0.0258
157.1	-0.0501	0.00835	-0.0243
157.2	-0.0866	0.0038	-0.0364
157.3	-0.00152	0.0114	-0.0129
157.4	0.00304	-0.0486	-0.0524
157.5	-0.0357	-0.00987	-0.0213
157.6	-0.0205	-0.00683	-0.0463
157.7	-0.0281	-0.0213	-0.0342
157.8	-0.0342	0.041	-0.0167
157.9	-0.0152	0.0129	-0.0357
158	-0.0585	-0.0038	-0.079
158.1	-0.0471	0.00911	-0.0547
158.2	0.0114	-0.0471	-0.0531
158.3	-0.00607	-0.00683	-0.0873
158.4	-0.022	0	-0.0228
158.5	-0.0425	-0.00683	-0.038
158.6	-0.0235	-0.0228	-0.0661
158.7	-0.0494	-0.00304	-0.0251
158.8	-0.0213	0.00152	-0.0326
158.9	-0.0213	-0.0114	-0.0372
159	-0.0296	-0.0129	-0.0114
159.1	-0.0357	-0.0114	0.00987
159.2	-0.0539	-0.00835	-0.0524
159.3	-0.0319	-0.0334	-0.0319
159.4	-0.0205	0.0357	-0.0167
159.5	-0.022	-0.000759	-0.0167
159.6	-0.0304	-0.0182	-0.0266
159.7	-0.0402	-0.0159	-0.0402
159.8	-0.0494	-0.0197	-0.0577
159.9	-0.00835	-0.0182	-0.0258
160	-0.0258	0.0152	0.00228
160.1	0.0289	-0.0152	0.0706
160.2	0.0182	-0.0251	0.0509
160.3	-0.0683	-0.00531	0.00228
160.4	-0.0903	-0.063	-0.0349
160.5	-0.0547	0.00228	-0.0767
160.6	-0.0683	-0.0547	-0.0319
160.7	-0.00987	-0.044	0.00531
160.8	-0.0372	-0.0509	0.0213
160.9	-0.0896	-0.0243	-0.0205
161	-0.0668	0.0197	-0.0433
161.1	-0.0797	-0.0129	-0.0197
161.2	-0.118	-0.0205	0.00531
161.3	-0.063	-0.0273	-0.00152
161.4	-0.0159	-0.0456	-0.0531
161.5	-0.0395	-0.0471	-0.0843
161.6	-0.0425	-0.0175	0.00911
161.7	-0.0752	-0.041	0.0121
161.8	-0.0554	-0.0251	0.00987
161.9	-0.0425	-0.0547	0.000759
162	-0.0448	-0.0129	0.0106
162.1	-0.0607	-0.0273	0.022
162.2	-0.0661	-0.0175	-0.0152
162.3	-0.0494	0.00228	-0.0463
162.4	-0.0524	-0.044	-0.0038
162.5	-0.0623	-0.0129	0.00759
162.6	-0.0714	0.0159	-0.0395
162.7	-0.0357	-0.0121	-0.00987
162.8	-0.0516	0.00456	0.0243
162.9	-0.0668	0.00228	0.0137
163	-0.0691	-0.0114	-0.0152
163.1	-0.0607	-0.0258	-0.0228
163.2	0.0114	-0.0289	-0.0137
163.3	-0.0357	-0.0129	-0.0311
163.4	-0.0729	-0.0159	-0.0243
163.5	-0.0683	-0.0311	0.0175
163.6	-0.0326	0.00683	-0.00152
163.7	-0.0645	-0.0471	-0.00607
163.8	-0.0402	-0.0144	0.0121
163.9	-0.0486	-0.0159	-0.000759
164	-0.0645	-0.0471	0.0175
164.1	-0.0562	0.0258	0
164.2	-0.0683	-0.00228	-0.0326
164.3	-0.0357	-0.0213	-0.0281
164.4	-0.0706	-0.0266	-0.0304
164.5	-0.0494	0.0228	-0.0213
164.6	-0.0638	-0.0289	-0.0296
164.7	-0.0326	-0.0311	0.00835
164.8	-0.00456	-0.00835	-0.0387
164.9	-0.0767	-0.0258	-0.0577
165	-0.0471	0.00228	0.0038
165.1	-0.0972	-0.00759	0.0152
165.2	-0.0729	-0.00759	-0.0152
165.3	-0.0615	-0.00304	-0.0372
165.4	-0.0524	-0.00152	-0.0326
165.5	-0.0759	0.0144	-0.0539
165.6	-0.0714	0.0326	-0.0228
165.7	-0.0645	0.00683	0.00304
165.8	-0.0494	0.00304	-0.0296
165.9	-0.0494	-0.0289	-0.0296
166	-0.0577	0.00759	-0.0243
166.1	-0.0106	-0.0213	-0.0243
166.2	-0.0623	0.00911	-0.0349
166.3	-0.041	0.0547	-0.038
166.4	-0.022	-0.0418	-0.044
166.5	-0.0585	-0.0251	-0.0531
166.6	0.022	-0.0258	-0.0676
166.7	-0.00607	-0.0205	-0.0402
166.8	-0.0569	0.0342	-0.0114
166.9	-0.00987	0.0266	-0.00759
167	-0.0243	0.00607	-0.0592
167.1	-0.0623	0.0159	-0.0531
167.2	-0.0698	0.00987	-0.0266
167.3	-0.0326	0.00456	-0.0364
167.4	-0.0144	-0.0296	-0.0205
167.5	-0.0866	-0.00835	-0.0524
167.6	-0.0645	-0.0266	-0.038
167.7	-0.000759	0.00759	-0.0531
167.8	-0.0501	-0.0235	-0.0129
167.9	-0.0569	-0.044	-0.0235
168	-0.0357	-0.0182	-0.0607
168.1	0.00228	0.0038	-0.0463
168.2	-0.0812	0.0121	-0.0554
168.3	-0.0197	-0.022	-0.000759
168.4	-0.0326	-0.0243	-0.0197
168.5	-0.0494	-0.0038	-0.019
168.6	-0.0668	0.0243	-0.0197
168.7	-0.0585	-0.0205	-0.0152
168.8	-0.0729	-0.0106	-0.0106
168.9	-0.0888	-0.019	-0.0387
169	0.0038	-0.0114	-0.0319
169.1	-0.022	-0.00456	-0.0137
169.2	-0.0585	-0.0266	0.00456
169.3	-0.0516	-0.019	0.0114
169.4	-0.0554	-0.0152	0.00835
169.5	-0.0494	-0.0319	-0.0266
169.6	-0.0372	-0.0167	-0.0744
169.7	-0.038	-0.0326	-0.0372
169.8	-0.0653	-0.0364	-0.0129
169.9	0.00683	-0.0106	-0.0425
170	-0.0304	-0.0121	-0.000759
170.1	-0.0273	-0.0539	-0.0121
170.2	-0.0463	-0.0235	-0.0205
170.3	-0.0759	0.0114	0.0137
170.4	-0.0729	-0.0531	-0.0243
170.5	-0.0607	-0.000759	0
170.6	-0.0197	0.00683	0.0486
170.7	-0.0235	-0.0137	-0.0364
170.8	-0.0311	-0.00607	-0.0152
170.9	-0.0736	-0.0387	-0.0129
171	-0.0463	-0.0235	0.00456
171.1	0.00304	-0.0137	0.0235
171.2	-0.044	0.0144	0.0038
171.3	-0.0296	-0.00987	-0.0653
171.4	-0.022	-0.019	-0.0289
171.5	-0.0486	-0.0296	-0.00911
171.6	0.0038	0	0.0258
171.7	-0.0805	-0.00683	-0.0319
171.8	-0.0418	-0.0213	-0.0114
171.9	0.00835	-0.0129	-0.00152
172	0.00911	0.0357	-0.038
172.1	-0.0516	0.022	-0.0289
172.2	-0.0835	-0.0114	-0.0182
172.3	-0.0342	0.00531	0
172.4	-0.0342	0.0311	-0.0372
172.5	-0.0805	0.0175	-0.0395
172.6	-0.0547	0.000759	-0.00456
172.7	-0.0691	0.00911	0.0167
172.8	-0.0121	0.0228	-0.019
172.9	0.0334	-0.0205	-0.0175
173	-0.0501	0.0289	-0.00304
173.1	-0.0258	-0.0509	-0.0357
173.2	-0.0144	-0.0129	-0.0402
173.3	-0.0759	0.00152	-0.0251
173.4	-0.0357	-0.0152	-0.0296
173.5	-0.0319	-0.0425	-0.00683
173.6	-0.00759	-0.0167	-0.00456
173.7	-0.00152	-0.0205	-0.0281
173.8	0.0182	0.0296	-0.0645
173.9	-0.0395	-0.0554	-0.0531
174	-0.0319	-0.00531	-0.00759
174.1	-0.0782	0.0266	0.0235
174.2	-0.00759	-0.000759	-0.00607
174.3	0.0152	-0.00911	-0.00987
174.4	-0.0357	-0.0706	-0.00152
174.5	-0.0478	0.0114	-0.0326
174.6	-0.00987	0.0182	-0.0144
174.7	-0.0296	-0.0281	-0.0167
174.8	-0.0266	0.0273	-0.0326
174.9	-0.0562	0.0114	-0.0205
175	-0.00911	-0.0159	-0.0326
175.1	-0.0289	0.0304	-0.0494
175.2	-0.0812	0.0167	-0.0805
175.3	-0.00228	-0.0038	-0.0372
175.4	-0.0266	0.00911	-0.0121
175.5	-0.022	0.00152	-0.041
175.6	-0.0167	-0.0281	-0.0569
175.7	0.00835	-0.0258	-0.0205
175.8	-0.0319	0.0334	-0.0478
175.9	-0.0364	0.00911	-0.0258
176	-0.041	-0.00835	-0.00304
176.1	-0.0334	-0.0114	-0.0524
176.2	-0.0235	0.0501	-0.044
176.3	-0.0569	0.0129	-0.0463
176.4	-0.0273	-0.0266	0.00607
176.5	-0.0175	-0.0205	-0.0448
176.6	-0.0243	-0.0152	-0.00835
176.7	-0.0607	-0.0296	-0.0319
176.8	-0.0273	-0.0159	0.00759
176.9	-0.0319	-0.0349	-0.00228
177	-0.0607	-0.00987	-0.00683
177.1	-0.0326	0.0448	-0.0547
177.2	-0.0463	-0.0478	-0.0433
177.3	-0.019	0.00456	-0.0258
177.4	-0.063	-0.041	0.0144
177.5	-0.0258	0.0137	-0.0736
177.6	-0.0463	0.00152	-0.0144
177.7	-0.0494	-0.00987	-0.022
177.8	-0.0463	-0.0334	0.00228
177.9	-0.0463	0.00759	0.0106
178	-0.0828	-0.0038	-0.0357
178.1	-0.0547	0.00456	-0.0418
178.2	-0.0661	-0.0296	-0.0691
178.3	-0.0159	0.0357	-0.0349
178.4	-0.00987	-0.00152	-0.0273
178.5	-0.038	-0.0144	-0.0213
178.6	-0.0334	0.0478	0.0319
178.7	-0.0289	0.00683	-0.0326
178.8	-0.0213	-0.0243	0.000759
178.9	-0.102	-0.0038	-0.00759
179	-0.0228	-0.0251	-0.0213
179.1	-0.0319	-0.00531	0.0159
179.2	-0.0638	-0.0167	-0.0304
179.3	0.00683	-0.0486	-0.0425
179.4	0.0106	-0.0273	-0.00835
179.5	-0.0281	-0.0159	-0.0213
179.6	-0.0919	0.019	-0.0334
179.7	-0.0782	0.0137	-0.0251
179.8	-0.038	-0.0349	-0.0266
179.9	-0.0251	-0.0235	0.0357
180	-0.0357	-0.0106	0.0304
180.1	0.00304	-0.0144	-0.000759
180.2	-0.0668	-0.0334	0.0121
180.3	-0.0736	-0.0501	-0.0175
180.4	-0.0402	-0.0106	-0.000759
180.5	-0.0736	0	0.00987
180.6	-0.0516	-0.0289	-0.0228
180.7	-0.0539	-0.0152	0.00228
180.8	-0.0448	-0.00228	-0.0228
180.9	-0.038	0.019	-0.00987
181	-0.0182	0.0251	-0.022
181.1	-0.0228	-0.000759	-0.00152
181.2	-0.0494	0.0144	-0.00987
181.3	-0.022	-0.00987	0.00228
181.4	-0.0289	-0.0144	-0.0509
181.5	-0.0273	0.0144	-0.0258
181.6	-0.0167	-0.0364	-0.0228
181.7	-0.0372	-0.0106	-0.0364
181.8	-0.0395	0.0289	0.00152
181.9	-0.0387	0.0144	-0.0304
182	-0.0251	0.00911	-0.0213
182.1	-0.0349	-0.0152	-0.0524
182.2	-0.0296	0.0114	-0.0038
182.3	-0.0235	-0.0425	-0.0235
182.4	-0.0698	0.0152	-0.0372
182.5	-0.0334	0.0167	-0.000759
182.6	-0.0326	-0.0121	-0.0243
182.7	-0.00911	-0.0159	-0.0372
182.8	-0.0372	0.00911	-0.0402
182.9	-0.0349	0.0304	-0.0304
183	-0.00911	0.0501	-0.0197
183.1	-0.00152	-0.0228	-0.0569
183.2	-0.0266	-0.0235	-0.00456
183.3	-0.0888	0.0038	-0.0524
183.4	-0.0463	-0.00607	-0.0281
183.5	-0.0182	0.0159	-0.0197
183.6	-0.0258	-0.0228	-0.0304
183.7	-0.0342	-0.0258	-0.0266
183.8	0.0144	-0.0258	-0.0038
183.9	-0.0395	0.00531	0.00683
184	-0.0273	-0.0258	-0.0266
184.1	-0.0516	0.0251	-0.0425
184.2	-0.0175	-0.00456	-0.0235
184.3	-0.022	-0.0494	-0.0281
184.4	-0.00987	-0.0258	-0.0372
184.5	0.0121	-0.00911	-0.0175
184.6	0.0129	0.00152	-0.0182
184.7	-0.0144	0.000759	-0.0273
184.8	-0.06	-0.0121	-0.00531
184.9	-0.0364	-0.0296	-0.0175
185	0.000759	0.00152	-0.0228
185.1	-0.0471	0.00228	-0.0266
185.2	-0.0433	-0.00683	-0.0661
185.3	-0.0152	-0.0228	0.00228
185.4	-0.0228	-0.00152	-0.0243
185.5	-0.0387	0.0243	-0.00987
185.6	-0.0448	-0.0357	-0.00759
185.7	-0.0729	-0.0205	-0.0334
185.8	-0.0296	-0.0205	-0.0129
185.9	0.0038	-0.0281	-0.0106
186	-0.0577	-0.0106	0.0197
186.1	-0.019	-0.0175	0.00531
186.2	-0.0349	-0.0228	-0.0106
186.3	-0.0516	-0.00152	-0.0144
186.4	-0.022	-0.0281	-0.038
186.5	-0.0425	-0.0281	0.00456
186.6	-0.0342	-0.0144	0.0197
186.7	-0.0175	-0.0296	-0.0159
186.8	-0.00911	0.00607	-0.0326
186.9	-0.0228	-0.0395	0.0137
187	-0.0342	-0.0471	-0.0159
187.1	-0.0478	-0.00607	-0.0175
187.2	-0.0592	-0.019	-0.0144
187.3	-0.0402	-0.0137	-0.0319
187.4	-0.0615	-0.0175	-0.0456
187.5	-0.0676	0.00607	0.0106
187.6	-0.0797	-0.0251	-0.00911
187.7	-0.022	-0.019	-0.0038
187.8	-0.0159	-0.00456	-0.00759
187.9	-0.0258	-0.00835	0.00987
188	-0.0645	-0.0425	0.0486
188.1	-0.038	0.0205	-0.00683
188.2	-0.0843	-0.0342	-0.00911
188.3	-0.0251	0.00835	-0.0433
188.4	-0.0562	0.0144	-0.0258
188.5	-0.00683	-0.0114	-0.0273
188.6	-0.0372	-0.00304	-0.0106
188.7	-0.0364	-0.0129	-0.00152
188.8	-0.00911	-0.0243	-0.00456
188.9	-0.0744	-0.00304	-0.019
189	-0.111	-0.0364	-0.00304
189.1	-0.0759	-0.0357	-0.00456
189.2	-0.0114	-0.00683	-0.0144
189.3	-0.0273	-0.0296	-0.0197
189.4	-0.0661	-0.00987	-0.0281
189.5	-0.06	-0.0433	-0.022
189.6	-0.0729	-0.0266	-0.0433
189.7	-0.0698	-0.0106	-0.0258
189.8	-0.0736	-0.0159	-0.0387
189.9	-0.0691	-0.0228	0.0364
190	-0.0585	-0.019	0.00607
190.1	-0.06	0.00987	-0.0121
190.2	-0.0661	-0.0289	-0.019
190.3	-0.0311	-0.0516	-0.0615
190.4	-0.038	-0.00456	-0.0668
190.5	-0.0425	-0.0182	-0.0289
190.6	-0.0516	0.00228	-0.0607
190.7	-0.0698	-0.0638	-0.044
190.8	-0.0448	-0.0471	-0.0273
190.9	-0.0592	0.00835	-0.0395
191	-0.0706	-0.0592	-0.0387
191.1	-0.0919	-0.0266	-0.0349
191.2	-0.0266	0.00152	-0.0471
191.3	-0.0615	0.0175	-0.0501
191.4	-0.044	-0.0372	-0.0159
191.5	-0.0395	-0.0304	-0.0478
191.6	-0.0919	-0.0334	-0.0228
191.7	-0.0828	-0.00304	0.00456
191.8	-0.0554	-0.044	-0.0387
191.9	-0.0144	0.0197	-0.0691
192	-0.041	-0.0038	-0.041
192.1	-0.0418	-0.0296	-0.019
192.2	-0.0334	0.00228	-0.0251
192.3	-0.0866	-0.0144	-0.0182
192.4	-0.0463	-0.0471	-0.0342
192.5	-0.0311	-0.038	-0.00304
192.6	-0.0175	-0.0289	-0.0402
192.7	-0.0547	0.0159	-0.0387
192.8	-0.063	-0.0205	-0.0547
192.9	-0.0881	0.0228	-0.044
193	-0.038	-0.0235	-0.00835
193.1	-0.0235	-0.00911	-0.0334
193.2	-0.0289	-0.0266	-0.0744
193.3	-0.0364	-0.0114	-0.0418
193.4	-0.0478	-0.0585	-0.0342
193.5	-0.0516	-0.0456	0.00531
193.6	-0.0289	-0.00607	-0.0425
193.7	-0.0486	-0.00304	-0.0661
193.8	-0.0759	0.00531	-0.0235
193.9	-0.0494	-0.0167	-0.0106
194	-0.0661	-0.0197	-0.0326
194.1	-0.0311	-0.00911	-0.041
194.2	-0.0402	-0.00228	-0.0289
194.3	-0.0509	-0.0326	-0.0311
194.4	-0.0706	-0.0137	-0.0129
194.5	-0.0121	0.0175	-0.00304
194.6	0	-0.0342	-0.0251
194.7	-0.0698	-0.0395	-0.00683
194.8	-0.082	-0.0425	-0.0304
194.9	-0.0364	-0.0144	-0.0251
195	-0.0539	-0.0281	-0.0235
195.1	-0.0661	-0.0144	-0.0402
195.2	-0.0638	-0.0251	-0.0266
195.3	-0.0569	-0.0387	-0.0205
195.4	-0.0114	-0.0106	0.0038
195.5	-0.0964	-0.0334	-0.00759
195.6	-0.0539	-0.00304	0.000759
195.7	-0.0418	-0.0296	0.0152
195.8	-0.038	-0.0562	0.0258
195.9	-0.0387	-0.0387	-0.00228
196	-0.0585	-0.0167	0.00683
196.1	-0.00152	-0.0273	-0.0729
196.2	-0.0387	-0.0167	-0.0228
196.3	-0.0645	-0.0159	-0.0228
196.4	-0.0334	-0.041	-0.00835
196.5	-0.0911	-0.0235	-0.0585
196.6	-0.0562	-0.0281	0.0334
196.7	-0.0805	0.0289	0.00835
196.8	-0.0273	-0.019	-0.022
196.9	-0.0372	-0.0038	-0.041
197	-0.0805	0.000759	-0.0205
197.1	-0.0425	-0.0129	0.0304
197.2	-0.0456	-0.0767	-0.0175
197.3	-0.0289	0.00228	-0.0623
197.4	-0.079	0.00683	-0.0357
197.5	-0.0812	-0.00456	-0.0471
197.6	-0.06	-0.00683	-0.0395
197.7	-0.041	-0.0509	0.00152
197.8	-0.0554	-0.00152	0.00683
197.9	-0.0304	-0.0281	-0.022
198	-0.044	-0.00683	-0.0182
198.1	-0.0774	0.0342	-0.00228
198.2	-0.1	-0.0645	-0.0607
198.3	0.00456	0.00304	-0.0797
198.4	-0.0425	-0.0266	-0.0273
198.5	-0.102	-0.0038	-0.0577
198.6	-0.0258	0.0144	-0.0418
198.7	-0.0182	0.00531	-0.0494
198.8	-0.0486	-0.0342	-0.0478
198.9	-0.0478	-0.0182	-0.0866
199	-0.0433	0.0304	-0.0486
199.1	-0.0395	0.00911	-0.00683
199.2	-0.0531	0.0304	-0.0121
199.3	-0.0744	-0.0251	-0.0372
199.4	-0.0342	0.00531	-0.0577
199.5	-0.0326	-0.00835	-0.0471
199.6	-0.0516	0.00228	-0.038
[truncated: 2,603 more rows]

## Sheet: Fig.1D
Fig.1D
	HsNaV1.5 normalized current (I/I0)
Condition	RcSxph							E540A
Saline	1	1	1	1	1	1	1	1	1	1	1	1	1	1
STX	0.358935	0.353194	0.2886	0.267493	0.286683	0.296724	0.286547	0.299706	0.265187	0.386104	0.33094	0.403671	0.53682	0.357291
3:1 Sxph:STX	1.03653	1.03782	1.08513	1.11955	1.08849	1.074	1.03163	0.282299	0.239453	0.320445	0.281277	0.353228	0.46821	0.299492
STX	0.434354	0.497195	0.352028	0.410636	0.348369	0.379141	0.328088	0.29719	0.249494	0.365596	0.318827	0.393183	0.481235	0.351407
Sxph	1.00017	1.01273	1.07945	1.10596	1.05318	1.07037	1.02013	0.986158	1.00042	0.943841	1.01748	0.911599	0.825445	0.905168

## Sheet: Fig.1E
Fig.1E	HsNaV1.5
	Current (nA)
Time (ms)	Saline	1.1 µM STX	3:1 RcSxph:STX
0	0.0516	0.0963	0.0354
0.1	-0.00231	0.127	0.0308
0.2	0.04	0.0886	0.0839
0.3	0.0732	0.0839	0.0647
0.4	0.037	0.0862	0.0701
0.5	0.01	0.102	0.0362
0.6	0.0785	0.0878	0.0639
0.7	0.0716	0.0578	0.0316
0.8	0.0501	0.0724	0.0554
0.9	0.0485	0.00462	0.0216
1	0.0485	0.0785	0.0462
1.1	0.0785	0.116	0.0185
1.2	0.02	0.0208	0.0724
1.3	0.0347	0.0123	0.0323
1.4	-0.0439	0.057	0.0254
1.5	0.00847	0.0493	0.0308
1.6	0.077	0.0739	0.00462
1.7	0.0739	0.0362	0.0262
1.8	0.0146	0.0631	0.00077
1.9	0.00616	0.0146	-0.027
2	0.0323	-0.0116	0.0447
2.1	-0.0177	0.067	0.0231
2.2	-0.0116	0.125	-0.0285
2.3	0.067	0.047	0
2.4	0.0747	0.0547	-0.0162
2.5	0.00462	0.0347	0.0123
2.6	-0.0208	0.0693	0.0231
2.7	0.00924	0.00385	0.00616
2.8	0.0254	0.0524	0.0116
2.9	0.0631	0.0231	0.00154
3	0.0131	-0.0216	-0.0177
3.1	0.0154	0.00847	0.0208
3.2	0.0146	0.00462	-0.00154
3.3	0.0385	0.0685	-0.0162
3.4	-0.01	0.0724	-0.0447
3.5	-0.00462	0.0185	0
3.6	-0.0185	0.0639	-0.027
3.7	0.0239	0.0331	0.00539
3.8	0.0262	0.0493	0.0431
3.9	0.0139	-0.0077	0.00693
4	0	0.0416	-0.0316
4.1	-0.00462	0.0323	-0.0139
4.2	0.0177	0.0755	-0.0424
4.3	0.0169	0.0246	0.0601
4.4	-0.0162	0.0377	0.0077
4.5	-0.0485	0.0462	-0.03
4.6	-0.0108	-0.0185	0.057
4.7	0.00924	-0.00462	-0.0077
4.8	0.0755	0.0347	0.0139
4.9	-0.0354	0.0246	0.02
5	-0.00924	0.04	0.0285
5.1	-0.00385	0.0716	-0.0524
5.2	-0.0185	0.0254	0.00385
5.3	-0.0116	0.0347	0.0393
5.4	0.00616	0.0108	-0.00077
5.5	0.0308	0.0431	0.0331
5.6	0.0285	-0.0193	-0.00693
5.7	0.0216	-0.027	-0.0246
5.8	-0.0662	-0.0231	-0.0169
5.9	-0.0246	0.0708	0.0323
6	0.0123	0.0454	-0.0177
6.1	-0.0254	-0.01	0.0701
6.2	-0.00924	-0.037	0.0208
6.3	-0.0385	0.0293	0.00616
6.4	-0.00385	0.03	0.00847
6.5	-0.0223	-0.00231	-0.0347
6.6	0.00077	0.0077	0.02
6.7	0.00924	0.0362	0.0139
6.8	0.0193	0.0254	-0.0246
6.9	0.00385	0.0539	0.00308
7	-0.0131	0.0385	0.0323
7.1	-0.02	0.00924	0.0739
7.2	-0.037	0.01	0.0108
7.3	0.0454	0.0539	-0.0116
7.4	0.0108	-0.0277	-0.0177
7.5	-0.00924	-0.00308	0.0447
7.6	-0.04	0.00539	0.0323
7.7	-0.00924	0.0131	0.01
7.8	-0.0116	0.0439	0.0531
7.9	0.00154	0.0408	0.0716
8	0.0501	-0.0162	0.04
8.1	0.00231	-0.0246	-0.00924
8.2	0.0601	0.0262	0.0208
8.3	0.0123	0.0739	-0.0146
8.4	0.0146	0.0701	-0.0177
8.5	-0.01	0.0462	0.0146
8.6	-0.0123	0.00847	0.0216
8.7	-0.01	0.0231	0.0354
8.8	-0.0116	0.0216	-0.00616
8.9	0.0539	0.0293	0.00616
9	0.0116	0.0223	0.00462
9.1	0.00847	0.0246	0.0077
9.2	0.0154	0.037	0.0262
9.3	0.00693	0.0185	0.00616
9.4	-0.0447	-0.00616	-0.0193
9.5	0.00308	0.0146	-0.0424
9.6	0.00462	0.0154	0.0431
9.7	-0.0316	-0.0408	0.0547
9.8	0.00077	0.03	-0.0123
9.9	-0.00847	0.0416	0.0116
10	-0.0239	0.0477	0.0131
10.1	-0.00462	0.0354	0.0154
10.2	-0.03	0.00077	0.00231
10.3	0.0139	0.0077	0.0377
10.4	0.0208	0.027	0.0223
10.5	0.0624	0.0416	0.0693
10.6	0.0231	0.0231	0.00231
10.7	-0.0462	0.027	-0.0439
10.8	-0.0108	0.0146	0.00308
10.9	-0.00308	-0.01	-0.00308
11	-0.0385	0.0447	0.04
11.1	-0.0162	-0.0116	-0.0131
11.2	0.00231	-0.0146	-0.00539
11.3	0.0508	0.00462	0.0139
11.4	-0.00385	0.0293	0
11.5	-0.037	0.0308	0.00462
11.6	-0.00847	0.0408	0.0216
11.7	-0.0146	0.00847	0.0123
11.8	0.03	-0.0169	0.0177
11.9	-0.0254	0.0254	-0.00616
12	-0.0608	0.0123	0.00308
12.1	0.0246	0.0146	0.0123
12.2	0.03	0.0408	0.0162
12.3	-0.0108	0.0239	0.0424
12.4	0.0123	0.0362	0.0501
12.5	-0.04	0.0431	0.0231
12.6	0.0131	-0.00616	-0.00539
12.7	0.02	-0.01	0.0354
12.8	-0.0139	-0.00077	0.0901
12.9	-0.00154	0.0123	-0.0162
13	-0.0185	0.047	-0.0139
13.1	-0.0347	0.027	-0.037
13.2	-0.0246	0.0308	0.0169
13.3	0.0447	0.0385	0.0239
13.4	0.027	0.0169	0.0439
13.5	-0.0216	0.0501	0.0447
13.6	-0.00154	0.00924	0.0131
13.7	0.00154	-0.04	-0.0285
13.8	-0.00308	0	0.0108
13.9	-0.0146	0.01	-0.00077
14	-0.00154	0.00847	0.0123
14.1	-0.0231	0.00847	0.0408
14.2	-0.0416	0.0131	0.00539
14.3	-0.00077	0.00693	0.01
14.4	0.0239	-0.0116	0.0323
14.5	-0.00616	-0.00462	-0.027
14.6	-0.0154	-0.0185	0.0108
14.7	-0.0377	0.0193	-0.02
14.8	0.0146	0.0347	0.02
14.9	-0.0146	-0.0116	0.00462
15	-0.0331	-0.01	0.00847
15.1	0.00539	0.0408	-0.0354
15.2	0.0762	0.0454	0.00385
15.3	-0.0185	0.0454	0.0431
15.4	-0.0439	-0.0123	0.0254
15.5	-0.0208	-0.0216	0.0231
15.6	-0.0231	-0.0285	-0.0462
15.7	-0.02	0.0308	-0.0116
15.8	0.00693	-0.00462	0.00693
15.9	-0.0193	-0.0216	0.0393
16	-0.0308	0.0477	0.0501
16.1	-0.0524	0.0131	0.0354
16.2	-0.0108	-0.0131	0.0339
16.3	-0.0223	0.0254	-0.0246
16.4	-0.027	0.0254	-0.0223
16.5	0.00154	0.0562	-0.0447
16.6	0.01	0.0716	-0.0223
16.7	-0.027	-0.0162	0.0308
16.8	-0.0331	0.0501	0.0424
16.9	-0.0347	-0.0162	0.0316
17	0.0123	-0.00924	0.0277
17.1	0.0354	-0.0277	0.0185
17.2	-0.0485	0.0162	0.0116
17.3	-0.0554	0.0108	0.0231
17.4	-0.0462	-0.0169	0.0146
17.5	-0.0208	0.0447	0.0108
17.6	0.0254	0.037	-0.0216
17.7	0.02	-0.0562	-0.00308
17.8	-0.0116	-0.0208	0.0339
17.9	0.0154	0.0139	0.0223
18	-0.0362	-0.0277	-0.0116
18.1	0.0377	-0.00616	-0.00462
18.2	0.0362	0.00847	-0.00385
18.3	-0.00154	0.0123	-0.0724
18.4	-0.0169	0.0516	-0.0616
18.5	0.027	0.00077	0.0254
18.6	-0.00539	0.00308	0.04
18.7	0.0285	0.0077	-0.0262
18.8	0.0162	-0.0162	0.0146
18.9	0.0116	0.0169	-0.00231
19	0.0154	-0.0239	-0.0739
19.1	-0.0832	-0.0277	-0.0431
19.2	0	0.00077	0.0077
19.3	-0.0108	0.0293	0.0223
19.4	-0.0131	0.0239	0.0447
19.5	-0.0323	-0.0393	0.02
19.6	0.01	-0.04	-0.02
19.7	0.00616	0.0116	-0.0254
19.8	0.0447	0.0139	-0.0154
19.9	-0.00308	0.0447	0
20	-0.0154	0.0508	-0.0439
20.1	0.0246	-0.0262	0.0316
20.2	0.0277	-0.0685	-0.0385
20.3	-0.0116	-0.0123	0.03
20.4	-0.02	-0.0593	-0.00616
20.5	0.0293	0.00308	-0.0139
20.6	0.0624	-0.027	-0.0246
20.7	-0.00693	0.0462	0.0501
20.8	-0.00924	0.01	-0.0285
20.9	-0.0316	-0.0524	-0.0154
21	-0.00616	0.0377	-0.0339
21.1	0.0239	0.0162	-0.0162
21.2	0.027	-0.02	-0.0246
21.3	-0.00924	-0.0293	-0.0123
21.4	-0.0108	0.027	0.00308
21.5	0.0131	0.0354	-0.03
21.6	0.0162	0.0146	0.0162
21.7	-0.00924	-0.0516	0.00616
21.8	-0.0693	0.0108	-0.0185
21.9	-0.0131	0.0377	0.0285
22	-0.0223	0.0177	0.0216
22.1	-0.00616	-0.00077	-0.0185
22.2	0.00077	-0.0177	0.00308
22.3	0.00462	-0.00539	0.0354
22.4	-0.0216	0.0254	-0.00385
22.5	-0.0131	-0.00462	0.02
22.6	0.00693	0.00539	-0.047
22.7	-0.0177	-0.0139	0.0077
22.8	0.0285	-0.00231	0.0185
22.9	0.0616	-0.0239	-0.0131
23	-0.0131	-0.00077	0.00231
23.1	0.0246	0.0585	-0.0316
23.2	-0.0585	0.0293	0.0169
23.3	-0.00385	-0.0116	0.0177
23.4	0.0377	-0.0485	0.00539
23.5	-0.00847	0.0246	0.00539
23.6	-0.0308	0.0208	0.0208
23.7	-0.0223	0.0331	0.0116
23.8	0.0116	0.00077	0.0601
23.9	0.0485	-0.0616	0.0193
24	0.00847	-0.0116	-0.0362
24.1	0.0308	0.0562	-0.0108
24.2	0.0154	0.0208	0.0169
24.3	0.0447	-0.0169	0.0424
24.4	0.0116	-0.0578	0.0231
24.5	-0.0108	0.03	-0.00693
24.6	0.0208	0.0485	-0.0739
24.7	0.0531	0.0424	-0.0239
24.8	-0.0169	0.0323	0.0223
24.9	0.00693	-0.0193	0.0524
25	-0.0447	-0.0362	-0.00077
25.1	-0.00847	0.01	0.03
25.2	0.0447	0.0339	0.01
25.3	0.02	0.0616	-0.00693
25.4	-0.0431	-0.00924	-0.00154
25.5	-0.00693	-0.00231	0.0277
25.6	-0.0185	0.0131	-0.00539
25.7	-0.01	-0.00462	0.00847
25.8	-0.02	0.00154	0.0454
25.9	0.047	0.04	0.0462
26	0.03	-0.0162	0.00462
26.1	-0.00924	-0.0485	0.0108
26.2	-0.0146	0.0239	-0.0162
26.3	0.0485	-0.00616	0
26.4	0.0323	0.0231	0.00154
26.5	-0.0116	-0.00693	0.0116
26.6	-0.0385	-0.00231	-0.0339
26.7	-0.00693	0.027	-0.0154
26.8	-0.04	0.03	0.01
26.9	0.0254	0.0262	0.0116
27	0	-0.0123	0.0216
27.1	0.00462	-0.0177	-0.00924
27.2	-0.0277	-0.00616	-0.0293
27.3	-0.00616	0.0193	-0.0154
27.4	-0.00077	-0.0108	0.0655
27.5	-0.0601	-0.0154	-0.0177
27.6	0.0108	0.0223	0.0285
27.7	-0.0308	-0.0316	0.0154
27.8	0.0524	-0.0146	-0.0216
27.9	0.0393	0.0146	0.0246
28	0.0331	0.0169	-0.047
28.1	-0.0177	0.00231	-0.037
28.2	0.00077	-0.0177	-0.0347
28.3	0.0254	-0.0139	0.0262
28.4	0.0216	-0.0362	0.0408
28.5	0.0154	-0.00924	-0.00462
28.6	-0.0331	0.0193	-0.0316
28.7	-0.02	-0.00154	-0.0362
28.8	-0.0424	-0.0123	0.0462
28.9	0.00462	0.00616	0.0131
29	0.0608	-0.00924	0
29.1	-0.00924	0.00231	-0.0131
29.2	0.01	0	-0.0154
29.3	-0.00462	-0.0123	-0.00616
29.4	0.0139	-0.0123	0.00231
29.5	0.0339	-0.00462	-0.0362
29.6	0.0162	0.00154	0.0146
29.7	0.04	-0.00308	0.0316
29.8	-0.0131	0.0108	-0.037
29.9	0.0185	0.00308	-0.01
30	0.0385	-0.0116	0.0439
30.1	-0.03	-0.0208	0.0177
30.2	-0.0416	-0.0262	0.0693
30.3	-0.057	-0.00924	-0.0254
30.4	0.00847	-0.0177	-0.00077
30.5	0.0932	-0.00231	-0.00924
30.6	0.0154	-0.0231	0.0216
30.7	-0.0277	-0.0185	0.00154
30.8	-0.0601	0.0131	0.0308
30.9	-0.0216	-0.02	0.0223
31	0.0308	-0.0909	-0.00308
31.1	-0.0146	-0.0416	-0.0285
31.2	0.0262	0.0354	0.0239
31.3	0.0431	0.0331	-0.0323
31.4	-0.0208	-0.0123	-0.0077
31.5	-0.00847	-0.0239	0.0316
31.6	0.0239	0.0501	-0.0323
31.7	0.01	-0.0123	0.0531
31.8	-0.00924	-0.04	-0.0077
31.9	0.0123	-0.00077	-0.0277
32	-0.00308	-0.0177	0.0585
32.1	-0.0277	-0.00154	-0.00385
32.2	0	-0.00539	0.0131
32.3	-0.00308	0.0316	0.0531
32.4	0.0139	0.0123	-0.00693
32.5	-0.0146	-0.0077	-0.0323
32.6	0.0246	-0.02	0.00231
32.7	-0.0162	-0.0123	-0.00847
32.8	-0.0116	-0.00847	0.0254
32.9	0.037	-0.00231	-0.0154
33	0.0223	0.00616	-0.0385
33.1	0.00539	0.037	-0.0385
33.2	0.00231	0.0169	0.0293
33.3	0.00231	-0.0246	0.0131
33.4	-0.0939	-0.0285	0.0593
33.5	0.0185	0.027	-0.01
33.6	0.0493	0.0385	-0.0131
33.7	0.0439	0.0246	-0.0077
33.8	-0.00462	0.00847	0.0362
33.9	-0.0216	0.0246	0.0778
34	-0.0331	-0.0447	0.0162
34.1	0.00154	-0.0231	-0.00693
34.2	0.0308	-0.0169	-0.0177
34.3	-0.0169	0.0277	0.01
34.4	0.0216	0.00077	0.0162
34.5	0.0693	0.0277	0.00847
34.6	-0.0123	0.00693	0.01
34.7	-0.01	0.0347	-0.0077
34.8	0.0231	0.0123	0.01
34.9	-0.00539	-0.0416	-0.0139
35	-0.0347	-0.0231	-0.0724
35.1	0.0185	-0.0431	-0.00462
35.2	-0.00231	0.0208	0.0146
35.3	0.0216	0.027	-0.0116
35.4	0.00462	0.0208	-0.00693
35.5	0.0539	-0.0123	-0.0331
35.6	0.0177	0.0146	0.02
35.7	0.037	0.0169	0.0308
35.8	0.0447	-0.0185	0.02
35.9	-0.00462	-0.0146	0.0254
36	-0.0254	-0.047	-0.0601
36.1	-0.00462	0.0223	-0.0354
36.2	0.00154	-0.0077	-0.0316
36.3	0.00462	0.0277	0.00385
36.4	-0.0146	-0.0331	0.0177
36.5	-0.0485	0.0108	0.02
36.6	-0.0223	0.00462	0.0116
36.7	-0.00385	-0.0139	-0.0547
36.8	0.0562	-0.00154	-0.0354
36.9	0.097	0	-0.0246
37	-0.0239	-0.0208	-0.01
37.1	-0.0339	0.0116	-0.0185
37.2	-0.0331	0.0285	-0.0631
37.3	0.0354	-0.0593	-0.0354
37.4	0.0285	-0.00847	0.0323
37.5	-0.0239	0.00847	0.0123
37.6	-0.00308	0.00154	-0.0193
37.7	-0.0462	-0.0108	-0.0377
37.8	0.0454	-0.00693	-0.00924
37.9	0.0447	0.00616	-0.0123
38	-0.0501	0.0554	-0.0077
38.1	-0.027	0.0277	-0.027
38.2	0.0616	-0.0208	-0.0454
38.3	0.0123	0.00847	-0.01
38.4	-0.0108	-0.00308	0.0262
38.5	0.00231	-0.0362	0.00308
38.6	0.0285	-0.0162	-0.00616
38.7	0.00308	0.0323	-0.0601
38.8	-0.0162	0.0601	-0.00847
38.9	-0.0239	-0.0216	0.0493
39	0.0077	-0.0501	0.02
39.1	0.00077	0.00231	-0.0477
39.2	-0.0516	0.0231	0.0223
39.3	0.0123	-0.0123	0.0169
39.4	-0.0162	0.0077	0.0277
39.5	-0.0077	-0.0477	0.00616
39.6	0.0123	0.03	0.00231
39.7	0.0439	0.00693	0
39.8	-0.01	0.0447	0.0162
39.9	-0.0624	0.0339	0.00231
40	0.00385	-0.00693	-0.00616
40.1	0.0901	0.00385	-0.00539
40.2	0.0223	0.0385	0.0393
40.3	-0.047	0.0116	0.00385
40.4	-0.0562	-0.04	0.0208
40.5	-0.00924	0.0554	0.027
40.6	0.00847	0.0578	0.0116
40.7	0.0377	-0.0131	0.0123
40.8	0.01	0.00308	-0.0308
40.9	-0.0693	-0.0293	0.0154
41	-0.0447	0.02	0.0139
41.1	0.0223	0.00616	-0.00231
41.2	0.047	-0.0154	0.0277
41.3	0.00154	-0.0169	-0.04
41.4	0.00308	0.0239	-0.0354
41.5	-0.0377	-0.00462	0.00077
41.6	0.0231	-0.0293	0.0393
41.7	-0.0293	0.0185	-0.0185
41.8	-0.0223	-0.0077	-0.0116
41.9	-0.00077	-0.0277	-0.00308
42	0.067	-0.00539	0.0108
42.1	-0.00539	0.0316	-0.0424
42.2	-0.0239	0.0254	-0.0347
42.3	-0.0516	0.0316	0.0231
42.4	-0.00154	-0.00616	0.0162
42.5	0.00308	0.00231	0.0216
42.6	0.0493	-0.0685	-0.0116
42.7	0.0185	-0.00847	-0.0146
42.8	0.0116	-0.0146	0.0216
42.9	-0.0316	0.0354	-0.0185
43	-0.02	0.00154	0.027
43.1	0.0239	0.00231	0.0077
43.2	0.0223	0.0146	-0.0169
43.3	0.0223	0.01	0.0216
43.4	-0.0108	-0.0223	0.0508
43.5	-0.0177	-0.037	-0.0408
43.6	-0.0208	-0.00231	0.00308
43.7	0.0285	0.0116	0.0154
43.8	-0.0208	0.00154	-0.0231
43.9	-0.0408	0.0393	-0.00308
44	-0.047	-0.0246	-0.03
44.1	-0.0146	0	-0.0077
44.2	-0.0185	-0.00154	0.0254
44.3	0.00693	0.0177	-0.0108
44.4	0.0223	-0.00462	-0.02
44.5	-0.00693	0.00462	-0.0385
44.6	-0.01	0.0693	-0.0162
44.7	-0.0339	0.0177	0.00924
44.8	-0.04	-0.00231	0.00847
44.9	-0.0146	-0.0485	0.0308
45	-0.0246	-0.0354	0.0424
45.1	0.0793	0.0439	-0.057
45.2	-0.0139	0.0077	-0.0193
45.3	-0.0185	0.0185	0.0354
45.4	-0.00308	0.0778	0.0293
45.5	-0.0193	-0.03	0.00077
45.6	-0.0631	-0.0316	-0.037
45.7	0.00231	-0.00308	0.0177
45.8	-0.00385	-0.0139	0.0893
45.9	0.0439	0.00154	-0.0331
46	-0.00308	0.02	-0.0377
46.1	-0.0431	-0.0354	0.0462
46.2	-0.04	0.01	0.0254
46.3	-0.0208	-0.0216	0.0177
46.4	0.0631	0.00847	0.0131
46.5	-0.0208	0.0408	0.00693
46.6	-0.0608	-0.037	-0.00693
46.7	-0.0354	-0.0462	0.027
46.8	0.00539	-0.0239	0.0562
46.9	0.0231	-0.00847	0.0516
47	-0.02	0.00539	-0.00847
47.1	-0.0393	-0.0216	-0.0693
47.2	-0.0516	0.0231	0.0477
47.3	-0.0308	0.0185	0.00924
47.4	-0.00231	-0.00924	0.0377
47.5	-0.0231	-0.0993	-0.0131
47.6	0.0316	0.0554	0.0162
47.7	-0.027	0.00077	-0.0169
47.8	-0.0077	0.0131	0.0108
47.9	-0.0447	-0.0316	0.0208
48	-0.0185	-0.0347	0.00693
48.1	-0.047	-0.0377	0.0108
48.2	0.0169	0.00385	-0.0193
48.3	0.0177	0.0116	0.01
48.4	0.00462	-0.00539	0
48.5	-0.0323	0	0.00462
48.6	-0.0277	0.0662	0.0177
48.7	0.0231	-0.00847	-0.00616
48.8	0.04	0.0123	0.00616
48.9	-0.0447	0.0485	-0.0108
49	-0.04	-0.0131	0.00385
49.1	0.00462	-0.0393	0.0416
49.2	-0.00924	-0.0285	-0.0139
49.3	0.0146	0.00077	0.00924
49.4	0.00154	0.0277	-0.0169
49.5	-0.0377	0.00385	0.00154
49.6	-0.0123	0.00154	0.0185
49.7	-0.0447	-0.0293	0.00385
49.8	-0.0177	0.0393	0.0193
49.9	-0.0077	0.0123	0.0154
50	-0.01	0.00077	-0.0208
50.1	-0.02	0.0154	0.0231
50.2	-0.0439	0.00539	-0.0146
50.3	-0.0262	0.0216	-0.0354
50.4	0.0816	-0.03	0.0616
50.5	-0.00539	0	0.027
50.6	-0.0208	0.0462	-0.148
50.7	-0.0231	0.0316	-0.0239
50.8	-0.00924	0.00847	0.0424
50.9	0.00693	-0.0077	0.0154
51	0.00924	-0.0262	-0.0154
51.1	-0.0285	0.0539	-0.0262
51.2	-0.00539	0.0516	0.00231
51.3	-0.0139	-0.00462	0.0154
51.4	-0.077	0.0231	0.0293
51.5	-0.0477	-0.0154	-0.0177
51.6	0.00539	0.0354	0
51.7	0.00693	0.0154	-0.0339
51.8	-0.0254	-0.0285	-0.0277
51.9	-0.0308	0.0077	-0.00539
52	-0.04	0.0578	-0.0554
52.1	-0.0239	0.0431	-0.0177
52.2	-0.0362	0.0077	0.0501
52.3	0.00231	-0.00847	0.00462
52.4	-0.0146	-0.0123	0.0424
52.5	-0.0246	0	-0.0308
52.6	0.00616	0.00616	0.0277
52.7	0.0177	-0.0116	0.0662
52.8	0.00154	0.0177	-0.00231
52.9	0.0262	-0.0208	-0.0162
53	-0.027	0.0139	0.00077
53.1	0.00539	-0.0208	0.0231
53.2	-0.0316	-0.0169	0.0216
53.3	-0.00231	0.00077	0.0231
53.4	0.01	0.0347	0.0116
53.5	0.0277	0.0231	0
53.6	0.0123	0.0139	-0.00924
53.7	-0.0385	-0.00231	-0.0454
53.8	-0.0585	0.00462	-0.0477
53.9	-0.0246	-0.00539	0.00308
54	-0.00924	-0.0508	0.0146
54.1	-0.0185	-0.0393	-0.02
54.2	0.0208	0.0208	-0.0162
54.3	0.0593	0.0139	-0.0416
54.4	-0.0139	-0.0416	-0.00077
54.5	0.00154	-0.00385	-0.0077
54.6	0.00231	0.0424	-0.01
54.7	-0.0139	0.00847	-0.00308
54.8	0.0331	0.0185	-0.0116
54.9	-0.0223	-0.00077	-0.00462
55	0.0139	-0.0362	0.0239
55.1	0.0108	0.00154	-0.00077
55.2	0.0169	0.00231	-0.04
55.3	0.00462	0.0146	0.00154
55.4	-0.0655	-0.0331	-0.0277
55.5	-0.02	0.0139	0
55.6	0.01	-0.0239	-0.0316
55.7	0.0077	0.0131	0.0162
55.8	-0.0108	-0.0246	0.0331
55.9	-0.0593	0.00847	-0.0239
56	-0.0331	0.0331	0.027
56.1	-0.0624	0.0131	-0.00077
56.2	-0.0447	0.0431	-0.0254
56.3	-0.0323	-0.00462	-0.00693
56.4	-0.02	-0.0493	-0.00154
56.5	0.0108	0.00693	0.0139
56.6	0.00462	0.0385	-0.0339
56.7	-0.0193	0.0116	-0.00231
56.8	0.01	-0.01	-0.00231
56.9	0.0655	0.00231	0.0755
57	-0.0462	0.0162	0.0316
57.1	-0.117	-0.0339	0.00924
57.2	-0.03	-0.0146	0.0177
57.3	-0.00154	0.00693	0.0339
57.4	-0.0254	-0.00154	-0.0293
57.5	0.00924	0.0077	0.00616
57.6	0.00231	0.0123	0.00231
57.7	-0.0323	0.0531	-0.0146
57.8	-0.0793	0.0416	-0.00154
57.9	0.0231	-0.0077	0.01
58	-0.0108	0.0431	0.00231
58.1	-0.0293	-0.00847	0.0193
58.2	-0.0485	0.00539	0.0154
58.3	0.0277	0.0216	0.00154
58.4	0.0254	-0.00462	0.0123
58.5	-0.00924	0.0139	0.00924
58.6	0.0285	0.00308	0.0462
58.7	-0.0285	0.0169	0.0477
58.8	-0.0239	0.0477	0.0123
58.9	-0.0424	0.0793	0.0123
59	0.01	0.0308	-0.0193
59.1	-0.0208	-0.0131	0.0139
59.2	-0.0277	-0.0116	0.0177
59.3	-0.067	0.0424	-0.0347
59.4	-0.0816	-0.00385	-0.0208
59.5	0	-0.0139	-0.00154
59.6	0.0169	0.0485	0.0185
59.7	-0.0193	-0.00154	0.0231
59.8	-0.00539	0.0108	0.0116
59.9	0.0393	0.0169	-0.0554
60	-0.0262	-0.00847	-0.0216
60.1	-0.0323	-0.00077	-0.0131
60.2	0.0139	0.027	0.02
60.3	0.00154	-0.00462	0.0408
60.4	-0.0223	0.0239	0.027
60.5	0.0193	0.0285	-0.0116
60.6	0.00385	0.0131	-0.0177
60.7	0.027	-0.0323	0.0308
60.8	0.0169	0.0262	0
60.9	0.03	0.0116	-0.0254
61	-0.0208	0.0385	-0.00693
61.1	-0.057	-0.00308	-0.01
61.2	-0.0223	0.0462	-0.0277
61.3	-0.0277	0.03	0.0131
61.4	-0.00693	0.0146	0.00308
61.5	-0.00231	-0.0223	-0.0408
61.6	-0.03	-0.0624	-0.00539
61.7	-0.01	-0.00231	0.00539
61.8	-0.00693	0.0246	0.00154
61.9	0.0408	0.0693	-0.00539
62	0.0293	-0.047	-0.0447
62.1	-0.03	-0.0193	-0.0454
62.2	-0.0539	0.0308	0.0216
62.3	0.0223	0.0678	0.0231
62.4	-0.02	0.04	0.0516
62.5	0.0216	-0.0308	0.0193
62.6	0.00077	-0.0262	-0.0585
62.7	-0.0393	0.0077	-0.0878
62.8	0.0193	0.0316	0.0254
62.9	-0.0462	0.0339	0.0154
63	-0.0693	-0.0616	0.0169
63.1	0.0262	-0.0169	-0.00462
63.2	-0.0139	-0.0454	-0.04
63.3	-0.0262	0.0631	-0.0077
63.4	-0.00924	0.0516	0.0377
63.5	-0.0246	-0.00154	0.0285
63.6	-0.00231	0.0139	0.0254
63.7	-0.00231	0.0454	-0.0154
63.8	-0.00616	0.0162	-0.0193
63.9	-0.0593	-0.0262	0.0362
64	-0.0377	0.00616	0.0462
64.1	0.0169	0.0339	0.0193
64.2	0.0162	-0.00077	0.0116
64.3	0.0185	0.0231	0.0431
64.4	0.037	0.0077	-0.0131
64.5	-0.0239	0.0308	0.0208
64.6	-0.0501	-0.00462	0.0177
64.7	0.0077	-0.0077	0.0477
64.8	0.0339	0.00847	0.0177
64.9	0.0508	-0.0131	0.00077
65	-0.0339	0.00385	-0.0277
65.1	0.00924	0	-0.0131
65.2	-0.0277	0.0501	-0.0347
65.3	0.0516	0.0447	0.0293
65.4	-0.03	0.00231	0.0285
65.5	0.00308	0.01	-0.0223
65.6	-0.0385	-0.0554	0.00231
65.7	0.0393	-0.02	-0.027
65.8	0.0223	0.0123	0.00154
65.9	0.0354	0.00231	-0.00924
66	0.0339	-0.00462	-0.0146
66.1	-0.0601	0.0077	-0.00539
66.2	-0.0362	0.0485	0.0508
66.3	-0.00077	-0.0293	0.0508
66.4	0.00385	-0.0123	-0.0177
66.5	-0.0347	-0.0123	0.00462
66.6	-0.00693	0.0655	0.0077
66.7	-0.0116	-0.00385	0.0285
66.8	0.00154	-0.0123	-0.057
66.9	0.04	0.0193	-0.0162
67	-0.0331	0.0231	-0.00539
67.1	-0.0254	0.0162	0.0116
67.2	0.00077	-0.01	0.0231
67.3	-0.01	-0.0246	-0.00616
67.4	-0.0431	0.0154	-0.0524
67.5	-0.0508	-0.00308	-0.00308
67.6	-0.0231	0.0462	0.027
67.7	0.0146	0.0424	-0.0146
67.8	-0.027	0.00077	-0.0262
67.9	-0.0131	-0.01	-0.00539
68	-0.0539	-0.0362	0.0285
68.1	-0.0377	0.077	0.0477
68.2	-0.0447	0.0131	0.03
68.3	-0.0116	-0.0123	0.0193
68.4	0.0239	-0.0123	0.00308
68.5	0.0347	0	-0.027
68.6	-0.0439	0.0123	0.00616
68.7	-0.047	-0.00539	0.0162
68.8	0.00154	-0.0323	0.0593
68.9	0.0216	0.00308	0.0485
69	0.00462	0.0077	-0.0131
69.1	0.0185	-0.0277	-0.0339
69.2	-0.0716	0.0246	-0.0316
69.3	-0.0501	0.0493	0.0508
69.4	-0.0454	0.00154	0.027
69.5	-0.00616	-0.0193	-0.0169
69.6	-0.027	-0.0616	-0.0308
69.7	0.00693	-0.00924	0.0316
69.8	-0.02	0.0293	0.0131
69.9	-0.00462	0.0347	0.037
70	0.0077	0.0139	0.0277
70.1	0.00924	-0.0108	-0.047
70.2	-0.00077	-0.00308	0.02
70.3	-0.00693	-0.0108	0.057
70.4	-0.00077	-0.0223	0.0624
70.5	-0.00616	-0.00385	0.0146
70.6	-0.0277	-0.0169	-0.0154
70.7	-0.0439	-0.0123	-0.0223
70.8	-0.0139	0.0185	-0.0377
70.9	0.027	0.0116	-0.0254
71	-0.00154	-0.0855	0
71.1	0.0116	-0.00462	-0.0077
71.2	-0.0878	-0.0223	0.00077
71.3	-0.0146	0.0308	0.00462
71.4	0.0393	0.00385	0.00847
71.5	0.0254	-0.00462	0.0108
71.6	0.0277	0.0277	0.00231
71.7	-0.0108	-0.0169	-0.00616
71.8	-0.0493	-0.0439	-0.00077
71.9	-0.0362	0.00539	0.00539
72	0.0239	0.0331	-0.00539
72.1	0.00693	-0.027	-0.00462
72.2	-0.00154	0.00154	0.00154
72.3	-0.0131	-0.0454	0.02
72.4	0.0439	-0.0146	-0.0208
72.5	-0.00924	-0.00847	-0.0362
72.6	-0.0347	-0.01	-0.0231
72.7	-0.0293	0.0131	0.00539
72.8	-0.00847	0.0216	0.0293
72.9	0.0216	-0.0154	0.0347
73	-0.0116	-0.0285	0.0116
73.1	-0.00462	-0.0216	0.00308
73.2	-0.0585	-0.0416	0.00385
73.3	-0.0208	-0.00308	-0.0439
73.4	-0.0208	0.0162	0.0077
73.5	-0.0185	0.00231	0.0347
73.6	-0.0277	-0.0585	0
73.7	-0.0146	0.0393	-0.00077
73.8	-0.0185	0.102	-0.0254
73.9	-0.02	0.00385	0.0839
74	-0.00154	-0.0547	0.0193
74.1	0.00462	0.01	0.00154
74.2	-0.0216	0.0223	-0.0377
74.3	0.00077	0.0254	0
74.4	0.0454	-0.02	-0.0216
74.5	-0.02	-0.00693	0.0416
74.6	-0.0647	-0.0254	0.01
74.7	-0.00616	-0.0185	-0.0246
74.8	-0.0162	0.027	0.00154
74.9	-0.0231	0.00231	-0.0239
75	-0.0493	-0.0146	-0.0316
75.1	-0.0262	0.0239	0.0308
75.2	-0.037	0.0185	-0.0208
75.3	-0.0177	0.0131	0.0439
75.4	-0.0385	0.0077	-0.01
75.5	-0.047	-0.00231	0.00385
75.6	0.00308	-0.027	-0.00308
75.7	-0.01	0.0154	0.0262
75.8	-0.027	0.02	0.0439
75.9	-0.00616	0.0154	0.00924
76	-0.0631	0.00385	-0.02
76.1	-0.00924	0.0146	0.0477
76.2	-0.0231	-0.00308	0.0508
76.3	0.02	0.0193	0.0077
76.4	-0.0439	-0.0416	-0.0231
76.5	-0.0108	-0.00308	-0.00693
76.6	-0.00231	0.0547	0.01
76.7	-0.04	-0.0162	0.00154
76.8	-0.0193	0.0131	-0.0139
76.9	-0.0246	0.027	-0.00385
77	0.0185	0.04	0.0239
77.1	-0.0169	0.01	0.0601
77.2	-0.0547	-0.0108	-0.0193
77.3	0.0208	-0.00385	-0.00385
77.4	-0.0077	-0.0116	0.00539
77.5	-0.057	0.0562	-0.00924
77.6	0.0139	0.0424	0.0193
77.7	0.0323	-0.0146	0.0285
77.8	0.0162	0.0169	-0.0323
77.9	-0.0293	-0.0223	-0.00693
78	-0.00616	-0.00693	-0.00385
78.1	-0.0193	-0.0477	0.00308
78.2	-0.04	0.00539	-0.00154
78.3	0.0231	0.0231	-0.00924
78.4	-0.0262	0.00308	-0.0146
78.5	-0.0146	-0.00539	0.00924
78.6	-0.03	0.037	-0.0678
78.7	-0.0239	-0.0208	0.0246
78.8	-0.00308	-0.00385	0.0362
78.9	-0.0293	0.01	-0.0185
79	-0.0231	-0.0154	-0.00616
79.1	0.0123	-0.01	-0.0385
79.2	-0.0231	0.0316	-0.0447
79.3	-0.067	0.0377	0.0116
79.4	-0.0347	-0.0162	-0.0424
79.5	-0.0377	-0.0785	0.0631
79.6	-0.0131	0.00693	0.0185
79.7	0.00693	-0.0193	-0.0431
79.8	-0.0231	-0.01	0.0185
79.9	0.00616	0.0131	-0.0339
80	0.00693	0.0116	0.00924
80.1	0.00231	0.00462	0.0262
80.2	-0.00308	-0.0185	-0.0254
80.3	-0.03	-0.057	0.0246
80.4	0.00231	0.0154	0.0108
80.5	-0.0339	0.0146	-0.0254
80.6	0.0169	-0.00924	0.0254
80.7	0.00385	0.0216	0.0123
80.8	-0.0362	0.0239	0.0393
80.9	-0.0631	-0.00462	0.0177
81	-0.0416	-0.0254	0.00154
81.1	0.00616	-0.01	-0.077
81.2	-0.0123	-0.00462	0.0239
81.3	-0.0508	0.0169	0.0308
81.4	-0.0116	0.00616	0.0616
81.5	-0.0878	-0.0162	0.0123
81.6	-0.0077	0.0116	-0.0239
81.7	-0.0193	-0.00924	-0.0223
81.8	-0.0116	0.00462	0.0624
81.9	-0.0524	0.0624	-0.00539
82	-0.0439	0.0231	0.0385
82.1	-0.04	-0.0216	0.00462
82.2	-0.0231	-0.0262	0.00847
82.3	-0.00077	-0.00924	-0.0108
82.4	0.0162	0.0193	-0.0216
82.5	-0.0216	0.0131	0.00385
82.6	-0.0501	-0.0316	0.0424
82.7	-0.0246	-0.00385	0.027
82.8	0.0123	-0.0185	0.00308
82.9	-0.0116	-0.0223	-0.0208
83	0.0254	-0.00077	0.0647
83.1	-0.0616	0.0185	0.00385
83.2	-0.037	0.067	0.027
83.3	-0.0339	0.0177	0.00231
83.4	-0.0239	-0.0254	-0.00847
83.5	-0.0323	-0.0208	-0.00231
83.6	-0.0193	-0.02	-0.0193
83.7	-0.00462	0.00231	0.0385
83.8	-0.0354	-0.0193	-0.0154
83.9	-0.00462	-0.01	-0.00847
84	-0.00693	-0.0277	0.0331
84.1	0.00154	0.00693	0.00385
84.2	-0.0708	-0.00154	-0.00385
84.3	-0.0531	0.0262	-0.0347
84.4	-0.0393	-0.0154	-0.0254
84.5	-0.03	-0.0339	0.0416
84.6	0.0424	-0.0393	0.0531
84.7	0.00385	-0.0285	0.0501
84.8	-0.0516	0.0485	-0.00693
84.9	0.00154	0.0347	-0.037
85	-0.00693	-0.00308	0
85.1	-0.0454	0.0193	-0.0131
85.2	-0.0539	-0.0454	0.0131
85.3	0.0362	0.0354	0.00154
85.4	-0.0424	0.0493	0.0177
85.5	-0.0701	-0.0316	0.00693
85.6	-0.00924	-0.00462	0.00539
85.7	-0.00077	0.0123	-0.0716
85.8	-0.0193	0.00847	0.0162
85.9	-0.0146	-0.02	0.0154
86	-0.0123	-0.0131	0.0601
86.1	-0.0316	0.0647	0.0116
86.2	-0.0724	-0.0193	-0.00847
86.3	-0.00847	-0.0139	0.0293
86.4	-0.0362	-0.0162	-0.0185
86.5	-0.0154	-0.0162	0.0169
86.6	-0.00385	0.0308	0.0516
86.7	-0.0362	0.047	-0.0139
86.8	-0.02	0.0793	-0.0562
86.9	-0.037	-0.0193	-0.0077
87	-0.0331	-0.0116	-0.0208
87.1	0.0339	-0.0077	0.0246
87.2	-0.00154	0.0316	-0.0193
87.3	-0.0246	-0.0146	-0.01
87.4	-0.0277	-0.00385	-0.00539
87.5	-0.0116	0.047	-0.0293
87.6	-0.00231	0.0239	0.0447
87.7	0.00154	0.0223	0.03
87.8	0.0354	-0.0146	0.00924
87.9	-0.0239	-0.057	-0.0393
88	-0.00693	-0.00308	-0.0408
88.1	-0.0277	0.0562	0.0139
88.2	0.00077	0.01	0.04
88.3	0.0123	-0.0308	-0.0639
88.4	-0.0393	0.01	-0.0393
88.5	-0.0947	-0.0169	-0.0308
88.6	0.00539	0.0254	0.0855
88.7	-0.0539	0.0385	0.0262
88.8	-0.0185	0.00385	0.01
88.9	0	0.0485	-0.04
89	-0.00154	0.0416	0.00308
89.1	-0.027	0.0424	-0.0139
89.2	-0.0732	0.00924	-0.00847
89.3	0.00924	0.00385	0.00154
89.4	-0.00847	0.0123	-0.0231
89.5	-0.0139	0.00539	-0.0208
89.6	-0.047	0.0246	-0.0293
89.7	-0.0462	0.0362	0.0239
89.8	-0.0131	-0.01	0.0123
89.9	0	0.0262	-0.00539
90	-0.0154	0.0254	0.0146
90.1	-0.0169	0.0123	-0.067
90.2	-0.0508	-0.01	-0.0524
90.3	-0.0231	-0.037	0.057
90.4	-0.0239	0.0208	0.0293
90.5	-0.00924	-0.0139	0.0177
90.6	0.00308	0.0277	0.0116
90.7	0.01	-0.00385	-0.0308
90.8	-0.0431	-0.0123	-0.0193
90.9	-0.0339	0.00231	0.0262
91	-0.0708	0.00693	0.0246
91.1	-0.0362	0.0447	0.077
91.2	0	0.0493	-0.0216
91.3	-0.00385	0.0246	-0.0516
91.4	-0.00539	-0.0516	-0.0539
91.5	-0.00385	0.0454	0.0116
91.6	-0.0539	0.0316	0.0439
91.7	-0.0462	-0.0208	-0.00231
91.8	-0.00385	-0.0416	-0.00462
91.9	-0.0239	0.0193	-0.0169
92	-0.0377	0.00308	0.0116
92.1	-0.0262	-0.00539	0.0208
92.2	-0.0893	0.0223	0.0254
92.3	-0.027	0.00154	0.0193
92.4	-0.00616	0.0308	-0.0285
92.5	-0.0246	-0.00077	0.0231
92.6	-0.0285	-0.0354	0.0562
92.7	-0.0678	-0.0377	0.0131
92.8	-0.0508	-0.0131	0.00924
92.9	0.0462	0.0108	0.00539
93	0.00231	-0.00462	0.0208
93.1	0.00231	0.0508	0.02
93.2	-0.0377	0.0193	-0.00924
93.3	0.0139	0.0239	-0.0077
93.4	-0.0385	-0.0231	-0.00539
93.5	-0.057	0.00616	0.0154
93.6	-0.0231	-0.0362	0.0239
93.7	0.00693	-0.0239	0.0393
93.8	0.0108	0.0146	0.0231
93.9	-0.0539	0.0408	-0.0347
94	0.0169	-0.0485	-0.0185
94.1	0.0177	-0.00847	-0.0177
94.2	-0.0347	-0.0231	0.00847
94.3	-0.0347	0.0655	0.0162
94.4	0.00693	0.0655	-0.0462
94.5	0.047	-0.00231	0.00385
94.6	-0.0116	-0.0177	-0.0331
94.7	-0.0485	0.00231	0.00154
94.8	-0.0123	0.0616	-0.00308
94.9	-0.0393	-0.0347	-0.00539
95	0.0146	-0.00924	-0.00462
95.1	0.03	-0.0185	0.00847
95.2	0.0116	0.0308	0.0216
95.3	-0.0408	0.00385	0.00616
95.4	-0.02	-0.027	-0.02
95.5	0.027	-0.0385	0.0223
95.6	0.00308	-0.0116	0.0131
95.7	-0.0339	0.047	-0.00385
95.8	0.00847	0.0439	-0.04
95.9	-0.0339	-0.00385	-0.0154
96	0.00462	-0.00231	0.0193
96.1	-0.0216	0.0169	0.00539
96.2	-0.0416	-0.00385	-0.00462
96.3	-0.0385	0.0285	-0.0516
96.4	-0.0516	-0.00693	-0.0516
96.5	-0.0501	-0.0193	0.0146
96.6	-0.0193	0.01	0.0516
96.7	-0.02	0.0216	-0.00308
96.8	-0.0347	0.0246	-0.0447
96.9	-0.0131	0.0593	-0.0308
97	-0.0932	0.047	0.0732
97.1	-0.0208	-0.00847	0.00385
97.2	0.0216	-0.0277	-0.0169
97.3	-0.00308	0.00077	-0.00539
97.4	-0.00693	0.0316	-0.0077
97.5	0.0108	0.0439	0.0146
97.6	-0.0631	-0.0585	0.00462
97.7	-0.0223	-0.0539	0.03
97.8	-0.0239	0.0108	0.0077
97.9	-0.00308	0.00693	-0.00231
98	-0.0169	-0.0162	-0.0462
98.1	-0.0508	-0.0077	-0.0477
98.2	-0.0562	0.0485	0.00462
98.3	-0.00924	0.0424	0.0377
98.4	-0.027	-0.00308	0.0169
98.5	-0.057	-0.00924	0.00616
98.6	-0.00847	-0.0146	0.0162
98.7	0.03	-0.0308	0.00231
98.8	-0.00154	-0.0223	0.02
98.9	-0.0585	0.0347	0.0439
99	-0.0231	0.0262	0.0131
99.1	0.0347	-0.00616	-0.0462
99.2	-0.0293	-0.00385	0.00385
99.3	-0.0416	0.00077	-0.00308
99.4	-0.027	-0.0131	0.0131
99.5	0.0077	0.0501	0.0362
99.6	-0.0223	-0.01	0.027
99.7	-0.00924	0.0223	0.0293
99.8	0.0223	-0.00077	-0.0154
99.9	-0.0139	0.0131	-0.00693
100	-0.0416	-0.0123	0.0316
100.1	-0.124	0.00154	0.0708
100.2	-0.0616	-0.0316	0.00847
100.3	-0.0339	-0.00693	-0.0454
100.4	-0.275	0.01	-0.358
100.5	-1.26	-0.289	-1.57
100.6	-2.57	-0.615	-3.06
100.7	-3.53	-0.937	-4.09
100.8	-4.03	-1.19	-4.52
100.9	-4.19	-1.25	-4.53
101	-4.02	-1.2	-4.25
101.1	-3.72	-1.2	-3.77
101.2	-3.39	-1.03	-3.37
101.3	-2.98	-0.977	-3.03
101.4	-2.67	-0.835	-2.65
101.5	-2.35	-0.706	-2.33
101.6	-2.1	-0.558	-1.99
101.7	-1.88	-0.593	-1.75
101.8	-1.62	-0.544	-1.53
101.9	-1.45	-0.426	-1.38
102	-1.3	-0.344	-1.22
102.1	-1.16	-0.343	-1.08
102.2	-0.993	-0.33	-0.966
102.3	-0.891	-0.28	-0.882
102.4	-0.829	-0.266	-0.826
102.5	-0.759	-0.241	-0.726
102.6	-0.692	-0.228	-0.608
102.7	-0.639	-0.172	-0.565
102.8	-0.551	-0.141	-0.559
102.9	-0.579	-0.174	-0.557
103	-0.489	-0.141	-0.528
103.1	-0.482	-0.11	-0.477
103.2	-0.407	-0.127	-0.442
103.3	-0.409	-0.125	-0.383
103.4	-0.428	-0.135	-0.447
103.5	-0.347	-0.0886	-0.411
103.6	-0.294	-0.0878	-0.349
103.7	-0.303	-0.0809	-0.337
103.8	-0.283	-0.0778	-0.303
103.9	-0.325	-0.0431	-0.307
104	-0.293	-0.0747	-0.273
104.1	-0.297	-0.0516	-0.26
104.2	-0.261	-0.0385	-0.245
104.3	-0.242	-0.0424	-0.249
104.4	-0.225	-0.0424	-0.207
104.5	-0.213	0.00693	-0.191
104.6	-0.164	-0.0123	-0.226
104.7	-0.23	-0.0285	-0.239
104.8	-0.192	-0.0724	-0.155
104.9	-0.209	-0.0231	-0.202
105	-0.209	-0.00616	-0.162
105.1	-0.201	-0.0177	-0.179
105.2	-0.221	-0.0347	-0.202
105.3	-0.187	-0.0508	-0.146
105.4	-0.164	-0.0793	-0.172
105.5	-0.142	0.0177	-0.165
105.6	-0.156	0	-0.176
105.7	-0.206	-0.00539	-0.112
105.8	-0.163	-0.0185	-0.112
105.9	-0.189	-0.0169	-0.123
106	-0.134	0.00847	-0.0924
106.1	-0.0847	-0.03	-0.127
106.2	-0.151	0.00385	-0.103
106.3	-0.146	-0.0169	-0.14
106.4	-0.134	-0.0231	-0.101
106.5	-0.172	-0.0169	-0.0354
106.6	-0.127	0.0262	-0.0678
106.7	-0.0785	0.03	-0.0755
106.8	-0.0708	-0.0501	-0.0901
106.9	-0.0801	-0.00462	-0.0793
107	-0.112	-0.0208	-0.102
107.1	-0.136	-0.0193	-0.0678
107.2	-0.148	0.0123	-0.0631
107.3	-0.0978	-0.02	-0.126
107.4	-0.0893	-0.0231	-0.0516
107.5	-0.1	0.00385	-0.0293
107.6	-0.0978	-0.0501	-0.0662
107.7	-0.0955	0.0339	-0.0447
107.8	-0.15	0.0477	-0.0793
107.9	-0.0762	-0.0285	-0.0893
108	-0.0431	-0.0077	-0.0631
108.1	-0.146	0.0316	-0.00847
108.2	-0.105	0.0354	-0.0508
108.3	-0.0416	-0.00077	-0.0993
108.4	-0.0932	0	-0.0909
108.5	-0.129	-0.00231	-0.03
108.6	-0.115	0.0254	0.00231
108.7	-0.0516	0.00693	-0.0254
108.8	-0.057	-0.0146	-0.0762
108.9	-0.0939	0.0077	-0.0393
109	-0.0739	0.00616	-0.0262
109.1	-0.0747	-0.0223	-0.037
109.2	-0.0693	-0.0131	-0.0462
109.3	-0.087	-0.00847	-0.02
109.4	-0.0886	0.0108	-0.0347
109.5	-0.0516	0.0524	-0.0146
109.6	-0.0978	-0.0146	-0.0554
109.7	-0.0547	-0.0223	-0.00154
109.8	-0.0816	0.0293	-0.0208
109.9	-0.129	0.0424	-0.0123
110	-0.097	0.0508	-0.0154
110.1	-0.0462	-0.0246	-0.0223
110.2	-0.0262	0.00924	-0.0585
110.3	-0.106	-0.0139	0.0323
110.4	-0.0924	0.0239	-0.0108
110.5	-0.0693	0.0462	-0.0524
110.6	-0.0439	0.0624	-0.0185
110.7	-0.0439	-0.00539	-0.027
110.8	-0.0585	0.00308	-0.00693
110.9	-0.102	0.00154	-0.0547
111	-0.0939	-0.0316	-0.0139
111.1	-0.097	-0.00693	-0.00847
111.2	-0.0501	0.0493	-0.0393
111.3	-0.0539	0.00385	-0.0277
111.4	-0.0162	0.0154	-0.102
111.5	-0.0893	-0.00693	-0.0578
111.6	-0.126	0.0185	0.00385
111.7	-0.0993	0.00539	0.0077
111.8	-0.0693	-0.00693	-0.0393
111.9	-0.00077	0.0308	-0.0193
112	-0.0108	0.0554	0.00231
112.1	-0.0331	-0.00539	-0.0331
112.2	-0.123	0.0385	-0.106
112.3	-0.102	0.00231	-0.0416
112.4	-0.0608	-0.00077	-0.0531
112.5	-0.0716	0.0193	0.00154
112.6	-0.0647	-0.0477	0.02
112.7	-0.0809	0.0362	-0.0123
112.8	-0.0778	0.0262	-0.0747
112.9	-0.0624	-0.0185	-0.02
113	-0.0739	0.00077	0.00154
113.1	-0.0223	0.0316	0.0193
113.2	-0.0932	-0.00693	-0.0393
113.3	-0.0447	-0.0193	-0.0277
113.4	-0.0655	0.0262	-0.0462
113.5	-0.102	-0.00616	-0.0508
113.6	-0.0501	-0.00847	-0.0377
113.7	-0.0732	0.0246	-0.0416
113.8	-0.0447	0.0316	-0.0116
113.9	-0.0123	0.0262	-0.00847
114	-0.0739	0.00693	-0.00308
114.1	-0.0447	-0.0246	0.00077
114.2	-0.0616	0.0162	0
114.3	-0.0416	0.04	0.0277
114.4	-0.0231	0.00077	-0.0447
114.5	-0.0477	0.00924	-0.0239
114.6	-0.0239	0.0177	-0.0447
114.7	-0.0862	0.00616	0.00154
114.8	-0.097	0.0139	0.00308
114.9	-0.0231	-0.0077	0.0678
115	-0.0277	0.0123	-0.0331
115.1	-0.0277	0.0262	-0.0077
115.2	-0.0531	0.0216	-0.0362
115.3	-0.0639	0.00539	-0.00154
115.4	-0.0393	0.0385	0.0223
115.5	-0.0208	0.0416	0.0578
115.6	-0.0608	0.0262	0.037
115.7	-0.0947	0.0354	0.02
115.8	-0.0655	0.0285	-0.0246
115.9	-0.0277	0.0316	-0.02
116	-0.0608	0.0116	0.0169
116.1	-0.0408	0.0277	0.00385
116.2	-0.0377	0.0477	0.00693
116.3	-0.0424	0.0239	0.0708
116.4	-0.0408	0.0193	0.0477
116.5	-0.0316	-0.0108	-0.0508
116.6	-0.0793	0.0362	-0.0162
116.7	-0.0308	0.00231	0.02
116.8	-0.0424	0.0331	0.0285
116.9	0	-0.0239	0.0154
117	-0.0708	0.0193	-0.0231
117.1	-0.0539	0.0377	-0.0146
117.2	-0.0385	-0.02	-0.0185
117.3	-0.0462	0.0447	0.0162
117.4	-0.0631	0	0.0223
117.5	-0.037	0.00077	-0.01
117.6	-0.0139	0.00385	-0.01
117.7	-0.067	0.0116	-0.00693
117.8	-0.0377	0.0277	0.0547
117.9	-0.0585	0.0516	-0.00693
118	-0.0662	0.0208	-0.00231
118.1	-0.0108	0.0331	-0.057
118.2	-0.0762	0.0177	0.00616
118.3	0.0408	0.0293	0.057
118.4	-0.0393	-0.0393	-0.00154
118.5	-0.0177	0.00616	0.0123
118.6	-0.0416	0.0208	-0.0139
118.7	-0.0708	0.00231	-0.047
118.8	-0.0647	0.0239	-0.0239
118.9	-0.1	0.0755	0.0647
119	-0.00539	0.0193	0.057
119.1	0.0223	0.0139	-0.00385
119.2	-0.0177	0.0139	-0.00616
119.3	-0.102	-0.00154	-0.0154
119.4	-0.0901	-0.00693	-0.0439
119.5	-0.04	0.0185	0.0077
119.6	-0.0231	0.00693	0.0323
119.7	-0.0331	0.0339	0.00924
119.8	-0.0578	0.0239	0.00077
119.9	-0.03	0.037	-0.0339
120	-0.0416	0.00077	0.0493
120.1	-0.0939	-0.00924	0.0616
120.2	-0.047	0.047	0.0208
120.3	-0.0146	0.0539	0.00077
120.4	-0.0339	0.0177	-0.00539
120.5	-0.0154	0.0431	0.0262
120.6	-0.0693	0.00077	0.0116
120.7	-0.0639	0.00462	0.00616
120.8	-0.067	0.0431	-0.0431
120.9	-0.00693	0.0139	0.0285
121	-0.00308	0.02	0.00077
121.1	-0.0778	-0.0139	-0.00385
121.2	-0.0493	0.0146	0.0185
121.3	-0.0477	0.0177	0.047
121.4	-0.0277	0.0562	0.00539
121.5	-0.0116	0.00077	0.0077
121.6	-0.0554	0.00924	-0.0077
121.7	-0.00616	0.0131	-0.0308
121.8	-0.0293	0.0223	0.0277
121.9	-0.0732	0.0131	0.0323
122	-0.0169	0.0501	-0.00847
122.1	-0.0162	0.0385	-0.00539
122.2	-0.0216	0.0177	0.0339
122.3	-0.0631	0.0262	0.0393
122.4	-0.0809	0.02	-0.027
122.5	-0.0862	-0.027	0.0131
122.6	-0.0424	-0.00847	0.0077
122.7	0.0223	0.0685	0.0277
122.8	0	0.0293	0.0408
122.9	-0.0285	0.0116	0.0223
123	-0.0624	0.00693	-0.0839
123.1	-0.0809	0.00924	-0.0131
123.2	-0.0739	0.0123	0.037
123.3	-0.0393	-0.0146	0.0601
123.4	-0.0524	0.0462	0.0347
123.5	-0.0246	0.0377	0.0185
123.6	-0.0501	0.00847	0.0162
123.7	-0.057	0.0554	0.00154
123.8	-0.0316	0.01	0.0316
123.9	0.0254	0.02	0.0116
124	-0.0655	0.0454	0.0239
124.1	-0.0793	0.0501	0.0208
124.2	-0.0193	-0.0732	-0.00847
124.3	-0.0585	-0.0416	0.00462
124.4	-0.00924	0.0393	-0.0447
124.5	-0.0393	0.0477	0.0239
124.6	-0.0554	0.0408	0.027
124.7	-0.0631	0.00154	-0.00154
124.8	-0.0385	-0.0308	0.0424
124.9	0.00462	-0.0323	-0.00231
125	-0.0601	0.0316	0.0208
125.1	-0.0116	0.0785	0.00308
125.2	-0.0585	0.0493	-0.0131
125.3	-0.0539	0.0408	0.0116
125.4	-0.0193	-0.027	-0.0108
125.5	-0.00231	0.00539	0.00847
125.6	0.00539	-0.01	0.0108
125.7	-0.0131	0.0732	0.0116
125.8	-0.0077	0.0347	0.0316
125.9	-0.0454	0.0539	0.0562
126	-0.0139	-0.0123	0.02
126.1	-0.0554	0.0416	0.0285
126.2	-0.0339	0.0416	-0.00077
126.3	-0.0554	0.0262	0.0616
126.4	-0.0154	-0.0185	0.0693
126.5	-0.0431	0.00308	-0.00385
126.6	-0.077	-0.00693	0.0116
126.7	-0.0454	0.0123	-0.00385
126.8	-0.00231	0.00693	0.0493
126.9	0.0139	0.0323	0.037
127	-0.119	0.0685	0.02
127.1	-0.0239	-0.0177	0.0146
127.2	-0.0693	-0.0154	0.0578
127.3	-0.0747	-0.00693	0.0293
127.4	-0.00077	-0.00231	0.0816
127.5	-0.0162	0.0647	0.0131
127.6	-0.0385	0.067	0.0162
127.7	0.0154	0.0323	0.00308
127.8	0.0239	-0.0108	0.0385
127.9	0.0146	-0.0185	0.00154
128	-0.00308	0.0223	0.0123
128.1	-0.0239	0.00539	-0.00847
128.2	-0.0254	0.0185	0.0416
128.3	0.00231	-0.0169	-0.0169
128.4	0.0077	0.0424	0.0393
128.5	-0.0131	-0.00385	-0.03
128.6	-0.0724	-0.00385	-0.0439
128.7	-0.0454	0.00231	0.0162
128.8	-0.0924	0.0554	0.0793
128.9	0.0146	-0.00693	0.0493
129	-0.00385	0.0146	-0.00847
129.1	-0.00385	0.0216	-0.0208
129.2	-0.0485	-0.0447	0.0377
129.3	-0.0354	0.0208	0.0562
129.4	-0.0678	0.0223	0.0131
129.5	-0.0146	-0.0116	0.00616
129.6	-0.00231	-0.00077	0.00539
129.7	-0.03	0.0316	0.0477
129.8	-0.0216	0.00385	0.00462
129.9	-0.0408	0.0593	0.0454
130	-0.0308	-0.0262	0.02
130.1	-0.0154	-0.0123	-0.0662
130.2	-0.027	-0.0208	0.0385
130.3	-0.00385	0.00231	0.0547
130.4	0.00847	0.0077	0.0323
130.5	-0.0647	0.0531	-0.0077
130.6	-0.01	-0.0131	0.0578
130.7	-0.0254	0.0162	0.0123
130.8	-0.0116	-0.0216	-0.0277
130.9	-0.0501	0.0277	0.0262
131	0.0169	0.0624	-0.0077
131.1	0.01	0.0308	0.0323
131.2	-0.0123	0.0254	-0.01
131.3	-0.01	-0.00462	0.0447
131.4	-0.0185	0.00385	0.0162
131.5	0.0146	0.0208	0.0208
131.6	-0.077	0.0408	0.0601
131.7	-0.0716	0.057	0.0439
131.8	-0.0277	0.02	-0.0316
131.9	0.0154	-0.0231	0.0154
132	-0.0216	0.0585	0.0531
132.1	0.00847	0.0308	-0.0254
132.2	-0.047	-0.0285	0.0216
132.3	-0.0485	-0.0254	0.0631
132.4	-0.0254	0.00154	0.0316
132.5	-0.0362	0.00385	-0.0116
132.6	-0.0485	0.00924	-0.00077
132.7	-0.057	0.0462	0.0116
132.8	-0.0254	0.0755	0.0123
132.9	-0.0316	0.0162	0.0539
133	-0.0108	-0.0116	0.0439
133.1	-0.0277	0.0131	-0.01
133.2	-0.0254	0.0169	-0.00462
133.3	-0.0231	0.0547	0.027
133.4	-0.0108	0.0139	0.0408
133.5	-0.0177	0.0501	0.0262
133.6	0.00308	0.0493	0.0347
133.7	0	-0.0393	0.0655
133.8	-0.0131	0.00924	0.0139
133.9	-0.0347	-0.01	-0.0169
134	-0.0246	0.0139	0.0316
134.1	0.00924	0.0108	-0.00462
134.2	-0.03	-0.0123	-0.0277
134.3	-0.0169	-0.00154	0.0947
134.4	0.0208	0.0385	-0.0146
134.5	-0.0393	0.0362	-0.0185
134.6	-0.0431	0.01	-0.00231
134.7	-0.0655	0.03	0.0693
134.8	-0.0254	-0.00077	0.0347
134.9	-0.02	-0.0431	0.0185
135	-0.0108	0.0246	-0.00231
135.1	-0.0262	0.0146	0.0416
135.2	-0.0331	0.00308	0.037
135.3	-0.0616	0.03	0.0562
135.4	0.0139	0.0285	0.0131
135.5	0.00539	0.0246	0.0239
135.6	-0.0516	-0.00385	0.0254
135.7	-0.0354	-0.00693	0.0323
135.8	-0.0539	0.0131	0
135.9	-0.0516	0.0493	0.0246
136	-0.0239	0.0162	0.0285
136.1	0.00924	0.00308	0.03
136.2	-0.0347	0.00308	0.0162
136.3	-0.0424	-0.0216	0.0123
136.4	-0.0216	0.037	0.0477
136.5	-0.0631	0.027	0.0146
136.6	-0.0239	0.0424	0.0193
136.7	-0.0177	-0.0077	-0.0123
136.8	-0.00924	0.0131	0.0477
136.9	-0.0139	0.0108	0
137	-0.0493	-0.0216	0.027
137.1	-0.0755	-0.00924	-0.00924
137.2	-0.0724	0.03	0.0262
137.3	-0.0624	0.0508	0.0655
137.4	-0.00693	-0.0177	0.0246
137.5	0.0169	-0.0116	-0.00462
137.6	-0.0139	0.0462	-0.0185
137.7	-0.0108	0.00924	0.0277
137.8	-0.0424	0.047	0.0362
137.9	-0.0408	0.0146	0.0647
138	0.0208	0.00385	0.0454
138.1	-0.0185	-0.00308	0.02
138.2	-0.0262	-0.0169	0.02
138.3	0.0077	-0.0208	0.00693
138.4	-0.047	0.00154	0.0208
138.5	-0.0539	0.0516	-0.0139
138.6	-0.0531	0.0431	0.00924
138.7	-0.0208	0.0447	0.0755
138.8	-0.0424	0.00693	0.0169
138.9	-0.04	-0.0362	-0.00308
139	-0.0123	-0.00539	0.0485
139.1	-0.0223	0.0508	0.0431
139.2	-0.0308	0.0077	0.0323
139.3	0.00231	0.0146	0.0832
139.4	-0.00616	0.00077	0.0154
139.5	-0.0108	-0.0454	0.0208
139.6	-0.0585	-0.00693	0.0239
139.7	-0.0685	0.0223	0.047
139.8	-0.03	0.0193	0.0601
139.9	-0.0154	-0.0162	0.0177
140	0.0177	0.0285	0.0254
140.1	-0.0531	-0.0354	-0.0208
140.2	-0.0809	-0.00231	-0.0462
140.3	-0.0462	0.0154	0.0308
140.4	-0.0116	0.0246	0.0223
140.5	-0.0123	0.0608	0.0993
140.6	-0.0208	0.047	-0.0347
140.7	-0.0647	-0.0162	-0.0246
140.8	-0.0347	0.00462	0.00924
140.9	-0.0454	0.0524	-0.00231
141	-0.00847	0.0331	0.0477
141.1	-0.0323	0.0162	0.0793
141.2	-0.057	0.0123	0.0239
141.3	-0.04	0.0131	-0.00154
141.4	0.0162	0.0193	-0.0347
141.5	-0.0501	0.0239	-0.01
141.6	0.0339	0.0516	0.00231
141.7	-0.00616	0.00616	0.0778
141.8	-0.0254	0.00539	0.04
141.9	-0.0477	0.0454	-0.0293
142	-0.0424	0.0377	-0.027
142.1	-0.0631	0.0169	-0.0231
142.2	-0.0793	0.0285	0.0323
142.3	0.00308	0.0146	0.0862
142.4	-0.00847	0.0146	-0.0185
142.5	-0.00231	0.0493	-0.00924
142.6	-0.0169	0.00847	-0.0177
142.7	-0.0347	0.0169	0.0316
142.8	-0.0354	0.0277	0.0701
142.9	-0.0077	0.00308	0.0131
143	-0.0462	0.0978	-0.0146
143.1	-0.0585	0.027	0.0216
143.2	-0.077	-0.0116	0.00154
143.3	-0.027	0.0447	0.0485
143.4	-0.0308	-0.0347	0.0462
143.5	-0.0162	0.0223	-0.00385
143.6	-0.027	0.0454	0.0177
143.7	-0.077	0.0239	-0.0139
143.8	-0.00077	-0.0424	0.0431
143.9	-0.00462	-0.00154	0.0154
144	0.0254	0.0316	0.00616
144.1	-0.0177	0.0424	0.0246
144.2	-0.0755	0.0554	-0.03
144.3	-0.0724	0.0416	-0.00154
144.4	-0.0308	0.0431	0.0339
144.5	0.0108	0.0354	0.0254
144.6	-0.0631	0.0116	0.02
144.7	-0.0169	0	-0.0246
144.8	-0.0601	0.0647	0.0377
144.9	0.00154	0.067	0.0116
145	0.0246	0.0331	0.0377
145.1	-0.0508	0.00847	-0.00154
145.2	-0.0485	0.00693	0.0193
145.3	-0.00539	0.0193	0.0639
145.4	-0.0755	0.0185	0.00924
145.5	-0.0385	0.0339	0.00462
145.6	-0.00462	0.0408	0.0116
145.7	-0.00385	-0.00924	-0.0262
145.8	-0.0185	0.00847	0.0331
145.9	-0.0131	-0.0231	0.0685
146	-0.01	0.037	0.00308
146.1	-0.0601	0.0809	0.0231
146.2	-0.0708	0.0339	0.04
146.3	-0.0246	0.0193	0.0616
146.4	0.0131	-0.0139	-0.0077
146.5	-0.0362	-0.00385	0.0223
146.6	-0.0516	0.0393	0.03
146.7	-0.0439	0.113	0.0454
146.8	0.0431	0.0193	0.0716
146.9	0.0323	0.0231	0.0246
147	0.0231	0.0131	0.0424
147.1	-0.0516	-0.00616	0.0077
147.2	-0.0416	0.0254	0.02
147.3	-0.0493	0.0747	-0.0216
147.4	-0.00616	0.0701	0.0139
147.5	0.00539	-0.00462	0.0431
147.6	-0.0246	0.00077	0.0385
147.7	-0.0254	0.03	0.0123
147.8	-0.0547	0.0116	-0.00385
147.9	-0.0285	0.0454	0.0477
148	-0.00154	0.0377	0.027
148.1	-0.047	0.0231	-0.0162
148.2	-0.0501	0	0.0223
148.3	0.0316	0.0254	0.0216
148.4	-0.0239	0.0886	0.00847
148.5	0.0231	0.0154	-0.00385
148.6	0.00231	0.0208	0.0562
148.7	-0.00616	0.0416	0.0108
148.8	-0.097	0.0208	0.0208
148.9	-0.0123	0.0801	0.0809
149	-0.0169	0.0554	0.0862
149.1	-0.0223	0.00924	-0.0347
149.2	-0.00693	-0.0339	0.0139
149.3	-0.0223	0.00308	0.0616
149.4	0.01	-0.0131	0.0785
149.5	-0.0747	0.00154	0.01
149.6	-0.0601	-0.0131	0.0431
149.7	0.00154	0.00924	0.0362
149.8	-0.0108	-0.00154	0.0193
149.9	0.0162	0.027	0.0254
150	-0.0277	0.0424	0.0809
150.1	-0.0385	-0.027	0.0447
150.2	-0.04	0.0601	0.0193
150.3	-0.0316	0.0154	0.0462
150.4	-0.0501	-0.0254	0.0593
150.5	-0.0146	-0.0139	0.0547
150.6	0.00462	0.027	0.0077
150.7	-0.0193	0.0193	0.00616
150.8	-0.0254	0.0216	0.0308
150.9	-0.0562	-0.0116	0.00462
151	-0.0108	0.0293	0.00385
151.1	-0.0416	0.00847	0.00154
151.2	-0.027	0.037	0.0331
151.3	-0.00924	-0.0108	0.0185
151.4	-0.0285	0.0169	-0.00231
151.5	-0.0146	0.0608	0.0424
151.6	-0.00616	-0.0385	-0.02
151.7	-0.0708	-0.0716	-0.0193
151.8	-0.0277	0.01	0.00077
151.9	0.0116	0.0554	0.0246
152	-0.00847	-0.00847	0.0177
152.1	-0.0208	-0.0216	-0.0108
152.2	-0.0562	0.00385	-0.00462
152.3	-0.0501	0.0408	-0.0131
152.4	-0.0616	0.0277	0.0146
152.5	-0.00308	0.0477	0.0316
152.6	-0.00462	-0.00077	0.0123
152.7	-0.0139	0.0193	0.00077
152.8	-0.03	-0.00077	0.0246
152.9	0.0262	-0.0108	0.0354
153	-0.0393	-0.00924	-0.0139
153.1	-0.0262	-0.00154	0.0254
153.2	-0.0323	0.0431	0.0678
153.3	0.00231	0.00693	0.0146
153.4	-0.027	0.0154	-0.02
153.5	-0.0416	0.00693	-0.0116
153.6	-0.0554	0.0354	-0.0077
153.7	-0.0185	-0.0177	0.0262
153.8	-0.0277	0.0262	0.0678
153.9	-0.0162	0	-0.01
154	0.00154	0.02	-0.0454
154.1	-0.0431	0.0578	-0.027
154.2	0.01	0.0277	0.0793
154.3	-0.00693	0.0277	0.0239
154.4	-0.0223	0.0316	0.0454
154.5	-0.0169	0.0208	-0.0108
154.6	-0.01	0.0578	-0.0323
154.7	-0.0431	-0.0223	0.0531
154.8	-0.0316	0.0631	0.0562
154.9	-0.0146	-0.00231	-0.00616
155	0.01	0.0393	0.0139
155.1	0.0146	0.0177	0.0477
155.2	-0.00693	0.02	0.0223
155.3	0.00693	-0.00231	0.047
155.4	-0.0108	-0.0193	-0.01
155.5	0.0162	-0.01	-0.0177
155.6	-0.00077	0.0431	-0.0331
155.7	-0.0308	0.0393	0.0185
155.8	0.00154	-0.0439	0.0447
155.9	-0.0223	0.0778	0.0377
156	-0.0424	0.0316	0.0385
156.1	-0.0485	0.0362	0.04
156.2	-0.0223	-0.00231	0.0339
156.3	-0.0146	0.0108	0.0393
156.4	-0.0223	0.0246	0.0131
156.5	-0.0285	0.0454	0.0431
156.6	0.00539	0.01	0.0154
156.7	-0.00308	0.04	0
156.8	-0.0393	-0.00154	0.01
156.9	-0.0169	0.0277	-0.0193
157	-0.0123	0.0562	0.02
157.1	-0.0485	0.0177	0.00924
157.2	-0.0323	0.037	0.0285
157.3	-0.0193	0.00693	0.0339
157.4	-0.00616	-0.0154	0.0262
157.5	-0.0216	0.00616	0.0323
157.6	-0.0231	0.00462	-0.0647
157.7	-0.0331	0.0277	0.0077
157.8	-0.0285	0.0308	0.0778
157.9	-0.0277	0.0231	0.0108
158	-0.00154	-0.00539	0.0077
158.1	-0.0824	0.0762	-0.02
158.2	-0.0162	0.0246	-0.0146
158.3	0.0231	0.03	0.0362
158.4	-0.0262	0.0123	0.00847
158.5	0.0254	-0.0108	0.00616
158.6	0.00616	-0.00077	0.0254
158.7	-0.0277	-0.01	-0.0308
158.8	0.0131	0.00693	0.00924
158.9	-0.0285	0.0169	-0.00693
159	0.00539	0.0077	-0.00231
159.1	0.00616	0.0254	0.0116
159.2	-0.00847	-0.01	0.0116
159.3	-0.0416	-0.02	0.0193
159.4	-0.0316	-0.00154	0.0408
159.5	-0.0339	0.0554	0.00924
159.6	-0.0377	0.03	-0.00385
159.7	-0.0347	-0.0108	-0.0116
159.8	-0.0154	-0.01	0.0131
159.9	0.0123	0.0416	0.0169
160	-0.0323	0.0193	-0.0169
160.1	-0.0939	0.0932	0.0231
160.2	-0.00539	0.00385	0.0816
160.3	-0.037	-0.0508	-0.0185
160.4	-0.186	0.00077	-0.0516
160.5	-0.0454	0.0208	0.0123
160.6	0.0116	-0.00154	-0.00308
160.7	-0.0601	0.0277	-0.00847
160.8	-0.0724	-0.0185	-0.04
160.9	-0.00462	-0.0246	0.0108
161	-0.0454	-0.0855	0.0169
161.1	-0.0169	-0.0493	0.00924
161.2	-0.0601	-0.00616	0.0362
161.3	-0.0393	-0.00924	0.00616
161.4	-0.0246	0.0162	-0.0454
161.5	-0.0231	-0.0108	-0.037
161.6	-0.0293	-0.0431	-0.00616
161.7	-0.0678	0.00539	0.00693
161.8	-0.00616	-0.0377	0.0185
161.9	-0.0193	-0.00231	0.0277
162	-0.0385	-0.00462	0.00462
162.1	-0.0323	-0.01	0.0408
162.2	-0.00308	-0.02	-0.0362
162.3	-0.0485	0.00077	0.0123
162.4	-0.0116	-0.03	0.0593
162.5	-0.0285	-0.0146	-0.0362
162.6	-0.0385	-0.0208	-0.067
162.7	-0.0447	-0.0246	-0.0077
162.8	-0.0277	-0.0293	0.0293
162.9	-0.0477	-0.0239	0.0077
163	-0.0239	0.0193	-0.0231
163.1	-0.00924	0.0177	-0.0146
163.2	0.00693	-0.0169	-0.0454
163.3	-0.0685	-0.0608	-0.0254
163.4	-0.0593	-0.0616	-0.0139
163.5	-0.0439	-0.0139	-0.00077
163.6	-0.0131	0.0308	0.00077
163.7	0.01	0.00077	-0.0239
163.8	-0.0185	-0.0177	-0.00539
163.9	-0.0624	0.0154	-0.0154
164	-0.0647	0.0362	-0.00154
164.1	-0.0716	0.00154	0.0477
164.2	-0.0223	0.0339	-0.0293
164.3	-0.00924	0.00847	0.0231
164.4	0.0169	-0.0485	0.00539
164.5	-0.01	0	-0.0339
164.6	-0.037	-0.0185	0.0323
164.7	0.0216	-0.0493	0.0154
164.8	-0.0393	0.0162	0.0424
164.9	-0.047	0.0123	-0.0431
165	-0.0693	-0.00847	-0.0154
165.1	-0.0909	0.01	0.0285
165.2	-0.0601	-0.027	0.0116
165.3	-0.0539	0.01	0.00385
165.4	-0.0539	0.00847	-0.00616
165.5	-0.0708	-0.0277	-0.0185
165.6	-0.0393	-0.00231	-0.0131
165.7	-0.0701	0.0108	0.00462
165.8	-0.0447	-0.0631	0.0331
165.9	-0.0447	-0.0162	0.0223
166	-0.04	0.0354	-0.00693
166.1	-0.0547	0.04	0.00308
166.2	-0.104	-0.0323	0.0108
166.3	-0.0601	-0.0223	0.0131
166.4	-0.0347	-0.0323	0.0231
166.5	-0.03	0.0077	0.00308
166.6	-0.01	0.00616	0.0293
166.7	-0.0886	0.0377	0.0216
166.8	-0.02	0.0169	-0.0316
166.9	-0.00462	0.00616	-0.027
167	-0.0177	-0.0354	0.0431
167.1	-0.027	-0.0154	-0.0077
167.2	-0.0616	-0.0308	0.0608
167.3	-0.109	-0.00924	0.0262
167.4	0.00077	0.0239	-0.03
167.5	-0.0331	0.0747	0.027
167.6	-0.0593	-0.0108	0.0123
167.7	-0.0739	-0.067	-0.0254
167.8	-0.0308	-0.0585	0.0246
167.9	0.00693	0.00924	0.057
168	-0.0531	0.0131	-0.0131
168.1	-0.0347	0.0108	-0.0593
168.2	0.0185	-0.00231	0.0223
168.3	-0.0223	-0.0339	0.0416
168.4	-0.00077	-0.0631	-0.0308
168.5	-0.0385	-0.0393	-0.0362
168.6	-0.0362	-0.00462	-0.0208
168.7	-0.0508	0.0116	-0.0208
168.8	-0.0524	0.0108	-0.00154
168.9	-0.0431	-0.037	0.0339
169	-0.0639	-0.0285	0.0393
169.1	-0.0116	0.00693	-0.0231
169.2	-0.0501	-0.0139	-0.0932
169.3	-0.0639	-0.0362	-0.0116
169.4	-0.0647	-0.0285	0.00308
169.5	-0.03	-0.0354	0.027
169.6	-0.0501	0.03	0.0246
169.7	-0.0662	-0.0077	0.0116
169.8	-0.0624	-0.00847	-0.00693
169.9	-0.0832	-0.0193	0.00385
170	-0.02	-0.0162	0.00539
170.1	-0.0316	0	0.0108
170.2	-0.0377	0.0154	0
170.3	-0.0608	-0.0108	0.0169
170.4	-0.0516	-0.03	-0.01
170.5	-0.0424	0.0108	-0.0223
170.6	-0.02	0.01	-0.027
170.7	-0.0485	-0.0162	-0.00462
170.8	-0.0593	0.0416	-0.0408
170.9	-0.0616	-0.0146	-0.00847
171	-0.0678	0.00462	0.00385
171.1	-0.0724	0.00231	-0.067
171.2	-0.101	0.0177	-0.0285
171.3	-0.0262	0.04	0.00539
171.4	-0.0485	0.027	-0.03
171.5	-0.0431	-0.0347	-0.03
171.6	-0.057	-0.0816	0.00231
171.7	-0.0847	-0.0208	-0.0123
171.8	-0.0208	-0.0347	-0.00077
171.9	-0.0347	0.0254	0.027
172	-0.0909	0.0747	0.0393
172.1	-0.0585	-0.0655	-0.0185
172.2	-0.0262	-0.0408	-0.0123
172.3	-0.0755	0.0193	-0.0077
172.4	-0.0639	-0.0462	-0.0131
172.5	-0.0177	0.0154	0.00616
172.6	-0.0601	-0.0239	0.0239
172.7	-0.0424	-0.0955	0.0277
172.8	-0.0547	-0.0708	-0.0277
172.9	-0.0239	-0.00539	-0.01
173	-0.0516	0.00462	0.00385
173.1	-0.077	0.0162	0.0362
173.2	-0.0531	0.00539	0.0169
173.3	-0.0878	-0.0554	-0.0139
173.4	-0.0608	-0.00616	-0.01
173.5	-0.00154	0.0123	-0.0277
173.6	-0.0339	0.01	-0.0116
173.7	-0.0424	0	0.00385
173.8	-0.0832	-0.057	-0.00308
173.9	-0.00077	-0.0631	0.0485
174	-0.0724	-0.02	-0.00616
174.1	-0.0262	0.0231	-0.00539
174.2	-0.0293	0.0131	-0.00847
174.3	-0.0816	-0.00924	0.0408
174.4	-0.02	-0.0208	-0.0162
174.5	0.0108	-0.0277	0.01
174.6	-0.0339	-0.00308	0.0539
174.7	-0.0562	-0.0462	-0.0524
174.8	-0.0347	-0.0655	0.0162
174.9	-0.057	-0.0308	-0.00077
175	-0.0531	-0.00847	0.047
175.1	-0.0508	-0.0254	0.0208
175.2	-0.0416	-0.0354	-0.0308
175.3	-0.0408	-0.00385	0.0208
175.4	-0.0855	-0.0116	-0.00616
175.5	-0.0732	0.0185	-0.0116
175.6	-0.0932	-0.0131	0.0531
175.7	-0.0601	0.0285	0.0077
175.8	-0.0424	-0.0123	-0.00308
175.9	-0.0339	0.0177	0.00847
176	0.0339	-0.0169	0.0123
176.1	-0.0185	-0.0293	0.0177
176.2	-0.0947	-0.00693	0.0262
176.3	-0.0554	-0.00077	-0.02
176.4	-0.0616	-0.0254	-0.0778
176.5	-0.0539	-0.0139	-0.0185
176.6	-0.0493	-0.0416	0.0277
176.7	-0.0285	0.0116	0.057
176.8	-0.0347	0.0146	0.00924
176.9	-0.0716	0.01	-0.0454
177	-0.0554	0.00154	-0.0262
177.1	-0.0154	-0.0531	0.00154
177.2	-0.0816	-0.0108	0.00924
177.3	-0.0647	0.0154	0.0169
177.4	-0.0501	-0.0331	0.0162
177.5	-0.0978	0.0162	0.0308
177.6	-0.0393	0.0454	-0.0231
177.7	-0.067	0.0347	-0.00077
177.8	-0.0554	-0.0293	0.0493
177.9	-0.0662	-0.01	-0.0108
178	-0.0639	-0.0277	-0.00308
178.1	-0.0531	-0.0216	-0.0524
178.2	-0.0778	-0.00154	-0.0123
178.3	-0.0231	0.00924	0.00847
178.4	-0.0108	-0.0377	-0.0116
178.5	-0.0416	0.0216	-0.00693
178.6	-0.0978	-0.00616	0.00693
178.7	-0.0878	-0.037	-0.0239
178.8	-0.0793	-0.00154	0.0108
178.9	-0.057	0.0316	0.0262
179	-0.0524	-0.0077	0.0177
179.1	-0.0531	-0.02	-0.0131
179.2	-0.118	-0.0501	-0.0108
179.3	-0.0154	-0.047	-0.0508
179.4	-0.0508	0.0316	-0.0339
179.5	0.0108	0.0747	0.0231
179.6	-0.01	0.00231	0.0208
179.7	-0.00231	-0.0185	0.00077
179.8	-0.037	-0.0077	0.0308
179.9	-0.067	-0.0416	-0.0362
180	-0.0323	-0.0293	-0.0185
180.1	-0.0154	0.0385	0.00462
180.2	0.00308	0.00231	0.0208
180.3	-0.0739	-0.067	0.00077
180.4	-0.0493	-0.00616	0.0431
180.5	-0.0431	-0.0216	-0.0246
180.6	-0.0655	0.01	-0.03
180.7	0.037	-0.0223	0.00924
180.8	-0.04	-0.00077	-0.0216
180.9	-0.0624	-0.0323	0.0262
181	-0.0293	-0.0447	0.0116
181.1	-0.0254	-0.0262	-0.0108
181.2	-0.0878	-0.03	-0.00077
181.3	-0.0462	-0.00539	-0.0323
181.4	-0.0716	0.00462	-0.0516
181.5	0.0108	0.0123	0.0323
181.6	-0.00616	0.00539	0.00077
181.7	-0.0377	-0.0424	0.00847
181.8	-0.0685	-0.0755	-0.0208
181.9	-0.0308	0.00231	-0.0262
182	0.0462	0.027	-0.0154
182.1	-0.0116	0.00539	-0.0331
182.2	-0.0832	-0.0462	0.0146
182.3	-0.0886	-0.0408	-0.00385
182.4	-0.0832	0.04	-0.0116
182.5	-0.0162	0.0254	0.00539
182.6	-0.0108	-0.0146	0.0162
182.7	-0.0193	0.00231	-0.02
182.8	-0.0162	-0.0477	0.0116
182.9	-0.0585	-0.02	-0.00154
183	-0.057	-0.0123	0.0208
183.1	-0.0485	0.00462	0.00308
183.2	-0.0454	-0.0524	0.0193
183.3	-0.0323	-0.0416	-0.0216
183.4	-0.0354	-0.0139	0.00385
183.5	-0.0916	0.0631	0.027
183.6	-0.121	0.0385	0.0608
183.7	-0.0193	-0.0262	0.0116
183.8	-0.00231	-0.0131	0.0162
183.9	-0.0562	0.0254	0.0169
184	-0.0531	-0.02	0.0108
184.1	-0.0547	0.0285	-0.02
184.2	-0.0339	-0.00385	0.0377
184.3	-0.0293	-0.0246	-0.0362
184.4	-0.00385	-0.00308	-0.0169
184.5	-0.0077	0.01	0
184.6	-0.0424	-0.0208	0.0316
184.7	-0.047	-0.0331	0.00385
184.8	-0.0608	-0.0116	-0.00385
184.9	-0.0916	-0.02	0.0077
185	-0.00539	-0.0162	0.0185
185.1	-0.0162	0.0146	0.0293
185.2	-0.0447	-0.0185	-0.0116
185.3	-0.04	0.00924	-0.0246
185.4	-0.0524	0.0254	-0.00693
185.5	-0.0231	-0.0339	0.0146
185.6	-0.00231	-0.0223	-0.0316
185.7	-0.0493	-0.0216	-0.0208
185.8	-0.01	0	0.0347
185.9	-0.03	0.00462	0.0223
186	-0.0886	0.0077	0.00693
186.1	-0.0886	-0.0493	0.0123
186.2	0.00385	0.00616	-0.0316
186.3	-0.00924	-0.0116	-0.0231
186.4	-0.0416	-0.0293	-0.0739
186.5	-0.104	-0.0177	0.0108
186.6	-0.0601	0.00693	0.0323
186.7	0.00385	-0.00231	0.0285
186.8	-0.0501	-0.0231	-0.0316
186.9	-0.0832	0.00385	-0.0608
187	-0.0462	0	-0.0316
187.1	-0.0447	0.0162	0.00539
187.2	-0.0655	-0.00847	-0.01
187.3	-0.0501	-0.01	-0.0293
187.4	-0.0385	-0.0177	0.04
187.5	0.00847	-0.0223	-0.0077
187.6	-0.00539	-0.0154	0.0139
187.7	-0.0362	0.0223	-0.0254
187.8	-0.0839	-0.0177	-0.0785
187.9	0.00308	0.0254	-0.0154
188	-0.0531	-0.00154	-0.0262
188.1	-0.0431	-0.0639	0.0431
188.2	-0.0277	0.00693	-0.00308
188.3	-0.00693	-0.0169	-0.0254
188.4	-0.00847	-0.0108	0.00077
188.5	-0.0339	-0.0193	-0.0131
188.6	-0.0554	0.027	-0.0131
188.7	-0.0354	-0.0108	-0.0177
188.8	-0.0793	-0.0439	0.0454
188.9	-0.0454	0.00616	-0.0262
189	-0.0501	-0.01	0.0208
189.1	-0.0416	0.0154	-0.0154
189.2	-0.0693	-0.00385	-0.0308
189.3	-0.0339	-0.00231	0.0154
189.4	-0.0647	-0.00231	0.0131
189.5	0.0262	0.00847	-0.0162
189.6	0.0293	0.0131	-0.00539
189.7	-0.0662	-0.02	0.0293
189.8	-0.00924	-0.0216	0.0316
189.9	0.0077	-0.0593	-0.00154
190	-0.0316	-0.0501	0.0162
190.1	-0.0139	0.027	-0.0146
190.2	-0.0578	-0.00539	0.00462
190.3	-0.0501	0.0185	-0.027
190.4	-0.0701	0	0.0208
190.5	-0.0385	0.0139	0.0362
190.6	0.00539	0.0185	0.0347
190.7	-0.0377	0.00847	0.00616
190.8	-0.0447	0.0108	0.0077
190.9	-0.0647	0.00616	-0.0185
191	0.00539	0.0169	0.0231
191.1	-0.00462	-0.0116	0.0169
191.2	-0.0393	-0.077	0.0162
191.3	-0.0323	-0.0169	0.0385
191.4	-0.0431	-0.00231	-0.0262
191.5	-0.0262	0.0154	-0.0123
191.6	0.00693	-0.00616	0.0077
191.7	-0.0239	-0.0146	0.00847
191.8	-0.0169	-0.0331	0
191.9	-0.0254	-0.03	-0.0493
192	-0.0624	-0.0108	0.0277
192.1	-0.0354	-0.0169	0.00539
192.2	-0.0347	-0.00616	-0.0408
192.3	-0.0655	-0.00077	0.00924
192.4	-0.0447	0.0154	-0.0146
192.5	-0.0601	-0.00693	-0.0108
192.6	0.0146	-0.0608	-0.0108
192.7	-0.03	-0.0131	0.00231
192.8	-0.0585	0.0246	0.04
192.9	-0.0208	0.0162	0.00616
193	-0.0323	-0.00231	-0.0077
193.1	-0.0393	-0.0131	-0.0146
193.2	-0.0169	-0.0323	0.0231
193.3	-0.00231	-0.0139	0.0246
193.4	-0.0562	-0.0208	0.03
193.5	-0.0562	-0.00308	-0.0347
193.6	-0.00385	-0.00308	0.0262
193.7	-0.0562	-0.0162	-0.00385
193.8	-0.0139	-0.0616	-0.00924
193.9	0.00077	-0.03	0.027
194	-0.0424	0.0146	0.0108
194.1	-0.0716	-0.0193	-0.0493
194.2	-0.087	-0.01	-0.00616
194.3	-0.0108	0.0393	-0.0216
194.4	0.00308	0.02	0.0177
194.5	-0.0108	0.00616	0.00847
194.6	-0.0462	-0.0331	-0.0285
194.7	-0.0277	-0.0578	-0.0123
194.8	-0.0254	-0.0193	0.0293
194.9	-0.0316	0.02	0.0162
195	-0.0501	0.057	0.0323
195.1	-0.0655	0.0801	-0.00077
195.2	0.00462	-0.0208	-0.0131
195.3	-0.00385	-0.0331	0.0208
195.4	-0.0339	0.0108	-0.00693
195.5	-0.0354	0.00924	-0.0208
195.6	-0.0162	-0.00462	0.00616
195.7	0.00462	-0.0477	0.0377
195.8	0.0169	-0.0424	0.0116
195.9	-0.0347	0.0354	0.00924
196	-0.0716	0.0177	-0.00847
196.1	-0.047	0.0223	-0.00231
196.2	-0.105	-0.0154	0
196.3	-0.0377	-0.00616	0.0131
196.4	-0.0339	-0.0177	-0.00462
196.5	-0.0424	-0.0077	-0.0223
196.6	-0.00231	0.00847	-0.00308
196.7	-0.0193	0.00385	0.0208
196.8	0	-0.0131	0.0246
196.9	-0.0162	-0.0077	0.0316
197	-0.0624	-0.00308	-0.0508
197.1	-0.0393	-0.0193	-0.0554
197.2	-0.0277	-0.0408	0.00308
197.3	-0.0139	0.0177	0.0323
197.4	-0.0331	0.00693	0.0108
197.5	0.0169	0.0177	-0.0139
197.6	-0.0485	-0.0277	-0.0169
197.7	-0.0501	0.0293	0.0154
197.8	-0.057	0.00847	0.0108
197.9	-0.0193	-0.0501	-0.00616
198	-0.01	-0.0385	-0.0116
198.1	-0.01	0.00077	0.00231
198.2	-0.0185	-0.027	0.00231
198.3	-0.00693	-0.0408	-0.0246
198.4	-0.0554	-0.0208	0.00077
198.5	-0.0385	-0.0323	-0.0208
198.6	-0.0108	0.0123	0.0393
198.7	-0.0693	0.00616	0.0254
198.8	-0.0578	-0.00077	-0.0254
198.9	-0.0639	0.0146	0.0077
199	-0.0154	-0.0139	-0.0077
199.1	-0.00385	-0.0323	-0.0462
199.2	0.00308	-0.00154	0.0239
199.3	-0.0539	0.0177	0.0239
199.4	-0.087	-0.0485	-0.0162
199.5	-0.0547	0.00462	-0.00693
199.6	-0.00154	-0.00924	0.02
[truncated: 2,603 more rows]

## Sheet: Fig.1F
Fig.1F	HsNaV1.5
	Current (nA)
Time (ms)	Saline	1.1 µM STX	3:1 E540A:STX
0	0.132	0.145	0.204
0.1	0.145	0.141	0.199
0.2	0.15	0.116	0.145
0.3	0.14	0.104	0.142
0.4	0.145	0.106	0.127
0.5	0.0628	0.109	0.145
0.6	0.11	0.087	0.114
0.7	0.0908	0.0802	0.147
0.8	0.135	0.0696	0.113
0.9	0.125	0.0613	0.0878
1	0.0696	0.133	0.121
1.1	0.0477	0.059	0.106
1.2	0.0734	0.0409	0.0757
1.3	0.0726	0.0795	0.117
1.4	0.0628	0.0552	0.081
1.5	0.0764	0.081	0.0651
1.6	0.087	0.0673	0.101
1.7	0.0658	0.0681	0.09
1.8	0.0673	0.0575	0.0537
1.9	0.0825	0.115	0.11
2	0.0817	0.0946	0.0704
2.1	0.0477	0.0129	0.0689
2.2	0.0341	0.0288	0.0386
2.3	0.0401	0.028	0.0552
2.4	0.0742	0.0689	0.0605
2.5	0.0439	0.0749	0.028
2.6	0.0658	0.0462	0.0401
2.7	0.025	0.0424	0.0681
2.8	0.0855	0.0757	0.059
2.9	0.0409	0.0711	0.0431
3	0.00378	0.059	0.0552
3.1	0.028	0.0795	0.0537
3.2	0.0704	0.0605	0.0583
3.3	0.053	0.0393	0.031
3.4	0.0416	0.0386	0.0356
3.5	0.0552	-0.00151	-0.00378
3.6	0	0.0681	0.0477
3.7	0.0507	0.0484	0.059
3.8	0.0689	0.0499	-0.0136
3.9	0.0613	0.0265	0.0522
4	0.0325	0.0545	0.0129
4.1	0.0348	0.0613	0.0477
4.2	0.00984	0.0265	0.031
4.3	0.0235	0.0242	0.0492
4.4	0.0235	0.0121	0.0182
4.5	0.000757	0.00227	0.0499
4.6	0.0666	0.059	-0.0363
4.7	-0.00757	0.0583	0.0204
4.8	0.00454	0.00227	0.0333
4.9	-0.0166	0.028	0.0628
5	0.0197	0.0454	0.0106
5.1	0.031	-0.0129	-0.00378
5.2	0.0643	0.0053	0.00984
5.3	0.00454	0.0348	0.0136
5.4	0.0568	0.028	0.0462
5.5	-0.0189	0.0318	-0.0053
5.6	0.0409	0.0333	0.0204
5.7	0.0424	-0.0053	0.0166
5.8	-0.0189	0.00984	0.0242
5.9	-0.0235	0.0174	0.0204
6	0.0136	0.0348	-0.0159
6.1	0.059	-0.028	0.0303
6.2	0.0356	-0.0605	0.0356
6.3	-0.00757	-0.053	0.00984
6.4	0	-0.0409	0.0492
6.5	0.0136	0.0552	0.0371
6.6	0.0696	-0.0121	0.0227
6.7	0.0295	0.031	0.0363
6.8	0.0325	-0.00908	0.0666
6.9	-0.0235	-0.0333	-0.0053
7	0.0288	-0.0182	0.0469
7.1	0.0515	-0.0174	0.0325
7.2	-0.0197	0.0431	0.0378
7.3	-0.000757	0.00757	0.025
7.4	0.028	0.00227	0.0151
7.5	0.0348	-0.0492	-0.0416
7.6	0.0166	-0.0318	0.0303
7.7	0.0575	-0.0401	0.084
7.8	0.0265	0.0227	0.0325
7.9	0.00151	0.00681	-0.0651
8	0.00681	0.0507	-0.0053
8.1	0.0174	-0.0159	-0.028
8.2	0.00757	-0.0288	0
8.3	-0.028	-0.00151	-0.00984
8.4	-0.00378	-0.0182	0.0235
8.5	0.0144	0.0129	-0.0242
8.6	0.0333	0.0219	0.0446
8.7	0.0257	0.0333	0.084
8.8	0.00605	-0.0144	0.00605
8.9	0.0182	0.0227	0.00378
9	0.0219	0.0235	-0.00151
9.1	0.0219	0.00151	0.0378
9.2	0.0371	-0.0242	-0.0159
9.3	-0.031	-0.0189	0.0197
9.4	-0.0227	0.0174	0.031
9.5	-0.00908	0.0159	0.0204
9.6	0.0265	0.0378	0.0129
9.7	0.0636	-0.0212	0.00227
9.8	-0.00303	-0.0121	-0.0182
9.9	-0.00681	-0.0552	0.0469
10	-0.00378	-0.0325	0.0583
10.1	-0.00151	0.0416	-0.00908
10.2	0.025	0.0371	0.0182
10.3	0.0378	0.00227	-0.0219
10.4	-0.0106	0.00454	-0.00832
10.5	-0.0272	0.0197	0.028
10.6	0.0424	-0.00378	0.0174
10.7	0.025	0.0136	-0.0212
10.8	0.0159	0.0318	0.0242
10.9	0.00303	0.056	-0.00757
11	0.0257	-0.0159	0.0219
11.1	0.00757	-0.00303	0.0446
11.2	0.0114	0.0219	0.0333
11.3	0.0295	-0.00757	0.0295
11.4	0.0129	0.0129	-0.0166
11.5	-0.00832	0.00832	-0.0257
11.6	0.0288	-0.0121	-0.028
11.7	0.0409	-0.0272	0.0288
11.8	-0.0129	0.0242	0.0348
11.9	-0.00908	0.0121	-0.0235
12	0.00303	-0.00757	-0.0416
12.1	0.0121	0.0204	-0.0219
12.2	0.000757	0.0227	0.0182
12.3	-0.00378	-0.0242	0.0114
12.4	0.000757	-0.00984	0.0106
12.5	0.0568	0.0242	0.0121
12.6	0.0182	0.00303	0
12.7	-0.0257	0.0129	-0.0159
12.8	-0.0121	-0.00378	0.0219
12.9	0.0393	-0.0235	0.0363
13	-0.00681	-0.00378	-0.0265
13.1	-0.0136	0.0303	0.0166
13.2	-0.0159	0.0166	0.00303
13.3	-0.0439	0.00984	-0.0151
13.4	0.0242	-0.0393	0.000757
13.5	0.0114	-0.0174	0.0386
13.6	0.0219	-0.00227	-0.0144
13.7	0.0424	0.00303	0.00151
13.8	-0.0174	-0.0219	0.0151
13.9	-0.0166	-0.0151	0.0212
14	-0.0356	0.00227	0.0272
14.1	0.000757	-0.0462	0.0151
14.2	0.0378	-0.00303	0.0227
14.3	0.0174	0.00984	0.0106
14.4	0.0121	-0.00832	0.0159
14.5	-0.0159	-0.0212	0.0651
14.6	-0.0129	-0.0197	0.0288
14.7	0.0204	0.0053	0.0053
14.8	0.0341	-0.031	0.0144
14.9	0.0114	-0.00908	0.00832
15	-0.0121	-0.00908	0.0174
15.1	-0.00227	0.0325	-0.0053
15.2	0.0189	0.0189	0.025
15.3	0.0333	-0.0598	-0.0151
15.4	0.0136	-0.0257	-0.00303
15.5	0.031	-0.0129	0.0174
15.6	-0.0242	0	0.0598
15.7	-0.0114	0.0136	0.0363
15.8	-0.0212	-0.0325	0.00908
15.9	-0.0121	-0.0106	-0.0189
16	0.025	0.0121	0.0409
16.1	0.0439	0.0144	0.0704
16.2	0.0174	0.0235	0.0242
16.3	-0.0303	-0.0166	-0.0439
16.4	0.0053	0.0129	0.0318
16.5	0.0257	-0.0386	0.0333
16.6	0	0.00605	0.00757
16.7	0.0106	0.0174	0.025
16.8	-0.028	-0.0053	-0.0159
16.9	-0.0159	-0.0121	0.031
17	-0.0197	0.00454	0.0454
17.1	0.00303	-0.0204	0.0197
17.2	-0.00984	0.0197	-0.00151
17.3	0.00681	0.0151	-0.0151
17.4	-0.0204	0.00227	-0.0219
17.5	-0.0295	0.00454	0.00605
17.6	-0.0795	-0.000757	0.0219
17.7	0.0303	0.0151	-0.0325
17.8	0.0446	-0.0144	-0.0545
17.9	0.00378	0.00378	-0.0552
18	-0.0219	-0.0129	-0.0159
18.1	-0.0318	0.0363	0.0348
18.2	-0.0363	-0.0363	0.00605
18.3	-0.0182	0.00227	-0.0401
18.4	-0.0522	0.0235	0.00151
18.5	0.0053	0.0174	0.00681
18.6	-0.00908	0.0446	0.0227
18.7	-0.0114	0.0356	0.0598
18.8	0.0197	0.0219	0.0151
18.9	0.0136	0.0235	-0.0151
19	-0.00227	-0.0144	0.0106
19.1	0.0378	-0.00454	0.025
19.2	0.00227	-0.0219	0.0114
19.3	0.0106	-0.00908	0.00151
19.4	0.0318	0.0197	0.0053
19.5	0.00227	-0.0144	0.0257
19.6	-0.0219	0.00757	-0.0166
19.7	0.0174	-0.0106	-0.0144
19.8	-0.000757	0.0424	-0.00378
19.9	0.0053	0.00757	0.025
20	0.0182	0.00908	-0.0219
20.1	-0.0151	-0.0235	-0.00605
20.2	0.00605	0.00151	0.0371
20.3	-0.0386	0.0363	0.0341
20.4	0.0151	0.0462	-0.0144
20.5	0.0136	0.0166	-0.0106
20.6	-0.00303	-0.0144	0.0242
20.7	0.0136	-0.0515	0.00681
20.8	0.00757	-0.025	-0.00378
20.9	0.0378	-0.00303	0.00227
21	-0.0204	0.0681	-0.00681
21.1	-0.0393	0.0371	0.00151
21.2	0.0212	-0.0515	0.0295
21.3	-0.00378	-0.028	0.0242
21.4	-0.00378	0.00303	0.0484
21.5	-0.00908	-0.0151	-0.0159
21.6	0.00832	0.0106	-0.0242
21.7	-0.0257	0.0219	0.00681
21.8	-0.0136	0.00681	0.0166
21.9	-0.031	-0.0469	0.0265
22	0.0303	0.0235	0.0114
22.1	0.0106	-0.0121	0.00605
22.2	-0.0114	0.0409	-0.00832
22.3	0.0189	-0.0121	0.0303
22.4	-0.053	0.0106	0.0257
22.5	-0.0166	0.00303	0.00151
22.6	0.0053	0.0333	0.0393
22.7	0.0477	-0.00681	0
22.8	0.025	0.00303	-0.00984
22.9	-0.00908	-0.00454	0.0348
23	-0.0333	-0.0303	0.025
23.1	0.0227	0.00151	0.025
23.2	0.00832	0.0106	0.0159
23.3	-0.0159	0.0106	0.00605
23.4	-0.00605	-0.0492	0.0189
23.5	-0.0129	-0.062	0.0166
23.6	0.0545	-0.0242	0.031
23.7	-0.0053	-0.025	-0.00378
23.8	0.0166	-0.0439	0.00757
23.9	-0.0265	-0.0477	0.0462
24	-0.028	0.0272	0.0174
24.1	0.0204	0.0189	0.0371
24.2	-0.0212	-0.0182	0.0401
24.3	0.025	-0.0204	0.0416
24.4	-0.0424	-0.0348	0.0325
24.5	-0.00227	-0.0182	-0.0371
24.6	0.0121	-0.00757	-0.0295
24.7	-0.000757	-0.0484	-0.00832
24.8	0.0219	-0.00151	0.0499
24.9	0.0136	0.0144	0.028
25	-0.00227	0.0257	-0.0144
25.1	-0.0272	-0.00454	-0.0272
25.2	0.00908	0.0204	-0.0053
25.3	0.0265	-0.0371	-0.0144
25.4	0.0371	-0.00908	-0.0136
25.5	-0.0189	0.0136	0.00681
25.6	-0.0386	0.0144	-0.00681
25.7	-0.0166	0.0227	0.00757
25.8	-0.0182	0.0106	0.0371
25.9	-0.0174	-0.0166	-0.00757
26	-0.0166	-0.00757	-0.00227
26.1	0.00227	0	0.0121
26.2	0.025	-0.00757	0.00227
26.3	-0.031	0.0537	-0.00454
26.4	-0.00227	0.0704	0.0235
26.5	-0.0129	-0.0386	0.0212
26.6	0.0121	-0.00378	0.0129
26.7	0.0522	-0.00984	0.0431
26.8	-0.0219	0.0242	0.0136
26.9	-0.0545	0.0303	0.00832
27	-0.0235	-0.0295	0.0515
27.1	0.0325	-0.0462	-0.0129
27.2	-0.00757	0.0114	-0.025
27.3	-0.0197	0.0204	0
27.4	-0.0159	0.0333	0.0492
27.5	0.00227	-0.00378	-0.0151
27.6	-0.0431	-0.0378	0.0159
27.7	0.00908	0.0204	-0.028
27.8	0	0.0295	-0.0492
27.9	-0.031	0.0121	0.0242
28	-0.0189	-0.00227	-0.00832
28.1	0.0106	-0.0393	-0.00378
28.2	-0.0401	-0.00757	0.00227
28.3	-0.0265	0.0462	0.0341
28.4	0.0378	0.0401	0.000757
28.5	0.0341	0.0386	0.00378
28.6	-0.0144	0.0522	-0.0227
28.7	0.0288	-0.00303	0.0409
28.8	0.0492	-0.0136	0.0469
28.9	-0.00151	0.0235	0.0151
29	-0.0121	0.0182	-0.062
29.1	0.0053	0.0386	-0.0424
29.2	-0.00227	0.00378	-0.0235
29.3	-0.0136	-0.0303	0.00832
29.4	-0.0182	0.0053	-0.000757
29.5	-0.025	0.0151	0
29.6	-0.00227	0.0378	0.00832
29.7	0.0166	-0.000757	0.0189
29.8	0	-0.0144	-0.0492
29.9	-0.0204	-0.0129	0.0129
30	-0.00454	0.0325	0.0749
30.1	0.0318	-0.0136	0.0219
30.2	0.00984	0.00454	0.0053
30.3	0.0197	-0.00378	0.0053
30.4	0.000757	-0.0182	-0.0129
30.5	0.00605	0.00605	0.0197
30.6	0.0242	-0.0144	-0.00378
30.7	-0.0136	0.00454	0.0356
30.8	-0.0227	-0.0197	-0.00378
30.9	-0.0288	-0.0197	-0.053
31	0.0393	-0.0106	-0.0129
31.1	0.0356	-0.0204	0.0288
31.2	0.0159	-0.0295	-0.0235
31.3	0.00151	0.0235	0
31.4	-0.0424	0.0212	0.0114
31.5	-0.025	-0.00984	0.00984
31.6	-0.0159	-0.0257	-0.0106
31.7	0.0235	-0.0393	0.00908
31.8	0.000757	0.0174	0.00832
31.9	-0.0371	-0.00681	0.0182
32	-0.0341	-0.00378	0
32.1	-0.00378	-0.0136	0.0416
32.2	0.0204	-0.0401	0.0378
32.3	-0.031	-0.00757	-0.00757
32.4	-0.00303	0.0106	-0.0114
32.5	0.0235	0.0174	-0.0235
32.6	0.031	0.0159	0.0325
32.7	0.0303	-0.0227	-0.0522
32.8	-0.0257	-0.0182	-0.00908
32.9	-0.00303	-0.00832	-0.00757
33	0.00227	0.0219	-0.0129
33.1	0.0401	-0.0227	0.00151
33.2	-0.0295	-0.00681	0.0242
33.3	-0.0401	0.025	-0.0235
33.4	0.00908	0.0106	-0.0166
33.5	0.00605	-0.0159	-0.00908
33.6	-0.0257	-0.00681	0.00227
33.7	-0.00151	-0.0159	-0.0288
33.8	-0.00454	0.00832	-0.000757
33.9	0.0401	0.00378	-0.025
34	0.0325	-0.00605	0.00454
34.1	0.0106	-0.0106	0.0666
34.2	0.00454	0.0386	-0.0272
34.3	0.0053	0.00757	-0.0272
34.4	0.0303	0.0159	-0.031
34.5	0.0129	-0.0295	-0.000757
34.6	0.0197	0.00757	0.0159
34.7	0.0333	-0.0424	-0.0151
34.8	0.0333	-0.0219	0.0106
34.9	0	0.00984	-0.000757
35	-0.0242	0.0303	-0.0114
35.1	-0.00303	0.00151	-0.0303
35.2	0.0341	0.0371	0.0129
35.3	-0.0144	0.0341	0.0416
35.4	-0.0174	-0.00832	0.0235
35.5	-0.00378	0.00378	-0.00984
35.6	-0.0053	-0.00454	-0.0288
35.7	0.0159	0.0356	-0.0182
35.8	-0.0356	0.0106	-0.025
35.9	-0.0204	0.0151	0.0182
36	-0.0295	0.0136	-0.00605
36.1	0.0643	-0.00303	-0.0114
36.2	0.0446	0.031	-0.00378
36.3	0.00605	-0.0204	-0.0341
36.4	0.00378	-0.00984	-0.0219
36.5	-0.0182	0.0235	0.0515
36.6	-0.0356	0.00984	0.0454
36.7	0.0401	-0.0151	-0.00984
36.8	0.0462	0.00681	-0.0129
36.9	-0.00984	0.0341	-0.0197
37	-0.0726	0.00908	0.0219
37.1	-0.00605	-0.0151	-0.00908
37.2	-0.0492	0.0333	0.00454
37.3	0.00605	-0.0348	0.0053
37.4	0.00908	0.0129	0.0371
37.5	0	-0.00757	-0.0053
37.6	-0.0136	-0.0182	0.0393
37.7	-0.0114	-0.0378	-0.00227
37.8	0.0409	0.0136	-0.0189
37.9	0.00832	-0.031	0.00832
38	-0.0159	0.00908	-0.0204
38.1	0.0174	0.0204	-0.0454
38.2	-0.0151	-0.0174	0.0114
38.3	-0.00908	0.000757	-0.00454
38.4	0.00605	0.00454	0.0303
38.5	-0.0166	0.0333	-0.0371
38.6	0.0189	0.0114	-0.0363
38.7	0.0212	-0.0151	0.0356
38.8	-0.00832	-0.00378	0.0341
38.9	-0.0235	0.00227	0.0189
39	-0.0401	-0.0197	-0.00605
39.1	-0.0235	-0.0204	-0.00984
39.2	-0.00151	0.00984	-0.0325
39.3	0.0318	-0.0144	-0.00908
39.4	-0.0257	-0.0144	-0.0053
39.5	-0.0242	-0.0219	0.0212
39.6	0.0121	0.00757	-0.0212
39.7	0.0197	0.0159	0.028
39.8	-0.0318	0.0114	0.0129
39.9	-0.00454	-0.00378	-0.0197
40	0.0295	-0.0348	0.0363
40.1	-0.0182	-0.00757	0.00605
40.2	0.0136	-0.0219	-0.0189
40.3	0.0212	0.0106	0
40.4	-0.00378	0.0136	-0.031
40.5	0.00378	0.0288	-0.0166
40.6	-0.0182	0.0212	0.0212
40.7	-0.0333	-0.0174	-0.0144
40.8	0.00984	-0.0129	0.0348
40.9	0.0151	0.0114	0.028
41	-0.000757	-0.0182	-0.0166
41.1	-0.0189	-0.0144	-0.00227
41.2	-0.0227	-0.0189	-0.00151
41.3	0.0129	-0.00757	0.0053
41.4	-0.0552	0.0212	-0.00303
41.5	0.00681	-0.00151	0.00984
41.6	0.0182	-0.00681	0.0144
41.7	0.0129	-0.00605	0.0144
41.8	0.0121	-0.0106	-0.000757
41.9	0.00832	-0.00605	0.0166
42	0.0522	-0.00757	0.0431
42.1	-0.0197	-0.0121	-0.00908
42.2	0.025	-0.00605	0.00151
42.3	-0.00151	-0.0106	0.0166
42.4	-0.0265	0.0136	-0.028
42.5	0.0197	-0.0197	-0.0325
42.6	-0.00378	0.00303	-0.0318
42.7	0.025	0.0182	0.0235
42.8	0.0159	-0.0333	-0.0174
42.9	-0.0469	0.0106	-0.00151
43	-0.0363	0.0303	0.00227
43.1	-0.0295	0.0288	-0.0204
43.2	-0.00303	0.0136	0.00454
43.3	0.0416	0.0204	0.0212
43.4	0.00757	0.00681	-0.0272
43.5	-0.0325	-0.0159	-0.0114
43.6	-0.0182	-0.0341	-0.0227
43.7	-0.0166	0.0288	-0.0151
43.8	0.00681	0.0053	0.0295
43.9	0.00984	0.025	0.0121
44	0.00454	0.0484	-0.00984
44.1	0.000757	0.0424	-0.00605
44.2	0.00454	0.000757	-0.0257
44.3	0.0136	0.0371	-0.0242
44.4	0.0166	-0.0446	0.0371
44.5	0.00832	-0.0348	0.0318
44.6	-0.0182	0.0288	-0.031
44.7	-0.0053	0	-0.0121
44.8	-0.028	0.00832	0.0166
44.9	0.0159	-0.0121	-0.00303
45	0.0114	0.0114	0.00984
45.1	-0.00227	0.00227	-0.00227
45.2	-0.0272	0.0257	-0.0378
45.3	-0.0651	0.00303	-0.059
45.4	-0.00378	-0.0121	0.00151
45.5	0.0371	0.0129	0.00605
45.6	0.00227	0.0151	0.0507
45.7	-0.0129	0.00832	0.0265
45.8	0.00227	-0.0114	-0.0446
45.9	0.0182	-0.0265	-0.0265
46	-0.0197	-0.0182	-0.0288
46.1	0.025	0.00303	0.0242
46.2	0.00454	0.0348	0.0144
46.3	0.0197	0.0114	0.00378
46.4	-0.0325	-0.0129	0.00605
46.5	-0.0341	-0.0166	-0.0106
46.6	-0.0227	0.0114	-0.0492
46.7	0.0053	-0.0136	0.0053
46.8	0.0235	-0.031	0.0182
46.9	-0.0356	0.00832	-0.0121
47	-0.0446	0.00454	0.00984
47.1	-0.0106	0.00681	-0.0114
47.2	0.00454	0.0151	-0.00908
47.3	-0.00757	-0.0462	0.0235
47.4	0.0227	-0.0378	0.0295
47.5	-0.0348	-0.0507	0.00757
47.6	-0.0643	0.031	-0.0484
47.7	0.0424	-0.0121	-0.028
47.8	0.0462	0	0.000757
47.9	-0.0197	-0.0303	0.0182
48	-0.0673	-0.0144	0.0166
48.1	0.0348	-0.0106	0.0257
48.2	-0.0182	-0.00378	-0.0053
48.3	-0.0272	-0.0053	-0.0378
48.4	0.0303	-0.00378	-0.000757
48.5	-0.0325	-0.0129	0.0235
48.6	-0.0212	-0.0288	-0.00832
48.7	-0.0174	-0.0235	0.0182
48.8	0.00378	-0.0189	-0.00151
48.9	-0.00151	0.00908	0.0235
49	-0.0106	0.0053	0.00227
49.1	-0.00832	-0.0439	0.0053
49.2	-0.0129	-0.0144	-0.0219
49.3	0.0129	0.00227	0.0166
49.4	0.00605	-0.0159	0.0136
49.5	-0.0295	0.0151	-0.0166
49.6	-0.00303	0.0151	0.0288
49.7	0.0136	0.0053	0.0499
49.8	0.0189	-0.0151	0.0136
49.9	-0.0189	0.0151	-0.031
50	-0.025	0.00378	0.00757
50.1	-0.0318	-0.0272	0.0583
50.2	0.062	0.00227	0.00151
50.3	-0.0227	0.0401	0.00378
50.4	-0.0409	-0.025	0.0749
50.5	0.00303	-0.0605	0.0235
50.6	0.0136	0.0204	-0.00605
50.7	-0.0288	0.0416	0.0462
50.8	0.0212	0.0212	0.0159
50.9	0.0265	-0.0522	-0.0182
51	0.00151	-0.0227	-0.00303
51.1	-0.0333	0.00151	-0.00984
51.2	-0.0492	-0.0219	-0.00151
51.3	-0.0235	0.0189	-0.00454
51.4	-0.0129	0.0053	0.000757
51.5	-0.0114	-0.00303	-0.0454
51.6	0.0197	0.0409	-0.0166
51.7	-0.00151	0.0121	0.0114
51.8	-0.00757	0.0477	-0.0219
51.9	0.0197	-0.0242	0.0182
52	-0.0174	0.0303	0.0151
52.1	-0.0121	0.025	0.0129
52.2	-0.0189	-0.0136	-0.0106
52.3	-0.0356	0.0121	0.0197
52.4	-0.0189	-0.00984	0.0219
52.5	0.00151	-0.0197	-0.0348
52.6	0.00303	-0.00832	-0.0439
52.7	0.00227	0.00227	0.0151
52.8	-0.0265	0.00151	0.00832
52.9	-0.0446	0.0265	0.0628
53	-0.0272	0.0431	-0.0136
53.1	-0.00984	-0.000757	0.00151
53.2	0.0159	-0.025	-0.0159
53.3	0.0106	-0.0174	-0.0288
53.4	0.0295	-0.0136	-0.00984
53.5	-0.0204	-0.0197	-0.00151
53.6	0.000757	0.0182	0.00908
53.7	0.00757	-0.00908	0.0197
53.8	0.0053	-0.0106	-0.00605
53.9	0.0189	-0.00832	-0.00832
54	-0.0174	0.00378	0.00908
54.1	-0.00378	0.0605	0.00378
54.2	-0.0166	0.00908	0.0151
54.3	-0.00151	-0.0204	0.00303
54.4	0.00227	-0.0401	-0.0166
54.5	0.000757	-0.0393	0.00303
54.6	-0.0265	0.056	0.0431
54.7	0.0219	-0.0318	0.0272
54.8	-0.00151	0.0151	0.0363
54.9	-0.0235	0.00681	-0.00378
55	0.0053	-0.0235	-0.0053
55.1	0.0204	-0.000757	-0.00984
55.2	0.0318	0.0333	0.0159
55.3	0.0129	-0.0166	-0.0212
55.4	0.0053	0.0129	0.0174
55.5	0.025	-0.00378	0.025
55.6	0.00984	-0.0182	-0.0151
55.7	0.0401	-0.0129	0.0189
55.8	-0.00908	-0.0288	0.0378
55.9	0.0136	0.00378	0.053
56	0.0242	-0.0212	0.0174
56.1	-0.0272	0.0227	0.00681
56.2	-0.056	0.0182	0.0212
56.3	0.0106	-0.0166	-0.0159
56.4	0.0356	-0.0363	-0.0053
56.5	0.0265	-0.0242	0.028
56.6	-0.00227	0.00908	0.0121
56.7	0.00908	-0.00151	-0.0151
56.8	-0.0378	-0.0151	-0.0204
56.9	-0.0159	-0.0114	-0.00984
57	0.0386	-0.0552	0.0189
57.1	-0.0174	-0.0439	0.00908
57.2	0.0136	0.0121	0.0272
57.3	-0.0401	-0.0333	0.0166
57.4	-0.0378	0.0235	0.0151
57.5	0.0288	-0.0242	0.0106
57.6	0	0.0197	-0.0151
57.7	0.00151	-0.0265	0.0136
57.8	0.00605	-0.0401	0.0212
57.9	-0.0204	-0.0318	-0.0136
58	-0.025	-0.0144	-0.0439
58.1	0.00151	-0.0114	-0.0204
58.2	0.0114	0.00832	-0.0212
58.3	-0.0272	-0.0129	-0.0484
58.4	0.00378	-0.0333	0.0151
58.5	-0.0129	0.00151	0.00454
58.6	0.000757	0.00757	0.0166
58.7	-0.0197	0.0219	-0.0227
58.8	0.0106	0.00605	-0.0242
58.9	-0.00757	-0.0136	-0.00151
59	-0.0106	-0.0219	-0.00378
59.1	0.0189	-0.0477	0.0416
59.2	-0.0371	0.0166	0.0341
59.3	0.025	-0.00378	0.0272
59.4	-0.0333	0.00378	0.00832
59.5	-0.0242	-0.0174	-0.0189
59.6	-0.00681	-0.0136	0.0583
59.7	0.0356	-0.00984	0.0272
59.8	-0.0197	-0.0371	0.0235
59.9	-0.0272	0.00151	0.0257
60	0.00681	0.0197	0.0651
60.1	0.00454	0.0235	0.0242
60.2	-0.0197	-0.0053	-0.0303
60.3	-0.0462	0.00227	0.00227
60.4	0.0272	0.0121	-0.00984
60.5	-0.00908	0.00227	0.028
60.6	-0.0144	0.0265	0.0363
60.7	-0.0356	-0.00757	-0.0288
60.8	-0.0121	-0.0409	-0.00908
60.9	-0.0166	-0.0053	-0.0159
61	0.00378	0.0166	0.0197
61.1	-0.0106	0.0303	0.00605
61.2	-0.00681	0.0272	0.00454
61.3	0.00303	-0.0189	0.00757
61.4	0.0136	0.00984	-0.0242
61.5	0.0189	-0.0219	0.0174
61.6	0.00227	0.00303	0.0568
61.7	-0.0136	-0.0053	0.0341
61.8	0.00303	-0.00454	-0.00303
61.9	0.0121	0.00454	-0.0189
62	-0.0636	0.00984	0.00227
62.1	-0.0333	-0.0341	-0.0106
62.2	-0.0106	0.0144	-0.00454
62.3	0.0129	0.0348	-0.00303
62.4	0.00984	-0.000757	-0.0288
62.5	0.0106	-0.000757	0.00681
62.6	-0.00757	-0.0197	0.0272
62.7	-0.025	-0.0159	-0.000757
62.8	0.00454	-0.0114	-0.0121
62.9	-0.00227	-0.0212	-0.0401
63	-0.00227	0.0401	-0.00151
63.1	0.00908	0.00227	0.0227
63.2	-0.0469	-0.00984	0.00832
63.3	-0.0166	0.00227	-0.0129
63.4	0.0363	0.00757	-0.0053
63.5	0.0393	-0.0121	-0.00984
63.6	0.0129	0.0053	0.0159
63.7	-0.0409	0.0053	0.00227
63.8	-0.0416	0.00378	0.0227
63.9	-0.00908	0.0053	0.0356
64	0.025	0.0204	-0.0356
64.1	-0.00681	-0.0174	-0.00378
64.2	-0.0129	-0.025	-0.0053
64.3	0.0159	0.0053	-0.00832
64.4	-0.0378	-0.0424	0.0356
64.5	0.0121	-0.0378	0.00832
64.6	0.0235	-0.000757	-0.0356
64.7	0.0182	-0.00908	0.0439
64.8	-0.0378	0.00151	0.031
64.9	0.0159	-0.00908	0.0424
65	0	-0.0575	0.0227
65.1	0.00151	-0.0545	0.0484
65.2	0.0235	0.0053	-0.0129
65.3	0.0166	-0.00151	-0.0348
65.4	-0.00454	0.0272	0.0053
65.5	-0.00681	-0.0416	0.0832
65.6	-0.00303	-0.0053	0.0265
65.7	0	-0.00681	0.0136
65.8	0.0197	-0.00757	-0.0144
65.9	0.00454	0.0462	-0.0303
66	-0.00908	-0.0416	0.0424
66.1	-0.031	-0.0537	0.0393
66.2	-0.0182	-0.0371	0.0439
66.3	0.0151	-0.0431	-0.00454
66.4	-0.0219	0.0136	0.0257
66.5	0.0166	0.025	0.0356
66.6	0.0363	-0.0462	0.0136
66.7	-0.0121	-0.00984	0.0386
66.8	-0.0393	-0.0182	0.0439
66.9	-0.00605	-0.00605	-0.0197
67	-0.0053	0.0446	0.0182
67.1	0.031	0.00151	-0.0166
67.2	-0.0053	-0.00454	0.00908
67.3	-0.028	-0.0159	0.0522
67.4	-0.0136	0.00832	-0.00227
67.5	0.0166	-0.00227	-0.00227
67.6	-0.0401	0.0272	-0.000757
67.7	0.00605	-0.0212	-0.0121
67.8	0.0333	-0.0371	0.0235
67.9	-0.0295	0.0136	0.0189
68	-0.0363	0.0151	-0.00454
68.1	-0.0295	0.00757	-0.0386
68.2	-0.0295	0.0182	-0.0356
68.3	-0.0303	-0.00984	-0.0121
68.4	-0.0212	0.00303	0.0265
68.5	-0.00605	0.000757	-0.000757
68.6	0.0227	0.0174	0.0242
68.7	-0.0151	0.00378	0.0545
68.8	0.0242	-0.000757	-0.0174
68.9	0.0204	-0.00832	-0.0204
69	-0.0114	-0.0144	-0.0545
69.1	0.0114	-0.000757	0.0454
69.2	0.0265	0.0197	0.0136
69.3	-0.0114	0.0242	-0.0151
69.4	0.0386	-0.0114	-0.0053
69.5	0.00227	-0.00151	-0.0492
69.6	-0.0197	0.0469	-0.0227
69.7	-0.0159	0.0174	0.0151
69.8	-0.0257	-0.0166	0.0189
69.9	0.0265	0.00908	-0.0318
70	0.0053	0.0288	0.0129
70.1	-0.0106	0.0242	-0.0348
70.2	0.0212	-0.0431	-0.0114
70.3	-0.0446	0.0182	0.0189
70.4	0.00605	-0.0598	0.0053
70.5	0.00984	-0.00757	0.0242
70.6	0.00984	0.00757	-0.00303
70.7	-0.0212	0.0462	-0.0363
70.8	-0.0144	-0.0341	0.00227
70.9	-0.0288	-0.0424	0.0288
71	-0.0227	-0.00303	-0.0144
71.1	0.0166	0.0227	0.0257
71.2	0.0129	0.00151	0.0272
71.3	-0.00681	0	-0.0053
71.4	-0.00227	0.0204	0
71.5	0.00681	-0.0386	-0.00454
71.6	-0.0053	-0.0219	0.0295
71.7	0.00605	-0.00605	0.0159
71.8	0.000757	0.0182	-0.0174
71.9	0.0197	0.0182	0.031
72	0.00378	0.0144	0.0378
72.1	-0.0121	-0.0469	0.00378
72.2	0.0114	-0.00984	-0.0499
72.3	0.0197	-0.0235	-0.00757
72.4	-0.0265	0.0159	0.0393
72.5	0.0325	0.0144	0.0212
72.6	-0.00832	0.0348	0.0197
72.7	-0.0106	0.0219	0.0477
72.8	0.0341	-0.0295	-0.00605
72.9	0.0053	-0.0356	-0.0129
73	-0.0106	-0.0378	0.0159
73.1	0.0136	0.00757	0.00832
73.2	-0.0159	0.00908	0.0325
73.3	0.0227	-0.0401	-0.00908
73.4	-0.0393	-0.0174	-0.0174
73.5	0.000757	0.00227	0.0204
73.6	0.0204	-0.0212	0.0424
73.7	0.0174	0.00757	0.00605
73.8	-0.0159	-0.0454	0.0189
73.9	-0.0227	-0.0462	-0.0341
74	-0.0189	-0.0257	-0.0189
74.1	-0.0106	-0.0446	0.0242
74.2	-0.0204	0.00908	0.0477
74.3	0.00454	0.00454	0.025
74.4	-0.0106	0.0151	-0.0174
74.5	0.00832	-0.059	-0.025
74.6	0.0348	-0.028	0.0318
74.7	0.0121	-0.0114	0.0545
74.8	0.0053	-0.0114	0.0174
74.9	-0.0189	-0.00378	-0.0227
75	0.0325	-0.00681	-0.00454
75.1	0.0378	0.0378	0.0174
75.2	0.0114	0.056	0.0189
75.3	-0.0219	-0.0484	-0.0144
75.4	0.00151	0.00757	-0.0726
75.5	-0.00151	-0.0121	-0.0288
75.6	0.0106	0.0159	0.0484
75.7	-0.0288	-0.0166	0.0507
75.8	-0.0409	0.0219	-0.0197
75.9	-0.0159	0.0197	-0.031
76	-0.0129	-0.0053	-0.0318
76.1	0.00984	-0.0174	0.00303
76.2	0.00908	-0.000757	0.00378
76.3	0.0325	0.0363	0.0424
76.4	-0.00984	0.0341	0.0325
76.5	-0.0114	0.00151	-0.0272
76.6	0.0166	-0.0129	-0.0303
76.7	0.0378	-0.0166	0.0545
76.8	-0.0106	0.0272	0.0288
76.9	-0.028	0.0552	0.00378
77	0.00681	-0.0144	0.0227
77.1	0.00605	0.0235	-0.031
77.2	0	0.0469	-0.0363
77.3	-0.00681	-0.0114	0.00605
77.4	-0.0166	-0.00757	0.0303
77.5	-0.00454	0.00757	0.00151
77.6	-0.0136	0.031	0.00151
77.7	-0.0174	0.00984	0.031
77.8	-0.0106	0.0348	0.0182
77.9	-0.0477	-0.0235	-0.00832
78	-0.0204	-0.0341	0.0106
78.1	-0.0114	0.0295	0.0303
78.2	-0.000757	0.0424	0.0174
78.3	0.0182	-0.0159	-0.0212
78.4	-0.0151	-0.0363	-0.00984
78.5	-0.0462	0.0378	0.0197
78.6	-0.0272	0.0189	0.0295
78.7	0.0197	-0.0144	0.0749
78.8	0.0371	-0.0212	-0.0144
78.9	0.0197	-0.00303	-0.0227
79	-0.000757	-0.0114	-0.0288
79.1	-0.0257	-0.0106	0.0197
79.2	-0.0288	-0.00605	0.0114
79.3	0.0378	-0.0235	-0.0219
79.4	0.0121	-0.00832	0.00908
79.5	0.00227	0.00832	-0.0114
79.6	-0.0272	0.0106	-0.0121
79.7	-0.0303	0.025	0.0219
79.8	0.00303	-0.0378	-0.0303
79.9	0.0333	0.0182	0.00227
80	0.0401	0.0257	-0.00378
80.1	-0.0151	0.0121	-0.0106
80.2	0.0235	-0.0378	0.0295
80.3	-0.00378	-0.00227	0.0166
80.4	-0.0257	-0.0121	0.00984
80.5	0.00378	-0.00227	0.0053
80.6	0.0136	-0.00227	-0.00454
80.7	0.00454	0.00984	-0.0114
80.8	-0.0227	0.028	-0.00832
80.9	0.00605	-0.0424	-0.0303
81	-0.0401	-0.0288	-0.025
81.1	0.0235	-0.0166	0.00984
81.2	0.0106	0.0227	-0.00757
81.3	0.0129	0.0409	-0.0189
81.4	-0.0333	-0.00454	0.00681
81.5	-0.0272	-0.0303	-0.0424
81.6	-0.00984	-0.0197	0.00454
81.7	-0.0114	-0.028	-0.00681
81.8	0.0288	-0.0227	0.0605
81.9	0.00908	0.00984	0.0197
82	-0.0265	-0.00984	0.00454
82.1	-0.0227	-0.0197	-0.053
82.2	0.0144	-0.0583	-0.0121
82.3	-0.000757	0.00757	0.0363
82.4	-0.0265	0.0182	0.00454
82.5	0.00454	0.00832	-0.00454
82.6	0.0257	0.0212	0.000757
82.7	-0.0288	-0.0409	0.0151
82.8	-0.0204	-0.0219	-0.00378
82.9	-0.00984	0.00757	-0.00378
83	0.000757	0.00984	0.0272
83.1	0.0144	-0.0295	0.00605
83.2	0.0227	0.0114	-0.0477
83.3	-0.00908	-0.0106	-0.00378
83.4	-0.0333	-0.000757	-0.0121
83.5	-0.053	-0.0212	-0.00832
83.6	0.0121	-0.0499	0.00454
83.7	-0.0151	-0.00378	-0.00454
83.8	-0.00378	0.000757	0.0378
83.9	-0.00757	0.0469	0.0235
84	-0.0144	0.00605	-0.00984
84.1	0.0363	0.0174	0.0272
84.2	-0.0318	-0.0288	0.00454
84.3	-0.028	-0.0477	0.031
84.4	-0.00227	0.00378	0.0272
84.5	-0.0182	-0.028	0.0462
84.6	-0.0121	-0.00832	0.0325
84.7	0.0288	0.00681	-0.0318
84.8	-0.0212	0.0174	-0.0507
84.9	-0.028	-0.0356	-0.0114
85	0.0212	0.0318	0.00454
85.1	0.00832	0.0439	-0.00984
85.2	-0.0325	0.0182	-0.0144
85.3	0.0204	0.0129	-0.0628
85.4	-0.0265	-0.0106	-0.0507
85.5	0.0386	-0.0053	0.0363
85.6	0.0257	-0.0136	-0.00378
85.7	-0.0114	0.0401	0.00378
85.8	-0.0242	-0.0189	-0.031
85.9	0.00378	0.0129	0.0121
86	-0.00984	0.0242	0.0409
86.1	-0.0295	0.0151	0.0114
86.2	-0.00227	-0.0114	0.025
86.3	0.0114	0.000757	-0.0272
86.4	0.0129	-0.0197	-0.00303
86.5	-0.00378	0.0182	0.00908
86.6	-0.0219	0.0341	0.0182
86.7	-0.0401	0.00908	-0.0431
86.8	0.0257	-0.0356	-0.00151
86.9	0.00605	0.00151	-0.0182
87	-0.0288	0.0378	-0.00151
87.1	0.00605	-0.0257	-0.00908
87.2	-0.0151	0.0469	0.0371
87.3	-0.0522	-0.0265	0.0114
87.4	0.0159	-0.0144	0.00454
87.5	-0.00908	-0.0166	-0.0378
87.6	0.0257	0.00303	-0.0121
87.7	-0.0189	0.0227	0
87.8	-0.00908	0.0212	-0.0257
87.9	0.0053	-0.0454	0.00303
88	0.0159	-0.00832	0.0129
88.1	0.00151	-0.00227	-0.0159
88.2	-0.0166	0.0462	0.00681
88.3	-0.0477	0.0159	-0.00605
88.4	0.0129	-0.028	0.0114
88.5	0.0393	-0.00984	0.0212
88.6	0	-0.00908	0.0106
88.7	0.0378	-0.00303	-0.0318
88.8	0.00303	0.0204	-0.0288
88.9	-0.028	0.0325	0.0053
89	-0.0106	0.00151	-0.0356
89.1	0.0159	-0.0431	-0.00378
89.2	-0.0144	0.00227	0.0159
89.3	-0.00303	0.0409	-0.00227
89.4	-0.00454	-0.0144	-0.0114
89.5	-0.0114	-0.0424	0.0242
89.6	-0.0182	-0.0325	0.0446
89.7	-0.00303	-0.0174	-0.0182
89.8	0.00227	0.0136	-0.000757
89.9	-0.0144	-0.00757	0.025
90	-0.0114	-0.0151	0.0295
90.1	0.0378	-0.0356	0.0053
90.2	0.031	-0.0235	-0.0182
90.3	0.00303	-0.0636	0.0568
90.4	-0.00454	-0.000757	0.0356
90.5	-0.0393	0.00832	0.0144
90.6	0.00908	0.00454	-0.0166
90.7	0.0212	0.0197	-0.0114
90.8	0.0182	-0.09	-0.0166
90.9	0.0272	-0.00454	-0.00227
91	0.00454	-0.0189	0.0378
91.1	-0.028	-0.00303	0.00227
91.2	-0.00151	0.0295	0
91.3	0.031	-0.00984	-0.0114
91.4	0.0197	-0.0257	-0.0197
91.5	0.0235	0.00605	0.0136
91.6	0.00378	0.0151	0.0378
91.7	-0.00605	-0.0053	0.0272
91.8	-0.0235	0.00757	0.025
91.9	-0.00227	-0.0204	0.053
92	-0.00681	-0.0416	0.0114
92.1	-0.0401	0.00378	0.00378
92.2	-0.00908	-0.00984	-0.0227
92.3	-0.0227	-0.0159	-0.0242
92.4	0.0416	-0.0378	-0.00454
92.5	-0.00605	0.0166	0.0605
92.6	-0.0288	0.0114	0.0144
92.7	-0.00303	-0.00605	0.0409
92.8	-0.0265	0.0257	-0.0492
92.9	0.0235	0.0053	-0.0182
93	-0.0174	-0.00151	0.0462
93.1	-0.0204	0.0219	0.0288
93.2	-0.0272	0.00454	0.00378
93.3	0.0189	0.00303	-0.0151
93.4	-0.00757	0.0242	-0.0401
93.5	-0.0393	-0.0333	-0.062
93.6	0.0265	0.0144	0.0129
93.7	-0.0189	-0.0129	0.0144
93.8	0.0446	0.0212	0.00605
93.9	0.0303	0.00832	0.0522
94	-0.0136	0.00378	0.0136
94.1	0.0129	-0.0114	-0.0545
94.2	0.00681	-0.00832	-0.00984
94.3	-0.000757	-0.00303	0.0431
94.4	0.0227	0.0325	0.0341
94.5	-0.0303	-0.0189	0.0174
94.6	0.0272	0.0197	0.000757
94.7	-0.00681	-0.0136	-0.0121
94.8	0.00454	-0.0189	-0.0431
94.9	-0.00832	0.0212	0.0272
95	-0.0114	-0.00378	0.025
95.1	-0.00984	-0.000757	0.0053
95.2	0.0219	0.0325	0.00832
95.3	0.0174	0	-0.00151
95.4	-0.0272	0.0454	0.0159
95.5	-0.00832	0.00303	-0.00378
95.6	0.00227	0.0136	0.0325
95.7	-0.00908	0.00227	0.0598
95.8	0.0174	0.00832	0.0242
95.9	0.0341	0.0393	0.0121
96	-0.0189	0.0114	-0.0219
96.1	0.0114	-0.0666	0.0295
96.2	0.0257	-0.0575	0.0431
96.3	0	0.00378	0.0492
96.4	-0.000757	0.00984	0.025
96.5	-0.0227	0.00605	-0.00605
96.6	0.00151	-0.0136	0.00984
96.7	0.0318	-0.000757	0.0401
96.8	-0.0416	0.0189	0.000757
96.9	-0.0227	-0.00605	0.0144
97	-0.0371	-0.00832	-0.0484
97.1	-0.0053	-0.0204	0.0219
97.2	-0.00757	0.00303	0.0136
97.3	-0.031	-0.000757	0.0212
97.4	-0.0136	0.0129	0.0484
97.5	0.031	-0.0242	0.00227
97.6	0.025	-0.00227	-0.0272
97.7	0.0242	-0.056	0.0053
97.8	-0.0227	-0.00605	0.056
97.9	-0.0272	0.0204	0.0219
98	-0.0189	0.00378	0.0114
98.1	0.0151	0.0235	0.00681
98.2	-0.0227	0.00757	-0.0424
98.3	-0.0174	-0.0197	-0.0545
98.4	0.00378	-0.0371	-0.025
98.5	0.028	-0.0114	-0.0151
98.6	0.00984	0	0.0318
98.7	0.000757	0.0219	0.0568
98.8	-0.0409	-0.00227	0.00984
98.9	-0.00378	0.00984	-0.00605
99	0.0325	0.0106	-0.00605
99.1	0.025	0.00605	0.0227
99.2	-0.0106	-0.00378	0.0378
99.3	0.0257	-0.00757	0.000757
99.4	-0.00984	-0.0378	-0.0106
99.5	0.0106	0.000757	0.00984
99.6	0.0212	-0.00303	-0.0144
99.7	0.00227	-0.031	0.0325
99.8	0.0295	-0.00832	0.0159
99.9	0.031	-0.00757	-0.000757
100	-0.0333	-0.0114	0.0257
100.1	-0.028	0.0242	-0.119
100.2	-0.0318	0.0174	-0.0348
100.3	0.0431	0.0121	0.053
100.4	-0.164	-0.00454	-0.0197
100.5	-0.656	-0.12	-0.12
100.6	-1.44	-0.35	-0.387
100.7	-2.33	-0.568	-0.538
100.8	-2.83	-0.779	-0.689
100.9	-2.93	-0.891	-0.801
101	-2.84	-0.984	-0.83
101.1	-2.61	-0.95	-0.819
101.2	-2.35	-0.862	-0.751
101.3	-2.13	-0.766	-0.686
101.4	-1.88	-0.675	-0.622
101.5	-1.69	-0.589	-0.545
101.6	-1.44	-0.577	-0.479
101.7	-1.28	-0.453	-0.436
101.8	-1.07	-0.428	-0.465
101.9	-0.981	-0.344	-0.344
102	-0.907	-0.374	-0.3
102.1	-0.825	-0.296	-0.278
102.2	-0.691	-0.258	-0.244
102.3	-0.643	-0.211	-0.248
102.4	-0.632	-0.205	-0.199
102.5	-0.554	-0.201	-0.198
102.6	-0.461	-0.177	-0.237
102.7	-0.487	-0.142	-0.187
102.8	-0.439	-0.189	-0.21
102.9	-0.378	-0.144	-0.177
103	-0.39	-0.141	-0.142
103.1	-0.351	-0.163	-0.118
103.2	-0.292	-0.125	-0.104
103.3	-0.322	-0.102	-0.107
103.4	-0.332	-0.132	-0.166
103.5	-0.297	-0.106	-0.0953
103.6	-0.227	-0.104	-0.135
103.7	-0.225	-0.0893	-0.129
103.8	-0.238	-0.104	-0.12
103.9	-0.224	-0.0802	-0.0984
104	-0.202	-0.0779	-0.125
104.1	-0.197	-0.09	-0.0953
104.2	-0.194	-0.0643	-0.0636
104.3	-0.184	-0.0984	-0.0711
104.4	-0.166	-0.062	-0.0787
104.5	-0.154	-0.125	-0.0953
104.6	-0.169	-0.0492	-0.0658
104.7	-0.18	-0.059	-0.0227
104.8	-0.124	-0.0711	-0.0643
104.9	-0.163	-0.0749	-0.00908
105	-0.114	-0.0439	-0.0726
105.1	-0.103	-0.0583	-0.0371
105.2	-0.137	-0.0257	-0.0235
105.3	-0.101	-0.0825	-0.0356
105.4	-0.0764	-0.0681	-0.0605
105.5	-0.104	-0.0462	-0.0341
105.6	-0.0961	-0.0204	-0.00303
105.7	-0.0779	-0.0583	-0.00151
105.8	-0.126	-0.0931	-0.0484
105.9	-0.0953	-0.0734	-0.0431
106	-0.0711	-0.0378	-0.0144
106.1	-0.132	-0.0318	-0.0409
106.2	-0.11	-0.0522	-0.0598
106.3	-0.0923	-0.0454	-0.0446
106.4	-0.117	-0.0689	-0.0893
106.5	-0.131	-0.0613	-0.0416
106.6	-0.0787	-0.0477	-0.0166
106.7	-0.081	-0.0696	-0.00908
106.8	-0.0711	-0.0575	0.0333
106.9	-0.0969	-0.056	-0.0159
107	-0.135	-0.053	-0.0916
107.1	-0.0893	-0.0356	-0.0673
107.2	-0.0673	-0.00303	-0.0363
107.3	-0.0742	-0.0166	-0.00681
107.4	-0.0341	-0.0545	-0.0204
107.5	-0.0431	-0.0499	-0.0053
107.6	-0.0742	-0.0575	-0.000757
107.7	-0.0779	-0.0446	-0.0568
107.8	-0.0711	-0.0522	-0.0257
107.9	-0.0885	-0.025	-0.0439
108	-0.113	-0.0446	-0.0303
108.1	-0.062	-0.0136	-0.000757
108.2	-0.0953	-0.0144	-0.0318
108.3	-0.0847	-0.0605	-0.0552
108.4	-0.0636	-0.0235	-0.0545
108.5	-0.0863	-0.0393	-0.0356
108.6	-0.0348	0	-0.0295
108.7	-0.0802	-0.0484	-0.0189
108.8	-0.0628	-0.0499	-0.0166
108.9	-0.056	-0.0878	0.000757
109	-0.0787	0.00151	-0.0257
109.1	-0.0916	-0.00832	-0.00832
109.2	-0.0651	-0.0378	0.0159
109.3	-0.0416	-0.062	-0.0673
109.4	-0.062	-0.0303	-0.0235
109.5	-0.0719	0.0121	0.00227
109.6	-0.059	-0.0144	-0.0303
109.7	-0.0371	-0.025	0.0401
109.8	-0.0386	-0.0378	-0.0598
109.9	-0.059	-0.00832	-0.0522
110	-0.0893	-0.0704	-0.00151
110.1	-0.0446	-0.0847	0.0235
110.2	-0.0371	-0.0212	0.028
110.3	-0.0787	-0.00151	-0.000757
110.4	-0.0916	0.0136	-0.025
110.5	-0.0348	-0.0219	-0.0424
110.6	-0.0711	-0.0605	-0.031
110.7	-0.059	-0.0446	-0.028
110.8	-0.0204	-0.0144	0.0106
110.9	-0.025	-0.0318	-0.00378
111	-0.0439	-0.0129	-0.0363
111.1	-0.0499	0.00908	-0.00151
111.2	-0.0643	-0.025	-0.00757
111.3	-0.053	-0.0174	-0.028
111.4	-0.0757	-0.00984	-0.0378
111.5	-0.0227	-0.0333	-0.0583
111.6	-0.0356	0.0197	-0.0628
111.7	-0.0628	0.0121	-0.0348
111.8	-0.0393	-0.0303	-0.0053
111.9	-0.0363	-0.0318	-0.0257
112	-0.0855	-0.053	-0.0681
112.1	-0.0507	-0.0386	-0.0545
112.2	-0.0431	-0.00757	-0.0409
112.3	-0.0515	-0.0393	-0.0371
112.4	-0.0605	-0.056	-0.0136
112.5	-0.0212	-0.0393	0.00454
112.6	-0.0446	-0.0265	-0.0053
112.7	-0.0295	-0.0219	-0.0348
112.8	-0.0863	-0.0182	-0.0416
112.9	0.0197	-0.0371	-0.0295
113	-0.0772	0.0121	-0.0333
113.1	-0.0613	-0.025	-0.0507
113.2	-0.0204	-0.0454	0
113.3	-0.0212	-0.0189	0.0325
113.4	-0.0333	-0.0257	-0.0295
113.5	-0.0704	-0.0136	-0.0136
113.6	-0.0363	0.00757	-0.0151
113.7	0.0242	0.00454	-0.0409
113.8	-0.031	-0.0159	0.00681
113.9	-0.0893	-0.0696	-0.0242
114	-0.104	-0.0182	-0.0295
114.1	-0.0204	-0.0121	0.00605
114.2	-0.0356	-0.0121	-0.0333
114.3	-0.0212	-0.0272	-0.0371
114.4	-0.0583	-0.056	-0.0204
114.5	-0.081	-0.084	-0.00908
114.6	-0.053	0.0144	-0.0166
114.7	-0.0189	0.0053	-0.0182
114.8	0.028	-0.0197	0.00681
114.9	-0.0303	-0.0325	-0.0174
115	-0.0613	-0.0575	-0.0772
115.1	-0.0416	-0.0522	-0.0136
115.2	-0.0507	0.0348	0.0106
115.3	-0.00984	-0.0204	-0.031
115.4	-0.0235	-0.0424	-0.0212
115.5	-0.0053	-0.0704	-0.0689
115.6	-0.0219	-0.025	-0.0242
115.7	-0.0583	-0.00757	-0.0159
115.8	-0.0363	-0.0333	-0.00757
115.9	-0.0636	-0.0605	-0.053
116	-0.0658	-0.0235	0
116.1	-0.0537	-0.0265	-0.0129
116.2	-0.0371	-0.0114	0.00832
116.3	-0.0568	-0.0416	0
116.4	-0.0537	-0.0446	0.0106
116.5	-0.025	-0.0371	-0.00303
116.6	-0.0272	-0.0227	-0.0416
116.7	-0.0265	-0.0136	-0.00454
116.8	-0.0416	-0.0318	-0.0197
116.9	-0.0401	-0.0772	-0.0303
117	-0.0341	-0.0416	0.0053
117.1	0.00832	0.00303	-0.00681
117.2	-0.0144	0.0288	-0.0114
117.3	-0.0749	-0.0424	-0.0204
117.4	-0.0552	-0.0545	-0.0144
117.5	-0.00832	-0.0318	-0.0265
117.6	-0.0151	-0.0121	-0.0295
117.7	-0.0469	-0.00908	-0.00454
117.8	-0.0174	-0.0522	0.00757
117.9	-0.0742	-0.0401	-0.0371
118	-0.0847	-0.0272	-0.0605
118.1	-0.0537	0.0204	-0.0257
118.2	-0.0499	-0.0325	-0.0477
118.3	0.0182	-0.0477	-0.0272
118.4	-0.028	0.0121	-0.0121
118.5	-0.0522	0.0129	-0.0129
118.6	-0.0333	0.0129	0.00227
118.7	-0.0303	-0.0151	0.0174
118.8	-0.0363	-0.0295	-0.0341
118.9	0.0166	-0.000757	-0.025
119	0.000757	-0.0371	-0.0219
119.1	-0.00681	-0.0333	0.0121
119.2	-0.053	-0.00605	0.00227
119.3	-0.0515	0.025	-0.0409
119.4	0.00378	-0.0182	-0.0499
119.5	-0.0129	0	-0.00984
119.6	-0.0378	0.0151	-0.0174
119.7	-0.0235	-0.0265	0.0242
119.8	0.00681	-0.0166	0.0257
119.9	-0.00908	0.00227	-0.0288
120	-0.0318	-0.028	-0.0356
120.1	-0.0439	-0.0136	-0.0439
120.2	-0.0378	-0.0121	-0.0121
120.3	-0.0106	-0.000757	0.0242
120.4	-0.0492	0.00378	0.0288
120.5	0.00454	-0.000757	-0.0257
120.6	-0.0204	-0.0197	-0.028
120.7	-0.025	0.00984	-0.0053
120.8	-0.00227	0.0363	0.00303
120.9	0.0166	0.00757	0.00151
121	-0.0378	-0.0348	-0.00151
121.1	-0.0325	-0.00378	-0.0242
121.2	-0.0151	-0.0197	-0.025
121.3	-0.0303	-0.00378	-0.0219
121.4	-0.0166	-0.0121	-0.00681
121.5	-0.031	-0.0522	-0.0174
121.6	0.00227	-0.0363	0.0469
121.7	-0.0129	-0.0348	-0.0356
121.8	-0.00908	-0.0197	-0.0363
121.9	-0.0265	-0.0242	-0.0182
122	0	0.00378	-0.00832
122.1	-0.0333	0.0121	0.0053
122.2	-0.0537	-0.0409	0
122.3	0.000757	-0.0492	-0.0121
122.4	0.0159	-0.084	0.00454
122.5	-0.00757	-0.0212	0.0257
122.6	-0.0265	0.00454	-0.0295
122.7	-0.0575	-0.0121	0.00757
122.8	-0.0484	-0.0295	0.0658
122.9	-0.00757	-0.0462	-0.00303
123	0.0227	-0.0378	-0.0166
123.1	0.0182	-0.0204	0.0189
123.2	-0.0537	0.00378	-0.0227
123.3	-0.0363	0.0212	0.00378
123.4	-0.062	-0.053	-0.0393
123.5	-0.0272	-0.0522	-0.0159
123.6	-0.00681	-0.0552	-0.0416
123.7	0.00454	-0.0371	-0.0204
123.8	-0.0144	-0.031	0.0204
123.9	-0.0295	-0.0386	0.0219
124	0.000757	-0.0174	0.0431
124.1	-0.0136	-0.0318	-0.0325
124.2	-0.0348	-0.0492	0.00832
124.3	-0.0772	0.0288	0.0272
124.4	0.00681	0.00757	0.0212
124.5	-0.00757	-0.0439	0.028
124.6	0.025	-0.0605	-0.0129
124.7	-0.031	-0.0363	-0.00681
124.8	-0.0333	-0.0772	0.0242
124.9	0.0212	-0.0409	0.0409
125	-0.0144	-0.0182	-0.0219
125.1	-0.0318	-0.0151	-0.0409
125.2	-0.00303	0.0242	-0.0227
125.3	-0.0325	-0.0318	-0.0129
125.4	-0.0219	-0.0469	0.00151
125.5	-0.00227	-0.0363	-0.0439
125.6	-0.0242	-0.0197	-0.0227
125.7	-0.0348	0.0151	0.0235
125.8	-0.0303	-0.00151	-0.0288
125.9	0.0151	0.0136	-0.0219
126	-0.0378	-0.0371	-0.0272
126.1	-0.0151	-0.0537	-0.0151
126.2	-0.0227	0.0235	0.00227
126.3	-0.0235	0.0136	0.025
126.4	0.00454	0.0121	0.0325
126.5	-0.0106	-0.031	-0.0257
126.6	-0.0628	-0.00454	-0.0325
126.7	-0.0235	0.0159	0.00303
126.8	-0.00378	-0.0295	-0.0348
126.9	-0.0378	-0.0446	0.0053
127	-0.0409	-0.0386	0.0114
127.1	-0.0189	0	0.00681
127.2	-0.0568	0	-0.0484
127.3	-0.0219	-0.0106	-0.0182
127.4	-0.00681	-0.000757	-0.0144
127.5	-0.00908	-0.0106	-0.0166
127.6	-0.0288	0.00832	0.0166
127.7	-0.0552	-0.0227	0.0265
127.8	-0.0136	0.0265	-0.025
127.9	0.00303	-0.0393	-0.025
128	-0.0333	-0.0454	-0.0439
128.1	-0.0401	-0.00151	-0.0212
128.2	-0.028	0.00757	0.00454
128.3	0.0053	-0.0227	0.0053
128.4	-0.0197	-0.0189	-0.00832
128.5	-0.0303	-0.0136	-0.031
128.6	-0.0212	0.000757	-0.00454
128.7	-0.00984	0.00378	0.0477
128.8	-0.00378	-0.0219	0.0288
128.9	-0.0371	-0.0257	0.00605
129	-0.0583	-0.025	-0.0424
129.1	-0.0144	-0.000757	-0.0174
129.2	-0.0136	-0.00454	0.00303
129.3	-0.0219	-0.0144	-0.0212
129.4	-0.0242	-0.0204	0
129.5	-0.0106	-0.0242	-0.0318
129.6	-0.0575	0.00227	-0.0182
129.7	-0.00303	0.025	0.0325
129.8	-0.0325	-0.0424	-0.00832
129.9	-0.0462	-0.0651	-0.0053
130	-0.0643	-0.0469	0.0219
130.1	0.0257	0.0568	-0.0462
130.2	-0.0182	0.0197	-0.0318
130.3	-0.0477	0.00303	0.025
130.4	-0.0583	-0.0424	0.00908
130.5	-0.0318	-0.0431	0.000757
130.6	0.0219	-0.0605	-0.0288
130.7	-0.00378	-0.0219	-0.0295
130.8	-0.0189	0.00832	0.0235
130.9	-0.0242	0.0121	0.00605
131	-0.0197	0.0129	-0.0666
131.1	-0.056	-0.0424	-0.0121
131.2	-0.0106	-0.0144	-0.00984
131.3	-0.0371	-0.0537	0.0371
131.4	-0.0235	-0.0386	0.0219
131.5	-0.0325	-0.0265	-0.0787
131.6	-0.0356	-0.00454	-0.00303
131.7	-0.0348	0.00454	0.0114
131.8	-0.0204	-0.0318	-0.00151
131.9	-0.0144	-0.0106	0.0386
132	-0.025	-0.0197	0
132.1	-0.025	-0.00454	-0.0817
132.2	-0.0742	-0.0159	0.00303
132.3	-0.0182	-0.00908	0.0257
132.4	-0.0378	-0.0416	0.0144
132.5	0.0144	-0.0341	-0.00757
132.6	-0.0288	-0.0318	-0.028
132.7	-0.0499	-0.0053	-0.0106
132.8	0.025	-0.0189	-0.0272
132.9	-0.0318	-0.00681	-0.00605
133	-0.0499	-0.0325	-0.00908
133.1	-0.0295	-0.0378	-0.0129
133.2	-0.0431	-0.0658	-0.0227
133.3	-0.0288	-0.0356	-0.0462
133.4	-0.0159	-0.0348	0.0114
133.5	-0.0242	0.0363	-0.0272
133.6	-0.0401	-0.0295	-0.00681
133.7	-0.0651	-0.0462	0.00605
133.8	-0.00908	0.0136	-0.0053
133.9	-0.0363	0.00984	-0.0219
134	0.0159	-0.0439	-0.0409
134.1	-0.0583	-0.0204	0.00151
134.2	-0.0409	-0.0151	-0.00832
134.3	0.0159	0.00151	0.00303
134.4	-0.000757	0.00605	0.0257
134.5	-0.00303	-0.0847	-0.0129
134.6	-0.0114	-0.0219	-0.0288
134.7	-0.0129	-0.00681	0.0227
134.8	-0.0204	-0.0356	-0.0151
134.9	-0.00757	-0.00454	-0.0159
135	-0.0673	0.0129	0.0136
135.1	-0.00454	-0.00151	-0.056
135.2	-0.0689	-0.0136	-0.0439
135.3	0.00378	-0.0189	-0.0182
135.4	-0.0469	0.00378	-0.0144
135.5	-0.0325	-0.00757	-0.00681
135.6	-0.0356	-0.0114	-0.0219
135.7	-0.0568	0.00681	-0.00454
135.8	-0.0401	-0.0106	0.00984
135.9	0.0053	-0.0726	-0.0333
136	-0.0235	-0.0341	-0.00151
136.1	-0.0288	0.00378	0.0371
136.2	-0.00605	0.0477	-0.0151
136.3	-0.00454	-0.0204	-0.0507
136.4	-0.0166	0	0.0106
136.5	-0.062	-0.0295	0.0219
136.6	0.00681	-0.0106	-0.0242
136.7	-0.0114	-0.00454	0.0053
136.8	-0.0166	-0.0265	-0.025
136.9	-0.0257	0.0257	-0.0439
137	-0.0386	-0.0348	-0.00151
137.1	-0.0341	-0.00303	0.0325
137.2	-0.0348	0.00908	-0.00984
137.3	-0.0348	-0.031	-0.0144
137.4	-0.0409	-0.00378	-0.00151
137.5	-0.0197	-0.0174	-0.0144
137.6	-0.0363	-0.0136	-0.0507
137.7	-0.0393	-0.0325	-0.0227
137.8	0.0189	-0.00303	0.000757
137.9	-0.0515	0.0053	0.0507
138	-0.0212	0.00227	-0.000757
138.1	-0.0129	-0.0568	-0.028
138.2	-0.0469	-0.028	-0.0409
138.3	-0.0378	-0.028	-0.0643
138.4	-0.0431	-0.0295	-0.0227
138.5	0.00227	0.0197	0.00984
138.6	0.0219	-0.00757	0.00454
138.7	0.0151	-0.0348	0.000757
138.8	-0.0288	0.00681	-0.0235
138.9	-0.00227	-0.0416	-0.0325
139	-0.0446	-0.0114	-0.0673
139.1	-0.0424	0.0053	-0.0265
139.2	-0.0265	-0.00908	-0.0174
139.3	0.0303	-0.0144	-0.0136
139.4	0.0053	-0.0446	-0.0129
139.5	-0.0288	-0.0401	0.0499
139.6	-0.0371	-0.0182	-0.0265
139.7	-0.0106	-0.00303	0.00454
139.8	-0.0121	0.00832	0.0242
139.9	0.000757	0.0129	0.00151
140	-0.025	-0.062	0.053
140.1	-0.00984	-0.0439	0.0159
140.2	0.00454	-0.0469	-0.0166
140.3	-0.00605	0.00681	0.0159
140.4	-0.0212	-0.00681	0.0174
140.5	-0.0492	-0.00151	0.00454
140.6	-0.0219	-0.0446	-0.000757
140.7	0.00984	-0.0159	0.0378
140.8	-0.0166	-0.000757	-0.00908
140.9	-0.053	-0.0454	-0.0636
141	-0.00908	-0.0575	-0.0545
141.1	-0.0106	0.0106	0
141.2	-0.0136	-0.00908	0.0522
141.3	-0.0129	-0.00681	0.0053
141.4	-0.0219	-0.0204	-0.000757
141.5	-0.0446	-0.0492	-0.0507
141.6	-0.028	0.00984	-0.0552
141.7	0.0114	-0.0114	0.0129
141.8	-0.0598	-0.0288	0.00454
141.9	-0.062	-0.00378	-0.0219
142	-0.0386	-0.0182	0
142.1	0.0212	-0.0393	-0.0303
142.2	0.000757	-0.0151	-0.0053
142.3	-0.000757	-0.0182	-0.00681
142.4	-0.031	0.0144	0.031
142.5	-0.062	0.0129	0.0318
142.6	-0.0272	-0.00832	-0.025
142.7	0.00378	-0.0166	-0.0371
142.8	-0.0219	-0.0462	-0.0053
142.9	-0.0439	-0.0121	0.0182
143	-0.0371	-0.0197	-0.0545
143.1	-0.0235	0	-0.0371
143.2	0.0053	-0.0189	-0.0462
143.3	-0.0265	0.0053	0.0219
143.4	-0.0166	-0.0318	-0.0121
143.5	-0.0545	-0.0303	-0.0174
143.6	-0.0212	-0.0416	-0.0393
143.7	-0.0204	-0.031	-0.0416
143.8	-0.0189	-0.0174	-0.00303
143.9	0.0053	0.0431	0
144	-0.0212	-0.0235	-0.0227
144.1	0.00303	-0.0288	-0.00681
144.2	-0.000757	0.0189	-0.0219
144.3	0.0129	0.0053	0.00151
144.4	0.00378	-0.0159	-0.000757
144.5	-0.0257	-0.000757	-0.0053
144.6	-0.0242	-0.00757	-0.0545
144.7	-0.0204	0.000757	-0.00984
144.8	0.00151	-0.0136	-0.0265
144.9	-0.00605	-0.0288	-0.0242
145	-0.00378	0.0106	-0.0386
145.1	-0.000757	-0.00605	-0.025
145.2	-0.0416	0.0204	-0.0235
145.3	-0.0204	-0.00151	-0.0583
145.4	-0.00605	-0.031	-0.0136
145.5	-0.00454	0.0189	-0.0219
145.6	-0.0212	0.0265	-0.0106
145.7	0	-0.0212	-0.0235
145.8	0.028	0.00757	-0.0136
145.9	0.0507	-0.0136	0.00984
146	0.00454	-0.0159	-0.00757
146.1	0.0121	-0.025	-0.0144
146.2	-0.0348	0.0363	-0.025
146.3	0.0235	-0.0053	-0.0537
146.4	0.0348	0.00832	-0.0356
146.5	0.0106	-0.0363	0.00757
146.6	-0.0265	-0.0711	-0.0386
146.7	-0.0151	-0.0242	-0.000757
146.8	0.031	0.0159	-0.0136
146.9	0.00151	0.00605	0.00908
147	-0.0265	-0.0235	-0.0409
147.1	0.0242	-0.00832	-0.0303
147.2	0.00605	0.00454	0.0212
147.3	-0.0552	-0.0166	0.0136
147.4	-0.0242	-0.00908	-0.00984
147.5	-0.0053	-0.0303	-0.0341
147.6	0.0114	-0.0121	-0.0235
147.7	0.0136	-0.00605	0.0363
147.8	-0.0295	-0.0378	0.00832
147.9	-0.00151	-0.0446	-0.0265
148	0.00378	-0.0129	-0.0197
148.1	0.0166	0.0378	-0.0605
148.2	-0.0568	0.0121	-0.00757
148.3	-0.0136	-0.0446	0.00151
148.4	-0.0613	-0.0378	-0.0151
148.5	-0.00151	-0.0439	-0.0182
148.6	0.031	0.00227	0.0114
148.7	-0.00151	0	-0.0144
148.8	0.0144	0.028	-0.0189
148.9	-0.0318	-0.00605	-0.0552
149	0.00303	-0.0598	-0.028
149.1	0.0552	-0.0552	0.0401
149.2	0.00151	-0.0469	0.00984
149.3	-0.00303	0.0227	-0.0182
149.4	-0.0242	-0.0121	-0.0204
149.5	-0.0129	-0.0166	-0.0257
149.6	0.00378	-0.0393	-0.0106
149.7	0.0106	-0.0212	0.0182
149.8	0.00681	-0.00605	-0.00303
149.9	-0.0136	0.00908	-0.0227
150	-0.0386	-0.00454	-0.00303
150.1	0.00227	-0.0151	-0.0219
150.2	0.0219	-0.00984	-0.0303
150.3	0.0908	-0.0681	0.000757
150.4	-0.00757	-0.000757	0.0303
150.5	-0.0341	-0.0212	-0.0303
150.6	-0.0295	0.0272	-0.00832
150.7	-0.00227	-0.0166	-0.0318
150.8	0.0439	-0.0257	-0.0114
150.9	-0.0106	-0.0386	0.0492
151	-0.0114	-0.028	-0.00832
151.1	-0.0182	-0.0121	-0.025
151.2	0.0114	-0.0144	-0.0182
151.3	-0.0265	-0.031	-0.031
151.4	-0.0106	-0.0522	-0.0219
151.5	-0.00303	0.0227	-0.0341
151.6	0.000757	0.0114	-0.0431
151.7	0.0106	0.0386	-0.0288
151.8	-0.0288	-0.00378	0.0295
151.9	-0.0333	-0.0651	-0.0121
152	0.0121	-0.0182	-0.0696
152.1	0.00227	0.0288	-0.0499
152.2	-0.028	0.0212	-0.0333
152.3	-0.0136	0.025	0.0114
152.4	-0.0446	-0.0772	-0.0182
152.5	0.0219	0	-0.0545
152.6	0.00378	-0.0257	-0.0341
152.7	-0.0219	0.0348	-0.0151
152.8	-0.0265	0.0288	-0.0129
152.9	-0.00908	-0.0159	0.0431
153	0.00757	-0.0477	-0.0235
153.1	-0.0136	0.00378	-0.0151
153.2	-0.0166	0.00378	-0.059
153.3	0.00908	0.00378	-0.0121
153.4	-0.0325	0	0
153.5	-0.0219	-0.0492	-0.0409
153.6	0.0053	-0.0341	0.00454
153.7	0.0151	-0.0265	0.00681
153.8	0.00378	0.0219	0.0174
153.9	-0.0114	0.0257	-0.0348
154	0.0204	0.0151	-0.0393
154.1	0.00303	-0.0393	-0.00908
154.2	-0.0424	-0.0121	0.0136
154.3	-0.00151	-0.0348	0.00454
154.4	-0.000757	-0.0159	-0.025
154.5	0.0325	-0.00908	-0.0235
154.6	0.0431	0.00303	-0.0484
154.7	-0.0341	-0.00227	-0.0144
154.8	-0.0136	-0.0151	0.0174
154.9	-0.0341	0.000757	-0.00757
155	-0.00908	0.00227	-0.0643
155.1	0.0552	-0.0174	-0.0522
155.2	0.0174	-0.00757	0.00681
155.3	0.00984	-0.0144	0.0272
155.4	-0.0159	-0.0325	0.0386
155.5	0.00227	0.00832	-0.0333
155.6	0.053	-0.0204	0.00303
155.7	0.0129	0.000757	-0.0197
155.8	0.0568	0.0257	0.0318
155.9	-0.0477	-0.00303	-0.00832
156	0.00151	-0.0174	0.00378
156.1	-0.00605	-0.0386	0.000757
156.2	-0.0129	-0.0166	0.0522
156.3	0.00378	0.028	-0.0371
156.4	0.0121	0.0212	-0.00151
156.5	0.00908	-0.0318	-0.0265
156.6	0.0189	-0.0575	0.00605
156.7	-0.0333	-0.0409	0.031
156.8	-0.0227	0.0106	0.00303
156.9	-0.0129	0.000757	-0.0341
157	0.0053	-0.0219	0.0159
157.1	-0.0257	-0.0605	0.00303
157.2	0.0303	-0.0295	0.031
157.3	0.025	-0.0325	0.00151
157.4	-0.0197	-0.0303	0.00227
157.5	-0.00832	-0.0363	-0.00984
157.6	-0.0363	-0.0386	-0.0393
157.7	0.000757	-0.0469	-0.00378
157.8	0.00227	-0.0197	0.00378
157.9	0.0212	-0.0583	-0.053
158	-0.0325	-0.0333	-0.0545
158.1	0.00151	0.00984	0.00227
158.2	-0.0575	-0.0295	-0.0235
158.3	-0.0151	-0.00454	-0.0613
158.4	-0.00151	-0.0341	-0.0484
158.5	0.0363	-0.0053	-0.0235
158.6	0.0159	-0.0333	0.00378
158.7	-0.00303	0.00832	0.0484
158.8	-0.00984	-0.0159	0.0151
158.9	0.00757	-0.059	-0.0197
159	-0.0242	-0.0189	-0.0552
159.1	0.0144	-0.00832	-0.00757
159.2	-0.0106	-0.0288	0.0378
159.3	0.0416	-0.025	0
159.4	-0.0121	-0.0356	-0.0242
159.5	0.0288	-0.00681	-0.0515
159.6	0.0265	0.056	-0.0121
159.7	0.00303	0.00908	-0.00984
159.8	-0.0151	-0.0151	0.0371
159.9	0.0431	-0.0272	-0.0341
160	0.0121	-0.0212	0.0114
160.1	-0.0507	-0.0114	0.00303
160.2	0.00605	-0.0235	-0.00227
160.3	-0.0431	-0.0114	-0.0204
160.4	-0.0613	-0.0704	-0.113
160.5	-0.0144	-0.087	-0.0159
160.6	0.0219	0.0129	-0.0106
160.7	-0.00681	-0.0431	-0.0227
160.8	-0.0189	-0.0227	-0.0393
160.9	0.00681	-0.00984	-0.00757
161	-0.000757	-0.0151	0.000757
161.1	0.000757	-0.0484	-0.0197
161.2	-0.0136	-0.0227	-0.0583
161.3	0.0151	-0.0121	-0.0106
161.4	0.0333	0.00681	-0.000757
161.5	-0.0242	0.0265	0.0197
161.6	-0.00605	0.0174	-0.00832
161.7	0.0318	0.0272	-0.0409
161.8	0.0272	-0.0333	-0.0235
161.9	-0.00227	-0.00605	-0.059
162	0.0265	-0.0053	0.00605
162.1	0.0212	0.0053	0.00454
162.2	0.0189	0.0257	0.00227
162.3	0.0295	-0.000757	-0.031
162.4	0.0182	-0.0363	-0.0204
162.5	0.00151	-0.0356	-0.00151
162.6	-0.00303	0.0106	0.0356
162.7	0.0227	-0.0318	0.00378
162.8	0.0144	0.00454	-0.00681
162.9	0.0272	0.0242	-0.025
163	0.00227	-0.0121	-0.0499
163.1	0.0227	0.0114	0.0257
163.2	-0.053	-0.028	0.0424
163.3	0.0166	0.0204	0.0204
163.4	-0.00908	0.000757	0.0106
163.5	0.00681	-0.0386	-0.0303
163.6	-0.00908	0.0159	-0.00757
163.7	-0.00378	0.00757	0.0227
163.8	-0.00984	-0.0583	0.0363
163.9	-0.0053	-0.0121	0.0439
164	-0.0174	0.0159	0.0341
164.1	0.0568	-0.0121	-0.0204
164.2	0.0197	-0.0053	-0.0235
164.3	-0.0333	0.0182	-0.0136
164.4	0.00605	-0.0182	0.0325
164.5	-0.0114	-0.0734	0.0129
164.6	-0.0182	-0.0272	-0.00151
164.7	0.00984	0.0129	-0.0182
164.8	-0.000757	0.0159	0.0189
164.9	-0.00681	-0.0257	-0.00227
165	0.0431	-0.0507	0.0159
165.1	0.0507	-0.0159	0.0106
165.2	0.0393	0.0151	0.031
165.3	-0.00454	0.0227	-0.0288
165.4	0.0204	0.00681	-0.0106
165.5	0.0446	-0.0583	0.0583
165.6	-0.00757	-0.0325	0.0053
165.7	-0.0136	-0.0182	0.0235
165.8	-0.0144	0.00303	0.0265
165.9	-0.0053	0.0197	-0.0106
166	0.0212	-0.0371	-0.0151
166.1	0.0144	-0.0583	0.0053
166.2	0.025	0.00378	-0.0242
166.3	-0.00151	-0.0197	-0.0053
166.4	0.0189	-0.0166	0.0159
166.5	0.0106	-0.0416	-0.0121
166.6	0.0341	-0.053	-0.0257
166.7	-0.0393	-0.0227	-0.0114
166.8	0.0121	0.0136	0.00605
166.9	0.0129	-0.00227	0.0393
167	0.0121	-0.0182	0.000757
167.1	-0.028	-0.0386	-0.0219
167.2	-0.0106	-0.00378	-0.0182
167.3	0.028	-0.00605	-0.00757
167.4	0.0189	-0.00605	0.0288
167.5	-0.00984	-0.0378	-0.00151
167.6	0.00984	-0.0151	-0.00984
167.7	-0.00454	-0.0136	-0.028
167.8	0.00757	-0.0356	-0.059
167.9	-0.00303	-0.0151	-0.084
168	-0.0129	-0.0129	-0.028
168.1	0.0204	0.0189	-0.0121
168.2	-0.0129	0.0341	-0.00908
168.3	-0.0144	-0.0409	-0.0885
168.4	0.00454	0.0219	-0.00378
168.5	0.0303	0.0303	-0.0303
168.6	0.0371	-0.0219	0.00681
168.7	0.0613	0.00227	-0.00227
168.8	0.0499	-0.0446	-0.0265
168.9	-0.0204	-0.0242	-0.0144
169	-0.0159	0.0235	0.00908
169.1	0.0507	0	-0.00378
169.2	0.0356	-0.0129	0.00908
169.3	0.0462	-0.0114	-0.0378
169.4	-0.0129	-0.0431	-0.031
169.5	-0.0197	-0.0197	-0.0371
169.6	-0.00757	0.0212	-0.0151
169.7	0.00303	0.00227	0.00984
169.8	0.0144	-0.00908	0.0121
169.9	0.0257	-0.0333	0.0212
170	0.0265	-0.0166	-0.0219
170.1	0.0575	-0.00984	-0.0189
170.2	0.0499	-0.00605	-0.0182
170.3	0.00832	-0.025	-0.0416
170.4	0.00227	0.000757	0.0053
170.5	0.0129	-0.00681	-0.0144
170.6	-0.0235	-0.0522	-0.00757
170.7	0.00984	0.00151	0.0106
170.8	-0.00605	0.00303	0.00757
170.9	0.0257	0.0144	-0.0204
171	0.0235	-0.00303	0.0053
171.1	0.0356	0.00984	0.0204
171.2	-0.0204	-0.00151	-0.00605
171.3	0.00454	-0.0189	0.000757
171.4	-0.0446	-0.0295	0.0182
171.5	-0.0144	0.0348	-0.00303
171.6	0.0348	0.00303	-0.0386
171.7	0.00984	-0.0136	0.00681
171.8	0.028	0.00378	-0.0053
171.9	0.0318	-0.00681	-0.0114
172	0.0114	-0.0235	-0.0182
172.1	-0.00605	-0.00681	-0.0197
172.2	-0.025	-0.00908	-0.00908
172.3	0.0121	0.0121	0.0053
172.4	0.0235	0.00681	0.00908
172.5	0.0439	-0.0174	0.0424
172.6	0.0545	-0.031	-0.0106
172.7	-0.0257	-0.031	-0.0348
172.8	-0.0333	0.00227	-0.0144
172.9	0.0288	0.0212	0.0106
173	0.0499	0.0197	0.0129
173.1	0.0136	-0.0129	-0.00378
173.2	0.0242	-0.0212	-0.0333
173.3	0.00378	-0.0129	-0.00151
173.4	0.0212	-0.0764	0.0114
173.5	0	0.0318	-0.0129
173.6	0.0386	0.0159	-0.0242
173.7	0.00908	-0.0409	-0.00757
173.8	0.0129	-0.0462	0.00908
173.9	0.0363	-0.0227	0.0219
174	0.0272	-0.0295	-0.0136
174.1	0.0106	-0.000757	0.0121
174.2	0.0121	0.000757	-0.0325
174.3	0.00378	0.00832	-0.0136
174.4	0.028	-0.0106	-0.00757
174.5	0.0235	-0.0522	0.0189
174.6	0.0212	-0.0288	-0.0144
174.7	-0.0212	-0.00605	-0.00378
174.8	0.0212	-0.0235	0.0159
174.9	0.0265	0.00454	-0.00151
175	0.0507	-0.0386	-0.0522
175.1	0.0666	-0.0106	-0.00454
175.2	0.0409	0.000757	0.0356
175.3	-0.000757	-0.0121	-0.0189
175.4	-0.0537	0.00378	-0.0197
175.5	-0.0257	-0.0568	-0.0333
175.6	0.0499	-0.0166	-0.0242
175.7	-0.00454	-0.0393	-0.0114
175.8	-0.0189	-0.0159	-0.0159
175.9	0.00227	-0.0363	0.0106
176	0.053	-0.0257	-0.0159
176.1	0.00984	0.0424	-0.031
176.2	-0.0189	-0.00908	-0.00908
176.3	0.0272	0.0106	-0.00378
176.4	0.0235	-0.0318	0.00605
176.5	0.0189	-0.00984	-0.0106
176.6	0.00454	-0.0416	0.00832
176.7	-0.00227	-0.0182	-0.0166
176.8	0.00757	-0.00908	0.00227
176.9	0.0197	0.0341	-0.0151
177	0.0515	-0.0219	-0.00454
177.1	-0.0378	-0.00681	0.0204
177.2	-0.0341	0.0189	-0.0166
177.3	-0.00378	-0.0348	-0.00605
177.4	0.031	-0.0409	-0.0341
177.5	0.0356	-0.0212	-0.0348
177.6	0	0.0257	0.0227
177.7	0.00984	0.0174	-0.028
177.8	0.0182	-0.0325	-0.0166
177.9	0.00605	0.0114	-0.0552
178	-0.00227	-0.0378	-0.0303
178.1	0.025	0.0144	-0.0363
178.2	0.025	0.0371	-0.0136
178.3	0.0114	-0.0431	0.000757
178.4	-0.00227	-0.0114	-0.00984
178.5	-0.00227	0.0136	0.0053
178.6	0.0212	0.025	-0.028
178.7	0.0825	-0.00378	-0.0106
178.8	0.0446	-0.00303	-0.0469
178.9	-0.0151	-0.0144	-0.00908
179	-0.00832	-0.00378	-0.0431
179.1	0.00757	0.00757	-0.0212
179.2	-0.00227	0.00151	0.0333
179.3	0.0144	0.00908	-0.0431
179.4	0.0053	0.00151	0.00832
179.5	-0.0499	0.0174	0.0182
179.6	-0.00908	-0.0257	-0.0129
179.7	0.028	0.0114	0.0348
179.8	-0.0227	-0.0363	-0.0325
179.9	0.0386	-0.031	0.00303
180	0.0257	-0.0219	0.0696
180.1	-0.0053	-0.00605	0
180.2	0.00303	-0.0409	-0.031
180.3	-0.0136	-0.0227	0.0265
180.4	0.0129	0.00378	-0.0219
180.5	0.0431	-0.0121	-0.00832
180.6	0.0219	-0.0219	0.00454
180.7	-0.0166	-0.00908	0.00605
180.8	-0.00227	-0.00151	-0.0212
180.9	0.0182	0.00832	0.0114
181	0.0242	-0.0136	0.00757
181.1	0.0106	0	0.0454
181.2	0.0386	-0.0257	-0.0189
181.3	0.0197	0.0114	-0.0272
181.4	-0.0197	-0.0348	-0.0257
181.5	0	-0.0235	-0.0371
181.6	0.0265	-0.0288	-0.00303
181.7	-0.0144	-0.0288	-0.0341
181.8	0.00303	-0.00303	0.0295
181.9	0.031	-0.0333	0.0053
182	-0.028	-0.028	0.0219
182.1	0.0121	0	-0.056
182.2	0.0053	-0.0446	-0.0431
182.3	0.0235	-0.0643	0.0295
182.4	-0.0235	-0.0174	0.0144
182.5	-0.00454	-0.0219	0.0484
182.6	0.0545	-0.0242	-0.0189
182.7	-0.0136	-0.0151	-0.0681
182.8	-0.0257	0.0182	0.00227
182.9	0.0295	0.0129	0.0325
183	0.0151	-0.0469	0.0106
183.1	0.00454	-0.0568	-0.0166
183.2	0.000757	-0.0537	-0.0386
183.3	-0.0189	0.00605	-0.0106
183.4	0.031	-0.00303	0.0166
183.5	-0.00605	-0.0431	0.0174
183.6	-0.0121	-0.0462	0.0129
183.7	0.00605	-0.0515	0.0227
183.8	0.0303	-0.0151	-0.0053
183.9	-0.00832	0.00757	-0.0477
184	0.00227	-0.0053	-0.0613
184.1	0.0204	-0.0303	0.0129
184.2	-0.0053	0.00984	0.00832
184.3	-0.0166	0.00908	-0.00454
184.4	0.0303	-0.00605	-0.0439
184.5	0.028	-0.025	-0.0303
184.6	-0.0166	-0.0348	-0.0356
184.7	-0.0136	0.00454	-0.028
184.8	0.00832	-0.00303	0.0114
184.9	0.0303	0.00454	0.00303
185	0.0166	-0.00227	-0.0568
185.1	-0.00757	0.0159	-0.028
185.2	-0.0288	-0.00378	-0.00227
185.3	0.00151	-0.0189	0.0144
185.4	0.0318	-0.0212	-0.0318
185.5	0.0356	-0.0242	-0.0197
185.6	0.0265	0.0053	-0.0151
185.7	-0.0136	-0.0257	0.00454
185.8	-0.00984	0.000757	-0.0106
185.9	0.0197	-0.0363	-0.0129
186	0.0341	0.0114	0
186.1	-0.0114	0.0144	-0.0295
186.2	0.0212	-0.0136	-0.00378
186.3	-0.0129	-0.0189	-0.0144
186.4	0.0227	-0.0272	-0.00832
186.5	0.00757	0.0182	0.00908
186.6	0.0446	-0.00832	-0.0499
186.7	-0.00227	0.0159	0
186.8	-0.0303	0.0356	0.0129
186.9	0.028	-0.0106	0.00378
187	0	-0.0121	-0.00454
187.1	0.0144	0.0409	-0.0242
187.2	-0.00605	-0.00303	-0.0166
187.3	-0.0166	-0.0409	-0.0121
187.4	0.00454	-0.0235	-0.0053
187.5	-0.00908	-0.00454	-0.00832
187.6	-0.0333	0.0333	-0.0333
187.7	0.0114	0.00151	0.0106
187.8	-0.0106	-0.0348	0.0318
187.9	0.0151	-0.0666	-0.00605
188	-0.0242	-0.0386	-0.0114
188.1	0.00908	-0.0227	-0.00757
188.2	0.00378	0.0106	-0.00151
188.3	0.00151	-0.0053	-0.0212
188.4	0.0749	-0.0159	0.0257
188.5	0.00303	-0.0174	-0.00303
188.6	-0.0499	-0.00832	-0.0295
188.7	-0.0114	0.0174	0.0151
188.8	-0.0151	-0.00454	-0.0454
188.9	-0.00303	-0.0356	-0.0197
189	0.0378	-0.0182	0.00151
189.1	0.00681	-0.0227	0.00605
189.2	-0.0288	-0.0288	-0.0235
189.3	-0.0219	-0.0227	-0.00984
189.4	0.00605	-0.00227	-0.0166
189.5	-0.000757	-0.0166	-0.0189
189.6	-0.0144	-0.0303	-0.00605
189.7	-0.0151	-0.00227	0.00832
189.8	0.00605	-0.0136	-0.0219
189.9	-0.00151	-0.0462	0.00454
190	-0.0197	-0.0204	0.0666
190.1	0.00832	-0.0583	0.0106
190.2	0.0356	-0.0189	-0.0219
190.3	0.0386	-0.059	-0.0265
190.4	-0.0227	0.00605	-0.0325
190.5	-0.0182	-0.0106	0.0129
190.6	0.0053	-0.0257	0.00605
190.7	-0.00681	-0.0401	-0.0257
190.8	0.0537	-0.0439	-0.0136
190.9	0.0545	0.0348	-0.0424
191	-0.0356	-0.0053	-0.0409
191.1	-0.0166	-0.0507	0.00681
191.2	-0.0242	-0.0053	0.0303
191.3	-0.0174	-0.0499	-0.0136
191.4	0.0303	-0.00984	-0.00984
191.5	0.025	-0.0144	0.00832
191.6	0.00605	-0.0106	-0.0144
191.7	0.0053	-0.0439	-0.0227
191.8	-0.0257	-0.0341	-0.028
191.9	0.0136	-0.0288	0.00832
192	-0.0166	-0.0204	0.0325
192.1	0.00984	0.0189	0.00303
192.2	0.0325	-0.0242	-0.0242
192.3	0.0106	0.00757	0.0151
192.4	0.0106	-0.0219	-0.0212
192.5	0.00303	-0.0371	-0.0363
192.6	-0.00454	-0.00378	0.0053
192.7	0.000757	-0.0129	-0.0227
192.8	-0.0189	-0.0144	0.00681
192.9	0.0144	0.00832	-0.0235
193	0.0462	-0.0166	-0.0628
193.1	0.0446	-0.0212	-0.0204
193.2	-0.0272	0.0053	0.0053
193.3	-0.0114	-0.0424	0.0159
193.4	-0.0174	0.0174	-0.0144
193.5	-0.00378	0.00908	-0.0469
193.6	0.0295	0.0325	-0.0204
193.7	0.0363	-0.0204	-0.00303
193.8	0.0318	-0.0462	-0.025
193.9	-0.0121	-0.0318	0.0174
194	-0.0446	0.0174	0.0114
194.1	0.0151	-0.0189	-0.0386
194.2	0.0446	0.0159	-0.00984
194.3	-0.0106	0.00378	-0.0272
194.4	0.00454	-0.00832	0.0204
194.5	-0.00681	-0.0295	-0.0053
194.6	-0.0212	-0.0272	-0.00454
194.7	-0.000757	-0.0114	0.00908
194.8	0.0272	-0.0121	0.00984
194.9	0	0.0189	0.000757
195	0.0114	0.000757	-0.00303
195.1	0.0129	-0.0121	-0.053
195.2	-0.0446	0.0393	0.00605
195.3	0.00378	0.0212	0.00151
195.4	0.0159	0.0257	0.00681
195.5	-0.0182	-0.00908	-0.0363
195.6	-0.0227	-0.0242	0.0272
195.7	-0.0257	-0.0378	-0.0121
195.8	-0.0189	-0.0151	0
195.9	0.0235	-0.0204	-0.0197
196	-0.0446	0.0424	-0.0129
196.1	0.0136	0.0424	-0.00605
196.2	0.0189	-0.025	-0.00303
196.3	0.00681	-0.0121	0.00757
196.4	0.0114	-0.00832	0.0114
196.5	0.0257	0.00227	0.0129
196.6	0.0265	0.0477	-0.028
196.7	-0.00227	-0.0129	-0.0522
196.8	-0.0174	-0.0462	0.025
196.9	-0.00681	-0.0356	-0.00454
197	0.0121	-0.0393	0.0348
197.1	0.00605	0.0227	-0.0144
197.2	0.00984	0.00303	0.0129
197.3	0.0189	0.0121	0.0325
197.4	-0.00605	-0.0393	0.00605
197.5	0.00605	-0.0325	-0.031
197.6	0.0341	-0.0053	-0.0136
197.7	0.0219	0.0303	0.0386
197.8	0.0053	-0.0401	0.000757
197.9	0.0446	-0.0348	0.000757
198	0.0189	-0.0129	-0.00757
198.1	0.0416	0.00757	-0.0144
198.2	-0.0272	-0.0182	0.00832
198.3	-0.0378	-0.0416	-0.00303
198.4	0.0295	0.00757	-0.00908
198.5	0.00757	0.00378	-0.0182
198.6	0.0242	-0.000757	-0.00757
198.7	0.0121	-0.0121	0.00227
198.8	-0.0114	-0.0182	0.031
198.9	-0.000757	-0.0742	0.0121
199	0.0136	-0.0333	-0.00757
199.1	0.0166	-0.0174	0.0272
199.2	0.0424	0.0129	0.00681
199.3	0.0144	-0.0159	-0.0166
199.4	0.0189	-0.0129	-0.0159
199.5	-0.0371	-0.0492	0.028
199.6	0.00227	-0.108	0.0341
[truncated: 2,603 more rows]

## Sheet: Fig.1G
Fig.1G
	HsNaV1.7 normalized current (I/I0)
Condition	RcSxph						E540A
Saline	1	1	1	1	1	1	1	1	1	1	1	1	1	1
STX	0.141257	0.119763	0.568966	0.625901	0.122523	0.13983	0.187448	0.149634	0.141359	0.145976	0.114559	0.0976906	0.15307	0.141704
3:1 Sxph:STX	0.954533	0.910689	0.977251	0.949538	1.03931	1.0938	0.432935	0.194825	0.125375	0.229167	0.499369	0.537115	0.428074	0.29802
STX	0.148543	0.128142	0.57591	0.614772	0.124816	0.152448	0.170786	0.110257	0.128871	0.132563	0.105899	0.0833944	0.517133	0.143242
Sxph	1.02995	1.01104	0.984914	0.930315	1.0914	1.00444	0.846432	0.809301	0.845954	0.835474	0.799206	0.697397	0.873891	0.770813

## Sheet: Fig.1H
Fig.1H	HsNaV1.7
	Current (nA)
Time (ms)	Saline	3µM STX	3:1 RcSxph:STX
0	0.0788	0.0727	0.0689
0.1	0.0513	0.049	0.0819
0.2	0.0352	0.0811	0.0804
0.3	0.00536	0.0253	0.0367
0.4	0.0735	0.0107	0.0375
0.5	0.0811	0.0551	0.0329
0.6	0.072	0.0237	0.0322
0.7	0.039	-0.00383	0.0413
0.8	0.0436	-0.00383	0.075
0.9	0.0161	0.00995	0.0283
1	-0.00383	-0.00536	0.00459
1.1	0.0237	-0.0191	-0.036
1.2	0.013	0.00612	0.0314
1.3	0.0299	0.00612	0.0505
1.4	0.0344	0.0299	0.062
1.5	0.0145	0.0153	0.0122
1.6	0.0184	0.0582	0.0245
1.7	0.0214	0.0138	0.0199
1.8	0.0115	0.00536	0.0482
1.9	0.062	0.00306	0.0115
2	0.0222	0.0475	0.0436
2.1	-0.0214	0.0582	0.0375
2.2	-0.00536	0.0184	0.00612
2.3	0.026	-0.0176	-0.00842
2.4	0.00689	0.0145	0.00383
2.5	0.0329	-0.0138	0.0429
2.6	0.0199	0.013	0.0498
2.7	0.0168	0.0459	0.0367
2.8	0.0498	0.00306	0.0153
2.9	0.0674	0.0452	0.00765
3	0.0367	0.00459	0.0329
3.1	0.0344	0.0436	0.0337
3.2	0.0176	0.0253	0.023
3.3	-0.000765	0.00765	0.0628
3.4	-0.000765	0.0406	0.0651
3.5	0.0398	0.0444	-0.00306
3.6	0.0429	-0.00459	0.0191
3.7	-0.0107	0.00919	-0.0291
3.8	0.0521	0.0551	0.0383
3.9	-0.0291	0.0582	0.0352
4	-0.00306	0.0253	0.0459
4.1	-0.0329	0.0597	0.0589
4.2	0.0436	0.00306	0.0574
4.3	0.0375	0.00919	0.072
4.4	0.026	0.109	0.0406
4.5	-0.0176	0.0475	0.023
4.6	-0.00842	0.0459	0.0566
4.7	0.0291	0.0291	0.0268
4.8	0.0344	0.00536	0.0436
4.9	0.0245	0.0421	0.0153
5	-0.0299	0.000765	0.0153
5.1	-0.00153	0.0658	-0.00153
5.2	0.0406	0.036	-0.0138
5.3	0.0207	0.0115	-0.0107
5.4	0.0513	0.026	-0.000765
5.5	0.0145	0.0612	0.0375
5.6	-0.0245	0.0291	0.0253
5.7	-0.0176	-0.00995	0.0299
5.8	0.000765	0.0291	0.0176
5.9	0.0245	0.0589	0.00689
6	0.00765	0.0475	0.00919
6.1	-0.000765	0.0413	-0.0168
6.2	-0.0329	0.0138	0.0444
6.3	-0.0023	0.0222	0.0413
6.4	0.039	-0.00306	0.00842
6.5	0.0367	-0.0023	0
6.6	-0.0191	0.0352	0.0222
6.7	-0.0283	0.0498	0.00995
6.8	-0.0505	0.0153	-0.0168
6.9	-0.023	-0.0184	-0.0153
7	0.0337	-0.0214	0.0436
7.1	0.0222	0.0291	0.0283
7.2	-0.00919	0.0237	-0.0268
7.3	-0.00306	0.00459	0.0375
7.4	0.0635	0.0566	0.0138
7.5	0.0329	0.0253	0.00842
7.6	0.0811	-0.0314	0.013
7.7	0.0329	0.0145	-0.00536
7.8	0.013	0.0459	0.00765
7.9	0.0153	0.0628	0.0544
8	-0.00842	0.0145	0.0482
8.1	0.0344	-0.0176	0.00536
8.2	0.0398	-0.0138	0.0237
8.3	0.072	-0.00995	0.0299
8.4	0.00459	0.0115	0.00306
8.5	0.00919	0.0199	0.0344
8.6	0.0413	0.0122	0.0367
8.7	0.0237	-0.00919	0.0214
8.8	0.0161	-0.0138	0.00842
8.9	0.0245	0.00536	0.0115
9	0.0513	0.0314	0.0444
9.1	0.0383	0.0199	0.072
9.2	0.0237	-0.0214	0.0559
9.3	-0.0176	0.0176	0.00842
9.4	0.0107	0	0.0398
9.5	-0.0122	0.0528	0.0299
9.6	-0.0023	-0.0145	0.0544
9.7	-0.0214	-0.0291	0.0138
9.8	-0.0138	-0.00153	-0.0145
9.9	0.0207	0.0651	0.0115
10	0.0253	0.0467	0.0513
10.1	0.0429	0.00689	0
10.2	0.0268	0.00919	0.0589
10.3	0.0505	-0.0207	0.0322
10.4	0.0375	0.00612	0.0811
10.5	0.0245	-0.0245	0.132
10.6	0.0153	0.00765	0.0873
10.7	-0.0628	0.0115	0.113
10.8	0.0444	-0.0467	0.0689
10.9	0.0674	-0.0352	0.0521
11	0.0635	-0.00842	0.0505
11.1	0.0314	-0.0589	0.0237
11.2	-0.036	0.0245	0.0413
11.3	-0.00919	0.00689	0.00689
11.4	-0.0314	-0.0107	0.0184
11.5	0.0199	-0.013	0.0475
11.6	0.0199	0.0413	0.0199
11.7	-0.0161	0.0352	0.0291
11.8	-0.0245	-0.00765	-0.0138
11.9	-0.0628	-0.0322	-0.0176
12	0.023	-0.00689	0.00689
12.1	0.00383	0.026	-0.00383
12.2	0.0689	0	0
12.3	0.0191	-0.00459	0.00536
12.4	-0.00919	0.0122	-0.0276
12.5	-0.00383	-0.0122	-0.0253
12.6	0.023	0.039	-0.000765
12.7	0.0322	-0.0314	0.0421
12.8	0.0115	0.00612	0.0138
12.9	-0.0115	-0.0138	0.0153
13	0.023	0.072	-0.0023
13.1	0.0344	0.0743	-0.0176
13.2	0.0145	0.00536	-0.0635
13.3	0.0444	-0.0115	-0.0344
13.4	0.0191	0.00536	-0.0306
13.5	-0.0337	0.0689	0.0122
13.6	-0.000765	0.0459	-0.00995
13.7	0.000765	0.0367	-0.0299
13.8	-0.00842	0.0344	0.0398
13.9	-0.0115	-0.00306	0.0145
14	-0.0122	0.0566	-0.0367
14.1	0.0299	0.0513	-0.00919
14.2	0.023	0.00765	0.0199
14.3	0.0268	0.026	0.0276
14.4	0.0245	0.0467	-0.00153
14.5	-0.00306	0.0681	0.0115
14.6	0.023	0.0413	0.0337
14.7	0.0184	-0.00536	0.0222
14.8	-0.0107	-0.00383	-0.0398
14.9	-0.0283	0.0299	-0.0337
15	0.0184	0.0375	-0.00612
15.1	0.0291	0.0666	-0.023
15.2	0.0199	0.0168	-0.0582
15.3	0.0153	0.0153	-0.0222
15.4	0.00765	-0.0291	0.0283
15.5	0.0115	0.0429	-0.0214
15.6	0.0283	0.0314	-0.0436
15.7	0.036	-0.0176	0
15.8	0.0145	-0.0276	-0.0467
15.9	-0.0145	0.0161	0.00995
16	-0.023	0.0291	0.0107
16.1	-0.0245	0.0482	0.00919
16.2	0.0153	0.0429	0.0168
16.3	0.0191	0.00306	0.0536
16.4	0.0322	0.0367	-0.00153
16.5	-0.00919	-0.00995	0.023
16.6	-0.0276	-0.0306	-0.0482
16.7	-0.000765	-0.026	0.0184
16.8	-0.0191	-0.0107	-0.0207
16.9	-0.0268	0.0444	0.0268
17	0.0237	0.0291	0.062
17.1	0.0207	-0.0115	0.0138
17.2	-0.013	0	-0.0245
17.3	-0.0276	0.0268	-0.0161
17.4	-0.0406	-0.00612	-0.049
17.5	-0.013	0.000765	-0.00842
17.6	0.0459	-0.0245	0.00459
17.7	0.0398	0	0.0375
17.8	0.0429	0.036	-0.0191
17.9	0.0367	0.00536	0.00612
18	-0.00919	-0.0643	0.00995
18.1	0.026	-0.00153	0.0299
18.2	-0.0199	0.0023	0.0383
18.3	-0.00842	0.0306	0.0168
18.4	0.0344	0.0536	0.0306
18.5	-0.013	-0.0283	0.0344
18.6	-0.0207	-0.0421	0.0429
18.7	0.0222	0.0138	-0.00306
18.8	0.0176	0.0314	0.0115
18.9	0.0299	0.062	-0.0191
19	0	0.0115	-0.00536
19.1	-0.0023	-0.0237	-0.0153
19.2	0.0299	-0.00919	0.0605
19.3	-0.00689	0.0153	0.0199
19.4	-0.0184	0.0245	0.0168
19.5	0.0276	-0.0122	0.0528
19.6	-0.0291	0.00383	-0.00459
19.7	-0.0436	-0.0145	0.0253
19.8	-0.00689	0.00306	0.00383
19.9	0.0467	0.0306	-0.0115
20	0.0344	0.0245	-0.00612
20.1	0.0398	0.0207	-0.0107
20.2	0.0536	0.0245	0.000765
20.3	0.00919	-0.0176	0.036
20.4	-0.0138	0.0322	0.00536
20.5	0.0398	0.036	0.0023
20.6	0.0429	0.0467	-0.000765
20.7	0.00842	0.00689	-0.0375
20.8	0.0115	-0.0452	-0.0299
20.9	0.00383	-0.013	-0.0314
21	-0.0237	-0.0199	-0.00459
21.1	-0.0459	0.000765	-0.0168
21.2	0.00765	-0.0329	-0.0704
21.3	0.0253	0.00995	-0.0452
21.4	0.00383	-0.0199	-0.00459
21.5	-0.0322	-0.0322	-0.00919
21.6	0.013	-0.000765	-0.0237
21.7	-0.0383	0.00536	0.0153
21.8	-0.00383	0.0153	0
21.9	0.0513	0	-0.00306
22	0.0115	0.00689	0.0513
22.1	0.00995	0.00919	-0.0314
22.2	-0.0421	0.0207	0.0176
22.3	-0.0253	0.0168	0.00995
22.4	0.0344	0.0299	0.0276
22.5	0.0482	0.0444	-0.0383
22.6	-0.0168	0.0735	-0.000765
22.7	-0.013	0.0268	-0.0115
22.8	-0.0566	0.00689	-0.0168
22.9	0.0276	-0.0023	-0.0299
23	-0.023	0.00689	-0.0322
23.1	-0.013	0.0337	0.00842
23.2	-0.00919	0.0436	-0.0367
23.3	0.0551	-0.0475	-0.0628
23.4	-0.0107	0.0344	-0.0283
23.5	0.0276	0.00306	-0.0314
23.6	-0.0429	0.00842	0.0375
23.7	-0.0115	0.023	0.0184
23.8	0.0352	0.0788	-0.026
23.9	0.00612	-0.00612	-0.0398
24	0	0.0191	-0.00842
24.1	-0.0176	0.0367	-0.00765
24.2	0.00536	0.0528	0
24.3	0.0283	0.0475	-0.0444
24.4	-0.00919	0.098	0.049
24.5	0.0184	0.0115	0.036
24.6	-0.023	-0.0834	-0.0436
24.7	0.0107	0.0306	-0.00995
24.8	0.0161	0.0145	-0.0107
24.9	0.0283	0.00842	-0.00612
25	0.0253	0.0245	-0.0145
25.1	0.0582	-0.00383	-0.0245
25.2	0.00919	-0.0322	-0.0276
25.3	-0.0283	-0.00995	-0.000765
25.4	-0.0145	-0.0107	0.0191
25.5	-0.00306	-0.000765	0.0291
25.6	-0.00153	-0.0383	-0.00919
25.7	0.0191	-0.00153	-0.00459
25.8	0.026	-0.0184	-0.0222
25.9	0.0276	0.00306	-0.0184
26	-0.036	0.0023	-0.00995
26.1	-0.0383	-0.0199	-0.00153
26.2	0.0023	-0.0283	0.026
26.3	0.0138	-0.0367	0.00383
26.4	0.0222	0.00459	-0.0161
26.5	-0.0299	0.00995	0.0184
26.6	-0.0498	-0.0138	-0.026
26.7	0.0145	-0.00842	0.0138
26.8	-0.0322	-0.0291	-0.0314
26.9	-0.0666	-0.0589	-0.0107
27	-0.00459	0.0337	0.0452
27.1	0.0383	-0.0122	0.0191
27.2	0.023	-0.00842	-0.026
27.3	0.00842	-0.0444	-0.00765
27.4	-0.0245	-0.0153	-0.0176
27.5	-0.0138	0.00383	-0.0191
27.6	0.0245	-0.00459	0.0329
27.7	-0.00459	-0.0107	0.036
27.8	-0.00383	0.00383	-0.0145
27.9	-0.0276	0.00383	0.00919
28	0.0245	-0.0214	0.00612
28.1	0.0122	-0.00765	0.0222
28.2	0.0498	-0.00612	-0.00459
28.3	0.00765	-0.0176	-0.0199
28.4	0.00689	0.00306	0.00842
28.5	0.0459	0.00765	0.0176
28.6	-0.00842	-0.00383	-0.0168
28.7	0	0.0138	-0.0145
28.8	-0.0344	-0.00459	0.0291
28.9	0.00536	-0.0245	0.0122
29	-0.0459	0.000765	-0.0184
29.1	0.036	0.000765	-0.00995
29.2	0.00842	-0.0023	0.0245
29.3	0.00765	-0.0153	-0.000765
29.4	0.0184	0.00765	-0.00612
29.5	0.0176	-0.0337	0.049
29.6	0.0161	0.00536	0.0291
29.7	0.023	-0.039	0.00689
29.8	0.0122	0.0122	-0.0199
29.9	0.0482	0.0115	-0.0375
30	0.026	-0.0168	-0.0207
30.1	0.0199	0	0.00842
30.2	0.0406	0.0115	-0.0168
30.3	0.0628	0.103	-0.0207
30.4	0.00612	-0.0406	-0.0322
30.5	0.0176	-0.00536	0.00153
30.6	0.0406	-0.00383	-0.0406
30.7	0.0207	-0.00842	-0.0467
30.8	0.0107	0.00919	-0.00612
30.9	0.0122	-0.00153	-0.00383
31	0.013	-0.0199	0.00612
31.1	0.0168	-0.072	-0.0237
31.2	-0.0628	-0.0674	-0.0467
31.3	0.0306	-0.0184	-0.00995
31.4	0.0214	0.0207	0.0138
31.5	0.0122	0.000765	0.00153
31.6	0.00612	-0.0176	-0.0191
31.7	0.0145	-0.00153	0.00842
31.8	0.00306	-0.00612	-0.023
31.9	-0.013	-0.0115	-0.0635
32	-0.00765	0.0122	-0.00306
32.1	0.036	0.0199	0.0276
32.2	-0.0115	0.0237	0.000765
32.3	-0.0283	0.0161	-0.0452
32.4	-0.0306	0.0322	-0.0413
32.5	0.0268	0.0023	-0.0168
32.6	0.0566	0.0222	0.0161
32.7	-0.00306	-0.00459	0.026
32.8	-0.00383	-0.0467	0.00612
32.9	-0.0536	-0.0107	-0.0145
33	0	0.0191	-0.0406
33.1	0.072	0.00459	0.0176
33.2	0.00842	0.0115	0.00842
33.3	-0.00919	0.049	0.026
33.4	-0.00383	0.00995	0.039
33.5	0.00306	0.0023	-0.0344
33.6	0.0214	0.00306	-0.00153
33.7	-0.0268	-0.0107	0.0253
33.8	0.0107	0.00995	0.039
33.9	-0.0122	0.0322	0.0237
34	0.049	0.0398	-0.00536
34.1	0.000765	0.0375	-0.0513
34.2	0.0214	-0.0122	-0.0291
34.3	-0.00153	0.0168	0
34.4	-0.0299	0.0436	0.0727
34.5	-0.0214	0.0765	0.039
34.6	0.0207	0.0306	-0.000765
34.7	0.0237	-0.0253	-0.00153
34.8	-0.00459	-0.0375	-0.013
34.9	-0.0459	-0.00765	-0.0268
35	-0.0191	-0.0107	0.036
35.1	0.0023	-0.00383	-0.0237
35.2	0.0122	-0.0299	0.026
35.3	-0.0214	-0.0107	-0.0214
35.4	-0.0115	-0.0245	0.00995
35.5	0.0597	0.00919	0.0122
35.6	-0.0566	-0.0107	-0.0184
35.7	-0.00919	0.0199	0.0115
35.8	0.00765	0.0153	0.0184
35.9	0.0107	-0.0222	0.0191
36	-0.0176	0.00536	0.0191
36.1	-0.013	0.00612	-0.026
36.2	-0.0398	0.026	-0.0291
36.3	0.0161	0.0145	-0.0023
36.4	-0.000765	-0.0337	0.0367
36.5	0.00383	0.000765	0.00383
36.6	-0.0352	-0.00153	-0.0505
36.7	-0.0299	0.0214	-0.0023
36.8	-0.0857	-0.0452	0.0176
36.9	-0.0566	-0.0299	-0.00306
37	0.0367	0.00383	0
37.1	-0.0658	-0.000765	-0.00919
37.2	0.000765	-0.0253	-0.00919
37.3	0.0322	0.00612	0.0107
37.4	-0.0383	-0.0306	0.0115
37.5	-0.0145	-0.0145	-0.0214
37.6	0.0268	0.0145	-0.0023
37.7	0.0276	0.0184	-0.00383
37.8	0.0291	-0.0153	-0.0413
37.9	0.0153	-0.0214	-0.0161
38	-0.0168	0.0214	0.00842
38.1	-0.0322	-0.000765	-0.0023
38.2	-0.0214	0.00459	0.0214
38.3	0.0176	-0.0122	0.00612
38.4	0.0314	0.0153	-0.00842
38.5	0.0222	-0.0153	-0.0138
38.6	-0.0498	0.0122	0.0306
38.7	-0.0207	0.0367	0.0635
38.8	-0.0283	-0.0322	0.0107
38.9	-0.0299	-0.0253	-0.0306
39	0.00612	0.0207	-0.0429
39.1	-0.0122	0.0268	0.049
39.2	-0.0161	0.0145	-0.00765
39.3	-0.036	-0.00919	-0.0184
39.4	0.0145	-0.0115	0.0276
39.5	-0.00995	0.013	0.0176
39.6	-0.049	-0.023	0.0367
39.7	0	0.023	0.0383
39.8	0.0459	0.00383	-0.0199
39.9	0.00306	0.00765	-0.00689
40	0.0276	-0.0375	0.00383
40.1	0.023	0.0245	0.0023
40.2	0.0237	-0.0023	0.0191
40.3	0.0306	0.0299	-0.0314
40.4	0.0413	0.00459	0.00536
40.5	-0.0184	0.0184	0.0283
40.6	-0.0329	-0.00919	0.000765
40.7	-0.0145	0.0023	0.00459
40.8	0.0138	-0.0122	-0.0023
40.9	0.039	-0.0582	0.00842
41	0.00153	-0.0505	-0.0329
41.1	-0.00383	-0.0253	-0.0153
41.2	0.0337	0.013	-0.00612
41.3	0.0138	0.0207	-0.0574
41.4	-0.0413	0	-0.013
41.5	0.00306	0.00842	0
41.6	-0.00689	-0.0161	0.0191
41.7	0.0743	0	0.0658
41.8	-0.0207	0.0145	-0.0145
41.9	-0.0521	-0.0176	-0.0214
42	-0.0176	-0.023	0.00383
42.1	-0.0153	-0.0115	0.00765
42.2	0.0253	-0.0344	0.0475
42.3	0.0352	0.00153	0.0191
42.4	0.0314	-0.00689	0.0207
42.5	0.00612	0.00306	0.0153
42.6	-0.0176	0.0138	-0.023
42.7	-0.00383	-0.0253	0.0253
42.8	-0.0322	-0.0245	-0.0184
42.9	-0.0184	0.00153	0.0153
43	0.0322	-0.0253	-0.0176
43.1	-0.00383	0.0107	-0.0283
43.2	0.00842	0.00919	0.00459
43.3	-0.0253	-0.0413	-0.0107
43.4	0.0161	0.000765	0.0199
43.5	0.00765	0.0184	0.049
43.6	-0.0176	0.0291	0.0383
43.7	0.000765	-0.0352	0.00306
43.8	-0.0268	0.00842	-0.0245
43.9	-0.0505	-0.0161	-0.00383
44	-0.0337	0.0107	-0.0344
44.1	-0.0214	0.0475	0
44.2	0.0429	0.0452	0.0322
44.3	0.0314	-0.00689	0.0406
44.4	-0.0176	0.026	0.0344
44.5	-0.0245	0.0421	-0.0276
44.6	0.00612	-0.00383	-0.0222
44.7	-0.000765	0.00919	0.036
44.8	-0.00995	-0.00459	0.0145
44.9	0.0145	-0.0352	-0.0122
45	-0.026	-0.00459	-0.00459
45.1	-0.0138	0.00842	-0.00842
45.2	-0.0344	-0.0329	-0.0283
45.3	-0.0153	0.00919	0.0168
45.4	-0.0268	-0.0115	-0.0306
45.5	-0.023	0.0505	0.0107
45.6	0.0344	0.0107	-0.00383
45.7	0.00536	-0.00765	-0.0299
45.8	-0.00919	-0.00306	-0.0122
45.9	0.0322	-0.0398	0.0138
46	-0.013	0.00995	0.0023
46.1	-0.0375	0.0528	0.0237
46.2	-0.0344	0.0329	0.0544
46.3	-0.0383	-0.00612	-0.0207
46.4	0.00536	-0.0023	-0.0406
46.5	-0.0459	-0.0023	0.00919
46.6	-0.0498	-0.0544	0.0207
46.7	-0.049	-0.0413	0.0291
46.8	-0.0299	-0.039	-0.00612
46.9	-0.0115	-0.0551	-0.0176
47	0.0253	-0.0145	-0.0199
47.1	0	0.0199	0.0191
47.2	-0.0329	0.0153	0.0268
47.3	-0.00536	-0.0122	-0.0214
47.4	-0.00459	0.00153	0.0145
47.5	-0.0184	0.0107	-0.0582
47.6	0.00765	0.0023	0.0207
47.7	0.0283	-0.00612	-0.0184
47.8	0.0222	-0.013	-0.0513
47.9	0.0115	-0.0161	0.00612
48	-0.0138	0.00765	0.0122
48.1	-0.0329	0.00459	0.00536
48.2	0.0521	0.0253	-0.00689
48.3	-0.0107	-0.0283	-0.00919
48.4	-0.036	-0.0176	-0.039
48.5	0.00995	-0.0536	0.036
48.6	-0.00153	-0.00536	0.0176
48.7	-0.013	0.0184	0.00612
48.8	0	-0.0023	0.0153
48.9	-0.00919	-0.0153	-0.0375
49	0.00612	-0.039	-0.0521
49.1	0.0138	-0.0337	0.0253
49.2	-0.0107	-0.00383	0.0352
49.3	0.00306	0.0191	0.0122
49.4	-0.00153	0.0199	-0.00153
49.5	-0.00306	-0.023	0.00153
49.6	-0.00842	-0.00153	0.0115
49.7	-0.0138	-0.0421	0.0322
49.8	0.00459	-0.0268	0.00995
49.9	-0.0344	0.0138	-0.0344
50	-0.0237	0.0413	-0.00153
50.1	0.00689	0.0475	-0.00765
50.2	-0.0505	0.0475	-0.0574
50.3	0.0582	-0.0628	0.0214
50.4	-0.0122	-0.0551	0.00765
50.5	-0.00842	-0.0191	0.0138
50.6	-0.026	0.0306	0.049
50.7	0.0398	0.013	0.00306
50.8	0.026	-0.0222	-0.072
50.9	-0.0145	-0.0551	0.0207
51	0.0023	-0.0551	0.0528
51.1	0.00536	-0.0589	-0.0222
51.2	0.0322	-0.00459	-0.0222
51.3	0.00383	-0.00536	0.000765
51.4	0.0214	0.0115	0.00765
51.5	-0.0168	0.00459	-0.0245
51.6	-0.000765	0.00765	0.0528
51.7	0.0161	0.0505	0.0559
51.8	-0.00995	-0.013	-0.00995
51.9	0.0184	0.0322	0.0184
52	0.00383	0.00612	-0.00842
52.1	0.00842	-0.00383	0.00612
52.2	-0.0214	0.0191	0.0498
52.3	-0.0436	0.00536	0.0566
52.4	-0.00612	-0.0122	0.0214
52.5	-0.000765	-0.0253	0.0237
52.6	-0.00842	-0.0168	0.036
52.7	-0.0245	0.0115	0.0658
52.8	-0.0253	-0.0023	0.00765
52.9	-0.0352	0.0253	0.0322
53	0.0184	-0.026	-0.0161
53.1	-0.0191	-0.0138	0.0283
53.2	0.0122	0.013	0.0758
53.3	-0.00459	-0.00689	0.0834
53.4	-0.0467	-0.0237	-0.00153
53.5	-0.049	-0.0276	-0.0406
53.6	0	0.0429	-0.0337
53.7	0.000765	0.0253	-0.0023
53.8	-0.0153	-0.0161	0.000765
53.9	-0.0268	-0.0329	0.00765
54	0.0299	0.0574	0.000765
54.1	-0.0413	0.0704	0.0023
54.2	-0.0184	0.0582	0.0276
54.3	0.0207	0.0237	0.0191
54.4	-0.0559	0.0383	0.039
54.5	0.0291	0.0222	0.0406
54.6	0.0337	0.00689	-0.00689
54.7	0.00765	0.0544	-0.00459
54.8	-0.0237	0.00995	-0.00383
54.9	-0.0276	0.0161	-0.00689
55	0.0459	-0.0375	-0.00612
55.1	0.0544	-0.00995	-0.0597
55.2	0.0436	0.039	-0.0268
55.3	0.0299	0.0322	-0.0436
55.4	-0.0337	0.0337	-0.023
55.5	-0.0299	-0.0291	-0.00383
55.6	0.0107	-0.0161	-0.0444
55.7	0.0544	0.0291	-0.0329
55.8	0.0322	0.0329	-0.0138
55.9	0.0459	0.0352	0.0337
56	-0.0276	-0.0589	0.0107
56.1	-0.0168	-0.0498	-0.039
56.2	0.0199	0.0122	-0.0322
56.3	0.026	0.0138	-0.0299
56.4	0.0184	0.00383	0.0314
56.5	-0.0352	-0.0184	0.0467
56.6	-0.0314	-0.0743	0.0122
56.7	-0.0268	0.00689	-0.0291
56.8	-0.0528	0.00995	-0.036
56.9	-0.0467	0.00689	-0.0253
57	-0.0168	-0.00919	-0.00689
57.1	0.00306	-0.0245	0
57.2	0.0184	-0.0222	0.00765
57.3	0.00306	0.0115	-0.00306
57.4	-0.0191	0.00459	0
57.5	0	-0.000765	-0.0023
57.6	-0.00612	0.00995	0.0122
57.7	0.013	0.0276	0.0498
57.8	-0.0375	0.0444	0.0145
57.9	-0.0253	0.0329	-0.00383
58	0.00536	-0.00383	-0.0253
58.1	-0.000765	-0.00306	0.0161
58.2	-0.0413	-0.0536	0.0161
58.3	-0.026	0.00536	0.0452
58.4	0.0283	0.0222	0.0482
58.5	-0.00919	0.00536	0.0107
58.6	-0.00612	0.000765	0.0161
58.7	-0.0268	-0.0299	0.0191
58.8	-0.0299	-0.0214	-0.00612
58.9	-0.0513	0.023	0.00919
59	-0.0122	0.0635	0.0268
59.1	-0.00459	-0.00612	0.00536
59.2	0.0207	-0.00383	0.0168
59.3	-0.00306	-0.00383	-0.0023
59.4	-0.00842	-0.0122	0.0367
59.5	-0.0138	0.0161	0.0268
59.6	-0.026	0.0559	-0.023
59.7	0.0299	0.00765	-0.00612
59.8	0.013	0.0023	0.0115
59.9	0.0153	0.00842	0.0306
60	0.026	0.0375	0.0314
60.1	-0.0276	0.0222	0.00919
60.2	0.0375	0.0436	0.0184
60.3	0.0184	-0.0291	-0.0245
60.4	0	-0.0145	0.0191
60.5	-0.00765	0.00306	0.0184
60.6	0.0253	-0.0237	0.0544
60.7	0.00919	-0.00306	0.00919
60.8	0.0153	-0.0582	0.0138
60.9	0.0268	-0.0352	-0.0153
61	0.0559	-0.0291	0.00612
61.1	0.0191	-0.0536	-0.0329
61.2	-0.0168	-0.00459	-0.00919
61.3	-0.00536	0.0452	0.026
61.4	0.026	0.0352	0.0184
61.5	-0.0214	-0.0245	-0.0322
61.6	-0.0444	-0.0566	-0.0276
61.7	0.0184	0.00919	-0.0023
61.8	0.0337	-0.0199	0.0145
61.9	0.0122	-0.0122	0.00459
62	0.0459	-0.0207	0.0122
62.1	-0.0367	-0.0115	-0.0207
62.2	-0.0207	-0.0536	0.0184
62.3	0.00459	-0.0168	-0.0207
62.4	-0.0184	0.0421	-0.0168
62.5	-0.000765	0.0199	-0.00306
62.6	-0.0145	0.000765	0.00536
62.7	-0.0329	-0.00153	-0.00536
62.8	-0.0276	-0.00842	-0.013
62.9	0.0291	0.0375	-0.0459
63	-0.00383	0.0145	-0.0299
63.1	-0.0161	0.0605	-0.0199
63.2	-0.0406	0.0628	-0.0276
63.3	0.036	0.0283	0.00536
63.4	0.00842	0.0498	0.0168
63.5	0.036	0.0758	0.00383
63.6	-0.0176	0.0138	-0.0245
63.7	0.0161	0.0199	-0.0467
63.8	-0.00383	0.036	-0.0023
63.9	0.0268	0.0299	0.0199
64	0.0329	0	-0.0184
64.1	0.00459	-0.0184	-0.00919
64.2	-0.0245	0.0237	-0.0184
64.3	0.0199	0.0628	-0.0337
64.4	0.0161	0.0444	-0.00995
64.5	0.00919	0.0253	-0.0122
64.6	0.0023	-0.0643	-0.0207
64.7	-0.0184	-0.00383	-0.00383
64.8	-0.013	0.0643	-0.0406
64.9	-0.0191	0.0168	-0.049
65	0.0398	0.0023	-0.039
65.1	-0.00383	-0.0153	-0.0306
65.2	0.0245	-0.00536	0.013
65.3	-0.0253	-0.00459	-0.0237
65.4	0.00919	-0.00306	-0.036
65.5	0.0237	-0.0184	-0.00995
65.6	0.0253	-0.0222	0.026
65.7	-0.0237	-0.0214	0.00919
65.8	0.0337	-0.000765	0.0383
65.9	0.0138	-0.0214	0.00919
66	-0.0444	0.049	-0.0651
66.1	0.023	-0.00612	-0.00612
66.2	0.0536	-0.0344	0.0207
66.3	-0.000765	-0.00306	-0.0138
66.4	-0.0122	0.0161	-0.0337
66.5	-0.0268	-0.0421	-0.00919
66.6	-0.0122	-0.0482	-0.00995
66.7	0.0253	-0.00842	0.0605
66.8	-0.0283	0.0207	-0.0122
66.9	-0.0337	0.000765	-0.0505
67	0.00612	-0.00306	-0.00153
67.1	-0.0283	-0.0253	0.00689
67.2	-0.0459	-0.026	0.023
67.3	0.0214	0.0207	0.00919
67.4	-0.00995	-0.0306	-0.00383
67.5	0.00306	-0.0436	0.0406
67.6	-0.00995	-0.0758	0.0161
67.7	0.00536	0.00995	0.0122
67.8	-0.0176	0.026	-0.0352
67.9	0.0299	-0.00765	0.00383
68	-0.0138	-0.0199	0.0697
68.1	0.00306	-0.023	0.0214
68.2	0.0283	0.0214	-0.000765
68.3	-0.0107	0.0291	0.0153
68.4	0.0145	0.000765	0.0521
68.5	-0.0222	-0.0199	0.0344
68.6	-0.0329	-0.00842	-0.00995
68.7	-0.0429	0.0314	0.0191
68.8	0.00765	0.0306	-0.0145
68.9	-0.00842	0.0666	-0.00383
69	-0.0176	-0.0314	-0.0337
69.1	-0.0145	0.00919	0.0122
69.2	0.00306	0.0153	0.0237
69.3	-0.00536	-0.00995	-0.0245
69.4	0.00919	-0.0023	-0.00689
69.5	-0.00995	0.0145	0.0375
69.6	0.0023	0.0498	-0.0168
69.7	-0.0214	0.00689	-0.0115
69.8	-0.039	-0.026	0.026
69.9	-0.000765	0.0115	-0.0184
70	0.00765	0.0161	-0.0276
70.1	0.0367	-0.00995	-0.0122
70.2	0.0329	0.0628	-0.0107
70.3	0.00995	-0.00842	0.000765
70.4	0.0505	-0.0299	-0.0237
70.5	0.0498	0.0168	-0.0498
70.6	0.0153	-0.00919	-0.0268
70.7	-0.00536	-0.0122	-0.0306
70.8	0.00536	-0.0551	0
70.9	0.026	-0.0375	-0.0727
71	0.0375	0.0115	-0.062
71.1	0.0513	-0.0291	-0.0191
71.2	-0.0406	0.00689	-0.0138
71.3	0.00689	-0.0168	-0.0291
71.4	0.00459	-0.00765	-0.0413
71.5	-0.000765	-0.0605	0.0153
71.6	-0.0199	0.000765	0.0122
71.7	0.0023	-0.0122	0.00459
71.8	-0.00153	-0.0153	-0.0651
71.9	-0.023	-0.000765	-0.00842
72	-0.0145	-0.0107	-0.00689
72.1	0.0566	-0.0199	-0.0498
72.2	-0.00459	-0.0145	-0.0168
72.3	-0.00612	0.0459	0.0413
72.4	-0.00612	0.0023	-0.0344
72.5	-0.0145	0.0268	-0.00842
72.6	0.00536	-0.0406	-0.039
72.7	0.000765	-0.00536	0.0199
72.8	0.00306	-0.0191	-0.00153
72.9	-0.00306	0.00153	-0.00153
73	-0.0459	0.00383	-0.0681
73.1	-0.00995	-0.00306	-0.0605
73.2	0.0207	0.0023	0.0245
73.3	0.026	-0.00919	0.00765
73.4	0.0184	-0.00995	0.036
73.5	0.00306	0.00459	-0.013
73.6	0.00383	0.0207	-0.0612
73.7	-0.00459	-0.000765	-0.0367
73.8	0.0406	-0.00383	0.0306
73.9	-0.0237	-0.0398	0.00765
74	-0.0214	0.0559	-0.0184
74.1	-0.00919	0.0337	0.0176
74.2	-0.0184	0.0528	-0.0023
74.3	0.0322	-0.0375	0.0107
74.4	-0.0107	-0.0276	-0.0138
74.5	0.0421	0.0521	0.00765
74.6	0.0398	0.0352	0.0329
74.7	0.039	0.039	0.0138
74.8	0.00689	0.0107	-0.0214
74.9	0.00306	0.00919	-0.0459
75	-0.00153	0.00765	-0.013
75.1	0.0115	0.0199	0.036
75.2	0.0367	-0.0168	-0.0367
75.3	0.0291	-0.00919	-0.0299
75.4	0.000765	0.023	-0.000765
75.5	0.0237	0.0291	-0.0253
75.6	0.0306	0.0184	0.026
75.7	0.0314	0.0145	0.00459
75.8	0.0276	0.0237	-0.00919
75.9	-0.0161	-0.0161	0.00306
76	0.0184	-0.0421	-0.0291
76.1	-0.0122	-0.00995	-0.075
76.2	0.0145	0.0276	-0.0145
76.3	-0.00689	0.0406	-0.0237
76.4	0.0612	-0.026	0.0245
76.5	-0.00689	-0.0475	0.000765
76.6	0.0191	0.00153	-0.0176
76.7	-0.0367	-0.000765	0.0444
76.8	-0.0704	-0.0528	-0.00765
76.9	-0.0107	0.000765	-0.0406
77	0.00459	-0.0107	0.0184
77.1	0.0138	0.023	-0.00383
77.2	0.0436	0.0268	-0.0352
77.3	0.0513	0.0184	-0.00383
77.4	0.0184	0.00153	-0.0222
77.5	-0.00689	0.00153	0.00306
77.6	-0.0199	-0.00765	-0.0291
77.7	0.00459	-0.0299	-0.026
77.8	0.0459	0.00765	-0.0207
77.9	0.026	0.0153	0.00689
78	0.00153	-0.0107	-0.00612
78.1	-0.00536	-0.0184	-0.0145
78.2	0.0222	-0.0161	-0.0383
78.3	0.0344	-0.00153	-0.0168
78.4	0.0536	-0.0168	0.013
78.5	0.0513	-0.00306	0.00153
78.6	-0.00995	0.0544	-0.0253
78.7	-0.0214	0.00536	-0.0536
78.8	-0.0199	-0.0291	-0.0329
78.9	0.0421	-0.00153	0.0107
79	0.00153	0.0023	-0.0429
79.1	0.0115	0.00459	-0.00919
79.2	0.023	-0.00689	-0.0406
79.3	0.0452	0.026	0.0299
79.4	0.00153	0.00536	0.0176
79.5	0.0115	-0.00383	-0.00612
79.6	-0.00153	0.00383	-0.0138
79.7	0.00612	-0.0291	-0.00995
79.8	0.0168	0.0153	-0.039
79.9	-0.00919	0.00765	-0.00459
80	0.0145	0.00689	0
80.1	0.0306	0.0398	0.0023
80.2	0.0367	0.0344	-0.0344
80.3	0.0322	0.0322	-0.0314
80.4	0.0268	-0.00153	-0.0429
80.5	0.0421	0.0383	-0.00995
80.6	0.0191	0.036	-0.0153
80.7	0.00536	0.0122	-0.00765
80.8	-0.00689	-0.026	-0.0635
80.9	-0.0207	-0.0176	-0.0926
81	0.013	0.00842	-0.0191
81.1	0.039	-0.0191	-0.0429
81.2	-0.0467	0.0138	-0.0207
81.3	-0.026	0.0207	0
81.4	-0.00383	0.00765	-0.0314
81.5	0.0122	0.0214	-0.0919
81.6	0.00995	-0.00919	-0.0635
81.7	-0.0299	0.00689	-0.00306
81.8	-0.0191	0.0191	0.0674
81.9	0.0184	-0.00842	-0.00689
82	-0.0253	0.0352	-0.0689
82.1	0.0023	0.00612	-0.0658
82.2	0.0352	0.0367	-0.0383
82.3	0.00842	0.0367	-0.0191
82.4	-0.0207	0.0574	0.0214
82.5	0.00842	0.0329	-0.00536
82.6	-0.0176	0.0413	-0.0352
82.7	0.00842	-0.0168	-0.0544
82.8	0.0023	-0.0658	-0.0253
82.9	0.0184	0.0283	-0.00919
83	-0.00459	0.0444	-0.0115
83.1	-0.0658	0.00612	0.0176
83.2	0.0161	-0.0367	-0.0299
83.3	0.0199	-0.0344	-0.0452
83.4	0.0207	0.0122	0.0023
83.5	-0.00306	0.0153	0.0322
83.6	0.0207	0.0199	0.0122
83.7	-0.0184	-0.0551	-0.00153
83.8	0.0153	-0.0145	0.00306
83.9	-0.0352	-0.00995	-0.0191
84	-0.0322	0.0176	-0.0168
84.1	-0.00765	0.0184	-0.00153
84.2	-0.00459	-0.0122	0.0337
84.3	-0.00536	0.0191	0.0191
84.4	-0.00459	0.0643	0.0214
84.5	-0.0214	0.0421	-0.0521
84.6	-0.00842	0.000765	-0.0612
84.7	-0.0521	0.0023	0.0138
84.8	-0.0344	-0.0222	0.013
84.9	-0.0283	0.013	-0.036
85	0.0122	-0.0237	-0.0122
85.1	0.00689	-0.00765	-0.0398
85.2	0.0184	0.0176	-0.0551
85.3	-0.00153	-0.000765	-0.0283
85.4	-0.0965	-0.0207	0.0276
85.5	-0.0436	-0.00153	-0.00842
85.6	-0.00919	0.00765	-0.0291
85.7	0.00536	0.00995	-0.0199
85.8	-0.00383	-0.00689	-0.00459
85.9	-0.0375	-0.0436	-0.0253
86	-0.00612	0.00536	-0.0168
86.1	-0.0168	-0.0222	0.00153
86.2	0.0138	0.0191	-0.0383
86.3	0.0314	0.00689	-0.0505
86.4	-0.0283	0.0421	-0.0115
86.5	-0.0344	0.013	0.0191
86.6	-0.0589	-0.0168	-0.0176
86.7	-0.0352	-0.00153	-0.00536
86.8	-0.0467	-0.00612	-0.0643
86.9	-0.0153	-0.0337	-0.0329
87	-0.0237	0.0582	0.0122
87.1	-0.0452	0.0184	-0.0214
87.2	-0.0329	-0.0176	-0.0168
87.3	0.000765	-0.0276	-0.0421
87.4	-0.0314	0.0199	-0.0459
87.5	-0.0153	0.0168	-0.0253
87.6	0.00995	0.0559	-0.0145
87.7	-0.0413	0.000765	0.00689
87.8	-0.00306	0.0161	-0.036
87.9	-0.0145	-0.023	-0.0207
88	0.00842	0.0214	-0.0344
88.1	-0.00689	0.0138	-0.0237
88.2	0.00383	-0.0107	-0.0452
88.3	-0.0214	-0.026	-0.00306
88.4	0.0276	0.0544	-0.00612
88.5	0.0023	-0.00689	0.0184
88.6	0.0344	0.0314	-0.0566
88.7	0.00842	0.0237	-0.0291
88.8	-0.0161	0.0214	0
88.9	-0.0115	0	-0.0421
89	0.0237	-0.0337	-0.0344
89.1	-0.0199	-0.0199	-0.0352
89.2	-0.00689	0.0023	-0.0268
89.3	0.0299	-0.00689	-0.0161
89.4	0.0168	-0.00919	0.0314
89.5	0.00995	0.00306	-0.00383
89.6	0.0306	-0.0107	-0.0429
89.7	0.0406	-0.023	-0.0322
89.8	0.0237	0.000765	-0.0505
89.9	0.0268	0.0276	-0.0138
90	0.0176	0.00765	0.0145
90.1	0.0781	0.0498	-0.0153
90.2	0.0628	0.0352	-0.0276
90.3	0.0245	0.00689	-0.0528
90.4	0.0528	0.0276	-0.0842
90.5	0.0344	-0.0352	-0.00842
90.6	0.0207	-0.0582	0.0383
90.7	0.00306	-0.0176	0.0329
90.8	0.0161	-0.0375	0.00459
90.9	-0.0322	-0.0107	-0.0743
91	0.039	-0.0513	-0.0322
91.1	0.0406	-0.0658	-0.0176
91.2	-0.00536	-0.0482	-0.0314
91.3	-0.0153	0.00383	0.0306
91.4	0.0145	0.00765	-0.0107
91.5	-0.0291	0.0184	0.00919
91.6	-0.0268	-0.0023	-0.00153
91.7	-0.000765	-0.0115	-0.0237
91.8	-0.00306	0.00842	0.00612
91.9	0.0023	0.0322	-0.0253
92	-0.023	0.0199	-0.0138
92.1	-0.00765	-0.0199	0.00153
92.2	-0.00153	-0.0138	-0.0344
92.3	0.00536	0.0176	-0.00383
92.4	0.0115	-0.0023	-0.0191
92.5	-0.0122	0.0107	-0.0322
92.6	0.0337	0.0482	0
92.7	-0.00306	0.000765	0.00612
92.8	-0.036	-0.0521	-0.0107
92.9	-0.023	-0.0375	-0.0444
93	-0.000765	-0.0145	-0.00459
93.1	-0.00383	0.0367	-0.0199
93.2	-0.000765	0.0276	-0.0199
93.3	-0.00689	0.0107	0.0398
93.4	-0.00612	-0.00612	-0.013
93.5	0.0138	-0.0352	-0.0498
93.6	-0.0344	0.0421	-0.0276
93.7	-0.0107	0.0536	0.00995
93.8	-0.00536	0.0781	0.0505
93.9	-0.00153	0.0322	0.00689
94	0.0168	-0.00765	-0.0207
94.1	0.0161	0.00689	-0.013
94.2	-0.0138	0.0781	0.00306
94.3	0.00459	0.0658	0.0115
94.4	0.039	0.0344	-0.0161
94.5	0.0444	0.0122	-0.00995
94.6	0.0153	0.00383	0.0115
94.7	-0.0299	0.0306	0.00995
94.8	-0.0643	0.00153	0.000765
94.9	-0.00765	0.075	-0.00842
95	0.0635	0.0398	-0.0184
95.1	0.0765	-0.0145	-0.0344
95.2	0.00919	-0.023	-0.0643
95.3	-0.00842	0.0444	-0.0314
95.4	0.0107	0.0765	-0.0207
95.5	0.0329	0.0153	-0.00765
95.6	0.0421	0.0199	0.00612
95.7	0.0314	0	-0.0329
95.8	0.00995	0.036	-0.0153
95.9	0.00842	0.0207	-0.026
96	0.0574	0.075	-0.00995
96.1	0.0344	0.0421	-0.0237
96.2	-0.0023	-0.0115	-0.0421
96.3	-0.00995	0.0115	-0.0566
96.4	0.00919	0.0475	-0.0375
96.5	0.00995	0.036	-0.0184
96.6	-0.00459	-0.0191	-0.0176
96.7	-0.00995	-0.0207	-0.0253
96.8	-0.00919	-0.0184	-0.049
96.9	-0.0344	-0.00153	-0.0176
97	-0.00459	0.0352	0.0199
97.1	0.00842	0.0222	-0.00995
97.2	0.0344	0.00612	-0.0352
97.3	-0.00459	0.0138	-0.00306
97.4	0.0436	-0.0291	-0.0383
97.5	0.0459	0.0145	0.00383
97.6	0.0521	0.0352	-0.00919
97.7	0.023	0.0168	-0.0207
97.8	0.0436	0.0184	-0.0337
97.9	0.0352	0.00995	-0.00612
98	0.0406	-0.0214	-0.049
98.1	0.00842	0.0245	-0.0184
98.2	0.0314	0.0191	0.000765
98.3	-0.036	0.00383	-0.00765
98.4	0.0467	0.0306	0.0207
98.5	0.0222	-0.0306	-0.00689
98.6	0.0276	0.0413	0.013
98.7	-0.0191	-0.0115	-0.0306
98.8	0.00919	-0.00689	-0.0176
98.9	-0.00689	-0.0651	0.0122
99	0.00689	-0.013	0.0314
99.1	0.0367	0.0413	-0.00306
99.2	0.0161	0.00153	0.0115
99.3	0.0207	0.023	0.039
99.4	-0.0153	0.0314	-0.00153
99.5	0.0344	0.0222	0.0237
99.6	0.0413	0.0283	0.00689
99.7	0.0651	-0.0115	0.00919
99.8	-0.0199	0.0191	-0.0367
99.9	-0.00612	-0.0176	-0.0161
100	0.00765	0.0115	-0.00306
100.1	0.0743	0.00306	0.00612
100.2	0.0191	-0.0444	-0.0122
100.3	0.0107	0.00536	-0.155
100.4	-0.00689	0.0107	0.0115
100.5	-0.437	-0.0712	-0.13
100.6	-1.19	-0.0811	-0.581
100.7	-1.84	-0.148	-1.29
100.8	-1.9	-0.302	-1.69
100.9	-1.83	-0.271	-1.79
101	-1.63	-0.209	-1.65
101.1	-1.28	-0.24	-1.4
101.2	-1.07	-0.135	-1.16
101.3	-0.851	-0.125	-0.944
101.4	-0.709	-0.145	-0.753
101.5	-0.552	-0.0819	-0.65
101.6	-0.454	-0.0536	-0.509
101.7	-0.406	0.0138	-0.417
101.8	-0.316	-0.0459	-0.376
101.9	-0.196	-0.0513	-0.275
102	-0.184	-0.0398	-0.221
102.1	-0.165	-0.00306	-0.199
102.2	-0.142	-0.0138	-0.152
102.3	-0.126	-0.0168	-0.134
102.4	-0.0765	-0.00765	-0.149
102.5	-0.0796	0.00765	-0.124
102.6	-0.0765	-0.0337	-0.111
102.7	-0.0283	-0.00306	-0.0804
102.8	-0.0934	-0.0199	-0.0628
102.9	-0.115	-0.0168	-0.0842
103	-0.0521	0.0207	-0.109
103.1	-0.0413	0.0352	-0.0865
103.2	-0.0421	-0.0291	-0.0559
103.3	-0.0505	0	-0.0949
103.4	-0.0689	0.0153	-0.0459
103.5	-0.0459	0.026	-0.0551
103.6	-0.0306	0.0306	-0.0429
103.7	-0.049	0.0214	-0.0635
103.8	0.00919	0.00612	-0.0788
103.9	-0.0429	0.0367	-0.0597
104	-0.0444	0.023	-0.062
104.1	-0.0429	0.0253	-0.0383
104.2	0.00153	0.0245	-0.0551
104.3	0.00383	0.0138	0.00459
104.4	-0.0122	0.0383	-0.0161
104.5	-0.0498	0.0643	-0.0589
104.6	-0.0375	-0.00842	-0.0482
104.7	0.00536	-0.000765	-0.0199
104.8	0.00459	0.0138	-0.0666
104.9	0.0107	0.0161	-0.00842
105	-0.0191	0.00689	-0.026
105.1	0.0191	0.0168	-0.075
105.2	-0.00153	0.0337	-0.0528
105.3	-0.026	0.0115	-0.0467
105.4	0.0153	0.0222	-0.039
105.5	0.0237	-0.000765	-0.000765
105.6	0.0337	0.0161	0
105.7	-0.0168	0.0253	-0.0704
105.8	-0.0413	0.0467	-0.0735
105.9	-0.00919	-0.0283	-0.0612
106	-0.0184	-0.0452	-0.0375
106.1	0.0176	0.0191	-0.0796
106.2	0.00919	0.023	-0.0398
106.3	-0.0383	0.0176	-0.0161
106.4	-0.00689	0.0283	-0.0429
106.5	-0.0168	-0.00919	-0.0253
106.6	-0.0367	-0.0689	-0.0329
106.7	0.0122	-0.039	-0.000765
106.8	0.00459	0.0023	-0.0283
106.9	-0.039	-0.0773	-0.0207
107	-0.00383	-0.000765	0.00765
107.1	0.0283	0.0199	0.00689
107.2	-0.0276	-0.0214	-0.0207
107.3	0.0115	-0.026	-0.0444
107.4	0.00842	0.0023	0.00306
107.5	0.0398	-0.00765	-0.0413
107.6	0.0207	0.00612	0.0344
107.7	0.00765	0	-0.0214
107.8	-0.00153	-0.0145	-0.0544
107.9	-0.039	-0.0161	-0.0276
108	-0.00383	-0.00689	-0.00153
108.1	0.0367	0.00842	0.0199
108.2	-0.00612	0.00153	0.0222
108.3	-0.0283	-0.00153	0.036
108.4	0.0253	0.00842	-0.0283
108.5	0.000765	0.00689	-0.0199
108.6	0.0191	-0.00536	0.026
108.7	-0.0283	0.0253	0.0704
108.8	-0.0161	0.0199	-0.00536
108.9	0.0122	-0.0329	0
109	0.0023	-0.00306	-0.0153
109.1	-0.0207	-0.0436	-0.0398
109.2	0.0329	-0.00612	-0.00383
109.3	0.00306	0.023	0.0804
109.4	-0.00765	-0.026	0.0191
109.5	0.026	0.00919	-0.0322
109.6	0.0268	0.0291	-0.0283
109.7	-0.000765	0	-0.00383
109.8	0.00995	0.00153	-0.00153
109.9	0.0153	-0.00306	0.0306
110	0.0459	0.0429	0.00842
110.1	0.0406	0.0528	0.0107
110.2	0.026	0.0168	-0.0314
110.3	0.0237	0.0306	-0.00536
110.4	0.0344	-0.0207	0.00459
110.5	0.0482	-0.0107	-0.0306
110.6	-0.00612	0.0421	0.013
110.7	-0.0176	-0.0276	-0.0168
110.8	-0.00612	-0.00153	-0.0138
110.9	0.00765	-0.0168	0.00995
111	-0.00689	-0.0299	-0.00536
111.1	0.000765	-0.013	-0.026
111.2	0.00842	0.0145	-0.023
111.3	-0.0207	0.0299	-0.0582
111.4	-0.0237	-0.0168	-0.0865
111.5	0.00765	0.0176	-0.00919
111.6	-0.0498	-0.0168	-0.00383
111.7	-0.0513	-0.0344	0.0115
111.8	0.0299	0.0413	-0.0283
111.9	0.026	0.0536	-0.0276
112	-0.00689	-0.0115	-0.0551
112.1	-0.0299	-0.0115	-0.0268
112.2	-0.0612	-0.0222	0.00153
112.3	-0.0268	0.0115	-0.0674
112.4	-0.00919	-0.0344	-0.0658
112.5	0.0115	0.0122	-0.0459
112.6	-0.0367	0.0191	0.0214
112.7	0.0107	0.00995	0.0161
112.8	0.0375	-0.00383	-0.0444
112.9	-0.0153	-0.0191	-0.0589
113	-0.0406	-0.0184	-0.0574
113.1	0.0628	0.0283	-0.0314
113.2	0.0199	-0.00306	-0.0245
113.3	0.000765	0.00919	-0.0574
113.4	0.0199	0.0283	-0.00919
113.5	-0.00459	0.0176	-0.0153
113.6	-0.0107	-0.0107	-0.0322
113.7	-0.0245	0.00306	-0.0153
113.8	-0.026	0.0344	0.00459
113.9	-0.0191	-0.026	-0.00612
114	-0.0023	0.0145	-0.0306
114.1	0.062	0.062	0.00153
114.2	-0.00383	-0.00689	-0.0375
114.3	-0.00153	0.0498	-0.0168
114.4	-0.00306	0.0299	-0.00765
114.5	0.0367	0.0329	-0.0589
114.6	0.023	0.0299	0.0237
114.7	0.00919	-0.0283	0.0115
114.8	-0.000765	-0.00842	-0.0383
114.9	0.0115	0.0222	-0.0421
115	0.00842	0.0398	-0.0528
115.1	0.0582	0.0628	-0.0429
115.2	0.0161	0.0199	-0.0023
115.3	-0.0253	0.0023	-0.0467
115.4	0.0199	0.0299	-0.039
115.5	0.0237	0.0421	-0.0413
115.6	0.000765	0.00842	-0.0153
115.7	0.0566	-0.0161	-0.0459
115.8	-0.0268	0.0314	-0.0245
115.9	-0.0207	0.0582	0.0153
116	-0.000765	0.0253	-0.0138
116.1	-0.0237	0.00612	-0.0597
116.2	0.0467	-0.0505	-0.0153
116.3	0.0322	-0.00306	0.0306
116.4	0.0314	0.0199	0.0122
116.5	-0.0245	-0.000765	0.0115
116.6	-0.0122	0	-0.0436
116.7	-0.0322	-0.0122	-0.0291
116.8	-0.00842	-0.0245	0.0115
116.9	-0.0467	-0.0314	-0.0344
117	-0.0207	-0.0582	0.0352
117.1	0.0138	-0.0023	-0.0498
117.2	-0.00842	0.036	-0.049
117.3	0.00153	0.00842	-0.0299
117.4	0.0023	-0.00919	-0.0115
117.5	0.0666	-0.0475	-0.0475
117.6	0.0544	-0.0107	-0.0329
117.7	-0.0513	-0.0436	-0.0222
117.8	-0.0138	0.0306	0.0168
117.9	-0.0138	0.00383	-0.0023
118	-0.023	0.0283	-0.00536
118.1	-0.0115	0.00536	-0.0168
118.2	-0.0161	-0.0122	-0.00842
118.3	-0.0482	-0.0344	0.0207
118.4	0.0306	-0.0253	0.0023
118.5	0.00995	-0.00689	0.0383
118.6	-0.0191	0.0436	0.00689
118.7	-0.0115	0.0452	0.00536
118.8	0.0115	-0.013	0.0023
118.9	0.026	-0.00536	-0.00765
119	-0.0344	0.0153	-0.0214
119.1	-0.00689	0.00765	-0.0023
119.2	0.00612	0.0207	-0.00459
119.3	0.0452	0.049	0.0145
119.4	-0.00536	0.0276	0.0237
119.5	0.00459	-0.0107	0.0283
119.6	-0.0145	-0.0544	0.0421
119.7	-0.0184	-0.0398	0.0314
119.8	0.00612	-0.0145	0.00919
119.9	-0.00383	0.013	-0.0168
120	0.00765	-0.0107	-0.0107
120.1	0.023	0.0253	0.0367
120.2	0.0605	-0.00383	-0.00536
120.3	0.0513	0.00689	-0.0521
120.4	0.00765	0.0115	0.0138
120.5	0.00383	0	0.00306
120.6	0.0222	0.0253	-0.0299
120.7	0.00995	-0.00689	0.00765
120.8	-0.00306	-0.0459	-0.0666
120.9	0.0536	-0.0628	-0.0505
121	0.0498	-0.0566	-0.0153
121.1	0.0253	-0.0352	-0.0214
121.2	0.0138	0.0237	-0.0827
121.3	-0.00153	0.0704	-0.0444
121.4	0.0161	0.0329	0.00306
121.5	0.0199	-0.0237	-0.0176
121.6	0.0115	-0.0207	-0.00842
121.7	-0.00689	0.0498	-0.00383
121.8	0.0115	0.0283	-0.0513
121.9	-0.0145	0.0498	-0.0161
122	-0.00153	0.0291	-0.00995
122.1	0.036	-0.0697	-0.0735
122.2	-0.023	0.013	-0.013
122.3	-0.00383	0.0107	-0.0199
122.4	0.0337	0.0398	-0.0337
122.5	-0.0145	0.0253	-0.0122
122.6	-0.0268	0.0191	-0.00306
122.7	0.0122	-0.0245	0.00536
122.8	0.00919	-0.0689	-0.00765
122.9	-0.0023	0.00995	-0.0651
123	0.0145	0.0589	-0.0498
123.1	0.0176	0.0245	-0.00689
123.2	-0.00842	0.00765	0.00842
123.3	-0.0199	-0.00765	-0.0367
123.4	-0.0222	0.0145	-0.0498
123.5	0.0344	0.0329	-0.00306
123.6	0.0184	-0.0268	-0.00765
123.7	0.023	-0.00306	-0.00842
123.8	-0.039	0.0253	0.0122
123.9	-0.0421	0.00536	0
124	0.00459	0.0107	-0.036
124.1	0.026	0.0505	0.0237
124.2	0.0176	0.0329	0.00459
124.3	0.0521	-0.0168	-0.0199
124.4	0.00153	0.0635	0.0168
124.5	0.00689	-0.00612	-0.00919
124.6	0.0023	-0.0153	0.00459
124.7	0.0314	0.0398	0.0214
124.8	-0.0344	0.0153	0.00383
124.9	0.0153	0.0184	-0.0268
125	0.00842	0.00612	-0.0459
125.1	0.0291	0.0107	-0.0689
125.2	0.0268	-0.0314	0.0253
125.3	0.00919	-0.00689	-0.00383
125.4	-0.0122	0.00153	0.0199
125.5	-0.00459	-0.0367	0.00306
125.6	0.036	-0.0367	-0.00612
125.7	0.0475	0.0406	-0.0475
125.8	-0.00306	0.026	-0.0322
125.9	0.00689	-0.0276	0.0153
126	0.00459	-0.00995	0.0452
126.1	-0.00153	-0.0482	0.00612
126.2	0.00383	0.0176	-0.00383
126.3	0.00459	-0.023	-0.000765
126.4	0.0459	-0.0199	-0.00612
126.5	0.0299	-0.023	-0.0283
126.6	-0.00536	-0.036	-0.0214
126.7	-0.0161	0.00842	0.0406
126.8	-0.0605	0	-0.0344
126.9	-0.0674	-0.00612	-0.0107
127	0.0107	-0.0191	-0.0168
127.1	0.00459	-0.0145	0.0023
127.2	-0.0245	-0.00842	-0.000765
127.3	-0.0513	-0.00919	0.00689
127.4	-0.0176	-0.00995	0.00995
127.5	0.0207	-0.0268	-0.00153
127.6	0.0138	-0.0191	-0.0153
127.7	-0.0023	-0.0176	0.0107
127.8	0.0145	-0.0184	-0.0299
127.9	-0.0161	0.0107	-0.0283
128	0.0153	-0.026	-0.0107
128.1	-0.00842	0.0023	0.026
128.2	0.0283	0.0344	0.0115
128.3	0.00153	-0.0168	-0.0536
128.4	-0.0023	0.0276	0.0253
128.5	0.000765	-0.0375	0.00995
128.6	0.000765	-0.000765	-0.00612
128.7	-0.0268	0.0314	0.0276
128.8	-0.0138	-0.00919	0.036
128.9	0.023	0.0145	-0.0429
129	0.0145	-0.00459	-0.0329
129.1	0.00689	-0.013	0.0115
129.2	0.00306	-0.0214	-0.00536
129.3	0.0023	0.0222	0
129.4	0	0.0344	0.0283
129.5	0.00689	-0.00842	0.0214
129.6	0.0161	-0.0191	0.000765
129.7	0.0666	-0.00995	-0.0253
129.8	0.0383	-0.00919	-0.00842
129.9	0.0214	-0.00995	0.00842
130	0.0352	-0.0023	-0.0184
130.1	0.0559	0.0214	-0.0352
130.2	0.0574	0.00612	-0.0207
130.3	0.0957	-0.00765	-0.026
130.4	0.0559	0.0245	-0.00765
130.5	0.0987	0.0214	0.0184
130.6	0.0498	0.0153	0.0115
130.7	-0.0299	0.00689	0.00383
130.8	0.0559	-0.0214	0.00689
130.9	0.0949	-0.0413	-0.0115
131	0.0237	-0.0513	0.00689
131.1	-0.00765	-0.0559	0.00612
131.2	0.0291	-0.0161	-0.023
131.3	0.00995	0.00306	0.013
131.4	0.0115	-0.0344	-0.0168
131.5	0.036	-0.0658	0.00919
131.6	0.0214	0.0612	-0.00919
131.7	0.0138	0	0.0536
131.8	0.0268	-0.0314	-0.0283
131.9	-0.0115	-0.0191	-0.0375
132	0.039	0.0521	-0.0237
132.1	0.0429	-0.00153	0.0406
132.2	0.0329	-0.0352	0.00995
132.3	0.0314	-0.0199	0.0023
132.4	-0.000765	0.00306	0.0421
132.5	0.0306	-0.0107	0.0153
132.6	0.026	0.013	-0.00612
132.7	0.0153	-0.0122	-0.0023
132.8	0.0122	-0.0498	-0.00765
132.9	0.00153	0.0214	0.0115
133	0.023	0.00995	-0.0115
133.1	-0.00689	0.00612	0.0329
133.2	-0.0191	-0.0191	0.0398
133.3	0.00306	-0.0406	-0.00995
133.4	-0.0421	-0.0214	-0.00383
133.5	0.0513	0.00306	0.0145
133.6	0.0612	0.00689	-0.00612
133.7	0	-0.00842	0.0268
133.8	-0.00536	-0.0245	0.0337
133.9	0.0253	-0.00919	-0.0199
134	0.0237	0.0222	0.0436
134.1	-0.00153	0.049	0.00842
134.2	0.0276	0.0337	0.0199
134.3	0.0498	0.0773	-0.00995
134.4	0.0115	0.00612	0
134.5	0.0444	0.062	-0.00459
134.6	0.00842	0.0191	0.0222
134.7	0.00612	0.0314	-0.00536
134.8	0.00765	-0.00383	-0.0161
134.9	-0.0184	0.0329	-0.00842
135	0.0023	0.0375	-0.00306
135.1	0.0406	0.0138	-0.00919
135.2	0.026	0.013	0.00919
135.3	-0.00765	0.0161	0.0329
135.4	-0.0122	-0.0237	-0.0168
135.5	0.00536	-0.00383	0.0145
135.6	0.0145	-0.000765	0.0184
135.7	0.0268	0.0207	-0.049
135.8	0.00459	0.0107	-0.0023
135.9	0.026	-0.0306	0.00842
136	0.0107	-0.00765	0.00842
136.1	0.0199	0.000765	-0.026
136.2	-0.00842	-0.039	-0.0214
136.3	0.0467	0.0122	-0.0199
136.4	0.0253	0.0375	-0.0306
136.5	-0.0107	0.0697	-0.0122
136.6	0.0145	-0.00383	0.00689
136.7	0.00459	-0.0934	0.0467
136.8	-0.0482	-0.0314	-0.00153
136.9	-0.00153	-0.0207	-0.0612
137	0.000765	-0.0115	-0.00383
137.1	0.00536	0.0107	0.00536
137.2	-0.00459	-0.0176	-0.0138
137.3	0.0115	-0.0023	-0.0436
137.4	0.0207	0.0268	-0.0444
137.5	0.0574	0.0138	0.0306
137.6	0.0452	0.00383	-0.0191
137.7	0.0214	-0.0406	-0.00689
137.8	-0.0023	-0.00459	-0.0291
137.9	-0.00765	0.0184	-0.026
138	0.000765	0.00459	0.0122
138.1	0.0306	-0.00459	-0.0413
138.2	0.0337	0	0.00383
138.3	0.0429	-0.0023	-0.0505
138.4	0.0452	0.026	-0.0306
138.5	0.0536	0.00689	0.0306
138.6	0.0023	-0.0023	-0.00306
138.7	0.0544	-0.00306	-0.0413
138.8	-0.0314	0.0138	-0.0199
138.9	0.0199	0.00919	0.00689
139	0.013	0.0314	-0.0145
139.1	0.0337	-0.0191	0
139.2	0.0145	-0.0122	0.0122
139.3	0.0268	-0.0184	-0.0344
139.4	0.026	-0.0184	-0.0253
139.5	-0.00536	-0.013	-0.00306
139.6	0.039	0.0268	0.0245
139.7	0.0498	0.0023	0.0574
139.8	0.0574	-0.0283	0.0306
139.9	0.0253	0.0245	-0.0283
140	0.0436	0.0176	-0.0919
140.1	0.0482	0.0306	0
140.2	0.0222	0.0115	0.0245
140.3	0.0528	0.0237	0.0168
140.4	0.0429	0.00459	-0.000765
140.5	0.013	0.0322	-0.0452
140.6	0.0467	0.0153	-0.00842
140.7	0.0429	-0.0452	0.0482
140.8	0.049	-0.0436	-0.00919
140.9	0.0253	0.0191	-0.0666
141	0.0459	0.0107	0.00536
141.1	0.0214	0.0023	0.00383
141.2	0.013	-0.0536	-0.0184
141.3	0.0727	-0.00612	-0.0237
141.4	0.0666	-0.0107	0.00842
141.5	0.0459	-0.013	-0.00383
141.6	-0.0214	-0.00306	-0.0314
141.7	-0.0176	0.013	0.00536
141.8	-0.00995	-0.023	0.036
141.9	0.0299	0.0115	-0.0237
142	0.0544	0.00153	0.013
142.1	0.0322	0	0.00306
142.2	0.0161	0.013	0.0268
142.3	0.0306	0.0276	0.0107
142.4	-0.00995	-0.00536	0.0023
142.5	-0.013	-0.0107	-0.0268
142.6	0.00995	0.00612	0.0214
142.7	0.0222	-0.00765	0.0865
142.8	-0.023	-0.0513	0.0566
142.9	-0.0306	-0.0521	0.0161
143	-0.0291	0.0023	-0.0191
143.1	-0.0429	0.0153	0.0145
143.2	-0.00689	0.023	0.0115
143.3	0.0107	-0.0643	0.0383
143.4	0.0429	-0.0475	0.0253
143.5	0.0145	-0.0184	0.00842
143.6	-0.0505	0.0367	0.00919
143.7	0.013	-0.000765	-0.0115
143.8	-0.0122	0.000765	-0.0184
143.9	0.00919	-0.0322	0.0245
144	0.00842	-0.00842	0.0536
144.1	0.0482	0.0306	0.0467
144.2	0.0429	0.0168	0.0122
144.3	0.0199	0.0383	0
144.4	0.00383	0.0398	0.00153
144.5	-0.0513	0.0413	-0.00919
144.6	-0.00765	-0.0153	0.00765
144.7	0.013	0.0337	0.0145
144.8	-0.0444	0.0023	0.00306
144.9	0.0153	-0.023	-0.00306
145	0.0413	-0.0406	-0.0161
145.1	0.00536	-0.0145	-0.0727
145.2	-0.0161	0.0253	-0.0406
145.3	-0.0482	0.00995	0.00153
145.4	-0.0023	0.0153	-0.036
145.5	0.0352	-0.0176	0.00306
145.6	0.062	-0.0329	-0.0207
145.7	-0.00689	0.0145	-0.00842
145.8	-0.0291	0.0337	-0.0245
145.9	-0.0115	-0.0199	-0.0176
146	-0.00383	0.0214	-0.0352
146.1	0.0138	0.026	-0.0306
146.2	0.0176	-0.0191	-0.0268
146.3	-0.0498	-0.0237	0.00842
146.4	-0.00536	-0.00919	-0.0344
146.5	-0.0344	0.0337	0.0023
146.6	-0.00765	-0.0459	-0.0299
146.7	0.00689	0.026	0.00383
146.8	-0.0299	-0.0168	-0.0352
146.9	-0.0551	0	-0.00383
147	-0.0168	-0.0168	-0.0268
147.1	0	-0.0398	-0.0643
147.2	-0.0237	0.00383	-0.0161
147.3	0.0268	0.0245	0.0191
147.4	0.00995	0.0122	0.00995
147.5	0.0429	0.0138	-0.0115
147.6	0.0138	0.00919	-0.0207
147.7	0.0199	-0.0283	-0.00536
147.8	0.049	-0.0214	-0.0138
147.9	0.0023	0.0436	0.0191
148	0.0421	0.0306	-0.0161
148.1	0.013	0.00919	0.00459
148.2	0.0138	-0.00306	-0.0138
148.3	0.026	-0.0314	0.0237
148.4	0.0253	0.00459	0.0291
148.5	0.0199	-0.0115	0.0283
148.6	0.0168	0.0406	-0.0375
148.7	0.00536	0.0582	-0.023
148.8	-0.00153	-0.00383	-0.0145
148.9	0	-0.0237	-0.0322
149	0.0582	0.0176	0.0559
149.1	0.0337	0.00765	0.0421
149.2	0.0138	0.000765	-0.0352
149.3	0.0199	-0.00536	0.00536
149.4	0.0138	0.0291	0.0115
149.5	0.013	0.0329	0.00765
149.6	0.0283	0.036	0.0291
149.7	0.0375	-0.0276	0.0367
149.8	0.0168	0.0199	0.00995
149.9	0.00995	0.0268	0.00536
150	0.0612	0.0375	0.00383
150.1	0.0505	0.0276	-0.0168
150.2	0.0804	0.0306	0.00459
150.3	0.0521	-0.0115	0.00612
150.4	0.0253	0.00536	0.0168
150.5	-0.013	0.0122	-0.013
150.6	0.0291	-0.0107	0.0413
150.7	0.0344	-0.0023	-0.0306
150.8	-0.00689	-0.0191	-0.0322
150.9	-0.0329	-0.0781	-0.0383
151	0.023	-0.0161	-0.00536
151.1	0.0475	-0.023	0.0138
151.2	0.0413	0.0176	0.0199
151.3	0.0214	0.026	0.0329
151.4	0.00459	0.0191	-0.013
151.5	0.0107	-0.0184	-0.00842
151.6	-0.0199	0.0122	-0.00153
151.7	0.0589	0.0467	0.0199
151.8	-0.000765	-0.00689	0.0429
151.9	-0.00995	-0.00306	-0.00153
152	0.0237	-0.00536	0.00306
152.1	-0.023	0.0138	-0.0122
152.2	-0.000765	0.0329	0.00919
152.3	0.00459	0.0107	0.0482
152.4	0.00995	0.0207	-0.0214
152.5	0.00765	-0.0406	-0.0153
152.6	-0.0276	0.036	-0.00919
152.7	-0.0452	-0.00153	0.0245
152.8	-0.00536	-0.0184	0.0191
152.9	0.00919	-0.00919	0.00459
153	0.00842	0.00306	-0.0322
153.1	0.0306	0.013	-0.00765
153.2	-0.00383	-0.0253	0.00689
153.3	0.0498	-0.0459	0.0253
153.4	0.0176	-0.00153	0.0222
153.5	-0.0122	-0.0122	-0.0107
153.6	0.0276	0.00765	-0.0122
153.7	0.0276	0.0475	0.0107
153.8	-0.000765	0.0375	0.000765
153.9	-0.0521	-0.00536	-0.0184
154	-0.0184	-0.0222	-0.0168
154.1	0.0413	-0.0122	-0.0145
154.2	-0.0145	0.0253	0.026
154.3	0.00383	0.0697	0.0199
154.4	-0.039	0.0482	0.0421
154.5	-0.0115	0.0176	0.00383
154.6	0.0214	0.00689	0.0153
154.7	0.0276	0.000765	-0.000765
154.8	0.00689	-0.00306	-0.00383
154.9	0.00536	0.00612	0.0107
155	0.0383	0.00536	0.0299
155.1	-0.00689	0.00306	0.0145
155.2	0.013	0.0207	-0.0138
155.3	-0.00153	0.013	0.000765
155.4	0.0299	-0.0145	0
155.5	-0.0222	0.0505	0.00383
155.6	0.0276	0.0153	0.039
155.7	0.026	0.00306	-0.0436
155.8	0.0521	-0.0276	-0.0291
155.9	0.00306	-0.0023	-0.0704
156	-0.0344	-0.00383	-0.00689
156.1	0.0138	0.0214	-0.0459
156.2	0.039	-0.0153	-0.0153
156.3	0.0214	-0.00765	-0.00765
156.4	-0.0138	-0.0283	-0.00689
156.5	-0.026	0.023	-0.0276
156.6	-0.026	0.0329	0.00153
156.7	-0.0551	-0.00765	-0.0115
156.8	-0.0743	-0.0758	-0.00765
156.9	-0.0329	-0.0635	0
157	-0.00306	0.00153	0.0115
157.1	0.023	0.0245	-0.0276
157.2	-0.0253	0.0482	-0.0306
157.3	0.0253	-0.00842	0.00765
157.4	0.0237	0.0505	0.0115
157.5	0.0168	0.0145	0.0299
157.6	0.0337	0.00842	0.026
157.7	0.013	-0.0107	0.0314
157.8	0.0306	0.00536	-0.00689
157.9	0.00536	-0.00919	-0.0413
158	0.0306	0.00153	-0.0107
158.1	-0.00383	0.0153	-0.0184
158.2	-0.0291	0.0122	0.0566
158.3	0.0413	-0.0191	0.0161
158.4	0.0643	0.0276	0.0452
158.5	-0.0145	-0.062	0.0582
158.6	-0.026	-0.013	0.0559
158.7	-0.0138	0.00765	0.0168
158.8	-0.0237	0.0222	0.0429
158.9	0.0107	-0.0421	-0.0207
159	-0.0161	-0.062	0.0452
159.1	0.0375	-0.0544	0.0635
159.2	-0.00153	0.0406	0.0138
159.3	0	0.0245	0.0367
159.4	0.0253	0.00306	0.0498
159.5	-0.00383	-0.0153	-0.000765
159.6	-0.00459	-0.0153	0.0352
159.7	-0.00306	0.0214	0.00765
159.8	-0.0214	0	0.0605
159.9	-0.00919	-0.0299	0.026
160	-0.00919	-0.00765	-0.0191
160.1	0.0138	0.00153	0.0214
160.2	0.0589	0.1	0.0942
160.3	0.0574	0.0528	0.0306
160.4	-0.0528	0.0138	-0.036
160.5	0.0199	0	0.0329
160.6	0.00459	-0.0383	0.0222
160.7	-0.085	-0.0283	0.0145
160.8	-0.0367	-0.062	0.0207
160.9	-0.0161	-0.0299	-0.0635
161	-0.0444	-0.0299	0.0299
161.1	-0.0513	-0.0199	-0.000765
161.2	0.0291	-0.026	-0.0352
161.3	0.0153	-0.0153	-0.0413
161.4	-0.013	-0.00689	-0.0237
161.5	-0.036	0.00306	-0.0115
161.6	-0.0559	-0.0291	0.0176
161.7	-0.0344	0.00459	0.00459
161.8	0.0191	0.00306	-0.0283
161.9	-0.0191	0.0429	-0.0115
162	-0.0406	0.039	-0.0398
162.1	-0.0689	-0.0773	-0.00536
162.2	-0.0643	-0.0138	0.0023
162.3	-0.0804	0.000765	-0.0375
162.4	-0.0674	-0.0697	-0.0214
162.5	0.00765	-0.00306	-0.0406
162.6	-0.0237	0.0329	-0.0299
162.7	-0.0237	-0.000765	0.00765
162.8	-0.0122	-0.036	-0.0544
162.9	-0.0651	-0.000765	-0.0344
163	-0.0199	-0.0207	-0.023
163.1	0.00689	-0.00306	-0.0413
163.2	0.00153	-0.00919	-0.00306
163.3	-0.0283	-0.0253	-0.0291
163.4	-0.0314	0.0161	0.00995
163.5	-0.0237	0.000765	0.00919
163.6	-0.0436	-0.0429	-0.013
163.7	-0.0521	-0.00459	-0.0528
163.8	-0.013	-0.0452	-0.0145
163.9	-0.00765	0.000765	0.0153
164	-0.0398	-0.00383	-0.0551
164.1	-0.039	0.0306	-0.0475
164.2	-0.0383	0.0168	-0.023
164.3	-0.0168	-0.0322	-0.0283
164.4	-0.0138	0.0222	0.0299
164.5	-0.0406	-0.00383	0.0375
164.6	-0.0176	0.0329	-0.0222
164.7	0.00765	-0.0245	-0.0122
164.8	-0.0467	-0.0727	0.00995
164.9	-0.00995	-0.0314	-0.0429
165	-0.0222	-0.000765	-0.0207
165.1	0	-0.00765	-0.0421
165.2	-0.0245	0.0115	-0.00765
165.3	-0.0521	0.00153	-0.0253
165.4	-0.0421	-0.023	-0.049
165.5	-0.00153	-0.0237	-0.0498
165.6	-0.00842	0.0191	-0.0199
165.7	-0.0222	0.023	-0.000765
165.8	-0.0406	0.00536	0.0253
165.9	-0.013	-0.0199	-0.0375
166	0.00306	-0.085	-0.0299
166.1	-0.0168	-0.013	-0.00919
166.2	-0.00153	-0.0138	-0.0344
166.3	-0.0322	0.0115	0.0184
166.4	0.0375	-0.0314	0.0176
166.5	-0.000765	-0.049	0.00765
166.6	-0.0521	-0.0429	-0.0191
166.7	-0.0421	0.0245	0.0268
166.8	-0.0765	0.00306	0.00153
166.9	-0.0605	-0.0107	-0.0237
167	-0.00919	-0.0566	0.00153
167.1	0.00459	-0.0023	-0.0115
167.2	0.0107	-0.0268	0.0314
167.3	0.039	-0.00919	0.00536
167.4	0.00306	0.049	-0.0176
167.5	0.00612	0.0214	-0.0743
167.6	-0.0237	0.0138	0.0145
167.7	-0.0811	0.00153	0.0758
167.8	0.0322	-0.0367	-0.00765
167.9	-0.0314	-0.00842	-0.00842
168	-0.0521	0	0.0268
168.1	-0.0704	0.0375	0.0498
168.2	0.0191	0.0367	-0.00842
168.3	0.00153	-0.0107	-0.000765
168.4	0.0306	-0.0191	0.0276
168.5	0.0413	-0.0337	-0.00919
168.6	0.0122	-0.00995	-0.00153
168.7	-0.0344	0.026	-0.0375
168.8	-0.000765	-0.0023	0.0176
168.9	-0.0551	0.00995	-0.0191
169	-0.0398	0.0253	-0.00765
169.1	-0.039	-0.00536	-0.0138
169.2	0.00306	0.0145	-0.00459
169.3	-0.0184	0.0444	-0.0138
169.4	-0.00919	0.0643	-0.0214
169.5	-0.0467	-0.0115	-0.0107
169.6	-0.0482	0.00919	-0.0222
169.7	0.013	0.0329	-0.0245
169.8	0.0643	0.00995	0
169.9	0.0199	0.0115	0.00383
170	-0.0475	-0.00536	-0.0153
170.1	0.00383	0.0138	-0.0283
170.2	-0.0168	0.000765	-0.0168
170.3	0.0697	0.0161	-0.0383
170.4	0.00765	0.0344	-0.0375
170.5	0.00765	-0.0184	-0.00459
170.6	-0.00306	-0.0299	-0.0337
170.7	-0.0191	-0.0352	-0.0329
170.8	-0.0199	-0.0398	-0.0566
170.9	0.00919	0.0299	-0.0413
171	0.0299	-0.0314	-0.0651
171.1	0.00612	-0.0161	-0.0834
171.2	-0.0253	-0.0176	-0.0168
171.3	-0.0344	-0.00842	-0.00612
171.4	-0.0559	-0.0176	-0.000765
171.5	-0.0145	0.0436	-0.049
171.6	-0.00689	0.00842	-0.0276
171.7	-0.013	0.0122	-0.0375
171.8	-0.0628	-0.0367	-0.036
171.9	-0.00383	-0.00919	-0.0222
172	-0.0184	0.0153	-0.0559
172.1	-0.0452	-0.00383	-0.0566
172.2	-0.0283	0.0176	-0.0168
172.3	-0.0222	0.026	0.00612
172.4	-0.0237	-0.000765	-0.00765
172.5	0.0145	-0.0375	-0.0536
172.6	-0.0322	0.013	-0.013
172.7	-0.00536	-0.00383	-0.00383
172.8	-0.0276	-0.0191	-0.0138
172.9	-0.026	0.00153	-0.0589
173	-0.0145	0.0222	-0.0145
173.1	0.0245	0.00842	-0.00919
173.2	-0.000765	-0.0199	-0.0444
173.3	-0.0306	-0.0138	-0.0176
173.4	-0.0536	-0.0023	-0.0214
173.5	-0.0168	0.00612	-0.0582
173.6	-0.039	0.00383	-0.0329
173.7	0.00536	-0.0107	0.0122
173.8	-0.0268	-0.0122	-0.023
173.9	-0.0566	-0.0329	-0.0283
174	-0.0934	-0.013	-0.0237
174.1	-0.0115	0.0184	-0.0429
174.2	0.00689	0.0245	-0.0367
174.3	-0.0191	0.0306	-0.0115
174.4	0.0199	0.0413	0.0322
174.5	-0.0214	0.0697	-0.00153
174.6	-0.0865	0.0138	-0.0176
174.7	-0.00153	-0.00536	-0.0337
174.8	0.0199	-0.0276	-0.0674
174.9	-0.0283	0.0306	0.00459
175	-0.026	-0.0429	0.0413
175.1	-0.0459	-0.0291	-0.0314
175.2	-0.0314	-0.0115	-0.0521
175.3	0.00459	0.00765	-0.0536
175.4	-0.00919	0.0023	0.00306
175.5	0	-0.0207	0.000765
175.6	0.00919	-0.0023	0.0191
175.7	-0.0383	-0.00306	0.0023
175.8	-0.0674	0.0237	-0.0513
175.9	-0.0306	0.013	0.0184
176	-0.0513	-0.023	-0.0291
176.1	-0.00995	-0.0299	-0.00383
176.2	0.00995	-0.0268	-0.00383
176.3	0.000765	0.00383	0.00689
176.4	-0.0337	-0.0352	-0.0322
176.5	-0.113	-0.0222	0.00153
176.6	-0.0566	-0.062	-0.0122
176.7	-0.0122	-0.0536	0.0444
176.8	-0.0421	-0.00689	-0.039
176.9	-0.0896	-0.0291	-0.0115
177	-0.0566	0.0107	-0.0421
177.1	-0.0758	-0.00536	0.0283
177.2	-0.0214	-0.0544	-0.0191
177.3	-0.0207	-0.0176	-0.0551
177.4	-0.0207	0.0352	-0.00765
177.5	-0.026	-0.00919	-0.00689
177.6	-0.0207	0.0191	-0.0138
177.7	-0.0107	-0.0222	0.026
177.8	-0.0245	-0.0337	0.00536
177.9	0.00765	0.0199	-0.00383
178	-0.0222	0.0145	-0.0214
178.1	-0.0475	0.0184	-0.026
178.2	-0.0115	0.0107	0.0214
178.3	-0.023	-0.00536	0.0352
178.4	-0.0482	0.0253	-0.00536
178.5	-0.0375	-0.0329	0
178.6	-0.0413	0.0444	0.0115
178.7	-0.0597	0.0176	0.00995
178.8	-0.0421	-0.0176	0.0574
178.9	0.00383	-0.0421	-0.00536
179	0.0107	0.0138	-0.0122
179.1	0.00842	0.0191	-0.0413
179.2	-0.0459	0.0299	-0.0314
179.3	-0.0505	0.00459	-0.0498
179.4	-0.0191	-0.0314	-0.00383
179.5	-0.0528	-0.0023	0.0184
179.6	-0.0459	0.0276	0.0352
179.7	0.0145	-0.0191	-0.036
179.8	-0.036	0.00459	-0.0306
179.9	-0.0115	0.00689	-0.0337
180	-0.036	-0.0383	0.0168
180.1	0.036	0.0153	-0.00765
180.2	0.0138	0.0337	0.0107
180.3	0.0161	0.00995	0.0161
180.4	0.026	-0.0314	-0.0559
180.5	-0.0199	-0.026	-0.0467
180.6	-0.0237	0.0199	0.0276
180.7	-0.049	0	0.0199
180.8	0.039	-0.036	-0.0344
180.9	0.026	-0.0314	-0.0383
181	0.00153	-0.0536	-0.0214
181.1	-0.0528	-0.036	-0.0589
181.2	-0.0612	0.0176	-0.0612
181.3	0.0176	0.0245	-0.0184
181.4	-0.0199	0.0528	0.0482
181.5	0.0176	-0.049	0.0176
181.6	0.0138	-0.0536	-0.0268
181.7	-0.0107	0.0184	-0.0344
181.8	-0.0467	0.0322	-0.0168
181.9	-0.0122	-0.00612	-0.049
182	0.0138	-0.036	-0.000765
182.1	-0.00383	-0.0207	-0.0122
182.2	-0.023	-0.0176	-0.00536
182.3	-0.0222	0.0107	-0.0199
182.4	-0.039	0.0199	-0.00842
182.5	0.0513	-0.0191	-0.0168
182.6	0.0122	0.00306	-0.000765
182.7	0.013	-0.023	0
182.8	-0.0873	-0.000765	-0.0344
182.9	-0.0153	-0.00383	-0.0544
183	0.00612	-0.00383	0.00459
183.1	-0.0314	0	-0.0322
183.2	-0.0222	0.00153	-0.0214
183.3	-0.0513	-0.0459	-0.00536
183.4	-0.0253	-0.0115	-0.0283
183.5	-0.0299	-0.0429	-0.0191
183.6	-0.0413	0.0375	-0.0329
183.7	-0.0245	-0.0023	-0.0245
183.8	-0.013	0.0452	0.00919
183.9	-0.0857	0.0122	0.0521
184	-0.0413	-0.00612	-0.0023
184.1	0.0214	-0.0299	-0.0176
184.2	-0.0115	0.00536	-0.0168
184.3	-0.062	0.0459	-0.000765
184.4	-0.0367	0.049	0
184.5	-0.0207	0.0589	0.0161
184.6	0.00153	0.0191	-0.00919
184.7	0.000765	-0.00842	-0.0329
184.8	-0.0452	-0.0214	-0.0314
184.9	-0.0811	0.00689	-0.0268
185	-0.0643	0	0.0107
185.1	-0.00842	-0.0253	-0.0743
185.2	-0.0138	-0.0352	-0.000765
185.3	-0.0268	0.00459	-0.0276
185.4	-0.0329	-0.0138	-0.0276
185.5	-0.039	-0.0337	-0.0107
185.6	-0.0467	-0.0375	0.00689
185.7	-0.0758	-0.0329	-0.00765
185.8	-0.0168	0	-0.0145
185.9	-0.00765	-0.00995	-0.0482
186	0.00306	0.0161	-0.0413
186.1	-0.0329	0	-0.0544
186.2	-0.0773	-0.0283	-0.0245
186.3	-0.0168	-0.026	-0.00536
186.4	-0.0245	0.023	-0.0612
186.5	-0.0444	0.00153	-0.0367
186.6	-0.0582	-0.049	0.00765
186.7	-0.0367	-0.0651	-0.0276
186.8	-0.0436	-0.0521	-0.0398
186.9	-0.0811	-0.036	-0.0398
187	-0.0314	-0.0566	0.0122
187.1	0.00306	-0.0528	-0.0628
187.2	-0.0283	-0.0475	-0.0421
187.3	-0.0115	-0.00919	-0.0413
187.4	-0.0475	0.00612	-0.0207
187.5	-0.0697	-0.0168	-0.0429
187.6	-0.0498	-0.0406	-0.0268
187.7	-0.013	-0.0582	-0.0253
187.8	-0.0107	-0.0383	-0.0582
187.9	-0.0528	0.0214	-0.0322
188	-0.0161	-0.0168	0.000765
188.1	-0.0291	-0.0107	-0.0628
188.2	-0.0306	-0.00765	-0.00153
188.3	0.026	-0.0383	-0.0436
188.4	0.0398	0.0107	-0.0176
188.5	-0.0344	-0.013	-0.0436
188.6	-0.062	-0.0452	-0.049
188.7	-0.0421	-0.00536	-0.00995
188.8	0.00153	0.00765	-0.0383
188.9	-0.00383	0.0268	-0.0253
189	-0.00919	-0.0107	-0.049
189.1	-0.0268	0.00995	-0.0191
189.2	-0.0375	-0.00153	-0.023
189.3	-0.0398	-0.00612	0.0513
189.4	-0.0352	-0.0398	0.0413
189.5	-0.0153	0.0184	-0.0115
189.6	0.0276	0.00612	-0.0253
189.7	-0.00842	-0.0191	-0.00153
189.8	-0.0191	-0.0299	-0.0107
189.9	-0.0421	0.0153	-0.0352
190	0.0237	0.00842	0.0207
190.1	0.0352	0.0161	-0.0306
190.2	0.00306	0.0551	-0.0322
190.3	0.023	0.0222	-0.0367
190.4	0.0605	-0.00765	-0.0322
190.5	0.0536	-0.0176	-0.0536
190.6	-0.0306	-0.0314	-0.0222
190.7	-0.0107	-0.0544	0.023
190.8	0.0199	0.0383	-0.0214
190.9	0.0375	-0.0023	-0.0819
191	0.0023	-0.0245	-0.0498
191.1	-0.072	-0.0176	-0.0597
191.2	-0.0735	0.00612	-0.0207
191.3	0.00306	-0.036	-0.00612
191.4	0.0168	-0.00459	-0.00459
191.5	-0.00612	-0.0191	-0.026
191.6	-0.0367	0.00383	-0.0329
191.7	-0.0023	-0.0168	-0.00153
191.8	-0.0222	0.0115	0.00306
191.9	-0.0291	0.0214	-0.0199
192	-0.00842	-0.00995	0.00153
192.1	-0.0383	-0.00306	-0.0176
192.2	-0.0551	-0.0153	0.0176
192.3	0.0207	-0.00153	0.013
192.4	-0.0122	0.00153	-0.0421
192.5	-0.0436	0.0306	-0.0153
192.6	-0.0643	0.0122	0.00383
192.7	-0.0214	-0.00765	0.0122
192.8	-0.0299	0.0115	-0.023
192.9	-0.00459	-0.0184	-0.0207
193	-0.0329	0.0268	0.0153
193.1	-0.0658	-0.0306	-0.0184
193.2	-0.0168	-0.00383	-0.0398
193.3	-0.0153	0.00536	-0.0322
193.4	-0.0582	-0.00689	0.0191
193.5	-0.0589	-0.036	0.0513
193.6	-0.023	0.0314	0.00306
193.7	-0.0344	0.00536	-0.0498
193.8	-0.00842	-0.0283	0.0184
193.9	-0.0291	-0.0222	-0.00765
194	-0.0245	0.00842	-0.00765
194.1	-0.0253	0.0628	0.0314
194.2	-0.0367	0.0115	-0.0276
194.3	-0.00995	-0.0161	-0.0314
194.4	-0.0291	0.0643	-0.0168
194.5	-0.0329	0.0145	0.00536
194.6	-0.0513	-0.0605	-0.0023
194.7	-0.00459	0.0605	0.0214
194.8	-0.0352	0.0482	-0.0444
194.9	-0.026	-0.00536	-0.0436
195	-0.0245	-0.0413	-0.039
195.1	-0.0191	-0.0199	-0.0559
195.2	-0.0475	0.0023	-0.0367
195.3	0.00306	0.013	-0.0306
195.4	-0.00842	-0.0145	-0.0498
195.5	-0.0314	0.0199	0.0107
195.6	-0.0413	-0.00383	-0.00689
195.7	-0.0337	-0.0153	-0.0161
195.8	-0.0253	-0.00689	-0.0115
195.9	-0.0283	0.0291	-0.0322
196	-0.0329	0	-0.0597
196.1	-0.00153	-0.0283	-0.0735
196.2	0.0176	0.00306	-0.0398
196.3	0.0306	0.0222	0.0122
196.4	-0.0283	-0.0528	-0.00536
196.5	-0.0536	0.0023	-0.0107
196.6	-0.0773	0.0253	-0.0429
196.7	-0.0444	-0.0482	-0.0398
196.8	-0.0536	-0.0222	-0.0505
196.9	-0.039	-0.0145	-0.0122
197	-0.00995	0.0253	-0.00306
197.1	-0.0337	-0.0444	0.0314
197.2	-0.0322	-0.0421	-0.0268
197.3	0.00306	-0.0245	-0.0482
197.4	0.0199	-0.0115	-0.0237
197.5	0.0337	0.0498	0.00842
197.6	0.0276	-0.00919	0.0168
197.7	-0.0268	-0.0314	0
197.8	-0.00919	-0.00995	-0.00306
197.9	-0.0459	-0.0276	-0.0268
198	-0.026	0.0276	-0.0107
198.1	-0.00995	0.0176	-0.0107
198.2	0.0222	0.0168	0.00306
198.3	0.00689	-0.0367	-0.023
198.4	-0.00995	-0.0283	-0.0023
198.5	-0.00612	-0.0268	0.000765
198.6	0.0161	-0.0176	-0.00383
198.7	-0.0253	-0.0207	-0.0145
198.8	0.0161	-0.0176	-0.000765
198.9	-0.0727	0.00919	0.00383
199	-0.0513	-0.00153	-0.0122
199.1	0.049	0.00612	0.00689
199.2	-0.0138	-0.0222	0.0283
199.3	-0.00306	-0.000765	0.00919
199.4	0.00383	-0.00306	0.0398
199.5	0.0314	0.0122	0.0191
199.6	0.00995	0.0283	-0.00153
[truncated: 2,603 more rows]

## Sheet: Fig.1I
Fig.1I	HsNaV1.7
	Current (nA)
Time (ms)	Saline	3µM STX	3:1 E540A:STX
0	0.102	0.0843	-0.0158
0.1	0.107	0.0489	0.0512
0.2	0.0889	0.0181	0.0715
0.3	0.0459	0.00226	0.0934
0.4	0.067	0.0279	0.0377
0.5	0.0279	0.073	0.00979
0.6	0.0489	0.0738	0.0377
0.7	0.0776	0.058	0.0301
0.8	0.0309	-0.000753	0.0256
0.9	0.00678	0.0173	0.0602
1	0.0791	0.0535	0.0723
1.1	0.0527	0.0294	0.0158
1.2	0.0249	0.0474	0.00753
1.3	0.012	0.0482	0.0354
1.4	-0.00753	-0.00678	0.0625
1.5	0.0399	-0.00602	0.0422
1.6	0.0542	0.0309	-0.00151
1.7	-0.00602	-0.00678	-0.00377
1.8	0.0218	0.00828	-0.0151
1.9	0.0512	0.0354	-0.0128
2	0.0256	0.0166	0.067
2.1	0.0158	-0.00377	0.0316
2.2	0.067	0.0143	0.0279
2.3	0.0249	0.00979	0.0331
2.4	-0.0233	0.0324	-0.0249
2.5	0.0256	0.0241	0.00377
2.6	0.000753	0.012	0.0241
2.7	0.0136	0.00377	0.0663
2.8	0.0467	0.0226	0.00226
2.9	-0.0497	0.0392	0.0279
3	-0.0346	0.0241	0.0429
3.1	-0.012	0.0505	0.0309
3.2	0.0264	0.0339	0.0505
3.3	0.0241	0.0188	0.0271
3.4	0.0181	-0.0377	0.00828
3.5	0.0377	0.0489	0.0354
3.6	0.0143	0.0113	0.0218
3.7	-0.0226	0.0173	0.00452
3.8	0.0173	-0.0271	0.0226
3.9	0.0414	-0.0105	-0.0136
4	0.0316	0.0211	0.0392
4.1	0.00452	0.0301	0.0128
4.2	0.0128	0.00527	0.00377
4.3	-0.00527	0.0241	0.00828
4.4	0.000753	-0.00301	0.0377
4.5	0.0128	-0.00452	0.0128
4.6	0.00828	0.0211	0.00678
4.7	-0.000753	0.0226	-0.0105
4.8	0.0166	0.00828	-0.0354
4.9	0.00828	0.00979	-0.00377
5	-0.00151	0.0452	0.0211
5.1	0.0444	0.0535	0.0151
5.2	0.0128	-0.0113	-0.0113
5.3	-0.0256	0.0429	0.0226
5.4	0.0459	0.00904	0.00828
5.5	0.0264	0.00904	0.0256
5.6	-0.0226	-0.00151	0.0309
5.7	0.0218	-0.0143	-0.0249
5.8	0.0324	0.0143	-0.000753
5.9	0.0301	0.0136	0.0399
6	0.0489	0.0738	0.00452
6.1	0.0309	-0.0151	0.00452
6.2	0.07	0.00904	-0.0173
6.3	0.0414	0.0331	0.0369
6.4	0.064	-0.0218	0.0301
6.5	0.0316	-0.0188	-0.0151
6.6	0.00678	0.0226	0.0196
6.7	0.00527	0.0572	-0.0256
6.8	0.00828	0.0158	0
6.9	-0.0188	-0.00678	-0.0226
7	-0.00377	0.0264	0.0535
7.1	0.0361	0.00377	0.0708
7.2	0.0444	-0.00904	0.0218
7.3	-0.012	0.0226	0.0151
7.4	0.0158	0.0264	0.0369
7.5	0.0331	0.0369	-0.00904
7.6	-0.0249	0.0233	0.00226
7.7	0.0196	0.0143	0.0354
7.8	0.0369	0.0233	0.0452
7.9	0.00828	0.00828	0.0136
8	-0.00377	0.0279	0.058
8.1	0.0354	0.012	0.0414
8.2	0.00828	0.0384	-0.00301
8.3	-0.00452	0.00151	0.000753
8.4	0.012	0.0151	0.0535
8.5	0.0346	0.0384	0.0324
8.6	0.0316	0.052	0.0414
8.7	0.0361	0.0331	-0.00377
8.8	0.0557	0.0301	0.0211
8.9	0.0956	-0.00151	0.00753
9	0.0926	-0.00226	0.0249
9.1	0.0279	0.0256	0.0392
9.2	0.0256	0.0399	0.0377
9.3	0.0467	0.0505	0.00828
9.4	0.000753	0.0264	0.0143
9.5	0.0482	0.0392	0.0136
9.6	0.0264	0.0301	0.0196
9.7	0.00602	-0.0128	0.0105
9.8	0.0218	0.0233	0.0128
9.9	0.0256	0.0384	0.00602
10	-0.0188	-0.0181	0.0136
10.1	-0.0301	0.0595	0.00678
10.2	-0.0211	0.0331	0.00678
10.3	0.0392	0.0271	0.0196
10.4	-0.000753	0.0715	0.00151
10.5	0.0218	0.0286	-0.0113
10.6	0.0377	0.0444	-0.000753
10.7	0.0437	0.00301	0.0256
10.8	0.0256	0	0.00226
10.9	0.0535	0.0294	-0.0173
11	0.0218	0.0557	0.0542
11.1	0.0301	0.0211	0
11.2	0.0414	0.0459	-0.00301
11.3	0.0181	0.00377	0.012
11.4	0.00904	-0.0286	0.0309
11.5	0.012	-0.0166	0.000753
11.6	0.0384	0.0218	0.0361
11.7	0.00151	-0.0128	0.0166
11.8	0.0444	0.0324	-0.0414
11.9	0.0309	0.0256	-0.00979
12	0.0105	0.0151	-0.00678
12.1	0.0346	0.012	0.0218
12.2	-0.00226	0.0233	-0.0173
12.3	0.00904	0	0.00602
12.4	0.0648	0.0218	0.0384
12.5	0.0279	0.0218	0.00979
12.6	0.0249	0.00301	-0.0241
12.7	0.0256	0.0158	-0.00904
12.8	0.0354	0.0286	-0.00904
12.9	0.00904	0.0188	-0.0264
13	0.00904	0.00301	0.00678
13.1	0.0467	0.0203	0.00377
13.2	-0.00301	0.0565	-0.0286
13.3	0.00377	0.00979	0.00527
13.4	0.00377	0.0271	-0.0226
13.5	0.0203	-0.0136	-0.0113
13.6	0.0392	-0.0181	0.0136
13.7	0.0384	0.0279	-0.0361
13.8	0.0452	-0.00377	-0.0113
13.9	0.0377	0.00979	-0.0241
14	0.0241	-0.0233	-0.0301
14.1	0.0105	0.0249	0.00226
14.2	0.0392	0.0264	-0.00602
14.3	0.0557	0.00377	-0.0354
14.4	0.0128	0.0264	-0.00904
14.5	0.00828	-0.000753	-0.0505
14.6	0.0136	-0.00377	-0.0474
14.7	0.0233	0.00377	-0.055
14.8	0.0437	-0.0211	-0.0188
14.9	0.00753	-0.00828	-0.0557
15	0.00828	0.0346	0.0181
15.1	0.00678	0.0233	-0.0181
15.2	0.00904	-0.00301	-0.0196
15.3	-0.00753	0.0565	0.0128
15.4	-0.0158	0.00979	-0.0173
15.5	0.00904	-0.00151	-0.0188
15.6	-0.0294	-0.0151	-0.0105
15.7	-0.0309	-0.00602	0.0211
15.8	0.0286	0.0271	-0.00602
15.9	0.0271	0.0324	0.0128
16	0.0256	0.0211	0.0437
16.1	-0.00979	-0.0105	-0.0188
16.2	0.012	-0.0113	-0.0233
16.3	-0.00904	-0.00602	0.0301
16.4	0.00678	0.0535	-0.00904
16.5	-0.0452	0.0173	-0.0602
16.6	0.00904	0.0105	-0.0233
16.7	-0.0128	0.00452	-0.0151
16.8	-0.0392	0.0196	0.00151
16.9	-0.0286	-0.0166	0.0339
17	0.0279	0.00678	0.0361
17.1	0.0444	-0.0241	-0.0203
17.2	0.0467	-0.012	-0.0166
17.3	-0.0354	-0.00979	-0.0173
17.4	0.0437	0.00452	-0.00226
17.5	0.0264	0.0339	-0.0136
17.6	0.00753	-0.0113	0.0181
17.7	0.0482	0.0188	0.0173
17.8	-0.0136	-0.0143	-0.0346
17.9	0.00979	-0.000753	-0.00527
18	0.012	0.0264	0.0294
18.1	0.0354	-0.0166	0.0218
18.2	0.0151	-0.0158	-0.00301
18.3	0.0505	0.0377	0.0241
18.4	-0.0429	0.00753	0.0136
18.5	-0.0151	0.0535	-0.000753
18.6	-0.0113	0.000753	-0.0143
18.7	0.0346	-0.0324	0.00904
18.8	0.0249	-0.0557	-0.0256
18.9	0.0158	0.0136	0.00828
19	-0.0233	0.0128	-0.0105
19.1	0.0331	0.0173	-0.0377
19.2	-0.0196	0.00904	-0.00904
19.3	-0.00979	0.00452	0.0256
19.4	0.0196	-0.0294	0.0113
19.5	0.00828	-0.0249	0.000753
19.6	-0.0339	-0.0128	-0.0181
19.7	-0.0128	0.00979	-0.0572
19.8	-0.0105	0.0105	-0.00753
19.9	-0.0354	-0.012	0.0264
20	0.0264	-0.0399	0.0173
20.1	0.0572	-0.00527	-0.0264
20.2	0.0572	0.00828	-0.0136
20.3	0.067	0.0264	-0.00828
20.4	0.0309	0.000753	0.0196
20.5	-0.0256	-0.00151	0.0256
20.6	-0.00828	-0.0128	0.0143
20.7	-0.00979	-0.0188	-0.0422
20.8	0.0429	0.0301	-0.0444
20.9	0.0618	0.00979	-0.058
21	0.0166	0.0444	-0.0105
21.1	-0.0309	0.0218	0.0271
21.2	0.00301	-0.0143	-0.00904
21.3	-0.00301	-0.0211	-0.0369
21.4	-0.00678	-0.0226	0.00979
21.5	0.0271	0.0188	0.0211
21.6	0.0113	0.00151	0.0136
21.7	-0.0279	-0.00904	0.0505
21.8	-0.0497	-0.0151	0.00904
21.9	-0.0136	-0.0143	-0.0143
22	0	0.0249	0.0211
22.1	0.0173	0.0218	-0.0392
22.2	-0.0286	-0.0166	-0.0151
22.3	-0.0369	0.0369	0.0113
22.4	-0.0166	0.0143	-0.00828
22.5	0.0113	0.00753	-0.0331
22.6	0.00452	0.00753	0.000753
22.7	-0.0181	-0.0256	-0.00678
22.8	-0.0354	0.00527	-0.00979
22.9	-0.0685	-0.00753	0.00151
23	-0.0331	0.0188	-0.0105
23.1	-0.0377	0.0346	-0.0459
23.2	0.0151	0.00979	0.0196
23.3	0.0497	-0.0618	-0.0361
23.4	-0.00452	-0.0294	-0.0422
23.5	-0.0203	-0.00828	0.00979
23.6	-0.0407	0.052	-0.0361
23.7	-0.0369	0.0369	-0.0218
23.8	-0.0233	-0.00377	-0.0294
23.9	-0.0256	0.00753	-0.0188
24	-0.0377	-0.00678	-0.00753
24.1	-0.0572	0.00602	0.0196
24.2	-0.0512	0.0294	-0.0203
24.3	-0.0429	0.0354	0.00301
24.4	-0.0233	0.0459	-0.0331
24.5	0.00151	0.00226	-0.0407
24.6	-0.0196	0.0324	-0.0542
24.7	-0.0429	-0.00979	-0.0158
24.8	-0.0264	0.00226	-0.0166
24.9	-0.0429	-0.0113	-0.058
25	-0.0399	0.00527	-0.0271
25.1	0.0324	0.0233	0.0256
25.2	-0.00377	-0.00678	0.0166
25.3	-0.0602	0.0136	-0.00377
25.4	-0.0565	-0.00904	-0.0294
25.5	-0.0444	0.00301	0.0136
25.6	-0.0512	-0.0151	-0.0505
25.7	-0.0241	0.00904	0.00301
25.8	-0.0286	0.0233	0.0361
25.9	-0.0392	-0.00828	0.0309
26	0.0143	0.0309	0.00979
26.1	-0.0331	0.00452	-0.00151
26.2	0.0113	0.0384	0.0301
26.3	0	0.0256	0.0557
26.4	0.0105	0.0181	0
26.5	-0.0279	0.0166	0.00753
26.6	-0.00979	0.0151	0.00301
26.7	0.00828	-0.0136	0.00904
26.8	0.00828	0.00904	-0.0128
26.9	-0.00979	0.0105	0.0279
27	-0.00753	0.00678	-0.0309
27.1	0.0633	0.0264	-0.0233
27.2	0.0392	0.0226	0.0354
27.3	-0.0196	-0.00377	0.00753
27.4	0.0474	-0.0392	-0.0105
27.5	0.0151	0.012	0.0218
27.6	0.00151	-0.0181	0.0128
27.7	0.0113	0.0128	-0.0226
27.8	0.0444	0.0241	0.00602
27.9	-0.0105	0.00151	0.00753
28	0.00979	0.0143	0.0256
28.1	0.058	-0.0128	0.0452
28.2	0.00151	0.0105	0.0399
28.3	0.0497	-0.0203	0.0331
28.4	0.0889	0.0196	0.00904
28.5	0.0399	0.00452	-0.0294
28.6	0.012	0.0294	-0.0625
28.7	0.058	-0.0572	-0.0264
28.8	0.067	-0.0136	0.0286
28.9	0.0776	0.00979	0.0173
29	-0.0143	0.0128	0
29.1	0.0203	-0.0241	-0.0512
29.2	-0.0218	0.00452	-0.052
29.3	0.000753	0.00527	-0.0489
29.4	0.0271	-0.0181	-0.000753
29.5	0.0136	0.00377	-0.0166
29.6	-0.012	-0.0256	-0.0286
29.7	-0.0211	0.0151	-0.0188
29.8	-0.0279	-0.00301	-0.0113
29.9	-0.0181	-0.0286	-0.00678
30	0.0211	0.00904	-0.00602
30.1	-0.00828	-0.0226	0.000753
30.2	0.0143	0.00452	-0.00527
30.3	-0.0211	0.00678	-0.0166
30.4	-0.0113	0.0203	-0.0188
30.5	0.0188	0.0173	-0.00904
30.6	0.00151	0.0203	-0.0264
30.7	0.00377	-0.00753	0.0188
30.8	-0.00527	0.0128	0.0188
30.9	0.0233	-0.00151	0.00602
31	-0.0188	-0.0128	-0.012
31.1	-0.0233	-0.0226	0.061
31.2	0.0196	-0.0369	0.0241
31.3	-0.0271	0.00226	-0.0249
31.4	-0.0113	0.00828	-0.0211
31.5	0.00979	-0.0294	-0.00452
31.6	-0.00602	-0.00602	-0.0166
31.7	-0.0226	-0.0414	0.00527
31.8	0.0158	-0.058	0.0233
31.9	-0.0166	-0.0467	0.0218
32	-0.00301	0.0256	-0.0233
32.1	0.0113	0.0173	-0.0151
32.2	-0.0226	0.067	0.012
32.3	-0.00979	-0.0166	0.0196
32.4	-0.0158	-0.0602	0.00828
32.5	-0.0181	-0.0346	-0.0331
32.6	-0.0105	0.0346	0.00828
32.7	0.00602	0.00678	-0.0188
32.8	-0.00151	0.0211	-0.0188
32.9	-0.0203	-0.0241	0.00151
33	0.00226	-0.0241	0.0384
33.1	-0.00678	0.0196	-0.00828
33.2	0.0505	0.0437	-0.0316
33.3	0.0339	-0.0188	-0.0233
33.4	0.0151	0.00151	-0.0203
33.5	0.0241	-0.0241	-0.0218
33.6	-0.0384	0.00828	0.0113
33.7	-0.0188	-0.0256	0.000753
33.8	-0.0429	-0.0128	-0.0331
33.9	0.0535	0.0414	-0.0136
34	0.0346	-0.0105	0.0286
34.1	-0.0188	0.00904	-0.00678
34.2	-0.0422	0.00301	-0.0286
34.3	-0.0384	0.0136	-0.0218
34.4	-0.0128	0.012	0.0294
34.5	-0.00452	0.0452	-0.0459
34.6	0.00904	0.067	-0.0294
34.7	0.0211	-0.00602	-0.052
34.8	0.0128	-0.0105	-0.0422
34.9	-0.0203	0.0218	-0.0618
35	-0.00904	0.0256	-0.0128
35.1	-0.00301	0.0392	0.0143
35.2	0.0113	-0.0324	-0.0241
35.3	0.012	-0.061	-0.0249
35.4	-0.0399	-0.0249	-0.0151
35.5	-0.0761	0.0407	0.0587
35.6	-0.0926	0.0459	0.0151
35.7	-0.00678	0.00602	-0.0166
35.8	-0.0136	-0.0324	0.0166
35.9	0.0271	-0.0158	-0.0181
36	-0.00377	0.0361	0.0256
36.1	-0.1	0.0143	0.0173
36.2	-0.00904	-0.00226	-0.0354
36.3	-0.012	0.00452	0.00377
36.4	0.00226	0.00377	0.0233
36.5	-0.0331	-0.0158	-0.0264
36.6	-0.0542	0.012	-0.00301
36.7	0.00828	0.0301	0.0143
36.8	0.0354	-0.00678	-0.0489
36.9	-0.00828	-0.0399	-0.0497
37	0.00452	0.00226	-0.0105
37.1	0.00452	-0.00452	0.00753
37.2	-0.00602	0.0346	0.0535
37.3	-0.0346	0.0286	0.0249
37.4	0.0301	-0.0602	0.00828
37.5	-0.0188	0.0113	0.00753
37.6	0.00301	0.0158	0.0188
37.7	-0.0294	0.0166	0.00602
37.8	-0.0166	-0.0241	0.0218
37.9	-0.00226	-0.0279	-0.0181
38	0.00979	0.0271	-0.000753
38.1	0.0158	0.0392	0.0505
38.2	-0.00452	-0.000753	0.0188
38.3	-0.0407	-0.0512	-0.00904
38.4	0.00753	-0.0113	0.061
38.5	0.0429	0.0249	0.00527
38.6	-0.0166	-0.0105	-0.00602
38.7	0.00678	-0.0211	0.0128
38.8	0.0452	-0.0196	-0.00602
38.9	0.0136	0.0128	0.0309
39	0.0249	0.0211	0.0346
39.1	0.00301	-0.0392	-0.0128
39.2	-0.0369	-0.0143	-0.012
39.3	0.00678	0.0211	0.00828
39.4	0.0331	0.0241	0.0414
39.5	0.0218	-0.0105	0.0346
39.6	0.012	-0.0309	0.00979
39.7	-0.00452	0.0505	-0.0249
39.8	0	-0.00301	-0.0316
39.9	-0.00226	0.0128	-0.0166
40	0.0271	0.0158	0.0324
40.1	0.0241	-0.0181	0.0346
40.2	-0.0279	-0.0602	0.0422
40.3	-0.0565	-0.00602	0.00602
40.4	0.00753	0.0143	0.0384
40.5	-0.0233	0.00527	0.00904
40.6	0	0.00151	0.0105
40.7	0.0301	0.0128	-0.0233
40.8	-0.0113	0.00151	0.0256
40.9	0.0256	0	0.0286
41	0.0181	0.0173	0.0392
41.1	0.00602	0.00678	-0.0188
41.2	0.0196	0.00828	-0.0512
41.3	0.0309	-0.00527	0.0105
41.4	0.0128	-0.0136	0.0211
41.5	0.00828	-0.0128	0.000753
41.6	0.0173	-0.00979	-0.0143
41.7	0.0874	0.0166	-0.0113
41.8	0.0256	0.0233	-0.0158
41.9	0.0286	-0.0105	-0.0158
42	-0.0316	0.00678	-0.0128
42.1	-0.00602	-0.0384	0.0158
42.2	0.0151	-0.0324	0.0422
42.3	0.0392	-0.00151	-0.00678
42.4	-0.00527	0.061	-0.0173
42.5	0.0113	-0.0158	-0.00377
42.6	-0.0105	-0.0166	0.0211
42.7	-0.00527	0.0286	0.0233
42.8	0.0173	0.00226	0.0143
42.9	0.0264	0.00753	-0.0166
43	-0.0158	-0.0143	-0.0233
43.1	-0.00979	-0.00452	0.000753
43.2	0.00226	-0.00527	0.0249
43.3	0.00151	-0.0105	0.0211
43.4	0.0173	-0.0361	0.00377
43.5	0.0256	-0.0218	-0.0346
43.6	0.0414	0.0429	-0.0331
43.7	0.0113	0.00678	0.0414
43.8	0.0241	-0.0143	0.00151
43.9	-0.0264	-0.0422	0.00828
44	0.00753	0.0136	-0.00301
44.1	0.00678	0.0158	-0.0294
44.2	-0.00301	-0.00828	-0.0301
44.3	0.0346	-0.000753	-0.000753
44.4	-0.00527	-0.0105	0.0113
44.5	-0.0249	-0.00301	0.00301
44.6	-0.0301	-0.0105	-0.0309
44.7	-0.0256	-0.0173	-0.00377
44.8	-0.00151	0.0437	0.0158
44.9	0.0557	0.0392	-0.00753
45	-0.00301	0.0249	-0.00979
45.1	-0.0143	-0.012	-0.00979
45.2	-0.0233	-0.0505	-0.00226
45.3	-0.0218	-0.0264	0.0136
45.4	-0.00527	0.00377	0.00527
45.5	0.0136	0.012	0.0181
45.6	-0.00979	-0.055	0.0527
45.7	0.0256	-0.0422	-0.00602
45.8	0.00226	-0.0437	-0.00452
45.9	0.0301	-0.0143	0.0331
46	0.0474	-0.0128	-0.0113
46.1	-0.0128	0.00753	0.0384
46.2	0.0271	0.0218	0.0294
46.3	0.0203	-0.0151	-0.00828
46.4	0.0354	-0.0158	0.0181
46.5	0.0399	-0.0301	-0.0264
46.6	-0.0233	-0.0505	-0.0136
46.7	-0.00452	0.0354	0.0143
46.8	0.0693	0.0196	-0.0497
46.9	-0.00678	0.0226	-0.00151
47	-0.0136	0.0105	0.0143
47.1	-0.0113	-0.00828	0.0226
47.2	-0.0196	-0.0693	0.0565
47.3	0.0113	-0.0136	0.00753
47.4	0.0354	0.00753	0.0181
47.5	-0.0166	0.0377	-0.0249
47.6	-0.00452	-0.0158	-0.0143
47.7	0.0286	-0.0241	0.0565
47.8	0.00678	-0.0286	0.00753
47.9	0.0136	-0.00678	0.00151
48	0.00527	0.0241	0.0459
48.1	-0.0158	-0.0128	0.0542
48.2	-0.00602	-0.0181	0.0241
48.3	-0.0211	-0.0459	0.0113
48.4	-0.0158	-0.0279	0.0256
48.5	0.0527	-0.0143	0.0158
48.6	0.0384	-0.00301	0.012
48.7	0.0233	-0.0482	-0.0196
48.8	0.0151	-0.0264	-0.00151
48.9	0.0264	0.0113	-0.0113
49	0.0565	-0.0249	0.0527
49.1	-0.0151	-0.0203	0.0392
49.2	0.0218	-0.0181	0.0459
49.3	-0.000753	-0.0218	-0.00452
49.4	0.00678	-0.0128	-0.00151
49.5	0	-0.00377	0.0324
49.6	-0.0188	0.00602	0.0467
49.7	0.00602	0.0316	0.0414
49.8	0.0173	-0.0105	0.0346
49.9	-0.0196	-0.00377	-0.055
50	-0.0361	-0.0264	-0.00301
50.1	-0.0188	0.000753	0.0151
50.2	0.0422	-0.0105	0.0271
50.3	0.0279	-0.0354	0.000753
50.4	-0.0218	0.00452	0.0414
50.5	0.0294	0.00904	-0.0361
50.6	-0.00301	0.0324	0.052
50.7	-0.07	-0.0467	0.00678
50.8	0.0226	0.0136	0.0113
50.9	0.0249	0.052	0.0256
51	0.0113	0.00678	0.0158
51.1	-0.0143	-0.00979	-0.00226
51.2	-0.0497	0.0136	0.0264
51.3	-0.0279	-0.0301	-0.0136
51.4	-0.00602	-0.00828	0.0226
51.5	0.0505	0.00527	0.064
51.6	0.0256	0.0113	0.00828
51.7	-0.0128	-0.00678	0.0105
51.8	0.00452	-0.0264	-0.00904
51.9	-0.0467	-0.0136	0.0151
52	-0.0181	-0.0166	0.0369
52.1	0.00377	-0.00753	0.0595
52.2	-0.0188	-0.00979	0.0136
52.3	-0.0354	0.0158	0.0136
52.4	-0.0316	0.00527	-0.0105
52.5	-0.0188	-0.0286	0.0264
52.6	0.0113	-0.00753	-0.00753
52.7	0.0233	-0.00904	0.0286
52.8	-0.00828	0.0527	0.0196
52.9	-0.00527	0.0414	0.0128
53	-0.0158	0.00527	0.0143
53.1	-0.0324	0	0.00452
53.2	-0.00602	0.0444	-0.0203
53.3	0.0324	-0.0414	0.0173
53.4	0.0218	-0.00377	0.0294
53.5	0.0181	-0.0316	-0.00979
53.6	0.0166	0	0.00904
53.7	0.0196	-0.012	0.0128
53.8	0.00678	-0.00904	0.00452
53.9	-0.00904	-0.012	0.0166
54	0.0249	-0.0407	0.0535
54.1	0.0535	-0.0143	0.00452
54.2	0.0166	0	-0.0264
54.3	-0.0158	-0.00377	-0.012
54.4	-0.00678	0.0233	-0.0143
54.5	0.012	-0.0143	-0.00602
54.6	0.0542	-0.0128	-0.012
54.7	0.0105	0.00828	0.00301
54.8	0.0324	0.0331	0.0279
54.9	0.064	0.00301	0.00151
55	0.0181	0.0271	0.0339
55.1	0.00452	0.0324	0.0105
55.2	0.00452	-0.0399	0.0331
55.3	-0.0384	-0.0105	0.0505
55.4	0.000753	0.00452	0.0218
55.5	-0.0188	-0.0166	0.0181
55.6	-0.0527	-0.0377	0.0158
55.7	-0.0143	-0.0407	-0.0256
55.8	-0.0128	-0.0211	-0.0407
55.9	0.000753	-0.0776	0.0392
56	-0.00678	-0.0746	0.073
56.1	-0.00151	-0.00301	0.0361
56.2	-0.0648	0.0354	-0.00151
56.3	-0.00452	-0.0218	-0.0256
56.4	0.061	0.0136	0.0249
56.5	-0.0188	0.000753	-0.0226
56.6	0.0136	-0.0286	-0.0279
56.7	-0.0113	-0.0542	-0.0158
56.8	0.0151	0.0301	-0.0459
56.9	-0.00979	0.0196	-0.0316
57	-0.00151	0.0113	0.0233
57.1	0.0241	-0.00226	0.0181
57.2	-0.0158	-0.0309	0.00602
57.3	-0.0482	-0.0173	0.00979
57.4	-0.00753	-0.0128	-0.00753
57.5	0.0271	0.0188	-0.0294
57.6	0.00226	-0.00527	0.000753
57.7	-0.0188	-0.0256	0.00828
57.8	-0.0196	-0.0316	0.00452
57.9	0.00301	0.00979	-0.012
58	0.0361	0.0407	-0.00828
58.1	0.0136	0.0264	0.0399
58.2	-0.00904	-0.0625	0.00753
58.3	0.00301	-0.0233	0.012
58.4	0.00678	0.00301	0.0233
58.5	0.012	0.000753	0
58.6	0.00377	0.00753	0
58.7	-0.0226	-0.0151	0.0136
58.8	-0.000753	0.0377	0.0113
58.9	-0.0128	-0.0166	-0.0113
59	0.0309	-0.00377	0.0377
59.1	0.0136	0.0181	-0.00226
59.2	0.00602	0.00753	-0.00527
59.3	-0.0414	0.00904	-0.0286
59.4	0.0264	-0.0226	0.0166
59.5	0.0203	-0.0143	0.0256
59.6	0.0181	-0.0316	-0.0354
59.7	-0.00678	-0.0196	-0.0399
59.8	-0.0166	-0.00753	0.052
59.9	-0.0211	0.0181	0.0105
60	-0.0143	0.00377	0.00452
60.1	0.00753	-0.0128	0.00602
60.2	-0.000753	0.00678	0.00979
60.3	0.0105	-0.0196	0.0143
60.4	-0.0233	0.012	0.00828
60.5	-0.00753	0.012	0.0264
60.6	0.00678	-0.00452	0.0181
60.7	-0.00979	-0.00226	0.0467
60.8	-0.0467	-0.0218	0.0136
60.9	-0.0467	-0.00527	0.0301
61	-0.0309	-0.0437	0.0294
61.1	-0.00753	-0.00979	0.067
61.2	-0.0136	-0.00452	0.0414
61.3	-0.00753	0.00151	0.0128
61.4	0.00301	-0.00377	-0.00979
61.5	-0.0324	0	-0.0294
61.6	0.00678	-0.0249	0.0316
61.7	-0.0301	-0.0339	0.0151
61.8	0.00979	-0.00979	0.0392
61.9	-0.0286	0.0113	0.00301
62	0.012	0.0241	-0.012
62.1	-0.0377	0.0271	-0.00678
62.2	-0.0113	0.0113	-0.0218
62.3	-0.0249	0.00452	0.0301
62.4	-0.0301	-0.0271	0.0226
62.5	-0.0294	-0.00301	0.0407
62.6	-0.0301	0.0113	0.012
62.7	-0.0316	0.0249	-0.0316
62.8	-0.0474	0.00226	0.0173
62.9	-0.0489	-0.0143	0.0241
63	-0.00377	-0.0158	0.0286
63.1	-0.0301	-0.0181	0.00226
63.2	-0.000753	0.0399	0.0128
63.3	-0.00452	-0.0105	-0.0173
63.4	0.00226	-0.00377	-0.0316
63.5	-0.0264	-0.0203	0.0166
63.6	0.0249	0.012	0.0188
63.7	-0.0151	0.0181	-0.0309
63.8	-0.0188	-0.000753	-0.00226
63.9	0.0474	-0.00377	-0.0105
64	0.0369	-0.00753	0.0256
64.1	-0.0249	-0.00678	0
64.2	-0.0211	0.00226	-0.0346
64.3	0.0256	-0.0241	-0.0339
64.4	-0.0105	0.00151	0.00602
64.5	-0.0437	0.0233	0.0384
64.6	0.0113	0.0361	-0.00377
64.7	0.0429	0.00527	-0.0384
64.8	0.0316	0.0392	-0.0316
64.9	0.000753	0.00452	-0.0249
65	0.00226	0.00828	0.0241
65.1	0.0113	-0.0113	-0.0264
65.2	0.00527	-0.00828	-0.0188
65.3	0.00678	-0.00226	-0.0301
65.4	0.00904	0.0354	-0.0173
65.5	-0.0158	-0.0429	-0.00301
65.6	-0.0407	-0.0557	0.0271
65.7	-0.0331	-0.0151	0.000753
65.8	-0.0151	-0.0105	-0.00226
65.9	-0.0151	-0.000753	-0.0444
66	0.0798	0.00151	0.0173
66.1	0.0264	0.00151	-0.0136
66.2	-0.0535	0.000753	0.0113
66.3	-0.0324	-0.0286	0.00753
66.4	-0.0113	0.00226	0.0151
66.5	0.00828	0.0249	-0.0294
66.6	-0.0188	0.00151	-0.0392
66.7	-0.0264	-0.0105	-0.0166
66.8	-0.0233	0.012	0.0196
66.9	-0.00377	-0.0136	-0.00226
67	-0.0354	-0.000753	0.00828
67.1	0.0158	-0.00151	-0.0128
67.2	0.00151	0.00527	-0.00678
67.3	-0.0474	0.0294	-0.0105
67.4	0.00377	-0.0309	-0.0166
67.5	-0.0233	-0.0181	-0.00452
67.6	-0.0113	0.0151	0.0203
67.7	0.00602	0.00904	0.000753
67.8	-0.0301	-0.00979	0.0377
67.9	0.00753	0.0113	0.00753
68	-0.0203	0.00377	0.0226
68.1	-0.0602	-0.0324	0.0474
68.2	-0.012	0.0181	0.0535
68.3	0.0188	0.0256	0.0407
68.4	0.012	0.00979	0.0218
68.5	0.0369	-0.0256	0.00452
68.6	0.0414	-0.0565	0.0181
68.7	-0.0407	0.00979	0.0346
68.8	0.0143	0.0173	0.00753
68.9	0.0218	0.0136	0.0294
69	0.00753	0.0241	0.0196
69.1	0.0286	0.000753	0.00979
69.2	-0.0602	-0.00151	-0.0437
69.3	-0.0678	-0.0218	0.0264
69.4	0.0105	-0.00151	0.00452
69.5	-0.00753	0.00226	-0.00753
69.6	0.00678	0.0226	0.0143
69.7	-0.00828	0.0113	0.00377
69.8	0.00753	-0.0105	-0.0181
69.9	-0.0444	-0.0166	-0.00904
70	-0.0211	-0.00904	0.0392
70.1	0.0196	-0.0339	-0.0105
70.2	0.0233	-0.00301	-0.00226
70.3	-0.0279	0.0143	-0.00904
70.4	0.00678	0.00678	0.000753
70.5	0.0218	0.00151	0.00301
70.6	0.00452	-0.0188	0.00226
70.7	-0.0422	-0.0346	0.0211
70.8	-0.0233	0	-0.0203
70.9	-0.0196	-0.0173	0.00301
71	-0.00377	-0.0173	-0.00602
71.1	0.0143	-0.0196	-0.0181
71.2	-0.00753	-0.0294	0.0294
71.3	-0.0218	0.00377	-0.0301
71.4	-0.0256	-0.0249	0.000753
71.5	-0.0188	-0.0203	-0.0331
71.6	0.00226	0.00377	-0.0143
71.7	0.0241	-0.0226	0.0113
71.8	-0.0166	-0.0151	0.00377
71.9	-0.0309	0.00678	-0.0166
72	-0.0218	-0.0241	-0.0264
72.1	0.0407	-0.00678	-0.0294
72.2	-0.0286	-0.0309	-0.0203
72.3	-0.00226	-0.0309	-0.00377
72.4	0.00151	0.00377	-0.00377
72.5	-0.000753	-0.0377	0.0542
72.6	0.00527	-0.00828	0.0324
72.7	-0.00678	0.0241	-0.00527
72.8	0.00151	0.00828	0.0151
72.9	-0.0241	0.0459	0.0136
73	-0.0166	-0.0211	-0.0203
73.1	-0.0218	-0.0158	-0.012
73.2	-0.00828	0.0595	0.012
73.3	-0.0136	-0.0218	-0.00904
73.4	-0.012	-0.0218	0.0211
73.5	-0.0361	0.00678	-0.0136
73.6	-0.00602	-0.0294	-0.0256
73.7	-0.00377	0.0203	-0.0279
73.8	-0.0407	0.00904	0.0384
73.9	0	-0.052	0.0233
74	-0.0158	0.0143	-0.0158
74.1	-0.0557	0.0392	-0.0369
74.2	-0.0542	-0.00527	-0.0226
74.3	-0.0249	-0.0361	-0.0361
74.4	-0.00602	-0.0249	0.0535
74.5	-0.0467	-0.0181	-0.0166
74.6	-0.0188	0.0128	0.00151
74.7	-0.0377	0.0414	-0.0256
74.8	-0.0286	0.0331	-0.0143
74.9	-0.0331	-0.0279	0.0203
75	0.0181	-0.00527	0.0166
75.1	0.0105	0.0316	0.00904
75.2	0.00602	0.0309	-0.0203
75.3	-0.00904	0.00377	-0.0211
75.4	-0.0467	-0.0324	-0.0203
75.5	-0.0346	-0.00678	-0.0188
75.6	-0.0474	0.0271	-0.0128
75.7	0.00753	0.00904	0.00527
75.8	0.0256	-0.0241	0.00226
75.9	0.0226	-0.00151	0.0113
76	0.0196	0.0309	-0.000753
76.1	0.0166	0.012	-0.0211
76.2	-0.00527	0.0316	0.0369
76.3	0.00602	0.0181	0.0241
76.4	0.0542	-0.0113	0.00979
76.5	-0.0188	-0.00452	-0.0271
76.6	-0.00602	0.0203	-0.0384
76.7	-0.0271	-0.00301	0.00602
76.8	0.0369	0.00151	-0.0158
76.9	0.0399	-0.0211	-0.0196
77	0.0226	0.0136	-0.0211
77.1	0.0226	0.0264	0.0136
77.2	0.00527	-0.0173	-0.00226
77.3	-0.0467	0.00979	-0.0535
77.4	-0.0113	-0.0136	0.0128
77.5	0.0196	0.0151	-0.0309
77.6	0.0136	-0.0489	0.0294
77.7	0.0188	-0.00377	-0.0188
77.8	0.00904	0.00301	0.0166
77.9	0.00678	0.0271	0.000753
78	-0.00678	-0.0249	-0.0196
78.1	-0.00301	-0.0361	0.0331
78.2	0.0761	0.0648	0.0181
78.3	-0.0173	0.00828	0.0218
78.4	-0.0249	-0.0286	0.0233
78.5	0.00904	-0.0346	0.000753
78.6	-0.00602	-0.0218	0.0256
78.7	-0.0316	-0.0331	-0.0128
78.8	0.0294	0.0422	-0.0196
78.9	0.00828	0.0256	-0.0226
79	-0.0294	0.0136	0.0249
79.1	-0.0196	-0.0158	0.0226
79.2	0.0264	-0.0715	0.00828
79.3	-0.0339	-0.0211	-0.00979
79.4	0.0301	0.055	-0.0429
79.5	-0.0196	-0.0158	-0.0143
79.6	-0.0459	0.00979	-0.00527
79.7	-0.00452	0.00753	0.00904
79.8	0.0218	-0.0294	0.0407
79.9	-0.0294	-0.00151	0.00753
80	-0.0249	-0.0226	0.00979
80.1	-0.0316	-0.0128	-0.00904
80.2	-0.00753	0.052	-0.0181
80.3	-0.0294	0.0158	0.0113
80.4	-0.00151	-0.0369	0.00527
80.5	-0.0301	-0.0105	0.0218
80.6	-0.0294	-0.0286	-0.0452
80.7	-0.0256	-0.00377	0.0203
80.8	-0.0821	0.0271	-0.00828
80.9	-0.055	0.0339	-0.0377
81	0	0.00979	0.0249
81.1	0.0158	-0.0474	0.0256
81.2	0.00226	0.012	-0.0354
81.3	-0.000753	0.00753	-0.00979
81.4	-0.0354	-0.0181	-0.0361
81.5	-0.0166	-0.00602	-0.0565
81.6	-0.0422	0.00753	-0.0226
81.7	-0.0113	0.0294	-0.000753
81.8	-0.0557	-0.058	-0.0188
81.9	-0.0241	-0.0256	-0.0173
82	-0.0324	0.0618	-0.0542
82.1	-0.0324	0.0203	-0.0316
82.2	-0.0188	-0.0128	0.0279
82.3	0.00979	0.00301	0.0316
82.4	-0.0173	0.00151	-0.00301
82.5	0.0346	0.0294	-0.0467
82.6	-0.00979	0.0309	0.00226
82.7	-0.00678	-0.0301	-0.0173
82.8	0.00753	-0.00452	0.00828
82.9	0.0249	0.000753	-0.00904
83	-0.0256	-0.0143	-0.0301
83.1	-0.052	0.00904	-0.00452
83.2	-0.00904	0.0339	-0.0218
83.3	0.0128	-0.0264	-0.0151
83.4	-0.0211	-0.00753	-0.0136
83.5	-0.0249	0.00602	-0.0203
83.6	-0.0527	0.00377	-0.0203
83.7	-0.00678	-0.0173	-0.0474
83.8	-0.0211	-0.0437	-0.0241
83.9	-0.0294	0.0196	0.0422
84	-0.0226	0.0429	0.0256
84.1	0.0241	0.0128	0.00828
84.2	-0.0166	0.0173	-0.0324
84.3	-0.0136	-0.0256	-0.00527
84.4	-0.0271	0.0226	0.0331
84.5	0.00151	0.0226	0.0188
84.6	0.00678	0.0196	0.00904
84.7	0.012	0.012	0.00979
84.8	-0.0346	0.0535	0.00602
84.9	-0.012	0.0301	-0.0361
85	0.0279	-0.00226	-0.0196
85.1	-0.0572	0.0143	-0.00452
85.2	-0.0354	-0.0286	0.0256
85.3	-0.0324	0.0158	0.00602
85.4	-0.0294	0.0279	-0.0188
85.5	0.0256	0.0143	-0.0113
85.6	-0.0354	0.000753	0.0105
85.7	-0.0482	-0.00377	-0.00377
85.8	-0.0158	-0.0181	0.0151
85.9	0.0113	0.0286	0.0196
86	0.0143	0.0407	0.00678
86.1	0.00301	0.0203	-0.0249
86.2	-0.00602	0.0407	-0.0173
86.3	-0.0143	-0.0211	-0.00678
86.4	0.0294	-0.0136	0.0158
86.5	0.0249	0.0105	-0.0136
86.6	-0.00753	0.0377	-0.00602
86.7	0.012	0.0271	-0.00301
86.8	-0.0143	0.0324	-0.0708
86.9	0.0324	0.0535	-0.012
87	0.0331	0.0203	-0.0294
87.1	-0.00602	0.00377	-0.0113
87.2	-0.00301	0.0181	0.00301
87.3	-0.0279	0.0489	0.00979
87.4	-0.00301	0.00377	-0.0158
87.5	-0.00904	-0.00753	-0.0226
87.6	-0.0218	-0.0196	0.00151
87.7	0.00226	0.0399	-0.00828
87.8	0.00226	-0.00828	-0.0384
87.9	0.0271	-0.00151	-0.0136
88	0.00979	-0.0264	-0.00828
88.1	-0.0294	-0.00979	0.0535
88.2	-0.00226	0.0422	0.0233
88.3	-0.0249	0.058	-0.0136
88.4	0.00301	0.0279	0.00452
88.5	0.012	-0.0166	-0.0113
88.6	-0.0294	0.00602	0.00452
88.7	-0.0377	-0.0143	-0.0203
88.8	-0.0331	0.0467	-0.0294
88.9	0.0422	0.0188	0.00377
89	0.0249	0.0429	0.0151
89.1	0.0233	-0.0369	0.00377
89.2	-0.0249	0.0249	-0.0301
89.3	0.0113	0.0105	-0.0105
89.4	0.0166	-0.00151	0.00377
89.5	0.000753	0.0211	-0.00828
89.6	0.00828	0.0233	0.00151
89.7	0.000753	-0.0143	-0.0218
89.8	0.00602	0.0105	0.0211
89.9	-0.0226	0.0331	-0.0226
90	0.00753	0.0324	-0.0128
90.1	-0.0399	0.0158	0.0467
90.2	-0.0369	0.00377	0.000753
90.3	-0.0241	-0.00602	0.0286
90.4	-0.00904	0.0715	-0.00527
90.5	0.012	0.0346	0.00602
90.6	-0.0113	0.0301	-0.0241
90.7	-0.0166	0.0392	0.0211
90.8	-0.0535	0.0166	0.0459
90.9	-0.0459	0.0595	0.0392
91	-0.0218	0.0151	-0.0369
91.1	-0.00226	0.0369	-0.0361
91.2	-0.0377	0.0414	-0.00452
91.3	-0.0271	-0.012	0.0158
91.4	-0.00226	-0.0158	0.00602
91.5	-0.0249	-0.0105	0.00226
91.6	-0.0309	0.0105	0.00602
91.7	-0.0369	0.0316	-0.0384
91.8	-0.0648	0.0218	-0.0482
91.9	-0.0934	0.00301	-0.0211
92	-0.0233	-0.0407	0.0211
92.1	-0.0444	-0.00301	0.00301
92.2	-0.0301	0.067	-0.0241
92.3	-0.0444	0.00301	-0.0354
92.4	-0.0542	0.00452	-0.0151
92.5	0.00602	-0.012	-0.0181
92.6	-0.0738	-0.0241	-0.00904
92.7	-0.0286	0.0188	-0.0264
92.8	-0.0565	-0.0271	0.00527
92.9	0.0271	-0.0233	-0.00904
93	-0.00979	-0.00377	-0.0331
93.1	-0.0565	0.00753	-0.0452
93.2	-0.0618	0.0354	-0.0226
93.3	0.00602	-0.0309	-0.0128
93.4	0.00602	-0.00301	0
93.5	0.0249	0.00527	-0.0264
93.6	0.000753	0.00904	0.00226
93.7	-0.0128	-0.0294	-0.0331
93.8	-0.0377	0.0414	-0.0128
93.9	-0.0241	0.0279	-0.00452
94	-0.0211	0.0196	-0.0196
94.1	-0.00828	-0.0346	-0.0211
94.2	-0.0279	0.00377	-0.00151
94.3	-0.0414	-0.012	0.0211
94.4	-0.00904	-0.00678	-0.0226
94.5	0.0188	0.0196	-0.0151
94.6	-0.0535	0.0452	-0.0331
94.7	0.00452	-0.00678	-0.0407
94.8	-0.0158	0.0218	-0.061
94.9	0.00301	0.0407	-0.067
95	0.0256	0.0316	-0.0226
95.1	-0.00828	0.0369	-0.0173
95.2	-0.0196	0.00377	0.0181
95.3	-0.012	0.0105	-0.0158
95.4	-0.00979	0.00151	-0.0241
95.5	-0.0444	0.00527	-0.0414
95.6	-0.0723	0.00151	0.00753
95.7	-0.0316	0.0414	0.00151
95.8	-0.0113	0.0143	-0.012
95.9	-0.00226	-0.000753	0.0105
96	-0.0211	0.0218	-0.0489
96.1	-0.0316	0.00527	0.0369
96.2	-0.0203	-0.00753	-0.0105
96.3	-0.00226	0.0264	-0.0286
96.4	-0.0188	0.0233	-0.0241
96.5	-0.0158	0.0233	-0.0587
96.6	0.012	0.0512	-0.0708
96.7	-0.000753	0.0648	-0.0211
96.8	0.0527	0.012	0
96.9	-0.0158	0.0324	-0.0128
97	-0.0527	0.0407	-0.0422
97.1	-0.0188	-0.00828	0.00979
97.2	0.0354	0.0655	-0.0587
97.3	-0.0218	0.07	-0.0309
97.4	-0.0203	-0.0286	-0.012
97.5	-0.0249	-0.0143	-0.0444
97.6	0.0173	0.0309	-0.0384
97.7	0.0459	0.0377	-0.0196
97.8	-0.00151	0.0233	-0.000753
97.9	0.00678	0.0354	-0.0422
98	0.0151	0.00151	-0.0166
98.1	0.00226	-0.0151	0.00452
98.2	-0.00602	0.0399	0.00527
98.3	-0.0444	0.0188	0.0294
98.4	-0.0361	0.0264	-0.0316
98.5	0.00527	0.0181	-0.00828
98.6	0.064	0.000753	-0.0768
98.7	-0.00979	-0.0143	-0.0399
98.8	0.00527	0.073	0.0136
98.9	0.0211	0.0437	-0.0105
99	0.0271	0.0264	-0.0572
99.1	-0.0143	0.0429	-0.0377
99.2	0.0271	0.0113	-0.0429
99.3	-0.0218	0.0158	-0.0369
99.4	-0.0505	0.00452	0.012
99.5	-0.0173	0.0392	-0.0211
99.6	-0.012	0.0151	-0.0241
99.7	-0.0136	-0.0128	-0.0535
99.8	-0.0369	-0.0128	-0.0286
99.9	-0.0181	0.0143	-0.00301
100	-0.0316	0.0173	0.00753
100.1	-0.0565	0.00226	-0.0331
100.2	-0.0271	0.052	-0.0949
100.3	-0.114	0.128	-0.119
100.4	-0.0572	-0.0444	-0.0166
100.5	-0.178	0.0166	-0.061
100.6	-0.729	-0.102	-0.141
100.7	-1.14	-0.222	-0.247
100.8	-1.31	-0.0241	-0.232
100.9	-1.28	-0.143	-0.193
101	-1.18	-0.115	-0.186
101.1	-0.969	-0.101	-0.13
101.2	-0.752	-0.0851	-0.0964
101.3	-0.584	-0.0904	-0.0949
101.4	-0.484	-0.0196	-0.0429
101.5	-0.367	-0.055	-0.0557
101.6	-0.306	-0.0166	-0.106
101.7	-0.248	-0.0218	-0.121
101.8	-0.161	-0.0331	-0.0444
101.9	-0.147	0.0181	-0.0459
102	-0.111	0.00301	-0.0331
102.1	-0.0798	0.00979	-0.012
102.2	-0.0738	0.0279	-0.07
102.3	-0.0339	0	-0.0286
102.4	-0.0249	-0.012	0.0113
102.5	-0.0497	-0.0158	0.0128
102.6	-0.067	-0.0791	-0.00452
102.7	-0.0324	-0.00226	0
102.8	-0.0286	0.0437	-0.0143
102.9	-0.0166	0.0678	-0.0301
103	-0.00377	0.00226	-0.0316
103.1	-0.0203	-0.0384	0.0309
103.2	-0.0226	-0.00301	0.0489
103.3	0.00602	-0.0377	0.0166
103.4	-0.00904	-0.0128	-0.0482
103.5	0.0128	0.00979	-0.0249
103.6	0.000753	0.0166	0.0429
103.7	-0.0105	-0.012	-0.0158
103.8	0.00377	0.0158	0.0339
103.9	-0.0309	-0.000753	-0.00904
104	-0.0181	0.0166	0.00377
104.1	-0.0196	0.0369	-0.0158
104.2	0.0196	0.0136	-0.0203
104.3	-0.0113	0.0136	-0.0241
104.4	-0.0105	0.0392	0.0218
104.5	0.0203	-0.0324	-0.0196
104.6	0.0339	0.00904	-0.0294
104.7	-0.0113	0.0158	0.0241
104.8	0.00527	0.00301	0.00301
104.9	0.0429	0.00226	-0.0452
105	0.0151	0.0399	-0.058
105.1	-0.0339	0.0136	0.00301
105.2	0.00753	0.0595	0.0113
105.3	0.00753	0.00452	0.0226
105.4	0.00602	0.0128	-0.0316
105.5	-0.00527	0.0331	-0.0256
105.6	-0.00828	0.0813	-0.00602
105.7	0.00226	0.00753	0.0512
105.8	0	-0.00602	0.0196
105.9	0.0271	-0.0256	-0.00452
106	0.0316	0.00602	-0.0489
106.1	0.0339	0.0241	-0.00377
106.2	-0.0136	0.0459	0.00301
106.3	-0.00979	0.0203	0.012
106.4	0.0294	0.0535	-0.00151
106.5	0.0158	0.0535	-0.0249
106.6	0.0474	0.00979	-0.0369
106.7	0.0346	0.0625	-0.0618
106.8	-0.0211	0.0542	-0.0143
106.9	0.0685	0.064	-0.0188
107	-0.012	0.061	0.00527
107.1	0.0542	0.0143	0.00979
107.2	0.0339	0.0422	-0.0572
107.3	0	0.0685	-0.052
107.4	-0.00527	0.0346	0.00452
107.5	-0.0226	0.0602	0.0181
107.6	0.0422	0.0587	-0.0166
107.7	0.07	0.0256	-0.0346
107.8	0.0399	0.0723	-0.00753
107.9	0.0256	0.0595	-0.0143
108	0.0279	-0.0136	-0.0105
108.1	-0.0128	0.0249	0.0128
108.2	0.0188	0.0565	-0.0181
108.3	0.0301	0.0761	-0.0196
108.4	0.0474	0.0602	0.0211
108.5	0.012	0.0587	0.0286
108.6	0.0429	0.0203	0.00452
108.7	0.0422	0.0452	-0.0128
108.8	0.0384	0.0618	-0.0505
108.9	0.0806	0.064	-0.0158
109	0.055	0.055	0.0173
109.1	0.0482	0.0505	0.0452
109.2	0.0113	0.0565	0.00979
109.3	0.0249	0.0136	0.012
109.4	0.0474	0.0241	0.0158
109.5	0.0512	0.0392	-0.00828
109.6	0.0505	0.0489	-0.0173
109.7	-0.0369	0.0655	-0.000753
109.8	0.0113	0.0467	0.0286
109.9	0.0128	0.0286	0.0324
110	0.0136	-0.00753	0.0158
110.1	0.0399	0.0279	0.00377
110.2	0.0226	0.0557	0.0738
110.3	-0.0226	0.0226	0.0316
110.4	0.0301	0.0361	-0.0113
110.5	0.0294	0.0361	-0.0279
110.6	0.0633	0.0572	0.0595
110.7	0.0346	0.0384	0.0279
110.8	0.0377	0.0384	-0.00753
110.9	0.0271	0.0339	0.0324
111	0.0512	0.0482	0.0422
111.1	0.00678	0.0181	0.0384
111.2	0.0173	0.0309	0.0422
111.3	0.0392	0.055	0.0354
111.4	0.0542	0.0505	0.0339
111.5	0.0467	0.0392	0.0136
111.6	0.0565	-0.012	0.0196
111.7	0.012	0.0233	-0.00753
111.8	0.064	0.00226	0.0286
111.9	0.0535	0.0361	0.0241
112	0.0911	0.0444	-0.0173
112.1	0.0301	0.0866	0.0128
112.2	0.0113	0.0557	0.00151
112.3	0.0316	0.0512	0.00828
112.4	0.0429	0.0414	0.0354
112.5	-0.00678	0.0489	0.0173
112.6	0.0467	0.0316	0.0377
112.7	0.0173	0.00151	-0.0264
112.8	0.0625	0.0542	0.00377
112.9	0.0369	0.0768	0.0271
113	0.0377	0.0309	0.0392
113.1	0.055	-0.0143	0.00904
113.2	0.0527	0.0377	-0.0618
113.3	0.00301	0.0354	0.00452
113.4	0.0226	0.0286	0.0203
113.5	0.0286	-0.0301	0.0346
113.6	0.0535	0.00151	0.0256
113.7	0.0279	0.0173	-0.0113
113.8	0.0316	0.0489	-0.00527
113.9	0.0226	0.0527	-0.00979
114	0.0166	0.0354	0.00753
114.1	0.0294	0.00753	0.0264
114.2	0.0444	0.00377	0.0218
114.3	0.0294	0.0505	-0.000753
114.4	0.0685	0.0708	0.0241
114.5	0.0489	0.0843	-0.0384
114.6	0.0301	0.0505	-0.0324
114.7	0.0105	0.0414	0.0181
114.8	0.0218	0.0444	0.0437
114.9	-0.00452	0.0173	0.00527
115	0.0565	0.0233	-0.00151
115.1	0.012	0.0557	0.0602
115.2	-0.00151	0.0384	0.0339
115.3	0.00301	0.0226	0.000753
115.4	0.00301	0.0143	0.0188
115.5	0.0113	0.0678	0.0339
115.6	0.0143	0.0377	0.0241
115.7	0.0286	-0.00602	-0.00527
115.8	0.0241	0.012	-0.0459
115.9	0.0557	0.0746	-0.0399
116	0.0369	0.0489	0.00828
116.1	0.012	0.0316	0.0459
116.2	0.0377	0.0339	0.0211
116.3	0.055	0.0437	0.0151
116.4	0.0595	0.0188	0.0181
116.5	0.0776	0.0316	-0.00828
116.6	0.0196	0.0354	-0.0316
116.7	0.0369	0.0482	-0.00904
116.8	0.102	0.0399	-0.0128
116.9	0.0708	0.0136	0.0173
117	0.0618	0.0286	-0.00301
117.1	0	0.0203	-0.00452
117.2	0.052	0.0369	-0.0324
117.3	0.0399	0.0437	-0.0211
117.4	0.0934	0.0264	-0.00151
117.5	0.0474	0.0369	0.0489
117.6	0.0422	0.0256	-0.00452
117.7	0.0806	0.0369	0.00226
117.8	0.0791	0.111	-0.0105
117.9	0.0753	0.0512	-0.0158
118	0.052	-0.00678	-0.0105
118.1	0.0346	0.0105	0.0392
118.2	0.0384	0.0595	0.0309
118.3	0.0806	0.0836	0.0128
118.4	0.064	0.0233	-0.00377
118.5	0.061	0.0444	-0.00301
118.6	0.0527	0.0354	0.00527
118.7	0.0301	0.0264	0.0241
118.8	0.0753	0.0512	0.0196
118.9	0.0459	0.0828	0.0136
119	0.0565	0.0444	-0.0557
119.1	0.0444	0.0828	0.0316
119.2	0.0414	0.0249	0.00753
119.3	0.0339	-0.0128	-0.0241
119.4	0.00828	-0.00151	-0.00452
119.5	0.0249	0.0633	0.00151
119.6	0.0414	0.055	0.00602
119.7	0.0384	0.0633	-0.0128
119.8	-0.000753	0.0241	0.0218
119.9	0.0264	-0.067	-0.00452
120	0.0392	-0.00377	0.0143
120.1	0.0256	0.0301	-0.000753
120.2	0.00979	0.0497	0.0331
120.3	-0.0105	0.0346	-0.0233
120.4	-0.0241	0.0151	0.0218
120.5	0.0309	-0.0256	0.0256
120.6	0.0572	-0.00226	-0.00226
120.7	0.0354	0.0625	-0.00377
120.8	-0.0113	0.0685	0.0294
120.9	-0.0301	-0.000753	0.0181
121	0.0256	0.0324	-0.0188
121.1	-0.00678	0.0113	0.00527
121.2	0.0316	0.0542	-0.0136
121.3	0.0233	0.0369	0.00753
121.4	-0.0233	0.0452	-0.012
121.5	0.0241	0.00226	0.00678
121.6	-0.0113	0.00602	-0.00904
121.7	0.0384	0.0482	0.0226
121.8	0.00151	0.0693	-0.012
121.9	0.0489	0.0422	-0.0188
122	0.00226	0.00753	-0.000753
122.1	-0.00753	0.00979	0.058
122.2	-0.0188	0.0505	0.00828
122.3	0.0181	0.0595	0.00979
122.4	-0.0113	0.0467	-0.00602
122.5	-0.0339	0.0377	0.0497
122.6	0.0166	-0.0173	0.0105
122.7	0.00678	0.0354	-0.000753
122.8	-0.00527	0.0482	0.0211
122.9	-0.0166	0.058	0.0512
123	-0.0407	0.00979	0.0354
123.1	-0.0286	-0.0128	-0.00602
123.2	0.00151	0.0316	0.0113
123.3	-0.0422	0.0188	0.055
123.4	-0.0203	0.0474	0.0557
123.5	-0.00678	0.0249	0.000753
123.6	0.0128	0.00979	-0.0407
123.7	0.0377	0.0233	-0.0181
123.8	0.0143	0.0166	-0.00979
123.9	0.0241	0.0309	0.0264
124	0.0226	0.073	0.0264
124.1	0.00527	0.0286	-0.0158
124.2	0.0444	0.0625	0.0233
124.3	0.0249	0.0866	0.0241
124.4	0.000753	0.0331	0.0196
124.5	0.0128	0.0143	-0.0136
124.6	-0.00678	0.0422	-0.0203
124.7	0.0301	0.0693	-0.00828
124.8	0.00678	0.0753	-0.052
124.9	0.0136	0.0384	-0.0369
125	0.0188	0.00527	0.00678
125.1	0.0113	0.0384	0.00452
125.2	0.0331	0.0143	0.0392
125.3	0.0279	0.0324	0.0429
125.4	0.0218	0.0173	-0.0128
125.5	0.061	0.00602	-0.0279
125.6	0.0151	0.0173	-0.00452
125.7	0.0256	-0.00377	-0.0384
125.8	0.0422	-0.00602	0.00226
125.9	0.0625	0.0264	0.0354
126	0.0572	0.0279	0.0218
126.1	0.0346	0.0422	0.012
126.2	0.0512	0.0625	-0.00979
126.3	0.0105	-0.00678	0.0233
126.4	0.0798	-0.00753	-0.0105
126.5	0.0512	0.00904	-0.0256
126.6	0.0715	0.0369	-0.0158
126.7	0.0489	0.0572	-0.00602
126.8	0.0723	0.0422	0.0158
126.9	0.0535	0.0392	-0.0279
127	0.052	0.0467	-0.00452
127.1	0.0331	0.0384	0.0294
127.2	0.0136	0.0482	-0.0128
127.3	0.0166	0.0437	0.0392
127.4	0.064	0.00452	0.00452
127.5	0.0565	0.0279	-0.00828
127.6	0.0181	-0.00753	0.0377
127.7	0.0467	-0.00904	0.0482
127.8	0.0196	0.0301	0.0279
127.9	0.0618	0.0113	0.0437
128	0.0505	0.0685	0.0279
128.1	0.0331	0.0316	0.0339
128.2	0.058	-0.00151	0.012
128.3	0.0565	0.00753	-0.00301
128.4	0.0542	0.0181	0.0572
128.5	0.0459	0.0203	0.0482
128.6	0.0482	-0.0128	0.0128
128.7	0.0429	-0.00602	0.0113
128.8	0.0572	0.0467	-0.0249
128.9	0.0294	0.0354	0.00527
129	-0.00678	0.0113	0.0166
129.1	0.0203	0.0587	0.0489
129.2	0.00226	-0.00904	-0.0188
129.3	0.00904	0.0392	0.0264
129.4	0.0444	0.0113	-0.00828
129.5	0.0233	0.0331	-0.012
129.6	-0.00904	-0.00226	0.0474
129.7	-0.0196	0.0587	0.0324
129.8	-0.00979	0.0233	0.00301
129.9	0.0249	0.0188	0.0241
130	-0.0399	0.00527	-0.00151
130.1	0.0294	-0.000753	0.0316
130.2	0.000753	0.0143	0.058
130.3	0.00828	0.0783	0.0881
130.4	-0.012	-0.0158	0.0196
130.5	0.00753	0.0203	-0.00904
130.6	0.0301	0.055	-0.0113
130.7	-0.00226	0.00452	0.00226
130.8	0.000753	-0.0211	0.0286
130.9	0.00301	-0.0595	0.0618
131	0.0181	-0.0113	0.0279
131.1	0.0361	0.0166	-0.00904
131.2	0.0489	0.0527	0.000753
131.3	0.00904	0.0422	0.00678
131.4	-0.0188	-0.0188	0.0482
131.5	-0.00828	-0.0166	0.0181
131.6	0.00828	0.00151	0.0279
131.7	-0.00301	0.0226	0.00377
131.8	0.0715	0.0369	0.0595
131.9	0.0233	0.0407	0.0181
132	0.00301	0.0203	0.0196
132.1	0.0361	0.0738	0.00151
132.2	0.0414	0.00151	-0.00828
132.3	0.0377	0.00527	0.0143
132.4	-0.000753	0.0211	0.0128
132.5	-0.0354	0.00452	-0.0249
132.6	0.0105	-0.00151	0.0452
132.7	0.0429	0.0218	-0.0241
132.8	0.0527	0.0309	-0.000753
132.9	0.0173	0.0527	0.0392
133	0.000753	-0.00452	0.0482
133.1	0.0113	-0.0105	0.0414
133.2	0.0474	-0.0158	0.00151
133.3	0.0301	-0.0331	-0.0166
133.4	-0.00527	0.0294	-0.0173
133.5	0.00151	0.0693	0.0113
133.6	-0.0279	0.0143	0.052
133.7	-0.0233	-0.0188	-0.00904
133.8	0.012	0.0369	-0.0105
133.9	0.00377	0.0437	0.0324
134	0.0173	0.0256	0.0105
134.1	-0.0143	0.0377	0.0256
134.2	-0.0173	0.0715	0.00678
134.3	0.0294	0.0158	-0.00377
134.4	0.00678	0.0203	0.0143
134.5	-0.0241	0.0301	0.00301
134.6	-0.00753	-0.00301	0.00753
134.7	-0.0482	0.0264	0.0572
134.8	-0.00226	0.0407	-0.00226
134.9	0.058	0.00828	-0.067
135	0.0196	0.0264	0.0113
135.1	0.00527	0.0399	-0.0113
135.2	-0.0143	-0.0151	0.0587
135.3	0.00979	0.0271	0.0625
135.4	0.0113	0.00301	0.0203
135.5	0.0324	0.0249	0.0324
135.6	-0.0173	-0.00377	-0.00151
135.7	0.00301	-0.00753	0.0309
135.8	0.0196	0.012	0.0753
135.9	0.00904	0.0813	0.0663
136	0.0113	0.0294	0.00904
136.1	0.0354	0.0392	-0.00151
136.2	-0.0339	-0.00151	0.012
136.3	0.0595	0.00151	-0.0196
136.4	0.0399	0.0211	0.0655
136.5	0.00828	0.0715	0.00828
136.6	-0.00527	0.0271	-0.00377
136.7	0.07	0.00301	-0.0316
136.8	0.0369	0.0181	0.00753
136.9	-0.0128	0.0105	-0.012
137	0.0301	0.0595	0.0294
137.1	0.0422	0.0542	0.0678
137.2	0.0505	0.0459	-0.0203
137.3	0.00602	0.0249	-0.0181
137.4	0.00151	-0.0241	-0.0294
137.5	0.0444	0.061	0.012
137.6	0.0399	0.064	0.0316
137.7	0.0339	0.0527	0.0256
137.8	-0.00151	0.0294	-0.00301
137.9	-0.00301	0.0346	-0.0361
138	0.0294	0.0309	0.0211
138.1	0.0249	0.000753	0.0181
138.2	0.061	0.0279	0.0595
138.3	-0.00151	0.0331	0.0505
138.4	-0.0241	0.00527	0.0791
138.5	0.0271	-0.0136	-0.0218
138.6	0.0256	0.0264	0.000753
138.7	-0.00226	0.0535	0.00301
138.8	0.0354	0.0354	0.0331
138.9	0.0331	-0.00527	0.0746
139	0.0264	0.000753	0.0301
139.1	-0.0105	0.0444	0.0143
139.2	-0.00301	0.0105	-0.00828
139.3	-0.00301	0.061	0.0143
139.4	0.0474	0.067	0.0233
139.5	-0.0264	0.0369	-0.00678
139.6	-0.00452	-0.0203	-0.0136
139.7	0.00904	0.0264	0.0437
139.8	0.00527	0.00828	0.0384
139.9	0.0196	0.0535	0.00753
140	0.0384	0.0324	-0.0113
140.1	0.0196	0.00753	0.0294
140.2	0.00377	-0.012	-0.00226
140.3	0.0392	0	0.00753
140.4	0.0143	0.0151	-0.000753
140.5	0.0113	0.0286	0.000753
140.6	0.0324	0.0339	0.0188
140.7	0.0437	-0.00904	0.00979
140.8	0.0527	0.0294	-0.0188
140.9	0.0422	-0.0128	-0.0136
141	0.00904	-0.00753	0.0241
141.1	0.0286	0.00301	-0.0233
141.2	0.0301	0.0618	-0.00377
141.3	0.0384	0.0361	0.0399
141.4	0.0806	-0.0166	0.0143
141.5	0.0384	-0.0512	-0.00151
141.6	0.0264	-0.0188	0.0339
141.7	0.00602	-0.0535	0.0113
141.8	0.0354	0.0166	0.0143
141.9	0.0414	0.0316	-0.0241
142	0.0414	0.0196	-0.0128
142.1	0.0279	-0.00753	0.0218
142.2	-0.00301	-0.0166	-0.00904
142.3	0.00527	0.0354	0.00452
142.4	0.0429	0.0512	0.00753
142.5	0.0324	0.0256	-0.00527
142.6	0.0316	0.0105	0.0286
142.7	0.0271	0.0286	0.0105
142.8	0.012	0.0361	-0.00979
142.9	0.0309	0.0286	-0.00828
143	0.0331	0.0316	0.00527
143.1	0.105	0.0181	0.00904
143.2	0.055	0.0542	0.0392
143.3	0.0369	0.0309	0.0512
143.4	0.0128	-0.012	0.00979
143.5	-0.00979	0.0188	0.0459
143.6	0.0188	0.00527	0.0361
143.7	0.067	0.0294	-0.00151
143.8	0.0151	0.0505	0.0173
143.9	0.0279	0.0399	-0.00377
144	-0.055	0.00979	0.0211
144.1	0.00151	0.0459	0.0407
144.2	0.0377	0.0505	0.0218
144.3	0.0211	0.0241	0.0188
144.4	0.00226	0.0173	0.0294
144.5	0.00828	0.0196	-0.055
144.6	0.0316	0.00904	0.0151
144.7	0.00452	0.0474	-0.00226
144.8	0.0264	-0.00151	-0.00904
144.9	0.0587	0.0211	-0.0407
145	0.0422	0.058	-0.0113
145.1	-0.00226	0.0181	-0.00753
145.2	0.0136	0.0113	0.00678
145.3	0.0249	-0.0113	-0.0113
145.4	0.00377	0.00753	0.0399
145.5	0.0422	0.0181	0.0241
145.6	-0.0339	0.00904	-0.0271
145.7	0.0143	0.00979	-0.00226
145.8	0.0136	0.0324	0.0271
145.9	0.0625	0.0301	-0.012
146	0.0798	0.0226	0.067
146.1	0.0422	0.0279	0.0452
146.2	0.0105	0.0482	0.0166
146.3	0.0226	0.0444	-0.0422
146.4	0.0143	-0.00452	0.00377
146.5	0.0678	-0.00678	0.0241
146.6	0.064	0.00452	-0.0429
146.7	0.0459	0.061	-0.0233
146.8	0.0369	0.0595	-0.0294
146.9	0.0685	0.0203	0.00151
147	0.0309	0.0444	0.0211
147.1	0.0437	0.0369	-0.0384
147.2	0.0105	0.0392	-0.0105
147.3	0.0437	0.0369	0.00527
147.4	0.061	0.0309	0.0339
147.5	0.064	0.0286	0.0226
147.6	0.0249	0.0602	0.0286
147.7	0.0136	0.0565	0.0105
147.8	0.0158	0.0211	0.0113
147.9	0.0422	0.0241	-0.0136
148	0.0399	0.00678	0.0181
148.1	0.0324	0.0467	0.0136
148.2	0.0211	0.0392	0.0331
148.3	0.0414	-0.00979	0
148.4	0.0339	0.0294	0.00828
148.5	0.00753	0.0151	-0.0203
148.6	0.00377	0.0309	0.00301
148.7	0.0316	0.0203	0.0324
148.8	0.0768	0.052	0.00151
148.9	0.0377	0.052	0.00979
149	-0.00753	0.0384	-0.0105
149.1	0.0196	0.0218	0.0346
149.2	0.0271	0.0414	0.0309
149.3	0.0196	0.0369	-0.0505
149.4	-0.00226	0.0633	-0.00527
149.5	0.00527	0.0527	-0.0136
149.6	0.0399	0.0452	0.0286
149.7	0.0482	-0.00301	0.0143
149.8	0.0158	0.0128	0.0226
149.9	0.0399	0.0512	0
150	0.00377	0.0354	-0.0226
150.1	-0.0105	0.0881	-0.0151
150.2	0.0136	-0.0151	0.0211
150.3	0.0173	0.0399	-0.00151
150.4	-0.00979	0.0467	-0.0324
150.5	-0.0294	0.0361	0.0105
150.6	-0.00904	0.0399	-0.0369
150.7	0.0181	0.0279	0.00678
150.8	0.0377	0.0279	-0.0151
150.9	0.00828	0.0399	0.0158
151	-0.0233	0.0429	0.00904
151.1	0.0444	0.0474	-0.0211
151.2	0.00377	-0.0113	0.0166
151.3	0.00828	-0.0324	0.0249
151.4	0.0542	0.0188	-0.000753
151.5	-0.0181	0.00828	-0.00377
151.6	0.0105	0.0188	0.0249
151.7	0.0459	0.0113	0
151.8	-0.0158	0.0437	0.0188
151.9	0.0437	0.00904	0.0422
152	0.0422	-0.0233	0.0128
152.1	0.0354	0.0346	-0.0331
152.2	-0.0331	0.0392	-0.0377
152.3	-0.000753	0.0151	0.00377
152.4	-0.00602	0.0113	0.0663
152.5	0.0346	-0.00678	0.0211
152.6	0.0279	0.00452	-0.012
152.7	-0.0166	0.0143	0.00678
152.8	-0.0249	0.0444	0.0136
152.9	-0.0331	0.0422	-0.0211
153	-0.0196	-0.0136	-0.0249
153.1	0.0331	0.0377	0.0151
153.2	-0.00753	0.0211	0.00452
153.3	-0.0249	0.0233	-0.00753
153.4	0.0113	0.00151	-0.00452
153.5	0.00527	0.0407	0.0233
153.6	0.00452	0.0625	0.0136
153.7	0.0151	0.012	-0.0113
153.8	-0.0309	0.00979	-0.0143
153.9	-0.0527	0.00452	0.0249
154	-0.0181	0.0218	0.0166
154.1	0.00151	0.0294	0.00226
154.2	0.0429	-0.00377	-0.0527
154.3	-0.0203	0.0188	0.0136
154.4	-0.00226	-0.0188	0.0271
154.5	-0.0181	0.00828	0.00527
154.6	-0.0301	0.0196	0.00602
154.7	-0.0331	-0.0158	-0.0572
154.8	0.0241	0.0678	-0.0309
154.9	-0.00678	0.0429	0.0136
155	0.0316	0.0294	0.052
155.1	-0.000753	0.0414	0.0663
155.2	-0.0361	0.0655	0
155.3	-0.012	0.0324	-0.0294
155.4	-0.00828	0.0249	0.0354
155.5	0.0196	0.0264	0.0203
155.6	-0.0392	-0.0166	0.064
155.7	-0.00377	0.0346	-0.0173
155.8	0.00904	-0.0203	-0.00301
155.9	0.0211	0.0467	0.0233
156	0.0377	0.0264	0.0384
156.1	0.00377	0.0233	0.0429
156.2	-0.00377	-0.000753	-0.0256
156.3	-0.0105	0.00452	-0.00452
156.4	-0.00226	0.00377	0.0324
156.5	0.00979	0.0286	0.0256
156.6	0.00828	0.058	0.0693
156.7	0.00904	0.07	0.00226
156.8	0.0203	0.00226	-0.00602
156.9	-0.00904	0.0377	0.00828
157	0.0143	0.0361	0.0316
157.1	0.0497	0.0324	0.0256
157.2	0.0264	0.067	0.0437
157.3	0.000753	0.0896	0.0392
157.4	-0.0136	-0.0188	0.055
157.5	0.0173	-0.0249	0.0226
157.6	0.0565	0.00602	0.0474
157.7	0.0249	0.00527	0.0233
157.8	0.00602	0.0489	0.0384
157.9	0.0271	0.0437	0.0354
158	0.00602	0.0377	0.0512
158.1	0.0452	0.0151	0.0565
158.2	0.0535	-0.00979	0.0361
158.3	0.0407	-0.0136	0.0542
158.4	0.0459	0.0346	0.0482
158.5	0.0361	0.00904	0.0279
158.6	0.0173	0.0249	0.0489
158.7	0.067	0.0264	0.00226
158.8	0.0316	0.00979	0.0128
158.9	0.0407	0.0196	0.0369
159	0.0723	0.0339	0.0249
159.1	0.0399	0.00377	0.0399
159.2	0.0489	0.0279	0.055
159.3	0.0542	0.0279	0.052
159.4	-0.00226	0.00828	0
159.5	0.0587	-0.012	0.0392
159.6	0.0286	0.0203	0.0271
159.7	0.0399	0.058	0.00226
159.8	0.0241	0.0474	0.0467
159.9	-0.00602	0.00151	0.0459
160	0.0474	-0.0331	0.00151
160.1	0.0685	-0.0241	0.0602
160.2	0	-0.0753	0.179
160.3	-0.00753	-0.052	0.061
160.4	0.0233	0.0264	0.0249
160.5	-0.0279	-0.0294	0.0776
160.6	0.0452	0	0.0437
160.7	0.00527	0.0489	-0.0444
160.8	0.0188	0.0452	0.00904
160.9	-0.00377	0.0572	-0.0181
161	0.00678	0.00979	0.0633
161.1	-0.0203	-0.00979	0.0422
161.2	-0.012	0.0143	0.0241
161.3	-0.0196	-0.0324	0.0128
161.4	-0.00527	-0.0196	0.0241
161.5	-0.0128	0.0211	0.012
161.6	-0.0203	0.0437	0.00828
161.7	0.00377	-0.0113	0.00753
161.8	0.00226	-0.00226	0
161.9	-0.0181	-0.00226	0.0173
162	-0.0264	0.00979	-0.00527
162.1	-0.0151	-0.0331	-0.00151
162.2	0.00678	0.0301	-0.0113
162.3	0.00377	-0.0294	0.0196
162.4	0.00151	0.0113	-0.0105
162.5	0.0166	0.00151	-0.0233
162.6	0.0173	-0.0271	-0.0474
162.7	0.0595	-0.0286	-0.00904
162.8	0.0271	-0.00377	0.0339
162.9	-0.00979	0.00602	0.000753
163	0.0158	0.052	-0.00602
163.1	-0.0105	-0.0354	-0.0226
163.2	0	0.0203	-0.0256
163.3	-0.00828	0.000753	-0.0218
163.4	0.0188	-0.0286	0.0256
163.5	0.0158	-0.0384	-0.0392
163.6	-0.0301	0.00226	-0.0331
163.7	-0.0392	0.0113	-0.0422
163.8	-0.0264	-0.00301	-0.00828
163.9	-0.0384	-0.0572	0.0196
164	0.0105	-0.0249	-0.0309
164.1	-0.00678	0.0685	-0.0527
164.2	-0.012	0.00602	-0.0663
164.3	-0.0181	0.0173	0.00828
164.4	-0.0271	0.00678	0.00226
164.5	-0.0512	0.0196	-0.0151
164.6	-0.0633	0.012	-0.067
164.7	-0.0384	0.0218	-0.00602
164.8	0.00527	0.0188	-0.0392
164.9	-0.0279	0.0828	-0.0211
165	-0.0896	0.055	-0.0309
165.1	-0.055	0.0113	0
165.2	-0.0241	-0.0113	-0.0166
165.3	-0.0535	-0.0377	0.0151
165.4	-0.0422	-0.00452	-0.0309
165.5	-0.0821	0.0813	0.00753
165.6	-0.0572	0.0444	-0.00979
165.7	-0.0113	-0.0346	0
165.8	-0.00377	-0.0324	0.0444
165.9	-0.0151	0.0309	-0.00602
166	-0.0595	0.00678	0.00753
166.1	-0.0331	0.0361	0.00151
166.2	0.00377	0.0384	-0.0233
166.3	-0.0128	-0.0151	0.00904
166.4	0.0173	-0.0233	0.00678
166.5	0.0241	0.00377	-0.0301
166.6	0.012	0.0301	-0.0354
166.7	-0.0685	0.0166	-0.0226
166.8	-0.0399	-0.0211	-0.0264
166.9	-0.0407	0.00904	0.0181
167	-0.0407	-0.00377	0.0151
167.1	-0.058	0.0264	-0.012
167.2	-0.12	0.0128	-0.00904
167.3	-0.0715	-0.0203	0.00452
167.4	-0.0279	-0.0422	0.0211
167.5	-0.0286	-0.0196	0.0113
167.6	-0.061	-0.0211	0.00602
167.7	-0.0497	-0.00452	-0.0331
167.8	-0.0459	-0.00226	0.0241
167.9	-0.0399	0.0316	-0.00452
168	-0.0392	0.0105	0.0354
168.1	-0.067	-0.00678	-0.00678
168.2	-0.0384	-0.0113	-0.00678
168.3	-0.00226	-0.0158	0.0264
168.4	-0.0497	-0.00979	0.0143
168.5	-0.0294	0.00301	0.00602
168.6	-0.0572	0.0233	-0.0151
168.7	-0.0203	0.0233	-0.0377
168.8	0.00828	0.00904	-0.0309
168.9	-0.07	-0.0211	0.0414
169	-0.058	0.0226	0.0113
169.1	-0.0489	-0.00151	-0.0196
169.2	-0.0331	-0.0143	-0.0301
169.3	-0.0482	-0.0218	-0.00452
169.4	-0.0858	-0.0535	-0.00602
169.5	-0.0452	-0.00678	0.00301
169.6	-0.0919	0.0407	0.0136
169.7	-0.0482	0.0203	0.0316
169.8	-0.0467	-0.0136	-0.00904
169.9	-0.0685	-0.0173	-0.0218
170	-0.0467	-0.00452	-0.0339
170.1	-0.0618	0.00602	-0.0143
170.2	-0.0565	-0.0286	0.0143
170.3	-0.0264	-0.0143	0.00151
170.4	-0.012	-0.00301	-0.00678
170.5	-0.0685	0.00301	-0.0279
170.6	-0.0505	-0.00904	0.00602
170.7	-0.0595	-0.00151	0.0226
170.8	-0.0392	0.00226	0.0279
170.9	-0.0211	0.000753	0.0151
171	-0.0286	0.0331	-0.00602
171.1	-0.0708	0.0497	0.0158
171.2	-0.00226	-0.0264	0.000753
171.3	-0.0452	-0.0256	0.0249
171.4	-0.0399	0.00904	-0.00151
171.5	0.00377	0.0429	-0.0143
171.6	-0.0203	0.0218	0.0143
171.7	-0.0339	0.00301	-0.0203
171.8	-0.00602	-0.00828	0.0256
171.9	-0.0166	-0.0271	0.0249
172	-0.0535	-0.00151	-0.0264
172.1	-0.0241	0.0369	0.00151
172.2	-0.00151	0.0143	-0.0128
172.3	-0.0354	0.0113	-0.0233
172.4	0.00377	0.0369	0.012
172.5	0.0173	0.00377	0.00377
172.6	-0.00678	0.00828	0.00301
172.7	0.0203	0.0264	0.00226
172.8	-0.0369	0.0309	-0.000753
172.9	-0.0392	0.0188	0.0166
173	-0.0422	-0.0166	-0.0218
173.1	0.00753	-0.0377	-0.00678
173.2	-0.0158	0.0459	0.00527
173.3	0.000753	-0.0166	-0.00678
173.4	-0.0188	-0.0249	-0.0286
173.5	-0.0527	0.00678	0.0264
173.6	-0.0233	-0.00226	0.0196
173.7	0.0173	0.00151	0.00527
173.8	-0.0105	-0.00904	-0.00301
173.9	-0.0399	-0.0166	0.00904
174	-0.0377	0	0.0309
174.1	0.00753	0.012	0.00979
174.2	-0.058	-0.0233	-0.0166
174.3	-0.0173	-0.0422	-0.0136
174.4	-0.0497	-0.0467	0.0181
174.5	-0.0557	0.0136	0.0136
174.6	-0.0587	0.0233	-0.00301
174.7	-0.0678	0.0264	-0.0196
174.8	-0.0331	-0.00452	0.00527
174.9	0.0361	0.00828	-0.00678
175	0.00678	0.0354	-0.0339
175.1	-0.055	0.0377	-0.0271
175.2	-0.0572	0.00753	0.0339
175.3	-0.0196	-0.055	0.0218
175.4	-0.00753	-0.0158	-0.0151
175.5	0.0286	0.0249	0.000753
175.6	-0.0527	-0.00226	-0.000753
175.7	-0.00979	0.0249	0.00904
175.8	0.0143	-0.00377	-0.0346
175.9	0.0226	-0.0256	-0.0181
176	0.0331	0.0143	0.0196
176.1	-0.00452	0.00226	0.0113
176.2	0.0113	0.0392	-0.00678
176.3	-0.00678	0.0241	0.0143
176.4	0.00979	0.00226	-0.00151
176.5	-0.0203	-0.0264	0.0226
176.6	0.00602	0.0429	-0.00226
176.7	-0.00753	-0.0143	-0.00377
176.8	0.0309	0.0399	0.00452
176.9	-0.0128	0.0693	0.0211
177	0.0346	0.0158	0.0128
177.1	-0.0113	0.00904	-0.0286
177.2	-0.0346	0.00904	0.0618
177.3	-0.0595	-0.0271	0.0264
177.4	-0.0294	0.00904	0.00979
177.5	0	0.0399	-0.0286
177.6	-0.012	-0.0452	-0.0166
177.7	-0.0143	-0.0256	-0.0181
177.8	0.00979	-0.0128	0.0136
177.9	-0.00753	0.00226	0.012
178	-0.0143	0.00452	0.0377
178.1	-0.00828	0.0271	0.0346
178.2	-0.0188	-0.00377	0.0572
178.3	-0.0218	0.00602	0.00979
178.4	-0.0105	-0.0241	0.0188
178.5	-0.0339	0.0331	0.0203
178.6	-0.0249	0.0128	0.0595
178.7	0.0136	-0.00151	0.0354
178.8	-0.00452	-0.000753	0.0151
178.9	-0.0196	0.00678	0.0113
179	0.0211	0.0181	-0.0264
179.1	-0.0113	0.0384	-0.0113
179.2	0.00151	-0.00151	-0.0226
179.3	-0.0211	-0.0188	-0.00452
179.4	-0.0203	0.0241	0.0377
179.5	-0.0512	0.0173	0.0113
179.6	0.00301	0.0301	-0.0505
179.7	0.00151	0.0166	-0.0158
179.8	-0.0354	-0.0648	0.012
179.9	-0.0459	0.0346	0.0241
180	-0.00377	0.0339	-0.000753
180.1	-0.0474	0.0286	0.00301
180.2	-0.00828	-0.0218	-0.0399
180.3	0.00602	0.0241	-0.0128
180.4	-0.00452	0.0271	-0.0158
180.5	-0.0361	-0.0249	0.0331
180.6	0.00452	-0.00979	-0.00602
180.7	-0.0339	0.000753	-0.0369
180.8	-0.00377	-0.0128	-0.0256
180.9	-0.0105	0.00301	-0.0256
181	0.0256	0.00377	-0.0128
181.1	-0.0151	0.00226	-0.0324
181.2	-0.0196	-0.00904	0.00753
181.3	-0.00753	-0.00527	0.00301
181.4	-0.0226	0.0151	-0.0565
181.5	-0.00602	0.0203	-0.0173
181.6	-0.00979	0.0158	-0.0143
181.7	-0.0474	0.00452	0.0557
181.8	-0.0618	-0.0158	0.00452
181.9	0.00828	0.00377	0.00452
182	0.0339	-0.0241	-0.0429
182.1	-0.0226	-0.00904	-0.0196
182.2	-0.0249	0.0316	-0.0309
182.3	-0.0286	-0.0136	0.000753
182.4	-0.0211	0.0271	0.0459
182.5	0.0203	0.0249	0.012
182.6	0.0241	0.0166	0.000753
182.7	0.00301	-0.00678	-0.0113
182.8	0.00904	0.0173	-0.0203
182.9	0.00678	0.0309	-0.00527
183	0.00527	0.00979	0.00753
183.1	0.0113	0.00753	0.012
183.2	-0.00452	0.0444	0.00151
183.3	-0.00527	-0.0158	0.0211
183.4	0.00151	0.012	-0.00828
183.5	0	-0.0113	0.0188
183.6	-0.00452	0.00301	0.0384
183.7	-0.0211	0.000753	-0.00979
183.8	-0.064	0.0136	-0.00226
183.9	-0.012	0.0678	0.0128
184	0.0437	0.0256	-0.00151
184.1	0.00527	0.0271	0.00904
184.2	-0.0226	0.0467	-0.00151
184.3	-0.0798	-0.0151	0.0136
184.4	-0.0459	-0.00452	0.0708
184.5	-0.0264	0.0339	-0.0309
184.6	0.00452	0.0369	0.00904
184.7	-0.0136	0.0414	-0.0331
184.8	0.00226	-0.00452	0.012
184.9	-0.0407	0.0271	-0.0113
185	-0.0429	0.0271	-0.0173
185.1	-0.0218	0.0444	0.00452
185.2	-0.0151	-0.0151	0.0151
185.3	0.0166	-0.00602	0.00301
185.4	-0.0474	0.00828	-0.0113
185.5	-0.0459	0.00377	0.00753
185.6	-0.0896	-0.0233	0.0249
185.7	-0.0361	-0.0271	-0.0233
185.8	-0.0113	0.0324	-0.0166
185.9	0.0316	0.067	-0.0233
186	0.00678	0.0151	0.00151
186.1	0.0158	0.00678	-0.00828
186.2	-0.0113	0.0151	-0.0294
186.3	-0.061	-0.0279	-0.00678
186.4	-0.0166	0.0233	-0.012
186.5	0.0233	0.0233	0.0181
186.6	0.0143	0.0587	-0.0233
186.7	-0.0361	-0.00527	-0.0602
186.8	-0.0474	-0.00226	-0.0181
186.9	-0.0324	0.0226	-0.00678
187	-0.00377	0.0489	0.012
187.1	-0.0181	0.00452	0.052
187.2	0.0346	0.0369	-0.00527
187.3	-0.0105	0.0128	-0.0256
187.4	-0.0226	0.00452	0.00828
187.5	-0.0858	0.0452	-0.0264
187.6	-0.0181	0.0181	0.0105
187.7	0.0158	-0.00452	-0.0128
187.8	-0.00226	0.00226	-0.00151
187.9	-0.0249	-0.0444	0.0249
188	0.00678	0.0294	0.00904
188.1	0.000753	0.0271	-0.0301
188.2	-0.0286	0.0294	-0.00226
188.3	-0.0196	-0.0128	0.0256
188.4	-0.0324	0.0143	0.0279
188.5	0.0196	-0.00979	-0.0309
188.6	0.0226	0.00678	-0.00979
188.7	-0.0211	0.00979	-0.0218
188.8	0.00527	0.0143	-0.0151
188.9	-0.00904	-0.0452	0.0105
189	-0.00602	0.012	0.0151
189.1	0.0136	0.0422	-0.0188
189.2	-0.0331	0.00602	-0.000753
189.3	-0.0218	-0.0218	-0.0173
189.4	-0.0399	0.0136	0.0309
189.5	-0.0602	0.0264	0.0384
189.6	-0.0648	0.0241	0.0294
189.7	-0.0459	0.00753	0.00602
189.8	-0.0113	-0.0482	0.0346
189.9	-0.0113	-0.0211	0.00828
190	-0.0151	-0.00904	0.0218
190.1	-0.0361	0.0384	0.00226
190.2	-0.0851	0.0218	0.0264
190.3	-0.0693	-0.00151	0.0294
190.4	-0.0572	-0.0136	0.0294
190.5	-0.0113	-0.0392	-0.00602
190.6	0.00226	0.00527	-0.00301
190.7	-0.0294	0.00527	0.00151
190.8	-0.0452	0.0241	0.0151
190.9	-0.101	0.00828	-0.0105
191	-0.0497	-0.0105	-0.012
191.1	-0.0309	0.00828	-0.0505
191.2	-0.0249	0.0105	-0.0241
191.3	-0.0279	0.0218	0.0105
191.4	-0.0166	0	0.0429
191.5	-0.0233	-0.0188	0.0309
191.6	-0.064	-0.0437	-0.0256
191.7	-0.058	-0.012	-0.0158
191.8	-0.00678	0.00301	-0.0203
191.9	-0.00678	0.00377	0.00527
192	-0.00753	0.00828	-0.00602
192.1	-0.0166	0.00602	-0.0211
192.2	-0.0316	0.0316	-0.0241
192.3	-0.0316	0.064	-0.0557
192.4	0.0158	0.0399	-0.0324
192.5	-0.0128	-0.0294	-0.0444
192.6	-0.0369	-0.0256	0.00151
192.7	-0.0489	0	0.000753
192.8	-0.0429	0.00226	-0.0233
192.9	0.0105	0.0196	-0.0218
193	-0.00904	0.0249	-0.0166
193.1	0.0173	0.0377	-0.000753
193.2	0.012	-0.00377	-0.000753
193.3	-0.0369	-0.0429	0.0158
193.4	-0.0181	-0.0377	-0.0249
193.5	-0.0324	0.0218	0.00602
193.6	0.00301	0.0241	0.00828
193.7	0.012	0.00377	-0.0105
193.8	-0.0143	-0.0218	0.00904
193.9	-0.0203	-0.00602	0.000753
194	-0.0309	0.0136	0.0105
194.1	-0.0414	0.0354	-0.0286
194.2	-0.00602	0.0324	0.00904
194.3	0.00753	-0.0354	0.0309
194.4	-0.0399	-0.0143	0.0467
194.5	-0.0414	0.0158	-0.0211
194.6	-0.0459	0.000753	-0.055
194.7	-0.0331	0.00226	-0.0459
194.8	0.0166	-0.00753	0.0158
194.9	0.0218	-0.00753	-0.012
195	-0.0173	0.00301	-0.052
195.1	-0.0128	0.00452	-0.0136
195.2	0.00226	-0.0151	-0.0294
195.3	0.000753	-0.0226	-0.0188
195.4	-0.0301	0.0173	-0.00151
195.5	-0.0377	-0.0196	0.0233
195.6	-0.0339	-0.0233	0.0128
195.7	-0.0188	0.000753	-0.0482
195.8	-0.00678	-0.00904	-0.0542
195.9	-0.0218	0.0279	0.00527
196	-0.0203	0.0166	-0.00377
196.1	0.0316	-0.00602	0.0618
196.2	-0.0105	-0.0407	-0.0429
196.3	-0.0339	-0.0158	-0.0452
196.4	0.0279	0.0136	0
196.5	0.0301	0.0113	-0.00979
196.6	-0.00828	0.0437	-0.00151
196.7	-0.0196	-0.0226	-0.00301
196.8	-0.00151	-0.0226	-0.0346
196.9	-0.0158	-0.0226	-0.0331
197	-0.00377	0.0203	-0.0294
197.1	0.0377	0.0173	-0.0113
197.2	0.0136	0.0489	-0.00452
197.3	-0.0489	0.00226	0.0324
197.4	-0.00979	-0.0572	0.00301
197.5	-0.0279	0.0279	-0.00828
197.6	-0.0105	0.0166	0.00753
197.7	-0.0339	-0.00452	-0.000753
197.8	-0.0264	-0.00301	0.0218
197.9	0.0249	0.0482	-0.00678
198	-0.0226	0.0392	0.0173
198.1	0.00151	-0.0309	-0.00602
198.2	0.00527	-0.0279	-0.0136
198.3	-0.0369	0.0256	-0.00226
198.4	0	-0.0143	0.000753
198.5	0.0105	0.0361	-0.0384
198.6	-0.0233	0.0452	-0.0279
198.7	-0.0256	0.0354	0.00377
198.8	0.0151	0.00753	-0.00904
198.9	-0.0196	0.0392	0.0226
199	0.0173	-0.000753	0.00527
199.1	-0.0377	-0.00301	-0.0286
199.2	0	0.0294	-0.0474
199.3	-0.012	-0.0226	-0.00301
199.4	-0.00301	0.0271	-0.00151
199.5	0.0286	0.000753	-0.0151
199.6	0.0113	-0.0136	0.0249
[truncated: 3,100 more rows]

## Sheet: Fig.1J
Fig.1J
	% Current recovery
	RcSxph								E540A
HsNaV1.4	84.851	94.7382	74.595	89.4596	81.2789	89.2187	83.7054	73.5782	-1.67789	-1.07059	0	-0.63618	-0.24063	-0.78335	-2.38309	0
HsNaV1.5	105.698	105.847	111.966	116.321	112.406	110.522	104.434		-2.48577	-3.50212	-10.6955	-7.42273	-8.45896	-14.8127	-8.993	0
HsNaV1.7	94.7054	89.8537	94.7222	86.5112	104.48	110.905			30.2119	5.31422	-1.86155	9.74102	32.4707	18.2124
